# Supplementary material for: Comparative Genomic Analysis among Four Representative Isolates of Phytophthora sojae Reveals Genes under Evolutionary Selection
Source: Front Microbiol. 2016 Sep 30;7:1547. doi: 10.3389/fmicb.2016.01547 (PMC5042962; doi:10.3389/fmicb.2016.01547)
Supplement: Supplementary file 1 [file Table_1.XLSX]

## Sheet: Table S1
Supplementary Table S1. The summarized genome mapping results of P. sojae P7064, P7074, and P7076 against P6497
Analyzed P. sojae isolate	All obtained contigs	Number of mapped contigs	Number of contigs with high mapping quality	Average identity of aligned genome sequences	Number of mapped genes	Number of genes with identified allele sequences	Number of polymorphic genes	Average identity of aligned gene sequences	Average identity of aligned non-gene sequences
P7064	38,548 (100%)	36,620 (95.0%)	30,384 (78.8%)	0.99712	18508	6,941 (100%)	3,467 (49.9%)	0.9988	0.98083
P7074	49,012 (100%)	46,980 (95.9%)	40,068 (81.8%)	0.99688	18475	4,957 (100%)	2,447 (49.4%	0.99864	0.98981
P7076	25,362 (100%)	25,237 (99.5%)	19,950 (78.7%)	0.99822	18526	10,424 (100%)	3,227 (31.0%)	0.99935	0.99181
