# Supplementary material for: Comparative Genomic Analysis among Four Representative Isolates of Phytophthora sojae Reveals Genes under Evolutionary Selection
Source: Front Microbiol. 2016 Sep 30;7:1547. doi: 10.3389/fmicb.2016.01547 (PMC5042962; doi:10.3389/fmicb.2016.01547)
Supplement: Supplementary file 2 [file Table_2.XLSX]

## Sheet: Table S2
Supplementary Table S2. The detailed mapping results of P. sojae P7064, P7074, and P7076 contigs against P6497 scaffolds
a the contigs of P7064, P7074, and P7074 are named with prefixes of "P7064_", "P7074_", and "P7076_", respectively.
Contig IDa	length	Start	End	Alignment coverage	Coordinate in P6497	Alignment identity	Alignment length	Number of mismatch	Number of gap	Blastn e-value	Blastn score
P7064_31981	214	1	214	100	scaffold_1:9200-9413 (-)	100	214	0	0	2e-118	424
P7064_16440	895	1	894	99.8883	scaffold_1:17607-18503 (-)	99.22	898	2	4	0	1695
P7064_03077	974	1	974	100	scaffold_1:19598-20572 (-)	99.59	975	3	1	0	1893
P7064_01017	277	1	276	99.639	scaffold_1:21583-21858 (+)	97.46	276	7	0	2e-138	492
P7064_27841	465	1	465	100	scaffold_1:21624-22088 (+)	99.78	465	1	0	0	914
P7064_38191	328	1	328	100	scaffold_1:22350-22677 (+)	100	328	0	0	0	650
P7064_09102	653	1	653	100	scaffold_1:22942-23594 (-)	99.39	653	4	0	0	1263
P7064_29109	249	1	249	100	scaffold_1:24120-24368 (-)	100	249	0	0	4e-139	494
P7064_34040	367	1	367	100	scaffold_1:25065-25431 (-)	100	367	0	0	0	728
P7064_33349	1517	1	1517	100	scaffold_1:26054-27570 (-)	99.54	1517	7	0	0	2952
P7064_33267	1259	1	1259	100	scaffold_1:28628-29886 (+)	99.6	1260	3	2	0	2442
P7064_26220	273	1	273	100	scaffold_1:29887-30159 (+)	100	273	0	0	2e-153	541
P7064_11233	1184	1	1184	100	scaffold_1:30160-31343 (+)	99.92	1184	1	0	0	2339
P7064_33013	1372	1	1372	100	scaffold_1:31815-33176 (-)	99.13	1372	2	1	0	2635
P7064_06330	778	1	778	100	scaffold_1:33402-34190 (+)	97.85	789	6	1	0	1441
P7064_06329	1715	5	1715	99.7668	scaffold_1:34408-36119 (-)	99.47	1713	6	2	0	3311
P7064_06324	10196	1	10196	100	scaffold_1:36248-46454 (-)	99.68	10208	20	4	0	19960
P7064_06326	1368	1	1368	100	scaffold_1:47633-48999 (+)	99.49	1368	6	1	0	2648
P7064_34959	225	1	225	100	scaffold_1:49082-49306 (+)	100	225	0	0	7e-125	446
P7064_32469	5272	1	5272	100	scaffold_1:49307-54591 (-)	99.32	5290	13	7	0	10180
P7064_11444	346	1	346	100	scaffold_1:55016-55360 (-)	99.13	346	2	1	0	656
P7064_11445	768	1	768	100	scaffold_1:55809-56576 (+)	99.48	768	4	0	0	1491
P7064_11443	340	1	340	100	scaffold_1:56628-56977 (+)	97.14	350	0	1	2e-178	624
P7064_06325	560	1	560	100	scaffold_1:57271-57831 (+)	99.82	561	0	1	0	1096
P7064_06328	1177	1	1177	100	scaffold_1:57832-59009 (+)	99.92	1178	0	1	0	2319
P7064_06327	288	1	288	100	scaffold_1:59010-59296 (+)	99.65	288	0	1	1e-157	555
P7064_08318	2923	1	2923	100	scaffold_1:59390-62313 (+)	99.93	2924	1	1	0	5773
P7064_13853	4644	1	4644	100	scaffold_1:62523-67168 (+)	99.94	4646	1	2	0	9170
P7064_08317	2364	1	2357	99.7039	scaffold_1:67201-69558 (+)	99.87	2359	0	3	0	4629
P7064_32601	157	1	154	98.0892	scaffold_1:70510-70663 (+)	98.05	154	3	0	2e-75	281
P7064_05890	529	1	529	100	scaffold_1:70608-71136 (+)	99.81	529	1	0	0	1041
P7064_27530	555	1	555	100	scaffold_1:71512-72066 (-)	100	555	0	0	0	1100
P7064_28542	477	1	477	100	scaffold_1:72414-72890 (+)	100	477	0	0	0	946
P7064_08319	1659	1	1659	100	scaffold_1:72891-74549 (+)	100	1659	0	0	0	3289
P7064_04416	1136	1	1136	100	scaffold_1:74747-75882 (-)	99.82	1137	0	2	0	2222
P7064_04417	1650	1	1650	100	scaffold_1:76167-77826 (-)	99.22	1661	1	4	0	3174
P7064_05433	9445	1	9445	100	scaffold_1:77828-87282 (-)	99.69	9458	13	5	0	18500
P7064_17670	2950	1	2950	100	scaffold_1:87223-90171 (+)	99.76	2950	6	1	0	5785
P7064_18255	4698	1	4698	100	scaffold_1:90364-95061 (-)	99.98	4698	1	0	0	9305
P7064_15345	3723	1	3723	100	scaffold_1:95170-98893 (+)	99.95	3724	1	1	0	7358
P7064_19202	2791	1	2791	100	scaffold_1:99299-102104 (+)	99.32	2808	0	5	0	5404
P7064_17024	5656	1	5656	100	scaffold_1:102189-107840 (-)	99.89	5656	2	3	0	11140
P7064_19556	4279	6	4279	99.8832	scaffold_1:107935-112209 (-)	99.95	4275	1	1	0	8451
P7064_03589	4315	1	4315	100	scaffold_1:113137-117451 (+)	99.93	4316	1	2	0	8516
P7064_03588	1520	1	1520	100	scaffold_1:117452-118971 (+)	100	1520	0	0	0	3013
P7064_35982	193	1	193	100	scaffold_1:119018-119209 (+)	99.48	193	0	1	4e-101	367
P7064_03586	600	1	600	100	scaffold_1:119453-120051 (+)	99.83	600	0	1	0	1174
P7064_03587	165	1	165	100	scaffold_1:120052-120215 (+)	98.79	165	1	1	5e-82	303
P7064_28182	1575	1	1575	100	scaffold_1:120476-122050 (+)	100	1575	0	0	0	3122
P7064_06516	6292	1	6292	100	scaffold_1:122597-128879 (-)	99.76	6295	0	5	0	12340
P7064_31504	177	1	177	100	scaffold_1:128880-129056 (-)	100	177	0	0	2e-96	351
P7064_06515	478	1	478	100	scaffold_1:129057-129534 (-)	100	478	0	0	0	948
P7064_32110	365	3	365	99.4521	scaffold_1:129535-129897 (-)	99.45	363	2	0	0	704
P7064_10392	218	1	218	100	scaffold_1:129921-130138 (+)	100	218	0	0	1e-120	432
P7064_06523	1708	1	1708	100	scaffold_1:130212-131919 (-)	100	1708	0	0	0	3386
P7064_10058	6286	1	6286	100	scaffold_1:132333-138620 (+)	99.94	6289	0	4	0	12400
P7064_34054	806	2	806	99.8759	scaffold_1:138621-139426 (+)	99.63	806	2	1	0	1566
P7064_32995	348	1	348	100	scaffold_1:139882-140229 (+)	100	348	0	0	0	690
P7064_06795	309	1	309	100	scaffold_1:140264-140570 (-)	98.38	309	3	1	4e-161	567
P7064_10067	2384	1	2384	100	scaffold_1:140678-143062 (+)	99.96	2385	0	1	0	4712
P7064_10079	2516	1	2516	100	scaffold_1:144753-147270 (-)	99.92	2518	0	2	0	4960
P7064_10080	2484	1	2484	100	scaffold_1:147367-149850 (-)	99.96	2484	1	0	0	4918
P7064_05700	1679	1	1671	99.5235	scaffold_1:149851-151524 (+)	99.7	1674	2	1	0	3275
P7064_28481	104	1	104	100	scaffold_1:151530-151634 (+)	99.05	105	0	1	7e-49	192
P7064_27447	161	1	161	100	scaffold_1:152263-152423 (-)	100	161	0	0	7e-87	319
P7064_30691	304	1	304	100	scaffold_1:152424-152727 (+)	100	304	0	0	7e-172	603
P7064_14161	297	1	297	100	scaffold_1:154017-154311 (-)	98.65	297	2	2	2e-153	541
P7064_30662	569	1	569	100	scaffold_1:154312-154880 (+)	98.24	569	10	0	0	1049
P7064_32604	104	1	104	100	scaffold_1:154881-154984 (+)	100	104	0	0	5e-53	206
P7064_11976	488	1	488	100	scaffold_1:155059-155546 (+)	100	488	0	0	0	967
P7064_01381	398	1	398	100	scaffold_1:155547-155944 (-)	100	398	0	0	0	789
P7064_08264	451	1	451	100	scaffold_1:156652-157102 (+)	99.78	451	1	0	0	888
P7064_14982	128	1	128	100	scaffold_1:159768-159895 (+)	100	128	0	0	3e-67	254
P7064_26483	146	1	146	100	scaffold_1:159896-160041 (+)	100	146	0	0	6e-78	289
P7064_13209	2469	1	2469	100	scaffold_1:160042-162510 (+)	100	2469	0	0	0	4894
P7064_09967	733	1	733	100	scaffold_1:163238-163972 (+)	99.73	735	0	2	0	1425
P7064_32921	365	1	365	100	scaffold_1:164486-164850 (+)	100	365	0	0	0	724
P7064_25110	146	1	146	100	scaffold_1:165014-165159 (+)	100	146	0	0	6e-78	289
P7064_07330	239	1	239	100	scaffold_1:165263-165501 (-)	100	239	0	0	3e-133	474
P7064_03360	4550	1	4550	100	scaffold_1:165960-170512 (-)	99.93	4553	0	3	0	8978
P7064_24744	285	1	285	100	scaffold_1:170513-170797 (-)	99.65	285	1	0	3e-158	557
P7064_32500	134	1	134	100	scaffold_1:171480-171613 (-)	100	134	0	0	8e-71	266
P7064_30271	871	1	871	100	scaffold_1:172151-173021 (-)	100	871	0	0	0	1727
P7064_06169	1072	1	1072	100	scaffold_1:173022-174093 (-)	100	1072	0	0	0	2125
P7064_27934	206	1	206	100	scaffold_1:174254-174459 (-)	100	206	0	0	1e-113	408
P7064_13974	208	1	208	100	scaffold_1:174460-174667 (+)	100	208	0	0	9e-115	412
P7064_28264	814	1	814	100	scaffold_1:174668-175481 (-)	99.88	814	1	0	0	1606
P7064_11476	819	1	819	100	scaffold_1:176075-176893 (+)	100	819	0	0	0	1624
P7064_06980	5052	1	5052	100	scaffold_1:176894-181945 (-)	100	5052	0	0	0	10020
P7064_08919	1382	1	1382	100	scaffold_1:182330-183712 (+)	99.78	1384	0	3	0	2696
P7064_30496	237	1	237	100	scaffold_1:184174-184410 (+)	100	237	0	0	5e-132	470
P7064_12761	1931	7	1931	99.6893	scaffold_1:185684-187611 (+)	99.79	1928	1	2	0	3776
P7064_11489	3054	1	3054	100	scaffold_1:187786-190838 (-)	99.97	3054	0	1	0	6038
P7064_22042	485	1	485	100	scaffold_1:190956-191440 (-)	100	485	0	0	0	961
P7064_15800	3521	1	3521	100	scaffold_1:191508-195028 (+)	100	3521	0	0	0	6980
P7064_21216	1180	1	1180	100	scaffold_1:195114-196294 (-)	99.92	1181	0	1	0	2325
P7064_22430	1122	1	1122	100	scaffold_1:196584-197705 (+)	100	1122	0	0	0	2224
P7064_08769	3616	1	3616	100	scaffold_1:197744-201358 (-)	99.97	3616	0	1	0	7152
P7064_08740	1407	1	1407	100	scaffold_1:202228-203634 (+)	100	1407	0	0	0	2789
P7064_28697	346	1	346	100	scaffold_1:204479-204823 (-)	99.71	346	0	1	0	670
P7064_24258	893	1	893	100	scaffold_1:205327-206219 (+)	100	893	0	0	0	1770
P7064_31215	728	1	728	100	scaffold_1:206495-207222 (-)	100	728	0	0	0	1443
P7064_09354	1359	1	1359	100	scaffold_1:207385-208743 (-)	100	1359	0	0	0	2694
P7064_09355	803	1	803	100	scaffold_1:208744-209546 (+)	100	803	0	0	0	1592
P7064_15269	1477	1	1477	100	scaffold_1:209992-211468 (-)	100	1477	0	0	0	2928
P7064_03033	1406	1	1406	100	scaffold_1:211486-212891 (-)	100	1406	0	0	0	2787
P7064_02437	228	1	228	100	scaffold_1:213147-213377 (-)	97.84	231	2	2	2e-112	404
P7064_03030	644	1	644	100	scaffold_1:213378-214021 (-)	100	644	0	0	0	1277
P7064_35527	107	1	107	100	scaffold_1:215667-215773 (+)	100	107	0	0	8e-55	212
P7064_20951	916	1	916	100	scaffold_1:218341-219256 (+)	100	916	0	0	0	1816
P7064_20088	2246	1	2246	100	scaffold_1:219411-221656 (-)	100	2246	0	0	0	4452
P7064_21149	534	1	534	100	scaffold_1:221830-222363 (-)	99.07	536	1	3	0	1001
P7064_17340	4232	1	4232	100	scaffold_1:222499-226731 (-)	99.98	4233	0	1	0	8375
P7064_16431	8140	1	8140	100	scaffold_1:226946-235087 (+)	99.95	8143	0	4	0	16080
P7064_22745	2899	1	2899	100	scaffold_1:235421-238320 (+)	99.9	2900	2	1	0	5717
P7064_16711	358	1	358	100	scaffold_1:238321-238677 (-)	99.44	358	1	1	0	686
P7064_16710	8758	1	8758	100	scaffold_1:238678-247423 (-)	99.83	8759	1	4	0	17230
P7064_16712	654	1	654	100	scaffold_1:247782-248435 (+)	100	654	0	0	0	1296
P7064_18308	6719	1	6719	100	scaffold_1:248884-255606 (+)	99.78	6725	7	8	0	13150
P7064_11409	2255	1	2255	100	scaffold_1:255969-258223 (-)	99.96	2255	1	0	0	4462
P7064_34739	184	1	184	100	scaffold_1:258223-258406 (-)	100	184	0	0	2e-100	365
P7064_30120	330	1	330	100	scaffold_1:258407-258736 (-)	100	330	0	0	0	654
P7064_06499	3957	1	3957	100	scaffold_1:259648-263594 (-)	99.55	3958	6	2	0	7707
P7064_11700	8463	1	8463	100	scaffold_1:264351-272814 (-)	99.92	8465	4	2	0	16710
P7064_36329	2535	1	2535	100	scaffold_1:274040-276564 (-)	99.02	2540	5	4	0	4837
P7064_34826	128	1	128	100	scaffold_1:274433-274560 (-)	100	128	0	0	3e-67	254
P7064_25872	285	1	285	100	scaffold_1:276865-277149 (+)	99.65	285	1	0	3e-158	557
P7064_27108	704	1	704	100	scaffold_1:277150-277853 (+)	98.3	704	12	0	0	1300
P7064_28937	314	1	314	100	scaffold_1:278118-278431 (-)	99.68	314	1	0	2e-175	615
P7064_34692	1430	1	1430	100	scaffold_1:279180-280606 (+)	99.44	1430	5	1	0	2767
P7064_10950	1160	1	1160	100	scaffold_1:281591-282750 (-)	99.66	1160	4	0	0	2268
P7064_10951	522	1	522	100	scaffold_1:282885-283406 (-)	99.23	522	4	0	0	1003
P7064_08352	351	1	351	100	scaffold_1:283780-284130 (+)	100	351	0	0	0	696
P7064_09875	481	1	481	100	scaffold_1:286690-287171 (-)	98.76	482	5	1	0	900
P7064_27236	203	1	203	100	scaffold_1:288319-288523 (+)	97.56	205	3	2	3e-96	351
P7064_25987	352	1	352	100	scaffold_1:289577-289928 (-)	99.72	352	1	0	0	690
P7064_05920	3445	1	3445	100	scaffold_1:290739-294181 (-)	99.36	3446	18	4	0	6625
P7064_35382	285	1	285	100	scaffold_1:294447-294732 (-)	99.65	286	0	1	2e-156	551
P7064_26002	285	1	285	100	scaffold_1:295285-295569 (-)	99.3	285	2	0	8e-156	549
P7064_30256	356	1	356	100	scaffold_1:296295-296649 (+)	99.16	356	2	1	0	674
P7064_00587	318	1	318	100	scaffold_1:296650-296967 (+)	99.69	318	1	0	8e-178	622
P7064_07415	143	2	143	99.3007	scaffold_1:296968-297109 (+)	99.3	142	1	0	3e-73	274
P7064_27508	1265	3	1254	98.9723	scaffold_1:297112-298363 (+)	99.36	1252	8	0	0	2418
P7064_24731	158	1	158	100	scaffold_1:299394-299550 (+)	99.37	158	0	1	3e-80	297
P7064_27390	258	1	258	100	scaffold_1:300455-300713 (-)	99.61	259	0	1	2e-140	498
P7064_03142	769	1	769	100	scaffold_1:300758-301526 (-)	99.48	769	4	0	0	1493
P7064_03147	195	1	195	100	scaffold_1:301527-301721 (-)	99.49	195	1	0	1e-104	379
P7064_31007	142	1	142	100	scaffold_1:301722-301863 (+)	100	142	0	0	1e-75	281
P7064_28437	1881	1	1881	100	scaffold_1:301864-303744 (+)	99.36	1881	12	0	0	3634
P7064_27815	434	2	434	99.7696	scaffold_1:303885-304317 (+)	99.77	433	1	0	0	850
P7064_27366	318	1	318	100	scaffold_1:304318-304635 (+)	99.37	318	2	0	2e-175	615
P7064_26747	566	1	563	99.47	scaffold_1:305662-306224 (-)	99.64	563	2	0	0	1100
P7064_03418	1590	1	1590	100	scaffold_1:306265-307854 (+)	99.56	1590	7	0	0	3096
P7064_31013	276	1	276	100	scaffold_1:307855-308130 (+)	98.91	276	3	0	5e-148	523
P7064_03417	783	1	783	100	scaffold_1:308131-308913 (+)	99.62	783	3	0	0	1528
P7064_36773	132	1	132	100	scaffold_1:308914-309046 (-)	99.25	133	0	1	2e-65	248
P7064_09122	1547	1	1547	100	scaffold_1:310324-311871 (+)	99.03	1549	12	3	0	2928
P7064_09123	727	1	727	100	scaffold_1:312104-312830 (+)	99.59	727	3	0	0	1417
P7064_32696	1028	1	1028	100	scaffold_1:312862-313897 (-)	98.84	1036	4	1	0	1965
P7064_25737	532	1	532	100	scaffold_1:316094-316625 (+)	99.62	532	2	0	0	1039
P7064_33603	453	1	453	100	scaffold_1:316753-317205 (-)	99.56	453	2	0	0	882
P7064_06477	552	1	552	100	scaffold_1:318006-318557 (+)	99.09	552	5	0	0	1055
P7064_04661	837	1	837	100	scaffold_1:319918-320754 (+)	99.76	837	2	0	0	1643
P7064_13140	2464	6	2464	99.7971	scaffold_1:321038-323497 (-)	99.67	2460	7	1	0	4805
P7064_12323	457	1	457	100	scaffold_1:323585-324041 (+)	99.78	457	1	0	0	898
P7064_12702	475	1	470	98.9474	scaffold_1:324142-324611 (+)	99.15	470	4	0	0	900
P7064_12703	359	1	359	100	scaffold_1:324617-324966 (-)	96.39	360	2	2	8e-175	613
P7064_28895	159	1	159	100	scaffold_1:325172-325329 (-)	98.74	159	1	1	2e-78	291
P7064_11784	651	1	651	100	scaffold_1:325538-326188 (-)	99.39	651	4	0	0	1259
P7064_13066	503	1	503	100	scaffold_1:326204-326704 (-)	98.02	504	6	4	0	888
P7064_02559	1033	6	1033	99.516	scaffold_1:326965-327981 (+)	98.44	1028	5	1	0	1923
P7064_12088	1505	1	1505	100	scaffold_1:328465-329969 (+)	99.93	1505	1	0	0	2976
P7064_12092	2187	1	2187	100	scaffold_1:329970-332163 (+)	99.04	2194	14	2	0	4177
P7064_12089	578	1	578	100	scaffold_1:332164-332741 (+)	99.48	578	3	0	0	1122
P7064_34515	2727	1	2727	100	scaffold_1:334369-337094 (-)	99.74	2727	6	1	0	5342
P7064_35386	2169	1	2169	100	scaffold_1:337095-339264 (-)	99.91	2170	1	1	0	4278
P7064_05583	3490	1	3480	99.7135	scaffold_1:340090-343565 (-)	99.68	3481	5	4	0	6786
P7064_17657	2026	1	2026	100	scaffold_1:343643-345663 (-)	99.61	2026	3	1	0	3955
P7064_20123	2248	1	2248	100	scaffold_1:345913-348161 (+)	99.87	2249	2	1	0	4427
P7064_16822	2125	1	2125	100	scaffold_1:348524-350649 (-)	99.81	2127	1	3	0	4161
P7064_12779	2145	1	2145	100	scaffold_1:350718-352863 (+)	99.81	2146	3	1	0	4214
P7064_12780	171	1	171	100	scaffold_1:352864-353034 (+)	100	171	0	0	9e-93	339
P7064_12778	326	1	326	100	scaffold_1:353035-353360 (-)	100	326	0	0	0	646
P7064_23809	721	1	721	100	scaffold_1:353361-354082 (-)	99.86	722	0	1	0	1415
P7064_12776	1745	1	1745	100	scaffold_1:354083-355828 (-)	99.77	1746	3	1	0	3422
P7064_12775	4001	1	4001	100	scaffold_1:355829-359831 (-)	99.93	4003	1	2	0	7896
P7064_28104	3012	1	3012	100	scaffold_1:360167-363177 (+)	99.87	3012	3	1	0	5931
P7064_12782	299	1	299	100	scaffold_1:363178-363476 (+)	100	299	0	0	6e-169	593
P7064_12777	829	1	829	100	scaffold_1:365224-366041 (+)	98.43	829	2	1	0	1552
P7064_12781	170	1	170	100	scaffold_1:366368-366537 (-)	100	170	0	0	3e-92	337
P7064_00238	1393	1	1393	100	scaffold_1:367332-368724 (+)	99.93	1393	1	0	0	2753
P7064_15164	698	1	698	100	scaffold_1:368750-369446 (-)	99.14	698	5	1	0	1328
P7064_15163	4809	1	4809	100	scaffold_1:369449-374258 (+)	99.79	4810	9	1	0	9448
P7064_19976	574	1	574	100	scaffold_1:374583-375156 (-)	100	574	0	0	0	1138
P7064_18021	4903	1	4903	100	scaffold_1:375440-380342 (-)	99.9	4904	3	2	0	9666
P7064_17095	10069	1	10069	100	scaffold_1:380326-390396 (+)	99.94	10071	4	2	0	19900
P7064_23063	409	1	409	100	scaffold_1:390379-390788 (-)	99.51	410	1	1	0	789
P7064_15368	7886	1	7886	100	scaffold_1:390826-398703 (+)	99.63	7893	7	12	0	15340
P7064_20565	1580	1	1580	100	scaffold_1:398923-400503 (+)	99.94	1581	0	1	0	3118
P7064_18070	4348	1	4348	100	scaffold_1:400529-404897 (+)	99.45	4370	1	2	0	8498
P7064_09705	1247	1	1247	100	scaffold_1:405083-406329 (-)	99.92	1247	1	0	0	2464
P7064_09706	5785	1	5785	100	scaffold_1:406330-412097 (+)	98.93	5795	25	9	0	10980
P7064_09707	1080	1	1080	100	scaffold_1:412098-413179 (-)	99.82	1082	0	2	0	2113
P7064_32713	626	1	626	100	scaffold_1:413902-414527 (-)	99.2	626	5	0	0	1201
P7064_34395	255	1	255	100	scaffold_1:415595-415849 (-)	100	255	0	0	1e-142	505
P7064_37374	152	1	152	100	scaffold_1:417400-417551 (+)	100	152	0	0	2e-81	301
P7064_36525	188	1	186	98.9362	scaffold_1:417400-417585 (+)	99.46	186	1	0	3e-99	361
P7064_31222	670	1	670	100	scaffold_1:417588-418259 (-)	99.55	672	1	1	0	1302
P7064_29567	852	2	852	99.8826	scaffold_1:418261-419103 (-)	98.59	851	4	1	0	1598
P7064_09708	2118	1	2118	100	scaffold_1:419178-421295 (-)	99.91	2118	2	0	0	4183
P7064_23426	241	1	241	100	scaffold_1:421556-421796 (+)	100	241	0	0	2e-134	478
P7064_25369	5034	1	5034	100	scaffold_1:421912-426943 (+)	99.9	5034	3	2	0	9924
P7064_24981	1017	1	1017	100	scaffold_1:426995-428011 (-)	100	1017	0	0	0	2016
P7064_15036	600	1	600	100	scaffold_1:428383-428982 (-)	100	600	0	0	0	1189
P7064_31472	1270	1	1270	100	scaffold_1:429200-430469 (-)	99.92	1270	1	0	0	2510
P7064_31471	287	1	287	100	scaffold_1:430470-430756 (+)	100	287	0	0	9e-162	569
P7064_00254	787	1	782	99.3647	scaffold_1:430757-431537 (+)	99.87	782	0	1	0	1534
P7064_15034	452	1	452	100	scaffold_1:432299-432750 (+)	100	452	0	0	0	896
P7064_13400	755	1	755	100	scaffold_1:433190-433944 (-)	100	755	0	0	0	1497
P7064_35014	118	1	118	100	scaffold_1:436081-436198 (-)	100	118	0	0	2e-61	234
P7064_07682	1221	1	1221	100	scaffold_1:438000-439220 (+)	100	1221	0	0	0	2420
P7064_07684	679	1	679	100	scaffold_1:439689-440367 (+)	99.71	680	0	2	0	1316
P7064_07686	1177	1	1177	100	scaffold_1:440368-441544 (-)	100	1177	0	0	0	2333
P7064_07685	4632	1	4632	100	scaffold_1:441544-446174 (-)	99.98	4632	0	1	0	9166
P7064_20518	2118	1	2118	100	scaffold_1:458105-460223 (-)	99.86	2119	2	1	0	4169
P7064_10917	1222	1	1222	100	scaffold_1:460256-461477 (-)	100	1222	0	0	0	2422
P7064_10910	695	1	695	100	scaffold_1:462026-462720 (+)	99.86	695	1	0	0	1370
P7064_05273	1134	1	1134	100	scaffold_1:462858-463988 (-)	99.38	1134	4	1	0	2189
P7064_14210	2559	1	2559	100	scaffold_1:464388-466946 (-)	99.77	2559	6	0	0	5025
P7064_37521	707	1	707	100	scaffold_1:467633-468339 (+)	99.43	707	4	0	0	1370
P7064_28010	1540	1	1540	100	scaffold_1:468790-470329 (-)	99.61	1540	6	0	0	3005
P7064_27635	429	1	429	100	scaffold_1:470729-471158 (-)	99.53	430	1	1	0	829
P7064_26608	586	1	586	100	scaffold_1:471541-472126 (-)	99.15	586	5	0	0	1122
P7064_26273	1078	1	1078	100	scaffold_1:472926-474003 (+)	99.91	1078	1	0	0	2129
P7064_33799	483	1	483	100	scaffold_1:474104-474586 (+)	98.14	483	9	0	0	886
P7064_03529	235	1	235	100	scaffold_1:475361-475595 (-)	99.57	235	1	0	2e-128	458
P7064_27989	1572	1	1572	100	scaffold_1:476017-477588 (+)	99.75	1572	4	0	0	3085
P7064_27675	655	1	655	100	scaffold_1:480800-481447 (+)	98.47	655	3	2	0	1213
P7064_09401	667	1	667	100	scaffold_1:485593-486260 (-)	98.95	668	6	1	0	1261
P7064_37725	141	1	141	100	scaffold_1:487818-487958 (-)	99.29	141	1	0	1e-72	272
P7064_34451	708	1	708	100	scaffold_1:490103-490810 (+)	95.2	708	34	0	0	1134
P7064_36548	819	1	819	100	scaffold_1:490455-491273 (-)	99.76	819	2	0	0	1608
P7064_00240	403	1	403	100	scaffold_1:495665-496067 (+)	100	403	0	0	0	799
P7064_00243	271	1	271	100	scaffold_1:497471-497741 (+)	100	271	0	0	3e-152	537
P7064_00244	901	1	901	100	scaffold_1:498568-499468 (-)	100	901	0	0	0	1786
P7064_04907	4785	1	4785	100	scaffold_1:499857-504652 (+)	99.52	4798	8	5	0	9309
P7064_09190	223	1	223	100	scaffold_1:504652-504874 (-)	99.55	223	1	0	3e-121	434
P7064_26803	109	1	109	100	scaffold_1:504996-505103 (-)	99.08	109	0	1	3e-51	200
P7064_06656	5276	1	5276	100	scaffold_1:505104-510356 (+)	99.36	5277	9	5	0	10190
P7064_03427	1166	1	1166	100	scaffold_1:510353-511518 (-)	99.83	1166	2	0	0	2296
P7064_31803	209	1	208	99.5215	scaffold_1:511519-511726 (-)	98.56	209	1	2	2e-103	375
P7064_24045	2048	1	2048	100	scaffold_1:511749-513796 (-)	99.95	2048	1	0	0	4052
P7064_25609	114	1	114	100	scaffold_1:513936-514049 (-)	100	114	0	0	6e-59	226
P7064_28598	136	1	136	100	scaffold_1:514050-514185 (-)	100	136	0	0	5e-72	270
P7064_09215	1434	1	1434	100	scaffold_1:514187-515621 (-)	99.65	1435	4	1	0	2797
P7064_28201	1794	1	1794	100	scaffold_1:515622-517417 (+)	99.72	1796	3	2	0	3505
P7064_15121	2469	1	2469	100	scaffold_1:525151-527619 (-)	99.8	2469	5	0	0	4855
P7064_15122	1715	1	1715	100	scaffold_1:527620-529334 (-)	99.94	1715	1	0	0	3392
P7064_15120	1802	1	1802	100	scaffold_1:529336-531137 (-)	100	1802	0	0	0	3572
P7064_05799	5597	1	5597	100	scaffold_1:558390-563981 (+)	99.71	5598	9	5	0	10940
P7064_23637	2316	1	2316	100	scaffold_1:563982-566297 (-)	99.91	2316	2	0	0	4575
P7064_26932	426	1	426	100	scaffold_1:567015-567448 (+)	98.16	434	0	1	0	803
P7064_05866	2012	1	2012	100	scaffold_1:570329-572339 (+)	99.7	2014	1	4	0	3915
P7064_18357	5172	1	5169	99.942	scaffold_1:572759-577927 (-)	100	5169	0	0	0	10250
P7064_15843	1982	1	1982	100	scaffold_1:578521-580502 (+)	100	1982	0	0	0	3929
P7064_20324	531	1	531	100	scaffold_1:580508-581038 (-)	100	531	0	0	0	1053
P7064_12894	551	1	551	100	scaffold_1:581155-581705 (+)	99.82	551	1	0	0	1086
P7064_02758	3071	1	3071	100	scaffold_1:581899-584969 (-)	100	3071	0	0	0	6088
P7064_02712	2187	1	2187	100	scaffold_1:585475-587653 (+)	99.63	2187	0	1	0	4278
P7064_18144	2148	1	2148	100	scaffold_1:587950-590097 (-)	99.95	2148	1	0	0	4250
P7064_00090	585	5	585	99.3162	scaffold_1:590333-590914 (-)	99.83	582	0	1	0	1138
P7064_33365	138	1	138	100	scaffold_1:592908-593045 (-)	100	138	0	0	3e-73	274
P7064_26333	132	1	132	100	scaffold_1:609104-609235 (+)	100	132	0	0	1e-69	262
P7064_01345	734	1	734	100	scaffold_1:609236-609969 (+)	99.46	734	4	0	0	1423
P7064_01346	500	1	500	100	scaffold_1:609243-609742 (+)	99.8	500	1	0	0	983
P7064_31377	302	1	302	100	scaffold_1:609981-610282 (-)	100	302	0	0	1e-170	599
P7064_31893	1129	1	1129	100	scaffold_1:610283-611411 (-)	99.29	1129	8	0	0	2175
P7064_30036	137	1	137	100	scaffold_1:611412-611548 (-)	100	137	0	0	1e-72	272
P7064_36872	191	2	190	98.9529	scaffold_1:611642-611830 (-)	98.41	189	3	0	3e-96	351
P7064_23635	623	1	623	100	scaffold_1:611944-612566 (-)	100	623	0	0	0	1235
P7064_06041	6019	1	6019	100	scaffold_1:613396-619413 (+)	99.95	6020	0	3	0	11890
P7064_06025	9574	1	9574	100	scaffold_1:619885-629462 (-)	99.96	9578	0	3	0	18930
P7064_06029	1959	1	1959	100	scaffold_1:629463-631421 (-)	100	1959	0	0	0	3883
P7064_06023	646	1	646	100	scaffold_1:631422-632066 (+)	99.38	646	3	1	0	1241
P7064_29504	370	1	370	100	scaffold_1:632067-632436 (+)	100	370	0	0	0	733
P7064_30745	306	1	306	100	scaffold_1:632834-633139 (+)	100	306	0	0	4e-173	607
P7064_32911	333	1	333	100	scaffold_1:635257-635589 (-)	100	333	0	0	0	660
P7064_06019	1917	1	1917	100	scaffold_1:638108-640024 (-)	100	1917	0	0	0	3800
P7064_38495	124	1	124	100	scaffold_1:640150-640273 (+)	100	124	0	0	7e-65	246
P7064_24124	5126	1	5126	100	scaffold_1:640419-645546 (+)	99.96	5128	0	2	0	10130
P7064_31500	133	1	133	100	scaffold_1:645547-645679 (-)	99.25	133	1	0	7e-68	256
P7064_06045	861	1	861	100	scaffold_1:645680-646540 (+)	100	861	0	0	0	1707
P7064_20128	5486	1	5486	100	scaffold_1:646674-652159 (+)	99.96	5487	0	2	0	10850
P7064_19055	2715	1	2709	99.779	scaffold_1:653033-655742 (-)	99.96	2710	0	1	0	5356
P7064_21142	2469	1	2469	100	scaffold_1:656077-658545 (-)	99.96	2469	1	0	0	4886
P7064_18586	3210	1	3210	100	scaffold_1:658607-661816 (+)	100	3210	0	0	0	6363
P7064_16632	1919	1	1919	100	scaffold_1:662088-664007 (+)	99.84	1920	2	1	0	3774
P7064_15338	6039	1	6039	100	scaffold_1:664230-670254 (-)	99.59	6040	9	3	0	11780
P7064_15337	2829	1	2829	100	scaffold_1:670329-673149 (+)	99.47	2832	1	4	0	5483
P7064_22010	658	1	658	100	scaffold_1:673390-674047 (-)	99.85	658	1	0	0	1296
P7064_07669	501	1	501	100	scaffold_1:674203-674703 (+)	100	501	0	0	0	993
P7064_07659	567	1	567	100	scaffold_1:675078-675647 (-)	98.95	570	3	2	0	1070
P7064_10886	3491	1	3491	100	scaffold_1:675790-679274 (+)	98.72	3505	11	9	0	6573
P7064_10885	3122	1	3122	100	scaffold_1:679355-682477 (+)	99.65	3124	8	3	0	6082
P7064_10892	1733	1	1733	100	scaffold_1:683215-684957 (-)	99.03	1744	5	2	0	3326
P7064_10891	207	1	207	100	scaffold_1:688638-688844 (-)	99.52	207	1	0	8e-112	402
P7064_10890	616	1	616	100	scaffold_1:688892-689508 (-)	99.84	617	0	1	0	1207
P7064_10888	641	1	641	100	scaffold_1:693199-693839 (-)	99.84	641	1	0	0	1263
P7064_10887	3676	1	3676	100	scaffold_1:693920-697597 (-)	99.62	3679	10	3	0	7160
P7064_17365	3152	4	3152	99.9048	scaffold_1:698152-701302 (-)	99.81	3151	4	2	0	6183
P7064_17192	983	1	983	100	scaffold_1:701711-702692 (-)	99.8	983	1	1	0	1925
P7064_19632	2664	1	2664	100	scaffold_1:702844-705513 (+)	99.48	2672	4	3	0	5176
P7064_21349	5329	1	5329	100	scaffold_1:705707-711035 (+)	99.98	5329	1	0	0	10560
P7064_18489	3198	1	3198	100	scaffold_1:711243-714440 (-)	99.94	3198	2	0	0	6324
P7064_08803	1240	1	1240	100	scaffold_1:714615-715854 (+)	100	1240	0	0	0	2458
P7064_29218	318	1	318	100	scaffold_1:716729-717046 (-)	100	318	0	0	3e-180	630
P7064_24966	497	1	496	99.7988	scaffold_1:721703-722197 (-)	97.18	496	13	1	0	864
P7064_27172	366	1	366	100	scaffold_1:722490-722855 (-)	100	366	0	0	0	726
P7064_34922	407	1	407	100	scaffold_1:722928-723336 (+)	99.51	409	0	1	0	789
P7064_26845	315	1	315	100	scaffold_1:723338-723652 (-)	100	315	0	0	2e-178	624
P7064_35789	202	1	202	100	scaffold_1:723653-723855 (-)	99.01	203	1	1	1e-104	379
P7064_27219	965	2	965	99.8964	scaffold_1:725623-726587 (-)	99.79	965	1	1	0	1889
P7064_30557	1663	1	1663	100	scaffold_1:727764-729426 (+)	100	1663	0	0	0	3297
P7064_36115	204	1	204	100	scaffold_1:731958-732163 (-)	98.54	206	1	2	1e-101	369
P7064_03473	336	1	336	100	scaffold_1:732216-732552 (-)	99.11	337	2	1	0	636
P7064_26571	386	1	386	100	scaffold_1:733142-733528 (-)	99.48	387	1	1	0	743
P7064_14807	422	1	422	100	scaffold_1:734158-734580 (+)	98.82	423	4	1	0	791
P7064_00516	262	1	262	100	scaffold_1:734581-734842 (+)	100	262	0	0	7e-147	519
P7064_01178	999	1	999	100	scaffold_1:734843-735842 (+)	99.9	1000	0	1	0	1966
P7064_13581	1201	1	1201	100	scaffold_1:736429-737628 (+)	99.67	1201	3	1	0	2341
P7064_11991	786	1	786	100	scaffold_1:737781-738566 (-)	100	786	0	0	0	1558
P7064_19096	1261	1	1261	100	scaffold_1:738910-740170 (-)	100	1261	0	0	0	2500
P7064_14090	468	1	468	100	scaffold_1:740974-741452 (-)	97.7	479	0	1	0	874
P7064_27925	505	1	505	100	scaffold_1:741843-742347 (+)	100	505	0	0	0	1001
P7064_23688	4332	1	4332	100	scaffold_1:743070-747401 (+)	99.88	4333	3	2	0	8534
P7064_07611	570	2	570	99.8246	scaffold_1:747578-748144 (+)	99.47	569	1	2	0	1088
P7064_07625	1192	1	1192	100	scaffold_1:748425-749627 (-)	98.92	1203	2	1	0	2294
P7064_25896	3895	1	3895	100	scaffold_1:750211-754106 (-)	99.95	3896	1	1	0	7699
P7064_06068	948	1	948	100	scaffold_1:754317-755264 (-)	100	948	0	0	0	1879
P7064_33167	378	1	378	100	scaffold_1:755856-756233 (+)	100	378	0	0	0	749
P7064_37990	258	1	258	100	scaffold_1:756661-756918 (-)	100	258	0	0	2e-144	511
P7064_37682	1286	1	1286	100	scaffold_1:757073-758358 (-)	100	1286	0	0	0	2549
P7064_12462	487	1	487	100	scaffold_1:758472-758958 (+)	100	487	0	0	0	965
P7064_14419	2702	19	2702	99.3338	scaffold_1:758827-761514 (+)	99.78	2688	2	4	0	5249
P7064_20548	4130	7	4130	99.8547	scaffold_1:761749-765872 (-)	99.95	4125	0	2	0	8145
P7064_10735	339	1	339	100	scaffold_1:765944-766282 (-)	100	339	0	0	0	672
P7064_10734	1109	1	1109	100	scaffold_1:766682-767790 (+)	100	1109	0	0	0	2198
P7064_19400	1080	1	1080	100	scaffold_1:768312-769391 (-)	100	1080	0	0	0	2141
P7064_17579	583	1	583	100	scaffold_1:769452-770034 (-)	100	583	0	0	0	1156
P7064_33338	354	1	354	100	scaffold_1:771202-771555 (+)	100	354	0	0	0	702
P7064_12810	172	1	172	100	scaffold_1:771556-771727 (+)	100	172	0	0	2e-93	341
P7064_08360	1408	1	1408	100	scaffold_1:772353-773761 (-)	99.86	1409	1	1	0	2769
P7064_31382	135	1	135	100	scaffold_1:773890-774024 (+)	100	135	0	0	2e-71	268
P7064_01989	1815	1	1815	100	scaffold_1:774025-775840 (-)	99.94	1816	0	1	0	3584
P7064_13601	1585	1	1585	100	scaffold_1:775841-777426 (+)	99.56	1586	6	1	0	3081
P7064_01990	1135	1	1135	100	scaffold_1:777427-778559 (+)	97.98	1136	19	2	0	2058
P7064_24006	2954	1	2954	100	scaffold_1:778560-781512 (+)	99.86	2954	3	1	0	5816
P7064_29846	123	1	121	98.374	scaffold_1:781555-781675 (+)	99.17	121	1	0	1e-60	232
P7064_02692	3521	1	3521	100	scaffold_1:782036-785546 (+)	99.72	3521	0	1	0	6910
P7064_10929	3228	1	3228	100	scaffold_1:785931-789158 (-)	99.94	3229	0	2	0	6369
P7064_27822	294	1	294	100	scaffold_1:795537-795831 (+)	98.98	295	2	1	5e-157	553
P7064_33403	445	1	444	99.7753	scaffold_1:796682-797125 (+)	100	444	0	0	0	880
P7064_36772	607	1	607	100	scaffold_1:797690-798296 (+)	99.84	607	1	0	0	1195
P7064_10259	574	1	574	100	scaffold_1:800246-800819 (+)	100	574	0	0	0	1138
P7064_30083	411	1	411	100	scaffold_1:801050-801460 (+)	100	411	0	0	0	815
P7064_09087	328	1	328	100	scaffold_1:804552-804879 (+)	100	328	0	0	0	650
P7064_29886	162	1	162	100	scaffold_1:805670-805831 (-)	100	162	0	0	2e-87	321
P7064_28290	210	1	210	100	scaffold_1:807239-807448 (-)	100	210	0	0	6e-116	416
P7064_29473	454	1	454	100	scaffold_1:807791-808256 (+)	97.42	466	0	1	0	842
P7064_04437	1879	1	1879	100	scaffold_1:808944-810822 (+)	100	1879	0	0	0	3725
P7064_30585	375	1	375	100	scaffold_1:813274-813649 (+)	99.2	376	2	1	0	714
P7064_06778	1139	1	1139	100	scaffold_1:814429-815567 (+)	100	1139	0	0	0	2258
P7064_37206	134	1	134	100	scaffold_1:816413-816546 (-)	100	134	0	0	8e-71	266
P7064_06594	2849	1	2849	100	scaffold_1:818047-820893 (+)	99.93	2849	0	2	0	5616
P7064_25055	205	1	205	100	scaffold_1:820894-821098 (+)	100	205	0	0	5e-113	406
P7064_00695	810	1	810	100	scaffold_1:821099-821908 (+)	100	810	0	0	0	1606
P7064_35746	529	1	529	100	scaffold_1:823242-823770 (-)	100	529	0	0	0	1049
P7064_10930	226	1	226	100	scaffold_1:826103-826327 (-)	99.56	226	0	1	1e-120	432
P7064_10737	632	1	632	100	scaffold_1:826413-827045 (-)	99.84	633	0	1	0	1239
P7064_10736	1023	1	1023	100	scaffold_1:827046-828066 (-)	99.8	1023	0	2	0	1996
P7064_10732	7377	1	7377	100	scaffold_1:828466-835846 (-)	99.95	7381	0	3	0	14580
P7064_23226	359	1	359	100	scaffold_1:836355-836714 (+)	99.72	360	0	1	0	698
P7064_16233	1227	1	1227	100	scaffold_1:836837-838063 (-)	99.92	1227	1	0	0	2424
P7064_02300	2016	1	2016	100	scaffold_1:840262-842276 (+)	99.85	2016	2	1	0	3965
P7064_30972	164	2	164	99.3902	scaffold_1:840953-841115 (+)	100	163	0	0	5e-88	323
P7064_29042	1331	1	1331	100	scaffold_1:842744-844074 (+)	99.92	1331	1	0	0	2631
P7064_17434	2063	1	2063	100	scaffold_1:845466-847528 (-)	99.95	2063	1	0	0	4082
P7064_00774	701	1	701	100	scaffold_1:847897-848597 (+)	100	701	0	0	0	1390
P7064_26140	211	1	211	100	scaffold_1:848823-849033 (-)	100	211	0	0	1e-116	418
P7064_24505	270	1	270	100	scaffold_1:849034-849303 (-)	98.89	270	3	0	2e-144	511
P7064_24504	161	1	161	100	scaffold_1:849304-849464 (-)	100	161	0	0	7e-87	319
P7064_27041	840	1	840	100	scaffold_1:849573-850412 (+)	100	840	0	0	0	1665
P7064_26794	268	1	268	100	scaffold_1:852215-852482 (+)	100	268	0	0	2e-150	531
P7064_25853	967	1	967	100	scaffold_1:852699-853665 (+)	99.9	967	1	0	0	1909
P7064_24323	2813	1	2813	100	scaffold_1:853841-856653 (+)	100	2813	0	0	0	5576
P7064_28904	3159	1	3159	100	scaffold_1:856910-860068 (+)	100	3159	0	0	0	6262
P7064_26656	298	1	298	100	scaffold_1:860498-860795 (+)	100	298	0	0	3e-168	591
P7064_24180	215	1	215	100	scaffold_1:860796-861010 (-)	100	215	0	0	6e-119	426
P7064_01248	2833	1	2833	100	scaffold_1:862798-865630 (+)	99.96	2833	1	0	0	5608
P7064_16525	1089	1	1089	100	scaffold_1:865777-866866 (+)	99.72	1090	2	1	0	2129
P7064_15581	11159	1	11159	100	scaffold_1:866877-878034 (-)	99.98	11159	1	1	0	22100
P7064_19038	967	1	967	100	scaffold_1:878313-879279 (-)	100	967	0	0	0	1917
P7064_15296	4229	1	4229	100	scaffold_1:879521-883750 (+)	99.98	4230	0	1	0	8369
P7064_18937	2993	1	2993	100	scaffold_1:884417-887408 (-)	99.97	2993	0	1	0	5917
P7064_21774	1479	1	1479	100	scaffold_1:887823-889298 (-)	99.8	1479	0	3	0	2884
P7064_16466	20030	1	20030	100	scaffold_1:889722-909749 (+)	99.95	20033	3	8	0	39560
P7064_22353	481	1	481	100	scaffold_1:909757-910237 (-)	100	481	0	0	0	954
P7064_35695	443	1	443	100	scaffold_1:913175-913617 (+)	98.65	443	6	0	0	831
P7064_02399	658	1	658	100	scaffold_1:914140-914797 (-)	99.85	658	1	0	0	1296
P7064_01946	623	1	623	100	scaffold_1:915001-915623 (+)	100	623	0	0	0	1235
P7064_01949	4945	1	4945	100	scaffold_1:915926-920881 (+)	99.74	4956	2	2	0	9723
P7064_03668	1883	1	1883	100	scaffold_1:921151-923033 (-)	100	1883	0	0	0	3733
P7064_17379	6449	1	6449	100	scaffold_1:923209-929655 (+)	99.83	6451	5	3	0	12680
P7064_03799	8458	1	8458	100	scaffold_1:929769-938227 (+)	99.89	8459	8	1	0	16690
P7064_02779	1735	1	1735	100	scaffold_1:938788-940532 (-)	98.91	1746	7	2	0	3314
P7064_35762	2193	1	2193	100	scaffold_1:944333-946524 (-)	99.91	2193	1	1	0	4324
P7064_33175	217	1	217	100	scaffold_1:947387-947603 (-)	100	217	0	0	4e-120	430
P7064_38373	224	4	224	98.6607	scaffold_1:947657-947877 (-)	100	221	0	0	2e-122	438
P7064_35701	987	1	987	100	scaffold_1:948052-949044 (-)	98.49	993	9	1	0	1852
P7064_35248	434	1	434	100	scaffold_1:953701-954134 (-)	100	434	0	0	0	860
P7064_35315	866	1	866	100	scaffold_1:955297-956163 (+)	99.65	867	2	1	0	1687
P7064_26870	12232	7	12232	99.9509	scaffold_1:956660-968903 (-)	99.63	12247	21	11	0	23860
P7064_19680	1033	15	1033	98.6447	scaffold_1:969522-970540 (-)	100	1019	0	0	0	2020
P7064_22627	707	1	707	100	scaffold_1:970637-971344 (-)	99.86	708	0	1	0	1388
P7064_21986	1097	1	1097	100	scaffold_1:971559-972655 (+)	100	1097	0	0	0	2175
P7064_21814	894	1	894	100	scaffold_1:972848-973741 (-)	100	894	0	0	0	1772
P7064_13104	3901	1	3901	100	scaffold_1:973732-977648 (+)	99.13	3923	6	7	0	7493
P7064_02516	7773	1	7773	100	scaffold_1:977859-985633 (+)	99.56	7786	10	6	0	15150
P7064_20230	1192	1	1192	100	scaffold_1:985656-986848 (+)	99.75	1193	2	1	0	2333
P7064_16856	11088	1	11088	100	scaffold_1:986943-998030 (-)	99.95	11088	5	0	0	21940
P7064_14721	6629	1	6628	99.9849	scaffold_1:998285-1004912 (+)	99.88	6631	2	6	0	13030
P7064_31854	390	1	390	100	scaffold_1:1009400-1009789 (+)	100	390	0	0	0	773
P7064_35567	219	1	219	100	scaffold_1:1011074-1011292 (+)	100	219	0	0	3e-121	434
P7064_25035	661	5	660	99.2436	scaffold_1:1016038-1016694 (+)	96.96	657	19	1	0	1136
P7064_06258	893	2	893	99.888	scaffold_1:1020844-1021736 (-)	99.22	893	6	1	0	1707
P7064_36219	668	1	668	100	scaffold_1:1024734-1025401 (-)	99.4	668	4	0	0	1292
P7064_37087	153	1	153	100	scaffold_1:1026606-1026758 (-)	99.35	153	1	0	1e-79	295
P7064_28320	835	1	835	100	scaffold_1:1028067-1028912 (+)	98.46	846	2	1	0	1586
P7064_27445	245	1	244	99.5918	scaffold_1:1032439-1032682 (+)	98.36	244	4	0	1e-126	452
P7064_33385	153	1	153	100	scaffold_1:1032923-1033075 (-)	100	153	0	0	4e-82	303
P7064_34691	545	1	545	100	scaffold_1:1033425-1033968 (+)	99.82	545	0	1	0	1065
P7064_26172	248	1	247	99.5968	scaffold_1:1036595-1036841 (+)	100	247	0	0	6e-138	490
P7064_00459	498	1	498	100	scaffold_1:1037315-1037823 (+)	96.66	509	6	1	0	886
P7064_25260	997	1	997	100	scaffold_1:1037931-1038926 (-)	99.6	997	3	1	0	1937
P7064_12648	1275	1	1275	100	scaffold_1:1041782-1043056 (-)	99.29	1275	9	0	0	2456
P7064_12640	371	1	371	100	scaffold_1:1044023-1044394 (-)	99.46	372	1	1	0	714
P7064_37064	161	1	161	100	scaffold_1:1045630-1045790 (-)	100	161	0	0	7e-87	319
P7064_36615	186	1	186	100	scaffold_1:1052049-1052235 (-)	98.93	187	1	1	4e-95	347
P7064_14571	3389	1	3389	100	scaffold_1:1052273-1055665 (+)	99.62	3394	7	3	0	6607
P7064_29301	5871	1	5871	100	scaffold_1:1055747-1061604 (+)	99.47	5872	16	6	0	11370
P7064_12130	1000	1	1000	100	scaffold_1:1062813-1063821 (+)	98.51	1010	4	2	0	1885
P7064_28982	217	2	217	99.5392	scaffold_1:1063902-1064119 (-)	99.08	218	0	2	3e-111	400
P7064_13956	982	10	982	99.0835	scaffold_1:1064120-1065092 (+)	99.9	973	1	0	0	1921
P7064_03554	296	5	296	98.6486	scaffold_1:1066773-1067065 (-)	98.63	293	3	1	2e-153	541
P7064_12117	1349	1	1349	100	scaffold_1:1068175-1069523 (-)	99.7	1349	4	0	0	2642
P7064_12116	1020	1	1020	100	scaffold_1:1069822-1070841 (+)	100	1020	0	0	0	2022
P7064_25599	603	1	603	100	scaffold_1:1071017-1071619 (+)	100	603	0	0	0	1195
P7064_18345	6791	1	6791	100	scaffold_1:1072812-1079602 (+)	99.85	6791	10	0	0	13380
P7064_12125	4384	1	4384	100	scaffold_1:1079849-1084233 (+)	99.93	4385	2	1	0	8661
P7064_12124	575	1	575	100	scaffold_1:1086549-1087123 (-)	100	575	0	0	0	1140
P7064_12120	4237	1	4237	100	scaffold_1:1087311-1091547 (-)	100	4237	0	0	0	8399
P7064_11536	1629	1	1629	100	scaffold_1:1092039-1093667 (-)	100	1629	0	0	0	3229
P7064_11537	1077	1	1077	100	scaffold_1:1093668-1094744 (-)	100	1077	0	0	0	2135
P7064_14562	1929	1	1929	100	scaffold_1:1096812-1098740 (+)	99.95	1929	1	0	0	3816
P7064_33178	322	1	322	100	scaffold_1:1105762-1106083 (-)	100	322	0	0	0	638
P7064_25898	435	1	435	100	scaffold_1:1106102-1106536 (-)	100	435	0	0	0	862
P7064_12126	487	1	487	100	scaffold_1:1106538-1107024 (+)	99.79	487	1	0	0	957
P7064_12122	288	1	288	100	scaffold_1:1107025-1107312 (+)	100	288	0	0	2e-162	571
P7064_12123	188	1	188	100	scaffold_1:1107314-1107501 (+)	98.4	188	3	0	1e-95	349
P7064_12121	677	1	677	100	scaffold_1:1107502-1108178 (+)	100	677	0	0	0	1342
P7064_12119	337	1	337	100	scaffold_1:1108179-1108515 (-)	100	337	0	0	0	668
P7064_12127	419	1	419	100	scaffold_1:1108516-1108934 (-)	100	419	0	0	0	831
P7064_12129	959	1	959	100	scaffold_1:1109092-1110049 (+)	99.9	959	0	1	0	1885
P7064_12128	11607	1	11607	100	scaffold_1:1110175-1121772 (+)	99.76	11608	17	2	0	22790
P7064_20415	1135	1	1135	100	scaffold_1:1121955-1123078 (-)	98.85	1135	2	1	0	2161
P7064_20258	2018	1	2018	100	scaffold_1:1123140-1125156 (+)	99.95	2018	0	1	0	3985
P7064_17075	5300	1	5300	100	scaffold_1:1125269-1130566 (+)	99.96	5300	0	2	0	10480
P7064_17143	1429	1	1429	100	scaffold_1:1131346-1132774 (-)	100	1429	0	0	0	2833
P7064_18120	8483	2	8478	99.9293	scaffold_1:1132776-1141253 (-)	99.94	8480	0	4	0	16740
P7064_18555	6168	1	6168	100	scaffold_1:1142565-1148721 (+)	99.74	6170	1	5	0	12080
P7064_21572	832	1	832	100	scaffold_1:1148882-1149713 (+)	99.88	832	1	0	0	1641
P7064_19843	1181	1	1181	100	scaffold_1:1149761-1150941 (-)	99.92	1181	1	0	0	2333
P7064_22630	585	1	585	100	scaffold_1:1151219-1151803 (+)	99.66	585	2	0	0	1144
P7064_21404	872	1	872	100	scaffold_1:1152285-1153156 (+)	100	872	0	0	0	1729
P7064_18487	3920	1	3920	100	scaffold_1:1153276-1157199 (-)	99.8	3924	4	3	0	7694
P7064_14911	7436	1	7436	100	scaffold_1:1157362-1164800 (+)	99.93	7439	2	3	0	14680
P7064_14910	800	1	800	100	scaffold_1:1164802-1165585 (-)	97.5	801	2	2	0	1447
P7064_11948	1593	1	1593	100	scaffold_1:1165547-1167129 (-)	98.81	1596	3	4	0	3007
P7064_03721	500	1	500	100	scaffold_1:1167517-1168016 (+)	100	500	0	0	0	991
P7064_13279	972	1	972	100	scaffold_1:1168963-1169934 (-)	99.9	972	1	0	0	1919
P7064_37386	232	1	232	100	scaffold_1:1173513-1173744 (-)	100	232	0	0	5e-129	460
P7064_37712	203	1	203	100	scaffold_1:1179019-1179221 (+)	99.51	203	1	0	2e-109	394
P7064_36100	195	1	195	100	scaffold_1:1180601-1180795 (-)	100	195	0	0	5e-107	387
P7064_35717	476	1	476	100	scaffold_1:1182958-1183433 (-)	99.79	476	1	0	0	936
P7064_36258	261	1	261	100	scaffold_1:1184394-1184654 (+)	99.62	261	1	0	6e-144	509
P7064_30731	1679	1	1679	100	scaffold_1:1186331-1188012 (-)	96.85	1683	48	5	0	2876
P7064_38118	141	1	141	100	scaffold_1:1186639-1186779 (-)	100	141	0	0	5e-75	280
P7064_32534	716	1	716	100	scaffold_1:1186999-1187714 (-)	99.72	716	2	0	0	1403
P7064_29072	330	1	330	100	scaffold_1:1189414-1189743 (+)	100	330	0	0	0	654
P7064_23375	1119	1	1119	100	scaffold_1:1191347-1192465 (+)	99.91	1119	1	0	0	2210
P7064_03720	1367	1	1367	100	scaffold_1:1192466-1193816 (+)	98.46	1367	5	1	0	2565
P7064_35173	5549	1	5549	100	scaffold_1:1194052-1199611 (-)	99.66	5560	8	2	0	10870
P7064_33360	101	1	101	100	scaffold_1:1199843-1199943 (-)	100	101	0	0	3e-51	200
P7064_35162	152	1	152	100	scaffold_1:1200077-1200228 (-)	99.34	152	1	0	4e-79	293
P7064_02357	1504	1	1500	99.734	scaffold_1:1201017-1202518 (-)	99.87	1502	0	2	0	2946
P7064_17380	1398	1	1398	100	scaffold_1:1202887-1204283 (-)	99.86	1398	1	1	0	2748
P7064_17683	615	1	615	100	scaffold_1:1204578-1205193 (+)	99.84	616	0	1	0	1205
P7064_15896	6589	1	6589	100	scaffold_1:1205224-1211814 (+)	99.88	6591	6	2	0	12990
P7064_11317	700	1	700	100	scaffold_1:1212199-1212898 (-)	100	700	0	0	0	1388
P7064_11316	387	1	387	100	scaffold_1:1213285-1213671 (-)	100	387	0	0	0	767
P7064_11318	1056	1	1056	100	scaffold_1:1213672-1214728 (+)	99.24	1057	7	1	0	2024
P7064_29246	522	3	521	99.4253	scaffold_1:1214915-1215438 (-)	96.37	524	14	1	0	888
P7064_11320	2823	1	2823	100	scaffold_1:1215704-1218536 (-)	99.36	2834	6	2	0	5479
P7064_15380	9372	1	9372	100	scaffold_1:1218910-1228284 (+)	99.77	9377	15	3	0	18400
P7064_00026	2940	1	2940	100	scaffold_1:1229019-1231958 (+)	99.97	2940	1	0	0	5820
P7064_00024	243	1	243	100	scaffold_1:1232105-1232347 (+)	100	243	0	0	1e-135	482
P7064_02617	3639	1	3639	100	scaffold_1:1236081-1239728 (-)	99.62	3649	3	2	0	7125
P7064_02615	798	2	798	99.8747	scaffold_1:1239730-1240526 (+)	99.87	797	1	0	0	1572
P7064_01712	538	1	538	100	scaffold_1:1240818-1241356 (+)	99.63	539	1	1	0	1045
P7064_13900	241	1	241	100	scaffold_1:1241357-1241597 (-)	100	241	0	0	2e-134	478
P7064_24865	490	1	490	100	scaffold_1:1241598-1242087 (+)	99.8	490	1	0	0	963
P7064_36297	119	1	119	100	scaffold_1:1242656-1242774 (+)	100	119	0	0	6e-62	236
P7064_36586	116	1	116	100	scaffold_1:1242776-1242890 (+)	99.14	116	0	1	2e-55	214
P7064_23938	611	1	611	100	scaffold_1:1242891-1243501 (+)	100	611	0	0	0	1211
P7064_00355	234	1	234	100	scaffold_1:1243504-1243737 (-)	100	234	0	0	3e-130	464
P7064_34838	202	1	202	100	scaffold_1:1248235-1248436 (-)	100	202	0	0	3e-111	400
P7064_27065	413	1	413	100	scaffold_1:1253846-1254258 (+)	99.76	413	1	0	0	811
P7064_03571	404	1	403	99.7525	scaffold_1:1254341-1254741 (+)	98.01	403	6	1	0	729
P7064_26835	313	1	313	100	scaffold_1:1263345-1263657 (-)	100	313	0	0	3e-177	620
P7064_29801	467	1	467	100	scaffold_1:1263998-1264464 (+)	100	467	0	0	0	926
P7064_33888	144	2	144	99.3056	scaffold_1:1264731-1264873 (-)	98.6	143	2	0	2e-71	268
P7064_33021	125	2	125	99.2	scaffold_1:1264951-1265074 (-)	100	124	0	0	7e-65	246
P7064_10600	1606	1	1606	100	scaffold_1:1275742-1277349 (-)	99.69	1608	3	1	0	3142
P7064_07970	10104	46	10104	99.5546	scaffold_1:1277672-1287738 (+)	99.65	10071	19	7	0	19650
P7064_16053	8391	1	8391	100	scaffold_1:1287821-1296210 (+)	99.93	8392	3	2	0	16570
P7064_20744	2640	18	2640	99.3561	scaffold_1:1296299-1298923 (-)	99.92	2625	0	2	0	5172
P7064_18370	1875	1	1875	100	scaffold_1:1299249-1301128 (+)	99.73	1880	0	2	0	3677
P7064_17975	6041	1	6041	100	scaffold_1:1301247-1307290 (-)	99.95	6044	0	3	0	11930
P7064_18772	2672	1	2672	100	scaffold_1:1307389-1310060 (-)	100	2672	0	0	0	5297
P7064_22537	539	1	539	100	scaffold_1:1310054-1310592 (-)	100	539	0	0	0	1068
P7064_22213	850	1	850	100	scaffold_1:1310824-1311675 (+)	99.77	852	0	2	0	1657
P7064_12630	603	4	603	99.5025	scaffold_1:1312189-1312788 (+)	99.83	600	1	0	0	1181
P7064_02328	4963	1	4963	100	scaffold_1:1313113-1318076 (-)	99.98	4964	0	1	0	9825
P7064_11199	723	1	723	100	scaffold_1:1318358-1319080 (+)	100	723	0	0	0	1433
P7064_37412	151	1	151	100	scaffold_1:1319081-1319231 (+)	100	151	0	0	6e-81	299
P7064_30155	310	1	310	100	scaffold_1:1319232-1319541 (+)	100	310	0	0	2e-175	615
P7064_05813	504	1	504	100	scaffold_1:1319542-1320045 (+)	99.6	504	2	0	0	983
P7064_04264	2129	1	2129	100	scaffold_1:1320232-1322361 (+)	99.95	2130	0	1	0	4207
P7064_32144	678	1	678	100	scaffold_1:1322362-1323040 (-)	99.85	679	0	1	0	1330
P7064_38362	199	1	199	100	scaffold_1:1324020-1324217 (+)	99.5	199	0	1	1e-104	379
P7064_17323	154	1	154	100	scaffold_1:1324218-1324372 (+)	99.35	155	0	1	2e-78	291
P7064_11437	1512	1	1512	100	scaffold_1:1324373-1325884 (-)	100	1512	0	0	0	2997
P7064_21748	1151	1	1151	100	scaffold_1:1326393-1327543 (-)	100	1151	0	0	0	2282
P7064_18044	7520	1	7520	100	scaffold_1:1327606-1335128 (+)	99.96	7523	0	3	0	14870
P7064_08421	1749	1	1749	100	scaffold_1:1338611-1340359 (-)	99.94	1749	1	0	0	3461
P7064_08418	164	1	164	100	scaffold_1:1341903-1342066 (-)	100	164	0	0	1e-88	325
P7064_08419	456	1	456	100	scaffold_1:1342816-1343272 (-)	99.78	457	0	1	0	890
P7064_08420	1540	1	1540	100	scaffold_1:1343273-1344812 (-)	100	1540	0	0	0	3053
P7064_31202	9236	1	9236	100	scaffold_1:1344813-1354049 (+)	99.99	9237	0	1	0	18300
P7064_29286	574	1	574	100	scaffold_1:1354984-1355557 (+)	99.3	574	4	0	0	1106
P7064_06629	473	4	473	99.3658	scaffold_1:1357432-1357901 (+)	98.09	470	9	0	0	860
P7064_35693	198	1	198	100	scaffold_1:1360625-1360822 (+)	100	198	0	0	8e-109	392
P7064_38443	130	1	130	100	scaffold_1:1362601-1362730 (+)	100	130	0	0	2e-68	258
P7064_35723	372	1	372	100	scaffold_1:1363127-1363498 (+)	99.73	372	1	0	0	729
P7064_33778	446	1	446	100	scaffold_1:1363887-1364332 (+)	100	446	0	0	0	884
P7064_38179	248	1	248	100	scaffold_1:1365643-1365890 (+)	100	248	0	0	1e-138	492
P7064_35084	143	1	143	100	scaffold_1:1367465-1367607 (-)	100	143	0	0	4e-76	283
P7064_33152	544	1	544	100	scaffold_1:1369582-1370125 (+)	100	544	0	0	0	1078
P7064_28279	599	1	599	100	scaffold_1:1372317-1372915 (+)	100	599	0	0	0	1187
P7064_29536	368	1	368	100	scaffold_1:1376498-1376866 (-)	99.73	369	0	1	0	716
P7064_01541	1929	1	1929	100	scaffold_1:1378273-1380200 (+)	99.9	1929	1	1	0	3802
P7064_25296	1262	1	1262	100	scaffold_1:1383557-1384828 (+)	99.21	1272	0	1	0	2452
P7064_10244	951	1	951	100	scaffold_1:1385193-1386147 (+)	99.58	955	0	4	0	1830
P7064_09650	549	1	549	100	scaffold_1:1386146-1386694 (-)	100	549	0	0	0	1088
P7064_09562	399	1	399	100	scaffold_1:1390723-1391121 (-)	100	399	0	0	0	791
P7064_09568	2938	1	2938	100	scaffold_1:1394046-1396983 (-)	100	2938	0	0	0	5824
P7064_09564	2168	2	2168	99.9539	scaffold_1:1396986-1399148 (+)	99.82	2167	0	4	0	4232
P7064_20094	1882	1	1882	100	scaffold_1:1399350-1401232 (+)	99.84	1884	0	3	0	3687
P7064_09566	3550	1	3550	100	scaffold_1:1401284-1404834 (+)	99.94	3551	1	1	0	7016
P7064_12517	14413	1	14413	100	scaffold_1:1408440-1422852 (-)	99.99	14413	1	0	0	28560
P7064_12519	1733	1	1733	100	scaffold_1:1422853-1424594 (+)	99.37	1742	2	1	0	3374
P7064_31321	346	1	346	100	scaffold_1:1424879-1425224 (-)	100	346	0	0	0	686
P7064_04428	5004	1	5004	100	scaffold_1:1425571-1430573 (+)	99.98	5004	0	1	0	9904
P7064_06783	727	1	727	100	scaffold_1:1431256-1431982 (+)	100	727	0	0	0	1441
P7064_33534	217	1	217	100	scaffold_1:1433842-1434058 (-)	99.54	217	1	0	1e-117	422
P7064_11219	316	1	316	100	scaffold_1:1435397-1435712 (-)	99.68	316	1	0	1e-176	618
P7064_32155	206	1	206	100	scaffold_1:1440432-1440637 (+)	100	206	0	0	1e-113	408
P7064_37351	454	1	454	100	scaffold_1:1441253-1441706 (+)	100	454	0	0	0	900
P7064_34240	244	1	244	100	scaffold_1:1442964-1443207 (-)	100	244	0	0	3e-136	484
P7064_32175	152	1	152	100	scaffold_1:1445996-1446147 (-)	100	152	0	0	2e-81	301
P7064_34598	462	1	462	100	scaffold_1:1447753-1448213 (-)	99.78	462	0	1	0	900
P7064_27051	2428	1	2428	100	scaffold_1:1451446-1453873 (-)	100	2428	0	0	0	4813
P7064_03041	308	1	308	100	scaffold_1:1453874-1454177 (-)	98.7	308	0	1	4e-164	577
P7064_03885	894	1	894	100	scaffold_1:1454178-1455071 (-)	100	894	0	0	0	1772
P7064_05209	311	1	311	100	scaffold_1:1455290-1455600 (-)	100	311	0	0	5e-176	617
P7064_37680	1178	1	1178	100	scaffold_1:1456010-1457186 (-)	99.92	1178	0	1	0	2319
P7064_03307	1178	1	1178	100	scaffold_1:1457187-1458364 (+)	99.41	1178	7	0	0	2280
P7064_26267	313	1	313	100	scaffold_1:1459307-1459619 (+)	100	313	0	0	3e-177	620
P7064_37042	131	1	131	100	scaffold_1:1460166-1460296 (+)	100	131	0	0	5e-69	260
P7064_29989	199	1	199	100	scaffold_1:1461857-1462055 (+)	99.5	199	1	0	5e-107	387
P7064_03317	663	1	663	100	scaffold_1:1462183-1462843 (-)	99.7	663	0	2	0	1283
P7064_12343	596	1	596	100	scaffold_1:1464100-1464696 (+)	99.5	598	0	3	0	1138
P7064_30727	2286	1	2286	100	scaffold_1:1464697-1466988 (+)	99.35	2292	9	3	0	4407
P7064_36929	151	1	151	100	scaffold_1:1466990-1467140 (-)	100	151	0	0	6e-81	299
P7064_12349	1087	1	1087	100	scaffold_1:1467141-1468230 (-)	97.98	1091	17	3	0	1968
P7064_12348	380	1	380	100	scaffold_1:1468231-1468610 (-)	100	380	0	0	0	753
P7064_12345	498	1	498	100	scaffold_1:1469324-1469821 (-)	100	498	0	0	0	987
P7064_03884	3852	1	3852	100	scaffold_1:1470131-1473982 (+)	100	3852	0	0	0	7636
P7064_29169	227	1	227	100	scaffold_1:1473987-1474213 (-)	98.68	227	3	0	6e-119	426
P7064_32719	608	1	608	100	scaffold_1:1474699-1475306 (+)	100	608	0	0	0	1205
P7064_25607	1813	1	1813	100	scaffold_1:1475818-1477630 (+)	100	1813	0	0	0	3594
P7064_30764	3210	1	3210	100	scaffold_1:1478508-1481717 (-)	99.94	3210	2	0	0	6349
P7064_26643	508	1	508	100	scaffold_1:1481718-1482228 (+)	98.83	511	3	2	0	952
P7064_36581	150	1	150	100	scaffold_1:1482291-1482440 (-)	100	150	0	0	2e-80	297
P7064_25351	362	1	362	100	scaffold_1:1482663-1483024 (+)	100	362	0	0	0	718
P7064_26950	122	1	122	100	scaffold_1:1483025-1483146 (-)	100	122	0	0	1e-63	242
P7064_07781	412	1	412	100	scaffold_1:1483147-1483559 (-)	99.76	413	0	1	0	803
P7064_25514	2713	1	2713	100	scaffold_1:1483619-1486333 (+)	99.93	2715	0	2	0	5350
P7064_24491	242	1	242	100	scaffold_1:1487547-1487788 (+)	100	242	0	0	5e-135	480
P7064_24490	319	1	319	100	scaffold_1:1487789-1488107 (-)	99.69	319	1	0	2e-178	624
P7064_00608	607	1	607	100	scaffold_1:1488383-1488989 (+)	100	607	0	0	0	1203
P7064_01659	979	1	979	100	scaffold_1:1490160-1491138 (+)	100	979	0	0	0	1941
P7064_17346	1728	1	1728	100	scaffold_1:1491801-1493523 (-)	99.65	1728	1	1	0	3380
P7064_12206	1475	1	1475	100	scaffold_1:1493563-1495037 (+)	100	1475	0	0	0	2924
P7064_37457	249	1	249	100	scaffold_1:1495202-1495450 (-)	100	249	0	0	4e-139	494
P7064_04826	582	1	582	100	scaffold_1:1495451-1496032 (+)	99.14	582	5	0	0	1114
P7064_09398	2085	1	2085	100	scaffold_1:1496359-1498444 (-)	99.95	2086	0	1	0	4119
P7064_00088	3209	1	3209	100	scaffold_1:1498658-1501868 (-)	99.94	3211	0	2	0	6334
P7064_12518	4816	1	4816	100	scaffold_1:1505314-1510129 (-)	99.96	4817	0	2	0	9517
P7064_23152	351	1	351	100	scaffold_1:1510114-1510465 (+)	99.72	352	0	1	0	682
P7064_16767	2488	1	2488	100	scaffold_1:1510647-1513133 (-)	99.88	2489	0	3	0	4886
P7064_16885	1571	1	1571	100	scaffold_1:1513261-1514832 (-)	99.94	1572	0	1	0	3100
P7064_18922	7442	1	7442	100	scaffold_1:1514941-1522378 (-)	99.88	7444	1	7	0	14630
P7064_18098	3525	1	3525	100	scaffold_1:1522431-1525955 (-)	99.97	3525	1	0	0	6980
P7064_21865	1159	1	1159	100	scaffold_1:1526112-1527270 (-)	100	1159	0	0	0	2298
P7064_23885	592	1	592	100	scaffold_1:1527558-1528149 (-)	100	592	0	0	0	1174
P7064_18012	3573	1	3573	100	scaffold_1:1528150-1531723 (+)	99.86	3575	2	3	0	7027
P7064_16640	6388	1	6388	100	scaffold_1:1531918-1538307 (-)	99.95	6390	1	2	0	12630
P7064_20794	2945	1	2945	100	scaffold_1:1538584-1541528 (-)	100	2945	0	0	0	5838
P7064_21764	1776	1	1776	100	scaffold_1:1541756-1543534 (+)	99.78	1779	1	3	0	3473
P7064_19047	4608	1	4604	99.9132	scaffold_1:1543663-1548266 (+)	100	4604	0	0	0	9127
P7064_19665	3188	1	3188	100	scaffold_1:1548562-1551749 (-)	100	3188	0	0	0	6320
P7064_19037	1913	4	1913	99.8432	scaffold_1:1551892-1553801 (-)	100	1910	0	0	0	3786
P7064_18336	6258	1	6258	100	scaffold_1:1553903-1560161 (-)	99.9	6261	1	5	0	12330
P7064_20648	1598	1	1598	100	scaffold_1:1560289-1561885 (+)	99.94	1598	0	1	0	3152
P7064_22337	503	1	503	100	scaffold_1:1565984-1566486 (-)	100	503	0	0	0	997
P7064_21532	1521	1	1521	100	scaffold_1:1566650-1568170 (+)	100	1521	0	0	0	3015
P7064_22597	660	1	660	100	scaffold_1:1568356-1569015 (+)	99.85	660	1	0	0	1302
P7064_22548	718	1	718	100	scaffold_1:1569233-1569950 (+)	100	718	0	0	0	1423
P7064_19492	3204	1	3204	100	scaffold_1:1570035-1573237 (+)	99.91	3205	0	3	0	6306
P7064_00754	584	1	584	100	scaffold_1:1573306-1573889 (-)	100	584	0	0	0	1158
P7064_08880	397	1	397	100	scaffold_1:1583832-1584228 (+)	100	397	0	0	0	787
P7064_29096	466	1	466	100	scaffold_1:1585267-1585732 (-)	100	466	0	0	0	924
P7064_30681	281	1	281	100	scaffold_1:1586063-1586343 (+)	100	281	0	0	3e-158	557
P7064_28883	320	1	320	100	scaffold_1:1586344-1586663 (-)	99.06	320	3	0	3e-174	611
P7064_08587	1893	23	1893	98.8378	scaffold_1:1586904-1588771 (+)	98.66	1871	22	1	0	3507
P7064_12704	634	1	634	100	scaffold_1:1589082-1589715 (-)	100	634	0	0	0	1257
P7064_25586	205	1	205	100	scaffold_1:1589748-1589952 (-)	100	205	0	0	5e-113	406
P7064_12705	3701	1	3701	100	scaffold_1:1590061-1593761 (-)	100	3701	0	0	0	7337
P7064_17919	3943	1	3943	100	scaffold_1:1593943-1597885 (-)	99.97	3943	1	0	0	7808
P7064_19208	2938	1	2938	100	scaffold_1:1598435-1601371 (-)	99.9	2939	0	3	0	5779
P7064_17345	4428	1	4428	100	scaffold_1:1601445-1605872 (-)	99.95	4429	0	2	0	8748
P7064_21395	250	1	250	100	scaffold_1:1606215-1606464 (-)	100	250	0	0	9e-140	496
P7064_22621	468	1	468	100	scaffold_1:1606605-1607074 (+)	99.57	470	0	2	0	900
P7064_22093	632	1	632	100	scaffold_1:1607364-1607995 (-)	100	632	0	0	0	1253
P7064_15683	11027	1	11027	100	scaffold_1:1608364-1619390 (+)	100	11027	0	0	0	21860
P7064_18986	4834	1	4834	100	scaffold_1:1619966-1624798 (-)	99.98	4834	0	1	0	9567
P7064_15587	6684	1	6684	100	scaffold_1:1624924-1631607 (+)	99.97	6685	0	2	0	13220
P7064_18809	3881	1	3881	100	scaffold_1:1631820-1635703 (-)	99.92	3884	0	3	0	7652
P7064_19401	2786	1	2786	100	scaffold_1:1636115-1638902 (+)	99.93	2788	0	2	0	5495
P7064_11817	646	1	646	100	scaffold_1:1639177-1639822 (-)	100	646	0	0	0	1281
P7064_32930	1086	1	1086	100	scaffold_1:1640342-1641427 (+)	100	1086	0	0	0	2153
P7064_31564	224	1	224	100	scaffold_1:1642158-1642382 (+)	99.56	225	0	1	4e-120	430
P7064_02406	888	1	888	100	scaffold_1:1642762-1643649 (+)	100	888	0	0	0	1760
P7064_10738	499	1	499	100	scaffold_1:1643866-1644366 (+)	99.4	501	1	1	0	963
P7064_28769	527	1	527	100	scaffold_1:1647765-1648290 (+)	99.81	527	0	1	0	1029
P7064_08989	205	1	205	100	scaffold_1:1666423-1666627 (-)	100	205	0	0	5e-113	406
P7064_25282	152	1	152	100	scaffold_1:1666628-1666779 (-)	99.34	152	1	0	4e-79	293
P7064_38490	155	1	155	100	scaffold_2:20686-20840 (-)	100	155	0	0	3e-83	307
P7064_36906	203	1	203	100	scaffold_2:21431-21633 (-)	100	203	0	0	8e-112	402
P7064_31376	1121	1	1121	100	scaffold_2:27103-28223 (-)	100	1121	0	0	0	2222
P7064_33330	472	1	472	100	scaffold_2:29924-30395 (+)	99.58	472	2	0	0	920
P7064_29138	227	1	227	100	scaffold_2:32016-32242 (+)	100	227	0	0	4e-126	450
P7064_37760	202	1	202	100	scaffold_2:32496-32697 (-)	100	202	0	0	3e-111	400
P7064_33783	430	1	430	100	scaffold_2:36181-36610 (-)	100	430	0	0	0	852
P7064_01357	1134	1	1134	100	scaffold_2:37817-38950 (+)	100	1134	0	0	0	2248
P7064_34821	196	1	196	100	scaffold_2:39224-39419 (-)	100	196	0	0	1e-107	389
P7064_38007	2523	1	2523	100	scaffold_2:39806-42328 (+)	100	2523	0	0	0	5001
P7064_25884	350	1	350	100	scaffold_2:42760-43109 (+)	100	350	0	0	0	694
P7064_33522	220	1	220	100	scaffold_2:44279-44498 (-)	100	220	0	0	6e-122	436
P7064_08925	257	1	257	100	scaffold_2:44951-45207 (-)	100	257	0	0	6e-144	509
P7064_31677	887	1	887	100	scaffold_2:66623-67509 (-)	99.66	887	3	0	0	1735
P7064_33620	217	1	217	100	scaffold_2:67510-67726 (-)	100	217	0	0	4e-120	430
P7064_03734	2403	1	2403	100	scaffold_2:69795-72197 (-)	99.96	2403	1	0	0	4758
P7064_05932	3514	1	3514	100	scaffold_2:72244-75757 (-)	100	3514	0	0	0	6966
P7064_07677	2168	1	2168	100	scaffold_2:75897-78063 (-)	99.91	2168	1	1	0	4274
P7064_07676	278	1	278	100	scaffold_2:85512-85789 (+)	100	278	0	0	2e-156	551
P7064_25998	1335	1	1335	100	scaffold_2:86161-87495 (+)	100	1335	0	0	0	2646
P7064_04470	4474	1	4474	100	scaffold_2:87869-92341 (-)	99.98	4474	0	1	0	8853
P7064_18420	1248	1	1248	100	scaffold_2:92326-93573 (+)	100	1248	0	0	0	2474
P7064_14737	1092	1	1092	100	scaffold_2:93701-94793 (-)	99.91	1093	0	1	0	2151
P7064_36283	177	1	177	100	scaffold_2:94794-94970 (+)	100	177	0	0	2e-96	351
P7064_19659	5337	1	5337	100	scaffold_2:95903-101240 (-)	99.98	5338	0	1	0	10570
P7064_18978	4899	1	4899	100	scaffold_2:101323-106213 (-)	99.8	4900	0	2	0	9634
P7064_16210	6045	1	6045	100	scaffold_2:106468-112512 (-)	99.97	6046	0	2	0	11950
P7064_16593	11114	1	11114	100	scaffold_2:112946-124059 (+)	99.98	11115	0	2	0	22000
P7064_19589	2932	1	2931	99.9659	scaffold_2:124022-126952 (+)	99.9	2932	1	2	0	5775
P7064_05698	1407	1	1407	100	scaffold_2:127074-128480 (+)	100	1407	0	0	0	2789
P7064_32509	988	1	988	100	scaffold_2:128939-129926 (-)	100	988	0	0	0	1959
P7064_32751	105	1	105	100	scaffold_2:135472-135576 (-)	100	105	0	0	1e-53	208
P7064_33282	357	2	357	99.7199	scaffold_2:136656-137011 (+)	99.44	356	2	0	0	690
P7064_33958	523	1	523	100	scaffold_2:137012-137534 (+)	100	523	0	0	0	1037
P7064_37427	197	1	197	100	scaffold_2:139018-139214 (-)	100	197	0	0	3e-108	391
P7064_34437	123	1	123	100	scaffold_2:140618-140740 (+)	100	123	0	0	3e-64	244
P7064_37227	118	1	118	100	scaffold_2:140741-140858 (-)	100	118	0	0	2e-61	234
P7064_29474	503	1	503	100	scaffold_2:142282-142784 (-)	99.4	503	3	0	0	973
P7064_32147	112	1	112	100	scaffold_2:142785-142896 (-)	100	112	0	0	8e-58	222
P7064_32874	174	1	174	100	scaffold_2:149491-149664 (+)	99.43	174	1	0	3e-92	337
P7064_11447	1360	1	1360	100	scaffold_2:155755-157113 (+)	99.85	1360	1	1	0	2672
P7064_35100	392	1	392	100	scaffold_2:160680-161071 (+)	100	392	0	0	0	777
P7064_11446	1868	1	1868	100	scaffold_2:162197-164065 (+)	99.73	1869	4	1	0	3657
P7064_19281	1206	1	1206	100	scaffold_2:164158-165363 (-)	100	1206	0	0	0	2391
P7064_00242	565	1	565	100	scaffold_2:166030-166597 (+)	98.77	570	0	7	0	1019
P7064_00245	824	1	824	100	scaffold_2:166598-167424 (-)	99.64	827	0	1	0	1612
P7064_00241	1431	1	1431	100	scaffold_2:167425-168862 (-)	97.71	1439	24	2	0	2589
P7064_10956	727	1	727	100	scaffold_2:168863-169589 (-)	100	727	0	0	0	1441
P7064_28763	121	1	120	99.1736	scaffold_2:173567-173686 (-)	100	120	0	0	2e-62	238
P7064_14376	146	1	146	100	scaffold_2:173687-173832 (-)	99.32	146	1	0	1e-75	281
P7064_36969	134	1	134	100	scaffold_2:174001-174134 (-)	100	134	0	0	8e-71	266
P7064_28639	688	1	688	100	scaffold_2:174135-174822 (-)	100	688	0	0	0	1364
P7064_31918	135	1	135	100	scaffold_2:175048-175182 (+)	100	135	0	0	2e-71	268
P7064_27115	289	1	289	100	scaffold_2:175183-175471 (+)	100	289	0	0	6e-163	573
P7064_24483	2979	1	2979	100	scaffold_2:175472-178450 (+)	99.9	2979	3	0	0	5882
P7064_38442	326	1	326	100	scaffold_2:183598-183923 (-)	100	326	0	0	0	646
P7064_01441	458	1	458	100	scaffold_2:195207-195664 (+)	100	458	0	0	0	908
P7064_26508	633	1	633	100	scaffold_2:195665-196297 (-)	99.84	633	1	0	0	1247
P7064_00856	232	1	232	100	scaffold_2:196797-197028 (+)	100	232	0	0	5e-129	460
P7064_28671	723	1	723	100	scaffold_2:197049-197771 (-)	100	723	0	0	0	1433
P7064_34269	1145	1	1145	100	scaffold_2:203512-204656 (-)	100	1145	0	0	0	2270
P7064_24712	672	1	672	100	scaffold_2:204657-205328 (-)	100	672	0	0	0	1332
P7064_31333	362	1	362	100	scaffold_2:205329-205690 (-)	100	362	0	0	0	718
P7064_12808	1112	1	1112	100	scaffold_2:205691-206802 (+)	100	1112	0	0	0	2204
P7064_12806	4364	1	4364	100	scaffold_2:207915-212277 (+)	99.98	4364	0	1	0	8635
P7064_17159	6348	1	6348	100	scaffold_2:212383-218731 (+)	99.98	6349	0	1	0	12570
P7064_19227	7681	1	7681	100	scaffold_2:219089-226770 (-)	99.95	7682	3	1	0	15190
P7064_31858	119	1	119	100	scaffold_2:227769-227887 (+)	100	119	0	0	6e-62	236
P7064_01440	352	1	352	100	scaffold_2:231872-232223 (-)	100	352	0	0	0	698
P7064_32152	162	1	162	100	scaffold_2:239809-239970 (-)	100	162	0	0	2e-87	321
P7064_01444	708	1	708	100	scaffold_2:240189-240896 (+)	100	708	0	0	0	1403
P7064_01443	135	1	135	100	scaffold_2:240897-241031 (+)	100	135	0	0	2e-71	268
P7064_01442	2598	1	2598	100	scaffold_2:241032-243629 (+)	100	2598	0	0	0	5150
P7064_20679	1477	1	1477	100	scaffold_2:243725-245191 (-)	99.19	1478	0	3	0	2829
P7064_22352	713	1	713	100	scaffold_2:245333-246045 (-)	100	713	0	0	0	1413
P7064_11589	4213	1	4213	100	scaffold_2:246982-251194 (+)	99.95	4214	0	2	0	8322
P7064_24899	209	1	209	100	scaffold_2:251228-251437 (-)	99.52	210	0	1	3e-111	400
P7064_23045	259	1	259	100	scaffold_2:251439-251697 (+)	100	259	0	0	4e-145	513
P7064_04887	3597	2	3597	99.9722	scaffold_2:251698-255291 (-)	99.94	3596	0	2	0	7097
P7064_09131	672	1	672	100	scaffold_2:255759-256430 (+)	99.7	672	2	0	0	1316
P7064_18371	464	1	464	100	scaffold_2:258030-258493 (+)	100	464	0	0	0	920
P7064_05732	7916	1	7916	100	scaffold_2:258494-266412 (-)	99.94	7919	2	2	0	15650
P7064_07522	2024	1	2024	100	scaffold_2:266413-268436 (-)	99.95	2024	1	0	0	4004
P7064_01306	4491	2	4491	99.9777	scaffold_2:268584-273088 (-)	99.13	4506	22	7	0	8588
P7064_01307	427	1	427	100	scaffold_2:273089-273515 (-)	100	427	0	0	0	846
P7064_33720	527	1	527	100	scaffold_2:276062-276588 (-)	99.43	527	3	0	0	1021
P7064_33721	213	1	210	98.5915	scaffold_2:276589-276798 (+)	99.52	210	1	0	1e-113	408
P7064_28454	347	1	347	100	scaffold_2:279780-280126 (-)	100	347	0	0	0	688
P7064_01309	1368	1	1368	100	scaffold_2:280127-281494 (-)	100	1368	0	0	0	2712
P7064_28693	1573	1	1573	100	scaffold_2:281495-283067 (-)	99.87	1573	2	0	0	3102
P7064_01312	3490	1	3490	100	scaffold_2:283316-286805 (-)	99.97	3490	1	0	0	6910
P7064_24557	835	1	835	100	scaffold_2:286806-287642 (-)	99.64	837	1	2	0	1620
P7064_02376	242	1	242	100	scaffold_2:287643-287884 (-)	98.77	243	1	2	1e-123	442
P7064_01313	5143	1	5143	100	scaffold_2:287885-293027 (-)	99.9	5144	3	2	0	10140
P7064_06933	1290	1	1290	100	scaffold_2:293028-294317 (+)	99.92	1290	1	0	0	2549
P7064_30933	783	1	783	100	scaffold_2:294318-295100 (-)	98.72	784	8	2	0	1459
P7064_24558	425	1	425	100	scaffold_2:295101-295525 (-)	100	425	0	0	0	842
P7064_30934	523	1	523	100	scaffold_2:295526-296048 (+)	99.62	523	2	0	0	1021
P7064_31217	418	4	418	99.2823	scaffold_2:296756-297170 (+)	93.49	415	27	0	2e-173	609
P7064_36253	274	1	274	100	scaffold_2:297019-297292 (+)	99.27	274	2	0	3e-149	527
P7064_25206	241	1	239	99.1701	scaffold_2:297576-297814 (-)	96.65	239	8	0	4e-114	410
P7064_26653	948	1	948	100	scaffold_2:297880-298827 (+)	100	948	0	0	0	1879
P7064_35406	374	2	374	99.7326	scaffold_2:303850-304222 (+)	99.73	373	1	0	0	731
P7064_33613	562	1	562	100	scaffold_2:304619-305180 (+)	100	562	0	0	0	1114
P7064_37301	204	1	204	100	scaffold_2:308607-308810 (+)	100	204	0	0	2e-112	404
P7064_35705	262	1	262	100	scaffold_2:309231-309492 (-)	100	262	0	0	7e-147	519
P7064_26560	286	1	286	100	scaffold_2:310347-310632 (+)	100	286	0	0	4e-161	567
P7064_08194	143	1	142	99.3007	scaffold_2:312079-312220 (-)	98.59	142	2	0	8e-71	266
P7064_34445	416	1	416	100	scaffold_2:312448-312863 (+)	100	416	0	0	0	825
P7064_38052	223	1	223	100	scaffold_2:314356-314578 (+)	99.55	223	1	0	3e-121	434
P7064_34155	308	1	307	99.6753	scaffold_2:314408-314714 (+)	98.05	307	6	0	2e-159	561
P7064_27919	453	1	450	99.3377	scaffold_2:314771-315220 (+)	94.22	450	26	0	0	686
P7064_08183	311	5	311	98.7138	scaffold_2:314917-315223 (+)	96.42	307	11	0	2e-147	521
P7064_27343	735	1	734	99.8639	scaffold_2:316029-316762 (+)	98.5	734	11	0	0	1368
P7064_32640	247	1	247	100	scaffold_2:316485-316731 (-)	97.98	247	5	0	5e-126	450
P7064_33310	443	4	443	99.3228	scaffold_2:316735-317169 (+)	97.27	440	7	1	0	777
P7064_36732	158	1	158	100	scaffold_2:317170-317327 (+)	96.84	158	5	0	4e-73	274
P7064_30029	323	1	323	100	scaffold_2:319111-319433 (-)	99.38	323	2	0	2e-178	624
P7064_25328	390	1	390	100	scaffold_2:319725-320114 (-)	100	390	0	0	0	773
P7064_06311	232	1	232	100	scaffold_2:320863-321094 (+)	100	232	0	0	5e-129	460
P7064_26039	237	1	237	100	scaffold_2:321266-321502 (+)	100	237	0	0	5e-132	470
P7064_09408	136	1	135	99.2647	scaffold_2:321503-321637 (-)	100	135	0	0	2e-71	268
P7064_27434	484	1	484	100	scaffold_2:321638-322122 (+)	99.38	485	2	1	0	930
P7064_11285	761	1	761	100	scaffold_2:324188-324947 (+)	99.87	761	0	1	0	1493
P7064_11813	502	1	502	100	scaffold_2:325341-325842 (+)	100	502	0	0	0	995
P7064_17677	7169	1	7169	100	scaffold_2:326842-334011 (+)	99.94	7171	1	3	0	14160
P7064_03165	4437	1	4437	100	scaffold_2:334605-339041 (-)	99.98	4437	1	0	0	8788
P7064_10378	311	1	311	100	scaffold_2:339307-339617 (+)	100	311	0	0	5e-176	617
P7064_04087	380	1	380	100	scaffold_2:341815-342194 (+)	100	380	0	0	0	753
P7064_09975	822	1	822	100	scaffold_2:342788-343609 (+)	99.64	822	3	0	0	1606
P7064_14459	10192	1	10192	100	scaffold_2:343630-353824 (+)	99.88	10195	9	1	0	20110
P7064_38121	136	1	136	100	scaffold_2:356941-357076 (-)	100	136	0	0	5e-72	270
P7064_13512	2516	1	2516	100	scaffold_2:360118-362632 (-)	99.8	2516	4	1	0	4940
P7064_13511	417	1	417	100	scaffold_2:363178-363594 (+)	99.76	417	1	0	0	819
P7064_37630	495	1	495	100	scaffold_2:364492-364986 (-)	100	495	0	0	0	981
P7064_37881	216	1	216	100	scaffold_2:365300-365515 (+)	100	216	0	0	2e-119	428
P7064_24660	108	1	106	98.1481	scaffold_2:365826-365931 (+)	99.06	106	1	0	8e-52	202
P7064_26245	400	1	400	100	scaffold_2:366040-366439 (+)	99.5	400	2	0	0	777
P7064_38438	102	1	102	100	scaffold_2:369084-369185 (-)	100	102	0	0	7e-52	202
P7064_08454	1365	1	1365	100	scaffold_2:370523-371889 (+)	99.49	1367	5	2	0	2639
P7064_28799	197	1	197	100	scaffold_2:377277-377473 (+)	100	197	0	0	3e-108	391
P7064_31008	178	1	178	100	scaffold_2:378543-378720 (+)	100	178	0	0	6e-97	353
P7064_33417	113	1	112	99.115	scaffold_2:379580-379691 (+)	100	112	0	0	9e-58	222
P7064_34242	294	1	294	100	scaffold_2:382876-383169 (-)	99.66	294	1	0	1e-163	575
P7064_33140	104	1	104	100	scaffold_2:384294-384397 (+)	100	104	0	0	5e-53	206
P7064_31855	605	1	605	100	scaffold_2:390413-391017 (-)	100	605	0	0	0	1199
P7064_23595	276	1	276	100	scaffold_2:391018-391293 (+)	99.64	276	1	0	8e-153	539
P7064_03881	3688	1	3688	100	scaffold_2:391294-394981 (+)	99.86	3689	3	2	0	7257
P7064_10422	2028	1	2028	100	scaffold_2:395081-397110 (-)	99.9	2030	0	2	0	3992
P7064_19237	1418	5	1418	99.7179	scaffold_2:397544-398957 (+)	100	1414	0	0	0	2803
P7064_23254	250	1	250	100	scaffold_2:399003-399252 (+)	99.6	250	1	0	6e-138	490
P7064_15058	3489	1	3489	100	scaffold_2:400064-403550 (-)	99.91	3489	1	2	0	6877
P7064_33063	259	1	259	100	scaffold_2:409769-410027 (+)	100	259	0	0	4e-145	513
P7064_34194	296	1	296	100	scaffold_2:413298-413593 (+)	100	296	0	0	4e-167	587
P7064_35348	378	1	378	100	scaffold_2:420890-421267 (+)	100	378	0	0	0	749
P7064_27427	657	1	657	100	scaffold_2:421478-422134 (+)	100	657	0	0	0	1302
P7064_05321	4590	1	4590	100	scaffold_2:422914-427506 (+)	99.93	4593	0	3	0	9057
P7064_05320	563	1	563	100	scaffold_2:427692-428254 (+)	100	563	0	0	0	1116
P7064_17664	1891	1	1891	100	scaffold_2:428255-430149 (+)	99.74	1895	1	2	0	3705
P7064_29316	336	1	336	100	scaffold_2:430930-431265 (-)	100	336	0	0	0	666
P7064_23386	244	1	244	100	scaffold_2:431950-432193 (-)	100	244	0	0	3e-136	484
P7064_13152	838	1	838	100	scaffold_2:432638-433475 (-)	100	838	0	0	0	1661
P7064_18815	4038	1	4038	100	scaffold_2:433454-437492 (+)	99.95	4039	1	1	0	7983
P7064_18572	1217	1	1217	100	scaffold_2:437739-438956 (-)	99.92	1218	0	1	0	2399
P7064_18569	4537	1	4537	100	scaffold_2:439017-443553 (-)	100	4537	0	0	0	8994
P7064_18287	4459	3	4459	99.9551	scaffold_2:443546-448001 (-)	99.91	4457	3	1	0	8796
P7064_24039	470	1	470	100	scaffold_2:448061-448530 (-)	99.79	470	1	0	0	924
P7064_03341	154	1	154	100	scaffold_2:448531-448684 (+)	98.7	154	2	0	6e-78	289
P7064_03342	2473	1	2473	100	scaffold_2:448685-451158 (-)	99.72	2475	4	3	0	4827
P7064_21105	2020	1	2017	99.8515	scaffold_2:451416-453433 (+)	99.85	2018	2	1	0	3969
P7064_16366	17604	1	17604	100	scaffold_2:453454-471025 (-)	99.69	17607	17	8	0	34460
P7064_16977	4288	1	4288	100	scaffold_2:471295-475581 (-)	99.23	4298	12	12	0	8181
P7064_08702	2981	1	2981	100	scaffold_2:475868-478849 (+)	99.9	2982	2	1	0	5880
P7064_32645	439	1	439	100	scaffold_2:480225-480663 (-)	99.09	440	2	2	0	825
P7064_26044	119	1	119	100	scaffold_2:484936-485054 (+)	100	119	0	0	6e-62	236
P7064_15201	2374	1	2374	100	scaffold_2:489481-491855 (-)	99.83	2375	3	1	0	4668
P7064_21191	2954	1	2954	100	scaffold_2:492061-495014 (+)	99.8	2955	4	2	0	5794
P7064_17148	3410	1	3410	100	scaffold_2:495266-498675 (+)	100	3410	0	0	0	6760
P7064_22917	346	1	346	100	scaffold_2:512311-512656 (+)	100	346	0	0	0	686
P7064_19661	2509	5	2509	99.8406	scaffold_2:512764-515265 (-)	99.68	2505	5	3	0	4879
P7064_14766	1596	1	1596	100	scaffold_2:515372-516965 (-)	98.51	1606	2	4	0	2997
P7064_24486	557	2	557	99.8205	scaffold_2:516966-517521 (+)	98.92	557	4	2	0	1041
P7064_34794	938	1	938	100	scaffold_2:517801-518738 (-)	99.79	938	2	0	0	1844
P7064_34685	235	1	235	100	scaffold_2:519566-519800 (+)	98.72	235	3	0	1e-123	442
P7064_30092	324	1	324	100	scaffold_2:519877-520200 (-)	99.07	324	3	0	1e-176	618
P7064_35559	252	1	252	100	scaffold_2:520201-520452 (-)	99.6	252	1	0	1e-138	492
P7064_33478	430	1	430	100	scaffold_2:521630-522060 (-)	99.3	431	2	1	0	823
P7064_36305	374	1	374	100	scaffold_2:522806-523179 (-)	99.47	374	2	0	0	728
P7064_31487	332	1	332	100	scaffold_2:523387-523717 (+)	99.4	332	1	1	0	634
P7064_14233	720	1	720	100	scaffold_2:524569-525288 (-)	100	720	0	0	0	1427
P7064_37107	189	1	189	100	scaffold_2:526154-526342 (-)	99.47	189	1	0	4e-101	367
P7064_37108	173	2	173	99.422	scaffold_2:526155-526341 (-)	90.91	187	2	1	1e-67	256
P7064_01285	654	1	654	100	scaffold_2:527004-527657 (+)	99.54	654	3	0	0	1273
P7064_01282	2145	1	2145	100	scaffold_2:528120-530264 (-)	99.91	2145	2	0	0	4236
P7064_14238	891	1	891	100	scaffold_2:530992-531886 (+)	99	897	1	3	0	1693
P7064_20755	3514	1	3514	100	scaffold_2:532143-535657 (-)	99.97	3515	0	1	0	6952
P7064_16224	5154	1	5154	100	scaffold_2:535774-540928 (+)	99.88	5155	5	1	0	10160
P7064_16189	918	1	918	100	scaffold_2:542612-543531 (+)	99.57	920	2	2	0	1776
P7064_16192	1270	1	1269	99.9213	scaffold_2:544783-546068 (-)	98.29	1286	5	2	0	2389
P7064_16191	4096	1	4096	100	scaffold_2:547319-551415 (-)	99.93	4097	2	1	0	8090
P7064_16638	2330	1	2330	100	scaffold_2:551555-553886 (+)	99.66	2333	4	4	0	4530
P7064_18903	9149	1	9149	100	scaffold_2:556222-565379 (-)	99.77	9159	10	7	0	17940
P7064_07712	276	1	276	100	scaffold_2:565492-565767 (+)	100	276	0	0	3e-155	547
P7064_24407	783	1	783	100	scaffold_2:568709-569491 (+)	99.87	783	1	0	0	1544
P7064_04556	1086	1	1086	100	scaffold_2:571759-572846 (-)	99.82	1088	0	2	0	2125
P7064_04555	151	1	151	100	scaffold_2:572927-573077 (-)	100	151	0	0	6e-81	299
P7064_19079	2967	1	2967	100	scaffold_2:573581-576547 (-)	99.93	2968	0	2	0	5852
P7064_03990	5179	1	5179	100	scaffold_2:576944-582141 (+)	99.56	5199	2	2	0	10150
P7064_30206	242	1	242	100	scaffold_2:583492-583733 (-)	100	242	0	0	5e-135	480
P7064_07010	817	1	817	100	scaffold_2:583916-584733 (-)	98.54	821	5	4	0	1507
P7064_07011	1043	1	1043	100	scaffold_2:584734-585777 (+)	99.81	1044	1	1	0	2046
P7064_09251	324	1	324	100	scaffold_2:585975-586298 (-)	100	324	0	0	0	642
P7064_09243	406	1	405	99.7537	scaffold_2:586351-586755 (-)	100	405	0	0	0	803
P7064_09242	1125	1	1125	100	scaffold_2:586756-587880 (+)	99.56	1125	5	0	0	2190
P7064_14881	1563	1	1563	100	scaffold_2:587888-589460 (-)	99.17	1573	3	2	0	3015
P7064_14883	3678	1	3678	100	scaffold_2:589461-593149 (-)	99.59	3689	4	1	0	7206
P7064_22628	632	1	625	98.8924	scaffold_2:593256-593879 (-)	99.68	625	1	1	0	1215
P7064_21868	905	6	905	99.4475	scaffold_2:594116-595015 (-)	99.67	900	3	0	0	1760
P7064_09245	963	1	963	100	scaffold_2:595161-596125 (-)	99.69	965	1	2	0	1873
P7064_09244	1951	1	1951	100	scaffold_2:596126-598067 (-)	99.28	1951	5	2	0	3755
P7064_24194	313	1	313	100	scaffold_2:598068-598391 (-)	96.6	324	0	1	4e-161	567
P7064_09252	171	1	171	100	scaffold_2:598440-598611 (+)	99.42	172	0	1	1e-88	325
P7064_34638	256	1	256	100	scaffold_2:600508-600763 (-)	100	256	0	0	2e-143	507
P7064_35236	550	1	550	100	scaffold_2:601662-602211 (-)	100	550	0	0	0	1090
P7064_30790	145	1	145	100	scaffold_2:602243-602387 (+)	100	145	0	0	2e-77	287
P7064_36498	387	1	387	100	scaffold_2:602556-602942 (+)	100	387	0	0	0	767
P7064_37593	170	1	170	100	scaffold_2:603122-603291 (+)	100	170	0	0	3e-92	337
P7064_33292	665	1	665	100	scaffold_2:604757-605421 (+)	100	665	0	0	0	1318
P7064_28538	146	1	146	100	scaffold_2:605459-605604 (+)	99.32	146	1	0	1e-75	281
P7064_09253	1046	1	1046	100	scaffold_2:605605-606650 (-)	100	1046	0	0	0	2074
P7064_22167	717	6	717	99.3026	scaffold_2:607016-607727 (-)	99.86	712	1	0	0	1403
P7064_14880	576	1	576	100	scaffold_2:614016-614590 (-)	99.83	576	0	1	0	1126
P7064_14882	644	1	644	100	scaffold_2:614701-615344 (-)	100	644	0	0	0	1277
P7064_27319	638	1	638	100	scaffold_2:616291-616928 (-)	99.84	638	1	0	0	1257
P7064_32800	897	1	897	100	scaffold_2:616921-617817 (+)	99.55	897	4	0	0	1746
P7064_35519	283	1	283	100	scaffold_2:617818-618100 (-)	100	283	0	0	2e-159	561
P7064_32241	541	1	541	100	scaffold_2:626814-627354 (+)	100	541	0	0	0	1072
P7064_20826	3338	1	3338	100	scaffold_2:627831-631168 (-)	99.97	3338	1	0	0	6609
P7064_07009	1270	1	1270	100	scaffold_2:631169-632438 (-)	100	1270	0	0	0	2518
P7064_11200	942	1	942	100	scaffold_2:632925-633865 (+)	99.89	942	0	1	0	1852
P7064_18026	3770	1	3770	100	scaffold_2:634182-637952 (+)	99.95	3771	1	1	0	7452
P7064_16428	2687	1	2687	100	scaffold_2:638288-640974 (-)	99.93	2688	0	2	0	5297
P7064_08097	11277	8	11277	99.9379	scaffold_2:640994-652287 (+)	99.72	11296	4	7	0	22130
P7064_16517	11545	1	11545	100	scaffold_2:652338-663874 (+)	99.86	11545	8	4	0	22740
P7064_17488	1254	1	1254	100	scaffold_2:664052-665306 (-)	99.76	1255	2	1	0	2456
P7064_16633	1212	1	1212	100	scaffold_2:665393-666605 (-)	99.18	1215	5	4	0	2300
P7064_11521	4686	1	4686	100	scaffold_2:666669-671354 (+)	99.83	4686	8	0	0	9226
P7064_15285	1823	1	1823	100	scaffold_2:671763-673584 (-)	99.78	1823	3	1	0	3574
P7064_15282	2221	1	2221	100	scaffold_2:673585-675803 (-)	99.41	2221	11	2	0	4284
P7064_15281	3681	1	3681	100	scaffold_2:675804-679484 (-)	99.76	3681	9	0	0	7226
P7064_14634	3395	5	3395	99.8822	scaffold_2:679484-682875 (-)	99.82	3392	5	1	0	6669
P7064_15284	881	1	881	100	scaffold_2:683284-684165 (-)	99.77	882	1	1	0	1725
P7064_15244	4820	6	4820	99.8963	scaffold_2:686384-691198 (-)	99.94	4815	3	0	0	9521
P7064_22350	306	1	306	100	scaffold_2:691446-691751 (+)	100	306	0	0	4e-173	607
P7064_23004	452	1	452	100	scaffold_2:692164-692615 (-)	100	452	0	0	0	896
P7064_18934	8723	1	8723	100	scaffold_2:692624-701343 (-)	99.87	8725	4	7	0	17150
P7064_31047	1020	1	1020	100	scaffold_2:702262-703281 (-)	99.9	1020	1	0	0	2014
P7064_03973	1007	1	1007	100	scaffold_2:703282-704288 (-)	99.9	1007	1	0	0	1988
P7064_03971	1436	1	1436	100	scaffold_2:704289-705724 (+)	100	1436	0	0	0	2847
P7064_31804	195	1	195	100	scaffold_2:705725-705919 (+)	100	195	0	0	5e-107	387
P7064_03982	938	1	938	100	scaffold_2:705975-706913 (+)	98.19	939	16	1	0	1719
P7064_03984	509	1	509	100	scaffold_2:706915-707423 (-)	99.61	509	2	0	0	993
P7064_27999	389	1	389	100	scaffold_2:707424-707812 (-)	100	389	0	0	0	771
P7064_01489	3372	1	3372	100	scaffold_2:707871-711240 (+)	99.85	3372	3	2	0	6631
P7064_20827	3918	1	3918	100	scaffold_2:712147-716064 (+)	99.82	3918	7	0	0	7711
P7064_22343	1141	1	1141	100	scaffold_2:716214-717354 (-)	99.39	1144	1	6	0	2165
P7064_00599	5268	1	5268	100	scaffold_2:721466-726742 (-)	99.56	5279	10	3	0	10280
P7064_12440	727	1	723	99.4498	scaffold_2:727426-728149 (-)	99.72	724	1	1	0	1411
P7064_12442	277	1	277	100	scaffold_2:728151-728427 (-)	100	277	0	0	8e-156	549
P7064_12441	11106	1	11106	100	scaffold_2:728511-739603 (-)	99.82	11106	7	3	0	21850
P7064_12443	157	1	157	100	scaffold_2:739687-739843 (+)	100	157	0	0	2e-84	311
P7064_12439	485	1	478	98.5567	scaffold_2:739963-740440 (+)	100	478	0	0	0	948
P7064_19897	1446	1	1446	100	scaffold_2:740727-742172 (-)	100	1446	0	0	0	2866
P7064_17349	5885	1	5885	100	scaffold_2:742359-748245 (+)	99.97	5887	0	2	0	11640
P7064_11228	5171	1	5171	100	scaffold_2:748476-753646 (-)	99.94	5172	1	2	0	10210
P7064_27918	750	1	750	100	scaffold_2:753920-754669 (+)	99.87	750	1	0	0	1479
P7064_26165	298	2	298	99.6644	scaffold_2:754670-754966 (-)	97.64	297	7	0	5e-151	533
P7064_35919	1161	1	1161	100	scaffold_2:755165-756323 (+)	98.97	1162	8	4	0	2177
P7064_27958	335	1	335	100	scaffold_2:756416-756750 (-)	100	335	0	0	0	664
P7064_36649	175	1	175	100	scaffold_2:756751-756925 (-)	100	175	0	0	4e-95	347
P7064_27477	101	1	101	100	scaffold_2:756926-757026 (-)	100	101	0	0	3e-51	200
P7064_27313	715	1	715	100	scaffold_2:757027-757742 (-)	99.3	716	4	1	0	1372
P7064_13935	1770	1	1770	100	scaffold_2:759224-760993 (-)	99.94	1770	1	0	0	3501
P7064_13934	441	1	441	100	scaffold_2:761040-761480 (+)	100	441	0	0	0	874
P7064_33665	291	1	291	100	scaffold_2:761629-761919 (+)	99.31	291	2	0	2e-159	561
P7064_13945	1163	1	1163	100	scaffold_2:761920-763082 (-)	100	1163	0	0	0	2305
P7064_29609	405	1	405	100	scaffold_2:763083-763487 (-)	99.01	405	4	0	0	771
P7064_30471	296	1	296	100	scaffold_2:763542-763837 (+)	98.65	296	4	0	1e-157	555
P7064_23996	763	1	763	100	scaffold_2:765420-766181 (-)	99.74	763	1	1	0	1489
P7064_27013	197	1	197	100	scaffold_2:766182-766378 (-)	100	197	0	0	3e-108	391
P7064_35547	258	1	258	100	scaffold_2:766892-767149 (+)	98.84	258	3	0	2e-137	488
P7064_15413	803	1	803	100	scaffold_2:773763-774565 (-)	99.88	803	1	0	0	1584
P7064_18060	4221	1	4221	100	scaffold_2:774911-779134 (+)	99.79	4224	6	2	0	8288
P7064_29907	156	1	156	100	scaffold_2:779439-779594 (-)	100	156	0	0	7e-84	309
P7064_05780	976	1	976	100	scaffold_2:779596-780572 (-)	99.49	977	4	1	0	1889
P7064_24991	392	1	390	99.4898	scaffold_2:780573-780962 (+)	99.49	390	2	0	0	757
P7064_05781	218	1	218	100	scaffold_2:780965-781182 (-)	99.08	218	2	0	6e-116	416
P7064_23636	1349	1	1349	100	scaffold_2:781319-782665 (-)	98.96	1349	12	2	0	2547
P7064_23490	3442	1	3442	100	scaffold_2:786540-789973 (-)	99.54	3444	4	3	0	6694
P7064_23886	3103	1	3103	100	scaffold_2:789975-793080 (+)	99.87	3106	1	2	0	6112
P7064_18497	637	1	637	100	scaffold_2:793200-793836 (+)	100	637	0	0	0	1263
P7064_16649	3643	1	3643	100	scaffold_2:793863-797505 (-)	99.86	3643	5	0	0	7182
P7064_22001	761	1	761	100	scaffold_2:797745-798505 (+)	99.87	761	1	0	0	1501
P7064_22999	648	1	648	100	scaffold_2:799642-800309 (-)	96.12	670	2	4	0	1130
P7064_20608	348	1	348	100	scaffold_2:800675-801022 (-)	100	348	0	0	0	690
P7064_18500	943	1	943	100	scaffold_2:801272-802216 (+)	99.68	945	1	2	0	1834
P7064_18499	1160	1	1160	100	scaffold_2:802217-803375 (-)	99.48	1160	5	1	0	2244
P7064_10100	1968	1	1968	100	scaffold_2:803596-805563 (-)	99.85	1968	3	0	0	3877
P7064_10104	4690	1	4690	100	scaffold_2:807344-812034 (+)	99.94	4691	2	1	0	9267
P7064_10103	153	1	153	100	scaffold_2:813816-813969 (+)	98.05	154	2	1	4e-73	274
P7064_13878	1742	1	1742	100	scaffold_2:814267-816010 (-)	99.6	1744	5	2	0	3386
P7064_23999	2231	1	2231	100	scaffold_2:819549-821772 (-)	98.12	2237	23	4	0	4100
P7064_01732	727	1	727	100	scaffold_2:821773-822499 (+)	99.72	727	2	0	0	1425
P7064_01731	433	1	429	99.0762	scaffold_2:822504-822932 (-)	100	429	0	0	0	850
P7064_13883	582	1	582	100	scaffold_2:823281-823862 (+)	99.48	582	3	0	0	1130
P7064_24601	349	2	349	99.7135	scaffold_2:826617-826964 (+)	100	348	0	0	0	690
P7064_21188	498	10	498	98.1928	scaffold_2:833458-833935 (+)	97.34	489	2	1	0	878
P7064_01728	935	1	935	100	scaffold_2:834465-835399 (-)	99.79	935	2	0	0	1838
P7064_01727	321	1	320	99.6885	scaffold_2:836191-836510 (-)	99.69	320	1	0	5e-179	626
P7064_13885	243	1	243	100	scaffold_2:836511-836753 (+)	100	243	0	0	1e-135	482
P7064_13887	510	1	506	99.2157	scaffold_2:836754-837262 (+)	98.62	509	4	2	0	940
P7064_32269	1437	1	1437	100	scaffold_2:839180-840616 (-)	99.44	1437	8	0	0	2785
P7064_32268	438	1	438	100	scaffold_2:840617-841057 (+)	98.41	441	4	2	0	805
P7064_26780	520	1	520	100	scaffold_2:841120-841640 (+)	99.42	521	2	1	0	1001
P7064_01726	617	1	617	100	scaffold_2:841641-842257 (-)	98.38	617	10	0	0	1144
P7064_32619	292	2	291	99.3151	scaffold_2:842259-842548 (+)	97.59	290	7	0	8e-147	519
P7064_33827	290	1	290	100	scaffold_2:842260-842549 (-)	100	290	0	0	1e-163	575
P7064_30952	876	1	876	100	scaffold_2:842550-843425 (+)	98.86	877	8	2	0	1643
P7064_24600	176	1	176	100	scaffold_2:843426-843601 (+)	98.86	176	2	0	5e-91	333
P7064_23998	656	1	655	99.8476	scaffold_2:843671-844325 (+)	99.09	656	4	2	0	1237
P7064_35171	337	1	337	100	scaffold_2:844326-844659 (-)	99.11	337	0	1	0	640
P7064_36423	495	1	495	100	scaffold_2:844660-845154 (-)	99.6	495	2	0	0	965
P7064_28413	1548	1	1548	100	scaffold_2:845487-847034 (+)	99.74	1548	4	0	0	3037
P7064_28239	792	1	792	100	scaffold_2:847086-847887 (-)	98.63	802	1	1	0	1513
P7064_09666	1605	1	1605	100	scaffold_2:848683-850286 (+)	99.56	1605	6	1	0	3118
P7064_09665	499	1	499	100	scaffold_2:850287-850785 (-)	100	499	0	0	0	989
P7064_12818	405	1	405	100	scaffold_2:850786-851190 (+)	100	405	0	0	0	803
P7064_09660	793	1	793	100	scaffold_2:851518-852310 (+)	99.87	793	1	0	0	1564
P7064_09664	3119	1	3119	100	scaffold_2:852412-855530 (+)	99.58	3121	9	4	0	6052
P7064_06696	673	1	673	100	scaffold_2:855913-856585 (-)	99.41	673	4	0	0	1302
P7064_06694	1161	1	1161	100	scaffold_2:856695-857854 (-)	99.48	1161	5	1	0	2246
P7064_31505	456	1	456	100	scaffold_2:857855-858313 (-)	97.82	459	7	3	0	807
P7064_31506	1045	1	1045	100	scaffold_2:858314-859358 (-)	99.62	1046	2	2	0	2026
P7064_32527	201	1	201	100	scaffold_2:860061-860261 (+)	100	201	0	0	1e-110	398
P7064_36008	113	1	113	100	scaffold_2:860666-860780 (+)	98.26	115	0	1	5e-53	206
P7064_36815	125	1	125	100	scaffold_2:861711-861835 (-)	99.2	125	1	0	4e-63	240
P7064_37461	194	1	194	100	scaffold_2:864767-864960 (+)	100	194	0	0	2e-106	385
P7064_06690	785	1	785	100	scaffold_2:867742-868526 (-)	98.98	785	8	0	0	1493
P7064_06688	3550	1	3550	100	scaffold_2:868527-872076 (-)	99.58	3552	11	4	0	6891
P7064_25064	355	1	355	100	scaffold_2:872287-872641 (+)	99.15	355	3	0	0	680
P7064_37496	177	1	177	100	scaffold_2:872642-872818 (+)	99.44	177	1	0	6e-94	343
P7064_27613	121	1	121	100	scaffold_2:874141-874261 (-)	99.17	121	1	0	1e-60	232
P7064_02996	2289	4	2289	99.8689	scaffold_2:874672-876957 (-)	99.83	2287	2	2	0	4486
P7064_17978	1969	1	1969	100	scaffold_2:877245-879213 (+)	100	1969	0	0	0	3903
P7064_13660	3031	7	3025	99.6041	scaffold_2:879373-882402 (-)	99.54	3030	3	2	0	5897
P7064_10659	2628	1	2628	100	scaffold_2:882452-885078 (+)	99.7	2628	7	1	0	5138
P7064_33092	179	1	179	100	scaffold_2:885958-886136 (+)	100	179	0	0	2e-97	355
P7064_14574	2028	1	2028	100	scaffold_2:887159-889189 (-)	99.75	2031	2	2	0	3973
P7064_19297	1073	1	1073	100	scaffold_2:889715-890787 (-)	99.72	1073	3	0	0	2103
P7064_20315	2232	1	2227	99.776	scaffold_2:890918-893144 (+)	99.91	2227	2	0	0	4399
P7064_18610	5848	1	5848	100	scaffold_2:893150-898996 (-)	99.9	5848	5	1	0	11540
P7064_12609	10925	1	10925	100	scaffold_2:899099-910014 (-)	99.81	10928	6	6	0	21470
P7064_00184	1476	1	1476	100	scaffold_2:911783-913232 (+)	97.97	1477	2	3	0	2716
P7064_24934	776	1	776	100	scaffold_2:913622-914398 (-)	99.74	777	1	1	0	1516
P7064_03889	10748	1	10748	100	scaffold_2:914691-925442 (+)	99.87	10753	8	6	0	21160
P7064_19699	3848	1	3848	100	scaffold_2:925521-929369 (-)	99.25	3860	6	2	0	7448
P7064_15116	118	1	118	100	scaffold_2:929716-929833 (-)	100	118	0	0	2e-61	234
P7064_15117	1074	1	1074	100	scaffold_2:929907-930980 (-)	99.81	1074	2	0	0	2113
P7064_15572	9056	1	9056	100	scaffold_2:931107-940163 (-)	99.89	9058	7	2	0	17860
P7064_09072	1127	3	1127	99.8225	scaffold_2:940483-941608 (+)	99.73	1126	2	1	0	2200
P7064_05483	11441	1	11441	100	scaffold_2:942254-953708 (+)	99.83	11455	5	4	0	22550
P7064_19745	910	1	910	100	scaffold_2:954179-955088 (-)	99.67	910	3	0	0	1780
P7064_19245	2349	5	2349	99.8297	scaffold_2:955071-957415 (+)	99.87	2345	3	0	0	4625
P7064_22422	667	1	667	100	scaffold_2:957459-958129 (+)	99.11	672	0	4	0	1257
P7064_22525	428	1	428	100	scaffold_2:958473-958900 (+)	100	428	0	0	0	848
P7064_19183	3802	1	3802	100	scaffold_2:959013-962813 (-)	99.95	3802	1	1	0	7513
P7064_16812	2455	1	2455	100	scaffold_2:962855-965309 (+)	99.92	2455	2	0	0	4851
P7064_19767	928	1	928	100	scaffold_2:965732-966659 (-)	100	928	0	0	0	1840
P7064_16968	2818	1	2818	100	scaffold_2:966956-969773 (+)	100	2818	0	0	0	5586
P7064_20002	1077	7	1077	99.4429	scaffold_2:970111-971181 (+)	99.91	1071	1	0	0	2115
P7064_05447	5150	1	5150	100	scaffold_2:971278-976428 (+)	99.98	5151	0	1	0	10200
P7064_31241	121	1	121	100	scaffold_2:976429-976548 (-)	99.17	121	0	1	2e-58	224
P7064_10337	346	1	346	100	scaffold_2:976549-976894 (+)	100	346	0	0	0	686
P7064_24103	615	1	615	100	scaffold_2:976896-977510 (-)	98.7	616	6	2	0	1142
P7064_28725	531	1	531	100	scaffold_2:977511-978041 (-)	100	531	0	0	0	1053
P7064_31242	1350	1	1350	100	scaffold_2:978042-979391 (+)	100	1350	0	0	0	2676
P7064_15514	3107	1	3107	100	scaffold_2:979636-982741 (-)	99.94	3107	1	1	0	6135
P7064_31712	182	1	182	100	scaffold_2:982742-982923 (+)	100	182	0	0	2e-99	361
P7064_15511	172	1	172	100	scaffold_2:982949-983120 (+)	100	172	0	0	2e-93	341
P7064_15512	270	1	270	100	scaffold_2:983256-983525 (+)	100	270	0	0	1e-151	535
P7064_28026	1045	1	1045	100	scaffold_2:996704-997748 (-)	99.9	1045	1	0	0	2064
P7064_06296	230	1	230	100	scaffold_2:998214-998443 (-)	99.13	230	2	0	4e-123	440
P7064_06298	463	1	463	100	scaffold_2:998445-998907 (-)	100	463	0	0	0	918
P7064_06300	1034	1	1031	99.7099	scaffold_2:999424-1000453 (+)	99.9	1031	0	1	0	2028
P7064_15515	1648	1	1648	100	scaffold_2:1000491-1002132 (-)	99.51	1648	2	4	0	3176
P7064_24336	135	1	135	100	scaffold_2:1003132-1003266 (-)	99.26	135	1	0	5e-69	260
P7064_15513	1920	1	1920	100	scaffold_2:1003474-1005396 (+)	99.79	1923	1	2	0	3766
P7064_15516	437	1	437	100	scaffold_2:1007151-1007587 (+)	99.77	437	1	0	0	858
P7064_15518	2120	1	2120	100	scaffold_2:1007916-1010036 (-)	99.95	2121	0	1	0	4189
P7064_12014	5036	88	5036	98.2724	scaffold_2:1010409-1015356 (+)	99.98	4949	0	1	0	9795
P7064_12013	2524	1	2524	100	scaffold_2:1015357-1017879 (-)	99.96	2524	0	1	0	4988
P7064_22367	419	1	419	100	scaffold_2:1018338-1018756 (-)	99.76	419	1	0	0	823
P7064_07822	4402	1	4398	99.9091	scaffold_2:1019044-1023445 (-)	99.89	4402	1	4	0	8655
P7064_24414	234	1	234	100	scaffold_2:1023759-1023992 (-)	100	234	0	0	3e-130	464
P7064_32263	970	1	970	100	scaffold_2:1024320-1025290 (-)	99.9	971	0	1	0	1909
P7064_12158	192	2	192	99.4792	scaffold_2:1025099-1025289 (-)	98.95	191	2	0	7e-100	363
P7064_06203	4414	1	4414	100	scaffold_2:1026997-1031411 (-)	99.98	4415	0	1	0	8736
P7064_18961	1952	1	1952	100	scaffold_2:1031403-1033354 (+)	100	1952	0	0	0	3870
P7064_08144	13438	1	13438	100	scaffold_2:1033700-1047139 (-)	99.96	13442	0	6	0	26550
P7064_23171	418	1	418	100	scaffold_2:1047261-1047678 (+)	100	418	0	0	0	829
P7064_15958	5678	1	5678	100	scaffold_2:1047910-1053588 (-)	99.95	5680	0	2	0	11220
P7064_20039	5351	1	5351	100	scaffold_2:1053898-1059248 (-)	99.91	5352	3	2	0	10560
P7064_20703	1246	1	1246	100	scaffold_2:1059576-1060821 (-)	100	1246	0	0	0	2470
P7064_10175	3516	4	3516	99.9147	scaffold_2:1061136-1064648 (+)	100	3513	0	0	0	6964
P7064_05607	3073	1	3073	100	scaffold_2:1064649-1067721 (+)	100	3073	0	0	0	6092
P7064_19645	2580	1	2580	100	scaffold_2:1068074-1070652 (+)	99.92	2580	1	1	0	5093
P7064_15372	1786	1	1786	100	scaffold_2:1071148-1072933 (-)	100	1786	0	0	0	3540
P7064_22468	473	1	473	100	scaffold_2:1073236-1073708 (+)	100	473	0	0	0	938
P7064_02749	1696	6	1696	99.7052	scaffold_2:1073879-1075569 (+)	100	1691	0	0	0	3352
P7064_31940	230	1	230	100	scaffold_2:1075801-1076030 (+)	100	230	0	0	7e-128	456
P7064_02746	354	1	354	100	scaffold_2:1076031-1076384 (+)	100	354	0	0	0	702
P7064_36904	115	1	115	100	scaffold_2:1076542-1076656 (+)	100	115	0	0	1e-59	228
P7064_34802	117	1	117	100	scaffold_2:1077324-1077440 (-)	100	117	0	0	9e-61	232
P7064_36725	231	1	231	100	scaffold_2:1078141-1078371 (-)	100	231	0	0	2e-128	458
P7064_34149	208	1	208	100	scaffold_2:1078372-1078579 (+)	100	208	0	0	9e-115	412
P7064_36103	209	1	209	100	scaffold_2:1078636-1078844 (+)	99.52	209	1	0	5e-113	406
P7064_30775	282	1	282	100	scaffold_2:1081005-1081286 (+)	100	282	0	0	8e-159	559
P7064_25791	286	1	286	100	scaffold_2:1081717-1082002 (-)	100	286	0	0	4e-161	567
P7064_33791	189	1	189	100	scaffold_2:1082341-1082529 (+)	100	189	0	0	2e-103	375
P7064_29945	944	1	944	100	scaffold_2:1083191-1084134 (+)	100	944	0	0	0	1871
P7064_32182	223	1	223	100	scaffold_2:1084163-1084385 (+)	100	223	0	0	1e-123	442
P7064_23710	1351	1	1351	100	scaffold_2:1084386-1085736 (-)	100	1351	0	0	0	2678
P7064_08590	274	1	274	100	scaffold_2:1085737-1086010 (-)	99.27	274	2	0	3e-149	527
P7064_25242	439	1	439	100	scaffold_2:1086350-1086788 (-)	100	439	0	0	0	870
P7064_36763	105	1	105	100	scaffold_2:1086789-1086893 (-)	100	105	0	0	1e-53	208
P7064_28882	316	1	316	100	scaffold_2:1087062-1087377 (-)	100	316	0	0	5e-179	626
P7064_02750	1407	1	1407	100	scaffold_2:1088093-1089497 (-)	99.86	1407	0	2	0	2757
P7064_35738	166	1	166	100	scaffold_2:1089880-1090045 (+)	100	166	0	0	8e-90	329
P7064_26790	1036	1	1036	100	scaffold_2:1090489-1091525 (+)	99.9	1037	0	1	0	2040
P7064_29190	914	1	914	100	scaffold_2:1092373-1093285 (+)	99.02	914	8	1	0	1733
P7064_33964	441	1	440	99.7732	scaffold_2:1093286-1093724 (+)	99.32	440	2	1	0	841
P7064_32568	104	1	104	100	scaffold_2:1094191-1094294 (-)	100	104	0	0	5e-53	206
P7064_32037	275	1	275	100	scaffold_2:1094295-1094570 (-)	99.28	276	1	1	5e-148	523
P7064_30534	682	1	682	100	scaffold_2:1095640-1096321 (+)	99.56	682	3	0	0	1328
P7064_33036	222	1	222	100	scaffold_2:1096322-1096543 (+)	99.1	223	0	2	4e-114	410
P7064_08646	706	1	706	100	scaffold_2:1097123-1097828 (+)	100	706	0	0	0	1400
P7064_11970	275	1	275	100	scaffold_2:1098099-1098373 (-)	100	275	0	0	1e-154	545
P7064_36452	123	1	123	100	scaffold_2:1098374-1098496 (-)	100	123	0	0	3e-64	244
P7064_29788	441	1	441	100	scaffold_2:1098754-1099194 (+)	100	441	0	0	0	874
P7064_28783	178	1	178	100	scaffold_2:1099195-1099372 (+)	100	178	0	0	6e-97	353
P7064_11974	475	1	475	100	scaffold_2:1099620-1100094 (+)	99.58	476	0	2	0	912
P7064_16939	2115	1	2115	100	scaffold_2:1100197-1102311 (-)	100	2115	0	0	0	4193
P7064_16938	531	1	531	100	scaffold_2:1102345-1102874 (+)	99.81	531	0	1	0	1037
P7064_02685	6155	1	6155	100	scaffold_2:1103535-1109690 (+)	99.95	6157	0	3	0	12160
P7064_34000	641	1	641	100	scaffold_2:1109950-1110590 (+)	100	641	0	0	0	1271
P7064_34525	165	1	165	100	scaffold_2:1110948-1111112 (+)	100	165	0	0	3e-89	327
P7064_34230	155	1	155	100	scaffold_2:1112400-1112554 (-)	100	155	0	0	3e-83	307
P7064_07748	576	1	576	100	scaffold_2:1112555-1113130 (+)	100	576	0	0	0	1142
P7064_16970	979	1	979	100	scaffold_2:1113242-1114220 (+)	100	979	0	0	0	1941
P7064_20901	1426	1	1426	100	scaffold_2:1114330-1115755 (+)	100	1426	0	0	0	2827
P7064_20657	2701	1	2701	100	scaffold_2:1116259-1118958 (-)	99.96	2701	0	1	0	5338
P7064_16093	1388	1	1388	100	scaffold_2:1119074-1120461 (+)	100	1388	0	0	0	2752
P7064_01463	5888	1	5888	100	scaffold_2:1120958-1126848 (-)	99.95	5891	0	3	0	11630
P7064_26785	793	1	793	100	scaffold_2:1127217-1128009 (+)	100	793	0	0	0	1572
P7064_37764	159	1	159	100	scaffold_2:1128170-1128328 (+)	100	159	0	0	1e-85	315
P7064_11657	459	1	459	100	scaffold_2:1128360-1128818 (-)	100	459	0	0	0	910
P7064_20197	704	4	704	99.5739	scaffold_2:1128927-1129627 (+)	99.72	702	0	2	0	1360
P7064_37098	164	1	164	100	scaffold_2:1129994-1130157 (-)	100	164	0	0	1e-88	325
P7064_27374	1249	1	1249	100	scaffold_2:1130848-1132096 (+)	100	1249	0	0	0	2476
P7064_28722	4080	1	4080	100	scaffold_2:1132097-1136176 (-)	100	4080	0	0	0	8088
P7064_36031	118	1	118	100	scaffold_2:1136218-1136335 (-)	100	118	0	0	2e-61	234
P7064_03367	5363	1	5363	100	scaffold_2:1136857-1142219 (+)	100	5363	0	0	0	10630
P7064_01433	4026	1	4026	100	scaffold_2:1142272-1146297 (+)	100	4026	0	0	0	7981
P7064_33911	280	1	280	100	scaffold_2:1146299-1146578 (-)	99.29	280	2	0	8e-153	539
P7064_36292	145	1	145	100	scaffold_2:1146579-1146723 (+)	100	145	0	0	2e-77	287
P7064_27845	1093	1	1093	100	scaffold_2:1146724-1147816 (-)	100	1093	0	0	0	2167
P7064_11517	457	1	457	100	scaffold_2:1148327-1148783 (-)	100	457	0	0	0	906
P7064_11519	3856	1	3856	100	scaffold_2:1149169-1153025 (+)	99.97	3857	0	1	0	7630
P7064_11520	7290	5	7290	99.9451	scaffold_2:1153298-1160584 (+)	99.89	7290	1	6	0	14340
P7064_19362	1643	1	1643	100	scaffold_2:1160569-1162210 (+)	99.88	1643	1	1	0	3233
P7064_20957	971	1	971	100	scaffold_2:1162410-1163379 (-)	99.69	972	0	2	0	1889
P7064_21731	640	1	640	100	scaffold_2:1163537-1164176 (-)	100	640	0	0	0	1269
P7064_15621	8869	1	8869	100	scaffold_2:1164207-1173074 (-)	99.99	8869	0	1	0	17570
P7064_15463	3592	1	3592	100	scaffold_2:1173126-1176714 (-)	99.92	3592	0	2	0	7083
P7064_18843	5680	1	5680	100	scaffold_2:1177184-1182860 (+)	99.81	5682	4	5	0	11140
P7064_19463	739	1	739	100	scaffold_2:1183360-1184098 (-)	100	739	0	0	0	1465
P7064_17612	7331	1	7331	100	scaffold_2:1184495-1191825 (-)	99.99	7331	1	0	0	14530
P7064_02995	1287	1	1287	100	scaffold_2:1191928-1193215 (-)	99.92	1288	0	1	0	2537
P7064_20805	1505	1	1505	100	scaffold_2:1193323-1194827 (+)	100	1505	0	0	0	2983
P7064_29701	1078	1	1078	100	scaffold_2:1196811-1197889 (-)	99.91	1079	0	1	0	2123
P7064_30244	409	1	409	100	scaffold_2:1197972-1198379 (+)	99.27	409	2	1	0	779
P7064_30245	546	1	546	100	scaffold_2:1198381-1198926 (+)	100	546	0	0	0	1082
P7064_26891	2175	1	2175	100	scaffold_2:1199411-1201585 (+)	100	2175	0	0	0	4312
P7064_07861	2770	1	2770	100	scaffold_2:1201586-1204353 (-)	98.34	2773	38	4	0	5109
P7064_01024	562	1	558	99.2883	scaffold_2:1204357-1204914 (-)	100	558	0	0	0	1106
P7064_01023	2517	1	2517	100	scaffold_2:1205399-1207915 (+)	100	2517	0	0	0	4990
P7064_12081	1598	1	1598	100	scaffold_2:1208152-1209749 (+)	100	1598	0	0	0	3168
P7064_38350	118	1	118	100	scaffold_2:1213857-1213974 (+)	100	118	0	0	2e-61	234
P7064_25861	578	1	578	100	scaffold_2:1215065-1215642 (-)	99.31	579	2	2	0	1100
P7064_03590	884	1	884	100	scaffold_2:1215643-1216526 (+)	100	884	0	0	0	1752
P7064_30042	285	1	285	100	scaffold_2:1218569-1218853 (-)	100	285	0	0	1e-160	565
P7064_24205	394	1	394	100	scaffold_2:1219633-1220026 (+)	100	394	0	0	0	781
P7064_31578	648	1	648	100	scaffold_2:1220027-1220674 (-)	99.85	648	1	0	0	1277
P7064_27400	2066	1	2066	100	scaffold_2:1220845-1222910 (-)	100	2066	0	0	0	4096
P7064_23897	286	1	286	100	scaffold_2:1223717-1224002 (+)	100	286	0	0	4e-161	567
P7064_31773	568	1	568	100	scaffold_2:1224126-1224693 (-)	100	568	0	0	0	1126
P7064_10231	229	1	229	100	scaffold_2:1224694-1224922 (+)	100	229	0	0	3e-127	454
P7064_05555	252	1	252	100	scaffold_2:1225292-1225554 (-)	95.82	263	0	1	8e-125	446
P7064_32384	111	1	111	100	scaffold_2:1225555-1225665 (+)	100	111	0	0	3e-57	220
P7064_05556	690	1	690	100	scaffold_2:1225666-1226355 (+)	100	690	0	0	0	1368
P7064_28369	274	1	270	98.5401	scaffold_2:1226361-1226630 (-)	100	270	0	0	1e-151	535
P7064_11744	430	1	430	100	scaffold_2:1226869-1227298 (-)	100	430	0	0	0	852
P7064_24824	669	1	669	100	scaffold_2:1227299-1227968 (+)	97.32	671	15	3	0	1164
P7064_24890	555	1	553	99.6396	scaffold_2:1228001-1228554 (+)	99.1	554	4	1	0	1051
P7064_07813	829	1	829	100	scaffold_2:1228715-1229543 (-)	100	829	0	0	0	1643
P7064_06140	855	1	855	100	scaffold_2:1234481-1235335 (+)	100	855	0	0	0	1695
P7064_06211	1723	1	1723	100	scaffold_2:1236750-1238472 (+)	100	1723	0	0	0	3416
P7064_08525	4852	8	4852	99.8557	scaffold_2:1238474-1243319 (-)	99.98	4846	0	1	0	9591
P7064_07043	1360	1	1360	100	scaffold_2:1243407-1244766 (-)	100	1360	0	0	0	2696
P7064_32151	207	1	207	100	scaffold_2:1246272-1246478 (-)	99.52	207	1	0	8e-112	402
P7064_36685	197	1	197	100	scaffold_2:1246479-1246675 (-)	100	197	0	0	3e-108	391
P7064_03572	305	1	305	100	scaffold_2:1247190-1247495 (+)	99.67	306	0	1	3e-168	591
P7064_13027	294	1	294	100	scaffold_2:1248905-1249198 (+)	99.66	294	1	0	1e-163	575
P7064_29596	679	1	679	100	scaffold_2:1249199-1249876 (+)	98.53	679	9	1	0	1259
P7064_31654	471	1	469	99.5754	scaffold_2:1249877-1250345 (+)	99.15	469	4	0	0	898
P7064_28066	586	1	586	100	scaffold_2:1266830-1267415 (+)	100	586	0	0	0	1162
P7064_09455	1264	1	1264	100	scaffold_2:1268294-1269556 (+)	99.92	1264	0	1	0	2490
P7064_21168	3378	1	3378	100	scaffold_2:1270132-1273509 (+)	100	3378	0	0	0	6696
P7064_21778	1123	1	1123	100	scaffold_2:1273863-1274986 (-)	99.91	1124	0	1	0	2212
P7064_02609	2215	1	2215	100	scaffold_2:1275639-1277853 (+)	99.95	2215	1	0	0	4385
P7064_02610	248	1	248	100	scaffold_2:1277854-1278103 (-)	93.63	251	12	2	1e-98	359
P7064_37473	122	1	122	100	scaffold_2:1278104-1278225 (-)	100	122	0	0	1e-63	242
P7064_02611	5816	1	5816	100	scaffold_2:1278226-1284038 (+)	99.95	5816	0	3	0	11480
P7064_07155	3360	1	3360	100	scaffold_2:1284143-1287502 (-)	99.94	3361	0	2	0	6631
P7064_19838	1412	1	1412	100	scaffold_2:1312903-1314311 (-)	99.58	1413	1	3	0	2734
P7064_20458	518	1	518	100	scaffold_2:1314484-1315001 (+)	100	518	0	0	0	1027
P7064_22300	962	1	962	100	scaffold_2:1315073-1316034 (-)	100	962	0	0	0	1907
P7064_17791	2574	1	2574	100	scaffold_2:1316220-1318793 (+)	100	2574	0	0	0	5103
P7064_21374	2325	1	2325	100	scaffold_2:1319075-1321400 (+)	99.79	2328	0	5	0	4536
P7064_16783	9936	1	9936	100	scaffold_2:1321580-1331511 (-)	99.95	9936	1	4	0	19630
P7064_21919	710	1	710	100	scaffold_2:1331618-1332327 (-)	99.86	710	1	0	0	1400
P7064_29689	371	1	371	100	scaffold_2:1332394-1332765 (-)	99.73	372	0	1	0	722
P7064_32051	480	1	480	100	scaffold_2:1334016-1334495 (+)	100	480	0	0	0	952
P7064_35413	264	1	264	100	scaffold_2:1334496-1334760 (+)	98.49	265	3	1	9e-137	486
P7064_30405	1077	1	1076	99.9071	scaffold_2:1334829-1335904 (+)	99.72	1076	3	0	0	2109
P7064_36598	111	1	111	100	scaffold_2:1336411-1336520 (+)	99.1	111	0	1	2e-52	204
P7064_25422	322	1	322	100	scaffold_2:1336587-1336908 (+)	100	322	0	0	0	638
P7064_24945	192	1	192	100	scaffold_2:1336770-1336963 (-)	97.94	194	2	1	4e-95	347
P7064_26177	714	1	714	100	scaffold_2:1337331-1338044 (-)	100	714	0	0	0	1415
P7064_33632	474	1	474	100	scaffold_2:1343091-1343564 (+)	100	474	0	0	0	940
P7064_26838	625	1	625	100	scaffold_2:1348724-1349348 (-)	100	625	0	0	0	1239
P7064_36516	139	1	139	100	scaffold_2:1353417-1353554 (+)	99.28	139	0	1	5e-69	260
P7064_30397	2513	1	2513	100	scaffold_2:1355500-1358013 (-)	98.85	2516	24	5	0	4718
P7064_24167	155	1	154	99.3548	scaffold_2:1358512-1358665 (+)	99.35	154	1	0	3e-80	297
P7064_23686	331	1	331	100	scaffold_2:1358667-1358997 (-)	99.7	331	1	0	0	648
P7064_07787	333	2	330	98.7988	scaffold_2:1358670-1358996 (-)	97.26	329	7	1	2e-163	575
P7064_07785	1113	1	1113	100	scaffold_2:1358998-1360109 (-)	98.56	1113	15	1	0	2072
P7064_07786	399	1	399	100	scaffold_2:1360110-1360508 (+)	99.5	399	2	0	0	775
P7064_30432	486	1	486	100	scaffold_2:1360509-1360993 (+)	99.79	486	0	1	0	948
P7064_07788	420	1	420	100	scaffold_2:1360994-1361414 (-)	98.57	421	5	1	0	779
P7064_32084	382	1	381	99.7382	scaffold_2:1361415-1361795 (-)	100	381	0	0	0	755
P7064_25156	381	2	377	98.6877	scaffold_2:1361419-1361794 (-)	97.34	376	10	0	0	666
P7064_32083	126	1	126	100	scaffold_2:1361796-1361921 (-)	100	126	0	0	4e-66	250
P7064_26352	465	1	465	100	scaffold_2:1361922-1362387 (+)	98.93	466	4	1	0	876
P7064_25158	994	1	994	100	scaffold_2:1362398-1363391 (-)	97.79	994	22	0	0	1796
P7064_23346	166	1	166	100	scaffold_2:1363785-1363952 (-)	98.81	168	0	2	2e-81	301
P7064_35289	278	1	278	100	scaffold_2:1366011-1366289 (-)	99.64	279	0	1	3e-152	537
P7064_29038	385	1	385	100	scaffold_2:1366290-1366676 (-)	98.71	387	3	2	0	712
P7064_31917	369	1	367	99.458	scaffold_2:1366293-1366674 (+)	93.98	382	8	1	2e-169	595
P7064_31185	197	1	197	100	scaffold_2:1366677-1366873 (+)	100	197	0	0	3e-108	391
P7064_29535	293	1	293	100	scaffold_2:1366874-1367166 (-)	100	293	0	0	2e-165	581
P7064_11371	4347	1	4347	100	scaffold_2:1370872-1375220 (+)	99.95	4349	0	2	0	8590
P7064_29571	313	1	313	100	scaffold_2:1376150-1376462 (-)	100	313	0	0	3e-177	620
P7064_14139	765	1	765	100	scaffold_2:1377123-1377887 (-)	99.87	765	1	0	0	1509
P7064_04169	387	1	387	100	scaffold_2:1378762-1379147 (+)	99.74	387	0	1	0	751
P7064_11152	315	1	315	100	scaffold_2:1379411-1379726 (-)	99.68	316	0	1	3e-174	611
P7064_23946	968	1	968	100	scaffold_2:1380125-1381092 (-)	99.9	968	1	0	0	1911
P7064_00093	2785	1	2785	100	scaffold_2:1381093-1383877 (-)	100	2785	0	0	0	5521
P7064_33762	205	1	205	100	scaffold_2:1384222-1384426 (-)	100	205	0	0	5e-113	406
P7064_00092	890	1	890	100	scaffold_2:1384530-1385420 (+)	99.89	891	0	1	0	1750
P7064_15167	276	1	276	100	scaffold_2:1385421-1385696 (-)	99.64	276	1	0	8e-153	539
P7064_15168	4261	1	4261	100	scaffold_2:1385786-1390044 (-)	99.91	4262	0	3	0	8395
P7064_05726	477	1	477	100	scaffold_2:1390374-1390850 (+)	100	477	0	0	0	946
P7064_05729	1960	1	1960	100	scaffold_2:1391162-1393121 (+)	99.9	1961	0	2	0	3856
P7064_02117	1247	1	1247	100	scaffold_2:1393278-1394524 (-)	100	1247	0	0	0	2472
P7064_27968	132	1	132	100	scaffold_2:1394525-1394656 (-)	100	132	0	0	1e-69	262
P7064_02120	217	1	217	100	scaffold_2:1394657-1394873 (-)	100	217	0	0	4e-120	430
P7064_02119	263	1	263	100	scaffold_2:1394874-1395137 (+)	99.24	264	1	1	6e-141	500
P7064_02116	719	1	719	100	scaffold_2:1395482-1396200 (-)	100	719	0	0	0	1425
P7064_02115	433	1	433	100	scaffold_2:1396202-1396634 (+)	100	433	0	0	0	858
P7064_03083	565	1	565	100	scaffold_2:1396990-1397554 (-)	100	565	0	0	0	1120
P7064_03084	1670	1	1670	100	scaffold_2:1397817-1399486 (-)	100	1670	0	0	0	3311
P7064_38468	163	1	163	100	scaffold_2:1399730-1399892 (-)	100	163	0	0	5e-88	323
P7064_29131	436	1	436	100	scaffold_2:1400646-1401081 (+)	100	436	0	0	0	864
P7064_36196	269	1	269	100	scaffold_2:1401953-1402221 (+)	100	269	0	0	5e-151	533
P7064_25289	221	1	221	100	scaffold_2:1402285-1402505 (+)	100	221	0	0	2e-122	438
P7064_02175	1479	1	1479	100	scaffold_2:1402671-1404147 (+)	99.66	1480	1	4	0	2863
P7064_14938	1697	8	1697	99.5875	scaffold_2:1404172-1405860 (+)	99.94	1690	0	1	0	3334
P7064_09911	933	1	933	100	scaffold_2:1406993-1407926 (-)	99.89	934	0	1	0	1836
P7064_29570	2213	1	2213	100	scaffold_2:1407927-1410139 (-)	100	2213	0	0	0	4387
P7064_03374	1178	1	1178	100	scaffold_2:1412386-1413564 (-)	99.92	1179	0	1	0	2321
P7064_03372	1049	1	1049	100	scaffold_2:1413565-1414614 (-)	99.14	1050	8	1	0	2002
P7064_30716	492	1	492	100	scaffold_2:1414615-1415106 (-)	100	492	0	0	0	975
P7064_34717	149	1	149	100	scaffold_2:1415107-1415255 (-)	99.33	149	1	0	2e-77	287
P7064_30654	2610	1	2610	100	scaffold_2:1415937-1418547 (+)	99.96	2611	0	1	0	5160
P7064_02574	11814	1	11814	100	scaffold_2:1419031-1430847 (-)	99.97	11817	0	3	0	23380
P7064_02577	127	1	127	100	scaffold_2:1430848-1430974 (+)	100	127	0	0	1e-66	252
P7064_29035	991	1	991	100	scaffold_2:1434752-1435742 (+)	100	991	0	0	0	1965
P7064_36812	145	1	145	100	scaffold_2:1435946-1436090 (+)	100	145	0	0	2e-77	287
P7064_02578	1053	1	1053	100	scaffold_2:1436119-1437168 (+)	99.43	1053	3	3	0	2016
P7064_33554	489	1	489	100	scaffold_2:1437887-1438375 (+)	100	489	0	0	0	969
P7064_31080	1048	1	1048	100	scaffold_2:1438640-1439687 (+)	100	1048	0	0	0	2077
P7064_25969	711	1	711	100	scaffold_2:1440709-1441419 (+)	100	711	0	0	0	1409
P7064_26527	1405	1	1405	100	scaffold_2:1443449-1444853 (-)	100	1405	0	0	0	2785
P7064_25525	319	1	319	100	scaffold_2:1445234-1445552 (-)	99.37	319	2	0	5e-176	617
P7064_25948	346	1	346	100	scaffold_2:1446123-1446468 (+)	100	346	0	0	0	686
P7064_02581	908	1	908	100	scaffold_2:1449560-1450465 (+)	99.78	908	0	1	0	1778
P7064_02579	587	1	587	100	scaffold_2:1450541-1451127 (-)	100	587	0	0	0	1164
P7064_02585	295	1	295	100	scaffold_2:1452110-1452405 (+)	99.66	296	0	1	2e-162	571
P7064_02588	1003	1	1003	100	scaffold_2:1453145-1454146 (-)	99.9	1003	0	1	0	1972
P7064_02587	1575	1	1575	100	scaffold_2:1454147-1455721 (+)	100	1575	0	0	0	3122
P7064_02582	1131	1	1131	100	scaffold_2:1456162-1457291 (-)	99.91	1131	0	1	0	2226
P7064_02584	1508	1	1508	100	scaffold_2:1457400-1458909 (-)	99.8	1510	1	2	0	2954
P7064_18034	3687	1	3687	100	scaffold_2:1459261-1462947 (-)	100	3687	0	0	0	7309
P7064_21610	1125	1	1125	100	scaffold_2:1463112-1464236 (+)	100	1125	0	0	0	2230
P7064_22000	826	1	826	100	scaffold_2:1464477-1465302 (+)	100	826	0	0	0	1637
P7064_18327	1468	1	1468	100	scaffold_2:1465605-1467072 (+)	100	1468	0	0	0	2910
P7064_18333	218	1	218	100	scaffold_2:1467074-1467291 (-)	97.71	218	5	0	9e-109	392
P7064_18237	554	1	554	100	scaffold_2:1467292-1467845 (+)	100	554	0	0	0	1098
P7064_18328	3065	1	3065	100	scaffold_2:1468049-1471113 (+)	100	3065	0	0	0	6076
P7064_18332	1845	1	1845	100	scaffold_2:1471334-1473178 (+)	100	1845	0	0	0	3657
P7064_12421	2845	1	2845	100	scaffold_2:1473343-1476187 (-)	100	2845	0	0	0	5640
P7064_17815	8045	1	8045	100	scaffold_2:1476407-1484453 (-)	99.98	8047	0	2	0	15920
P7064_20406	3493	1	3488	99.8569	scaffold_2:1484588-1488075 (-)	100	3488	0	0	0	6914
P7064_21319	1615	1	1615	100	scaffold_2:1488121-1489734 (+)	99.81	1616	0	3	0	3156
P7064_18830	7699	1	7699	100	scaffold_2:1489860-1497557 (-)	99.99	7699	0	1	0	15250
P7064_15659	1151	1	1151	100	scaffold_2:1498060-1499210 (-)	100	1151	0	0	0	2282
P7064_15658	1507	1	1507	100	scaffold_2:1500587-1502093 (+)	100	1507	0	0	0	2987
P7064_15660	3152	1	3152	100	scaffold_2:1502094-1505247 (-)	99.94	3154	0	2	0	6221
P7064_15662	3057	1	3057	100	scaffold_2:1506776-1509832 (-)	100	3057	0	0	0	6060
P7064_15661	1528	1	1528	100	scaffold_2:1509833-1511360 (-)	100	1528	0	0	0	3029
P7064_15676	1351	1	1351	100	scaffold_2:1511361-1512711 (-)	99.93	1351	1	0	0	2670
P7064_17814	2880	1	2880	100	scaffold_2:1512845-1515724 (+)	100	2880	0	0	0	5709
P7064_08205	2153	1	2153	100	scaffold_2:1515963-1518115 (+)	100	2153	0	0	0	4268
P7064_08207	623	1	623	100	scaffold_2:1518116-1518738 (+)	97.43	623	16	0	0	1108
P7064_28677	187	1	187	100	scaffold_2:1518739-1518925 (+)	100	187	0	0	3e-102	371
P7064_28708	7928	1	7928	100	scaffold_2:1520001-1527929 (-)	99.46	7934	32	6	0	15350
P7064_27288	261	1	261	100	scaffold_2:1527930-1528190 (-)	100	261	0	0	3e-146	517
P7064_01937	1416	1	1416	100	scaffold_2:1528338-1529753 (+)	99.93	1416	1	0	0	2799
P7064_23362	261	1	261	100	scaffold_2:1530575-1530836 (-)	99.62	262	0	1	4e-142	504
P7064_23550	864	1	864	100	scaffold_2:1530916-1531779 (+)	98.5	864	13	0	0	1610
P7064_13653	443	1	443	100	scaffold_2:1531916-1532358 (+)	100	443	0	0	0	878
P7064_13654	469	1	469	100	scaffold_2:1532359-1532827 (-)	99.15	469	4	0	0	898
P7064_23479	150	1	150	100	scaffold_2:1532829-1532978 (-)	100	150	0	0	2e-80	297
P7064_26775	2061	1	2061	100	scaffold_2:1533775-1535835 (-)	100	2061	0	0	0	4086
P7064_07947	888	1	888	100	scaffold_2:1536099-1536986 (-)	100	888	0	0	0	1760
P7064_36081	146	1	146	100	scaffold_2:1537420-1537565 (+)	100	146	0	0	6e-78	289
P7064_03323	209	1	209	100	scaffold_2:1538117-1538326 (+)	99.52	210	0	1	3e-111	400
P7064_10834	683	1	683	100	scaffold_2:1538327-1539009 (+)	100	683	0	0	0	1354
P7064_05049	3345	1	3342	99.9103	scaffold_2:1539008-1542350 (-)	99.97	3343	0	1	0	6611
P7064_28148	412	1	412	100	scaffold_3:926-1337 (+)	100	412	0	0	0	817
P7064_02260	371	1	371	100	scaffold_3:1771-2140 (+)	99.73	371	0	1	0	720
P7064_09596	7340	1	7340	100	scaffold_3:3119-10458 (-)	99.86	7341	8	2	0	14460
P7064_28069	544	1	544	100	scaffold_3:10459-10998 (-)	98.16	544	6	4	0	967
P7064_09595	513	1	513	100	scaffold_3:10999-11510 (-)	99.61	513	1	1	0	993
P7064_34160	166	1	166	100	scaffold_3:11511-11676 (-)	100	166	0	0	8e-90	329
P7064_09606	1636	1	1636	100	scaffold_3:11677-13312 (-)	99.82	1636	3	0	0	3219
P7064_03093	1056	2	1056	99.9053	scaffold_3:14968-16021 (-)	99.81	1055	1	1	0	2068
P7064_28433	144	1	144	100	scaffold_3:16022-16168 (-)	91.28	149	6	5	4e-39	161
P7064_09325	7228	1	7228	100	scaffold_3:16643-23860 (-)	99.6	7232	11	8	0	14060
P7064_11680	1102	1	1102	100	scaffold_3:23987-25067 (+)	98.09	1102	0	2	0	2040
P7064_11679	8655	1	8652	99.9653	scaffold_3:25069-33719 (+)	99.66	8653	26	3	0	16900
P7064_22383	739	1	739	100	scaffold_3:33839-34580 (+)	99.06	743	2	4	0	1388
P7064_20966	1494	1	1494	100	scaffold_3:34652-36140 (-)	99.4	1494	4	2	0	2880
P7064_23027	280	1	280	100	scaffold_3:36159-36440 (+)	99.29	282	0	1	3e-152	537
P7064_10933	2399	1	2399	100	scaffold_3:36821-39224 (-)	99.54	2404	6	1	0	4678
P7064_02201	1770	1	1770	100	scaffold_3:42770-44560 (-)	98.44	1791	7	1	0	3360
P7064_13622	1314	1	1314	100	scaffold_3:44977-46300 (-)	98.94	1324	4	1	0	2524
P7064_20449	506	1	506	100	scaffold_3:46524-47029 (+)	99.8	506	1	0	0	995
P7064_21714	886	12	886	98.7585	scaffold_3:48016-48892 (+)	99.77	877	0	2	0	1707
P7064_10934	1830	1	1830	100	scaffold_3:49787-51616 (-)	99.95	1830	1	0	0	3620
P7064_10935	127	1	127	100	scaffold_3:51617-51743 (+)	100	127	0	0	1e-66	252
P7064_25225	1189	1	1189	100	scaffold_3:56401-57596 (-)	97.91	1196	18	2	0	2167
P7064_24642	455	1	455	100	scaffold_3:58870-59324 (+)	99.34	455	3	0	0	878
P7064_36927	521	1	520	99.8081	scaffold_3:61389-61907 (-)	98.65	520	6	1	0	967
P7064_29036	200	1	200	100	scaffold_3:62748-62947 (+)	100	200	0	0	5e-110	396
P7064_33689	330	1	330	100	scaffold_3:66087-66416 (+)	99.39	330	2	0	0	638
P7064_10712	1058	1	1058	100	scaffold_3:69213-70270 (-)	99.43	1058	6	0	0	2050
P7064_26586	404	1	404	100	scaffold_3:70810-71214 (+)	98.77	405	4	1	0	755
P7064_04799	5285	1	5285	100	scaffold_3:72273-77557 (+)	99.7	5286	14	2	0	10340
P7064_18092	3697	1	3697	100	scaffold_3:77645-81353 (+)	99.54	3709	5	2	0	7222
P7064_16394	902	1	902	100	scaffold_3:83632-84533 (-)	99.89	902	1	0	0	1780
P7064_29097	3456	1	3456	100	scaffold_3:85111-88565 (+)	99.97	3456	0	1	0	6835
P7064_13439	1224	1	1224	100	scaffold_3:89026-90252 (+)	99.43	1227	4	3	0	2353
P7064_15573	3786	1	3786	100	scaffold_3:90564-94351 (+)	99.71	3789	7	4	0	7392
P7064_17644	2264	1	2264	100	scaffold_3:94499-96762 (-)	99.96	2264	1	0	0	4480
P7064_18278	2121	1	2121	100	scaffold_3:96802-98923 (+)	99.91	2122	1	1	0	4183
P7064_06173	7689	1	7689	100	scaffold_3:98988-106678 (-)	99.87	7692	6	3	0	15150
P7064_12520	613	1	613	100	scaffold_3:106902-107513 (+)	98.53	614	6	3	0	1122
P7064_12521	346	1	346	100	scaffold_3:107514-107848 (+)	96.53	346	1	1	8e-172	603
P7064_12516	286	1	286	100	scaffold_3:107849-108124 (-)	96.15	286	1	1	7e-138	490
P7064_28751	1273	1	1273	100	scaffold_3:108125-109397 (+)	99.53	1273	6	0	0	2476
P7064_12522	1000	1	1000	100	scaffold_3:109398-110397 (+)	99.9	1000	1	0	0	1974
P7064_23800	280	1	280	100	scaffold_3:111238-111517 (+)	99.64	280	1	0	3e-155	547
P7064_25645	155	1	155	100	scaffold_3:111600-111754 (-)	99.35	155	1	0	7e-81	299
P7064_03145	236	1	236	100	scaffold_3:111885-112120 (+)	99.58	236	1	0	5e-129	460
P7064_03144	1256	1	1256	100	scaffold_3:112386-113641 (+)	99.6	1256	5	0	0	2450
P7064_30486	1136	1	1136	100	scaffold_3:115576-116711 (-)	99.03	1136	11	0	0	2165
P7064_07420	306	1	303	99.0196	scaffold_3:117608-117910 (-)	99.34	303	2	0	2e-166	585
P7064_29994	417	1	417	100	scaffold_3:117911-118327 (-)	99.28	417	3	0	0	803
P7064_08721	1585	1	1585	100	scaffold_3:118823-120407 (-)	99.12	1585	14	0	0	3031
P7064_36193	152	1	152	100	scaffold_3:120980-121131 (-)	98.68	152	2	0	1e-76	285
P7064_00750	447	1	447	100	scaffold_3:121873-122319 (+)	99.78	447	1	0	0	878
P7064_01469	651	1	642	98.6175	scaffold_3:122546-123197 (-)	97.7	652	5	1	0	1183
P7064_01467	626	1	626	100	scaffold_3:123198-123825 (+)	97.77	629	10	3	0	1114
P7064_01470	942	1	942	100	scaffold_3:123826-124767 (+)	99.79	942	2	0	0	1852
P7064_25543	1452	1	1452	100	scaffold_3:124930-126400 (-)	98.44	1471	4	1	0	2761
P7064_11678	1337	1	1337	100	scaffold_3:126593-127928 (-)	99.78	1337	2	1	0	2619
P7064_23492	147	1	147	100	scaffold_3:128401-128547 (+)	100	147	0	0	2e-78	291
P7064_03850	406	1	406	100	scaffold_3:128981-129387 (-)	99.51	407	1	1	0	783
P7064_09409	165	1	162	98.1818	scaffold_3:129492-129653 (-)	100	162	0	0	2e-87	321
P7064_04336	353	1	353	100	scaffold_3:130234-130586 (+)	100	353	0	0	0	700
P7064_04333	525	1	525	100	scaffold_3:130587-131110 (-)	96.39	527	14	5	0	854
P7064_04338	1073	1	1073	100	scaffold_3:131111-132173 (+)	98.23	1074	7	3	0	1972
P7064_31106	9887	1	9886	99.9899	scaffold_3:132174-142069 (+)	99.67	9898	19	4	0	19350
P7064_32214	241	1	240	99.5851	scaffold_3:142247-142486 (-)	100	240	0	0	8e-134	476
P7064_07468	167	1	166	99.4012	scaffold_3:147533-147698 (+)	100	166	0	0	8e-90	329
P7064_33075	261	1	261	100	scaffold_3:150653-150914 (+)	98.85	262	2	1	2e-137	488
P7064_33242	171	1	171	100	scaffold_3:152214-152384 (+)	100	171	0	0	9e-93	339
P7064_24831	298	1	298	100	scaffold_3:153629-153924 (+)	98.99	298	1	2	2e-156	551
P7064_29978	218	1	218	100	scaffold_3:154343-154560 (+)	100	218	0	0	1e-120	432
P7064_37076	248	1	248	100	scaffold_3:155180-155427 (-)	99.6	248	1	0	3e-136	484
P7064_34442	956	1	956	100	scaffold_3:156996-157952 (+)	98.96	957	9	1	0	1810
P7064_14265	329	1	329	100	scaffold_3:159887-160216 (+)	99.39	330	1	1	3e-180	630
P7064_37819	200	1	200	100	scaffold_3:160217-160416 (+)	99.5	200	1	0	1e-107	389
P7064_01246	5289	1	5289	100	scaffold_3:161068-166356 (-)	99.72	5292	9	6	0	10330
P7064_34121	478	1	477	99.7908	scaffold_3:161069-161547 (-)	98.96	479	3	1	0	904
P7064_20246	3302	1	3298	99.8789	scaffold_3:167319-170616 (-)	99.88	3299	2	2	0	6492
P7064_16565	3837	1	3837	100	scaffold_3:177651-181469 (+)	98.65	3843	22	6	0	7206
P7064_10117	294	1	294	100	scaffold_3:181543-181836 (+)	100	294	0	0	6e-166	583
P7064_10116	737	1	737	100	scaffold_3:181837-182573 (-)	97.15	737	21	0	0	1294
P7064_05623	1077	1	1077	100	scaffold_3:184076-185163 (+)	98.81	1088	2	1	0	2066
P7064_04906	560	1	558	99.6429	scaffold_3:185595-186152 (-)	100	558	0	0	0	1106
P7064_22043	633	1	633	100	scaffold_3:186695-187327 (-)	100	633	0	0	0	1255
P7064_36512	582	1	582	100	scaffold_3:201440-202021 (+)	99.83	582	1	0	0	1146
P7064_35108	105	1	105	100	scaffold_3:202215-202319 (+)	100	105	0	0	1e-53	208
P7064_34227	103	1	103	100	scaffold_3:203589-203691 (+)	100	103	0	0	2e-52	204
P7064_37896	155	1	155	100	scaffold_3:203854-204008 (+)	100	155	0	0	3e-83	307
P7064_02073	1048	1	1048	100	scaffold_3:205976-207023 (-)	100	1048	0	0	0	2077
P7064_16854	4233	1	4233	100	scaffold_3:207165-211399 (+)	99.86	4235	4	2	0	8332
P7064_24363	445	1	445	100	scaffold_3:211538-211982 (+)	99.78	445	1	0	0	874
P7064_13818	2580	1	2580	100	scaffold_3:213207-215786 (+)	99.96	2580	1	0	0	5107
P7064_05712	717	1	717	100	scaffold_3:215807-216523 (+)	100	717	0	0	0	1421
P7064_05709	113	1	113	100	scaffold_3:217493-217605 (-)	99.12	113	1	0	5e-56	216
P7064_05710	1002	1	1002	100	scaffold_3:217606-218607 (+)	100	1002	0	0	0	1986
P7064_20943	984	1	976	99.187	scaffold_3:218724-219699 (-)	99.9	976	1	0	0	1927
P7064_14313	382	1	382	100	scaffold_3:220368-220749 (+)	99.48	382	2	0	0	741
P7064_14312	1483	1	1483	100	scaffold_3:220805-222289 (-)	99.46	1486	4	4	0	2855
P7064_14311	670	1	670	100	scaffold_3:222290-222960 (-)	99.7	671	1	1	0	1306
P7064_14310	1017	1	1017	100	scaffold_3:222961-223976 (-)	99.41	1017	5	1	0	1961
P7064_36244	200	1	200	100	scaffold_3:225785-225984 (-)	100	200	0	0	5e-110	396
P7064_28020	946	1	946	100	scaffold_3:227331-228276 (-)	99.68	946	3	0	0	1852
P7064_05708	392	1	392	100	scaffold_3:229130-229521 (+)	100	392	0	0	0	777
P7064_05716	1046	1	1046	100	scaffold_3:243120-244165 (-)	99.9	1046	1	0	0	2066
P7064_05714	1729	1	1729	100	scaffold_3:244167-245894 (-)	99.94	1729	0	1	0	3412
P7064_21132	514	1	514	100	scaffold_3:246051-246564 (-)	100	514	0	0	0	1019
P7064_10061	3660	1	3660	100	scaffold_3:246911-250571 (-)	99.97	3661	0	1	0	7242
P7064_10060	1107	1	1107	100	scaffold_3:250572-251678 (+)	99.64	1107	4	0	0	2163
P7064_10062	1641	1	1641	100	scaffold_3:251679-253319 (-)	99.94	1641	1	0	0	3245
P7064_22309	1285	1	1285	100	scaffold_3:253712-255015 (+)	98.47	1304	1	3	0	2434
P7064_05707	2556	1	2556	100	scaffold_3:255408-257977 (+)	98.64	2580	1	5	0	4855
P7064_28852	280	2	280	99.6429	scaffold_3:257978-258256 (-)	100	279	0	0	5e-157	553
P7064_28851	151	1	151	100	scaffold_3:258258-258408 (-)	98.68	152	0	2	6e-72	270
P7064_25997	192	1	192	100	scaffold_3:260749-260940 (+)	100	192	0	0	3e-105	381
P7064_08258	283	1	283	100	scaffold_3:265468-265750 (+)	100	283	0	0	2e-159	561
P7064_10059	2052	1	2052	100	scaffold_3:267389-269439 (+)	99.85	2052	2	1	0	4036
P7064_05079	1227	1	1227	100	scaffold_3:270547-271773 (+)	99.84	1227	2	0	0	2416
P7064_11333	2071	1	2071	100	scaffold_3:272592-274665 (+)	99.71	2074	3	1	0	4060
P7064_22102	1256	1	1256	100	scaffold_3:274998-276255 (-)	99.84	1258	0	2	0	2462
P7064_15258	662	1	662	100	scaffold_3:276326-276987 (+)	100	662	0	0	0	1312
P7064_15260	349	1	349	100	scaffold_3:276988-277336 (-)	98.28	349	6	0	0	644
P7064_15257	2131	5	2131	99.8123	scaffold_3:277337-279446 (-)	97.29	2137	21	7	0	3780
P7064_21384	1599	1	1599	100	scaffold_3:279682-281280 (+)	99.94	1599	1	0	0	3162
P7064_03231	6339	1	6339	100	scaffold_3:281282-287620 (-)	99.87	6341	4	4	0	12480
P7064_25119	828	1	828	100	scaffold_3:288316-289145 (+)	99.76	830	0	1	0	1624
P7064_26423	1863	1	1863	100	scaffold_3:289323-291185 (+)	99.95	1863	1	0	0	3685
P7064_31260	458	1	458	100	scaffold_3:291275-291737 (+)	98.92	463	0	1	0	878
P7064_25009	114	1	114	100	scaffold_3:291817-291930 (-)	100	114	0	0	6e-59	226
P7064_37130	141	1	141	100	scaffold_3:291931-292071 (+)	100	141	0	0	5e-75	280
P7064_03886	1219	1	1219	100	scaffold_3:292072-293293 (-)	99.43	1222	4	2	0	2353
P7064_24640	121	1	121	100	scaffold_3:292538-292670 (+)	87.97	133	4	2	3e-33	141
P7064_04307	599	1	595	99.3322	scaffold_3:293810-294403 (-)	99.66	595	1	1	0	1156
P7064_04306	869	1	869	100	scaffold_3:294545-295413 (+)	99.77	869	2	0	0	1707
P7064_11332	600	1	600	100	scaffold_3:295635-296235 (+)	99.5	601	2	1	0	1160
P7064_37695	275	1	275	100	scaffold_3:296815-297089 (+)	100	275	0	0	1e-154	545
P7064_32560	109	1	109	100	scaffold_3:297519-297627 (+)	100	109	0	0	5e-56	216
P7064_32499	462	1	462	100	scaffold_3:299421-299882 (-)	99.78	462	1	0	0	908
P7064_02124	133	1	133	100	scaffold_3:300103-300235 (+)	99.25	133	1	0	7e-68	256
P7064_02126	106	1	106	100	scaffold_3:300237-300342 (+)	99.06	106	1	0	7e-52	202
P7064_02125	554	1	554	100	scaffold_3:300343-300896 (-)	99.1	554	5	0	0	1059
P7064_03082	837	1	837	100	scaffold_3:301351-302187 (-)	99.4	837	5	0	0	1620
P7064_28952	317	1	317	100	scaffold_3:302643-302959 (-)	99.37	317	2	0	7e-175	613
P7064_09219	577	2	577	99.8267	scaffold_3:303312-303887 (+)	99.65	576	2	0	0	1126
P7064_29681	516	1	516	100	scaffold_3:303980-304505 (+)	97.72	526	2	1	0	957
P7064_09218	334	1	334	100	scaffold_3:304506-304839 (-)	100	334	0	0	0	662
P7064_25304	1323	1	1323	100	scaffold_3:304840-306178 (+)	98.51	1339	4	2	0	2508
P7064_09217	3934	1	3934	100	scaffold_3:306334-310277 (-)	99.24	3947	14	6	0	7559
P7064_17316	2614	1	2614	100	scaffold_3:310539-313152 (-)	99.85	2614	4	0	0	5150
P7064_16175	748	1	743	99.3316	scaffold_3:337248-337990 (+)	99.6	743	3	0	0	1449
P7064_22392	1684	1	1684	100	scaffold_3:338211-339894 (+)	99.82	1685	1	2	0	3301
P7064_29197	1980	1	1980	100	scaffold_3:341579-343574 (-)	96.22	2011	30	4	0	3435
P7064_34171	270	1	270	100	scaffold_3:350670-350939 (-)	98.89	270	3	0	2e-144	511
P7064_15299	1264	1	1264	100	scaffold_3:354211-355473 (-)	99.05	1266	7	4	0	2385
P7064_15847	4855	1	4855	100	scaffold_3:355486-360341 (+)	99.77	4856	10	1	0	9531
P7064_17877	1485	4	1485	99.798	scaffold_3:360890-362350 (+)	98.25	1482	5	2	0	2753
P7064_02421	995	1	995	100	scaffold_3:362607-363601 (+)	99.9	995	1	0	0	1965
P7064_27658	271	1	271	100	scaffold_3:364095-364365 (-)	99.26	271	2	0	2e-147	521
P7064_38081	109	1	109	100	scaffold_3:364410-364517 (-)	99.08	109	0	1	3e-51	200
P7064_36474	433	1	433	100	scaffold_3:364842-365273 (+)	99.31	433	2	1	0	827
P7064_05077	359	1	359	100	scaffold_3:365682-366042 (+)	99.17	361	1	1	0	686
P7064_38083	195	1	195	100	scaffold_3:366574-366768 (+)	100	195	0	0	5e-107	387
P7064_13335	1865	10	1858	99.1421	scaffold_3:366798-368655 (-)	99.03	1858	9	2	0	3538
P7064_06633	2188	1	2188	100	scaffold_3:368775-370947 (-)	98.95	2188	8	1	0	4175
P7064_02389	728	1	728	100	scaffold_3:371764-372491 (-)	99.31	729	3	2	0	1390
P7064_29284	994	1	994	100	scaffold_3:372585-373567 (+)	98.39	994	5	1	0	1855
P7064_09608	383	1	383	100	scaffold_3:374532-374914 (-)	99.22	383	3	0	0	735
P7064_05886	431	1	431	100	scaffold_3:377159-377589 (+)	99.3	431	3	0	0	831
P7064_09387	832	1	832	100	scaffold_3:378476-379307 (-)	99.64	832	3	0	0	1626
P7064_08254	693	1	693	100	scaffold_3:381208-381911 (+)	97.59	706	2	3	0	1265
P7064_07637	964	1	964	100	scaffold_3:383030-383993 (-)	100	964	0	0	0	1911
P7064_07631	251	1	251	100	scaffold_3:384538-384788 (+)	100	251	0	0	2e-140	498
P7064_07629	365	1	365	100	scaffold_3:385414-385778 (+)	100	365	0	0	0	724
P7064_28510	1234	1	1234	100	scaffold_3:385779-387012 (+)	99.92	1234	1	0	0	2438
P7064_07628	1307	1	1307	100	scaffold_3:387130-388426 (+)	98.78	1308	4	2	0	2470
P7064_28766	447	1	445	99.5526	scaffold_3:389184-389628 (+)	99.33	445	3	0	0	858
P7064_05441	1746	1	1746	100	scaffold_3:389842-391585 (+)	99.6	1747	3	3	0	3386
P7064_19966	990	1	990	100	scaffold_3:391827-392816 (+)	99.7	990	3	0	0	1939
P7064_21926	657	1	657	100	scaffold_3:392988-393646 (+)	99.54	659	1	2	0	1267
P7064_28039	146	1	146	100	scaffold_3:413815-413960 (-)	100	146	0	0	6e-78	289
P7064_04551	2631	1	2631	100	scaffold_3:413961-416590 (+)	99.77	2632	3	2	0	5156
P7064_02519	623	1	623	100	scaffold_3:418601-419223 (-)	99.84	623	1	0	0	1227
P7064_12735	946	1	941	99.4715	scaffold_3:419431-420372 (-)	99.79	942	1	1	0	1844
P7064_02889	1216	1	1215	99.9178	scaffold_3:420664-421899 (+)	97.98	1236	4	2	0	2274
P7064_12275	4914	1	4914	100	scaffold_3:422053-426976 (-)	99.51	4925	12	6	0	9537
P7064_20015	4004	1	4004	100	scaffold_3:427322-431316 (+)	99.68	4005	2	3	0	7828
P7064_17135	1388	1	1388	100	scaffold_3:431498-432876 (+)	99.35	1388	0	1	0	2688
P7064_17132	3266	1	3266	100	scaffold_3:432956-436220 (+)	99.94	3266	1	1	0	6451
P7064_18045	9723	1	9723	100	scaffold_3:436329-446052 (+)	99.96	9724	3	1	0	19240
P7064_20419	1197	1	1197	100	scaffold_3:446156-447351 (+)	99.92	1197	0	1	0	2357
P7064_21218	1681	1	1677	99.762	scaffold_3:447396-449072 (+)	99.7	1678	3	2	0	3271
P7064_01739	3834	1	3834	100	scaffold_3:450209-454039 (-)	99.82	3834	4	3	0	7521
P7064_17652	10633	1	10633	100	scaffold_3:454479-465111 (-)	99.92	10635	4	4	0	20990
P7064_17145	4738	1	4738	100	scaffold_3:465424-470162 (+)	99.92	4739	3	1	0	9355
P7064_17133	315	1	315	100	scaffold_3:470242-470556 (+)	99.68	315	1	0	5e-176	617
P7064_18001	3322	1	3322	100	scaffold_3:471082-474403 (+)	99.94	3322	2	0	0	6570
P7064_18450	6921	5	6917	99.8844	scaffold_3:474821-481734 (-)	99.93	6914	4	1	0	13660
P7064_20666	1747	1	1747	100	scaffold_3:481882-483628 (+)	100	1747	0	0	0	3463
P7064_05580	640	1	640	100	scaffold_3:483905-484544 (+)	100	640	0	0	0	1269
P7064_05579	5405	1	5405	100	scaffold_3:484545-489949 (+)	100	5405	0	0	0	10720
P7064_25570	435	1	435	100	scaffold_3:496135-496569 (+)	99.77	435	1	0	0	854
P7064_00726	823	1	823	100	scaffold_3:496796-497618 (+)	99.88	823	1	0	0	1624
P7064_00725	2913	1	2913	100	scaffold_3:497983-500895 (+)	100	2913	0	0	0	5775
P7064_19541	511	1	511	100	scaffold_3:501185-501695 (-)	100	511	0	0	0	1013
P7064_19540	1338	1	1338	100	scaffold_3:501716-503053 (-)	100	1338	0	0	0	2652
P7064_18011	174	1	174	100	scaffold_3:503263-503436 (+)	100	174	0	0	1e-94	345
P7064_18010	243	1	243	100	scaffold_3:503524-503766 (+)	100	243	0	0	1e-135	482
P7064_13567	3885	1	3885	100	scaffold_3:503928-507815 (+)	99.72	3890	4	5	0	7588
P7064_35819	303	1	303	100	scaffold_3:508093-508395 (+)	100	303	0	0	3e-171	601
P7064_31993	5224	1	5224	100	scaffold_3:508668-513893 (+)	99.94	5226	1	2	0	10320
P7064_29464	1347	1	1347	100	scaffold_3:513894-515240 (-)	99.93	1347	1	0	0	2662
P7064_16600	1666	1	1666	100	scaffold_3:515325-516990 (+)	100	1666	0	0	0	3303
P7064_22900	652	1	652	100	scaffold_3:517296-517948 (-)	99.85	653	0	1	0	1279
P7064_04535	1344	1	1344	100	scaffold_3:518322-519666 (+)	99.93	1345	0	1	0	2650
P7064_12292	509	1	509	100	scaffold_3:519667-520175 (+)	100	509	0	0	0	1009
P7064_28096	2172	1	2172	100	scaffold_3:520176-522347 (+)	99.86	2173	1	2	0	4268
P7064_28005	1092	1	1092	100	scaffold_3:521749-522847 (-)	96.55	1103	23	6	0	1855
P7064_23385	272	1	272	100	scaffold_3:523296-523567 (+)	100	272	0	0	8e-153	539
P7064_23606	139	1	139	100	scaffold_3:523679-523817 (-)	100	139	0	0	8e-74	276
P7064_28668	504	1	504	100	scaffold_3:523818-524321 (+)	100	504	0	0	0	999
P7064_04539	9814	1	9814	100	scaffold_3:524333-534131 (+)	99.74	9818	3	5	0	19240
P7064_16821	5845	1	5845	100	scaffold_3:534215-540055 (+)	99.67	5845	15	4	0	11400
P7064_24181	6748	2	6748	99.9852	scaffold_3:540753-547494 (-)	99.75	6747	12	2	0	13230
P7064_08303	1021	1	1021	100	scaffold_3:547516-548537 (+)	99.9	1022	0	1	0	2010
P7064_08310	471	2	471	99.7877	scaffold_3:548720-549189 (+)	100	470	0	0	0	932
P7064_08309	667	1	661	99.1004	scaffold_3:549705-550365 (+)	100	661	0	0	0	1310
P7064_29914	922	1	922	100	scaffold_3:550825-551746 (-)	100	922	0	0	0	1828
P7064_25224	994	1	994	100	scaffold_3:551805-552799 (-)	99.1	995	8	1	0	1893
P7064_34381	2803	1	2803	100	scaffold_3:552875-555675 (+)	99.79	2804	2	4	0	5479
P7064_12606	643	1	643	100	scaffold_3:556079-556721 (+)	99.53	644	1	2	0	1237
P7064_05081	858	1	857	99.8834	scaffold_3:556836-557692 (+)	100	857	0	0	0	1699
P7064_05080	294	1	294	100	scaffold_3:558444-558735 (+)	99.32	294	0	2	2e-156	551
P7064_05083	329	1	329	100	scaffold_3:558882-559210 (+)	100	329	0	0	0	652
P7064_27545	1754	1	1754	100	scaffold_3:559399-561152 (-)	99.94	1754	1	0	0	3469
P7064_09124	318	1	318	100	scaffold_3:561469-561786 (-)	100	318	0	0	3e-180	630
P7064_09100	397	1	397	100	scaffold_3:561808-562204 (-)	99.75	397	1	0	0	781
P7064_34591	413	1	413	100	scaffold_3:563210-563622 (-)	100	413	0	0	0	819
P7064_25979	241	1	241	100	scaffold_3:563856-564096 (-)	100	241	0	0	2e-134	478
P7064_03028	984	1	984	100	scaffold_3:564502-565487 (+)	99.8	986	0	2	0	1923
P7064_09052	350	1	350	100	scaffold_3:565624-565973 (-)	100	350	0	0	0	694
P7064_07205	507	1	507	100	scaffold_3:566052-566557 (-)	99.8	507	0	1	0	989
P7064_07206	583	1	583	100	scaffold_3:567088-567670 (+)	100	583	0	0	0	1156
P7064_21212	497	1	497	100	scaffold_3:567688-568184 (-)	100	497	0	0	0	985
P7064_19076	442	1	442	100	scaffold_3:568365-568806 (-)	99.77	442	1	0	0	870
P7064_15442	3361	1	3361	100	scaffold_3:569086-572447 (-)	99.82	3362	5	1	0	6609
P7064_13914	1069	1	1069	100	scaffold_3:572824-573891 (+)	99.91	1069	0	1	0	2103
P7064_13916	1645	1	1645	100	scaffold_3:588213-589858 (+)	99.76	1646	3	1	0	3223
P7064_13913	293	1	293	100	scaffold_3:589859-590151 (+)	100	293	0	0	2e-165	581
P7064_12686	865	8	865	99.1908	scaffold_3:590652-591509 (+)	99.88	858	1	0	0	1693
P7064_12684	2215	1	2215	100	scaffold_3:591745-593960 (+)	99.95	2216	0	1	0	4377
P7064_12685	1782	1	1782	100	scaffold_3:594177-595959 (+)	97.36	1783	46	1	0	3154
P7064_27455	914	1	914	100	scaffold_3:596331-597246 (-)	99.56	917	0	2	0	1774
P7064_12683	786	1	786	100	scaffold_3:597404-598189 (-)	100	786	0	0	0	1558
P7064_12682	129	1	129	100	scaffold_3:598190-598318 (+)	100	129	0	0	7e-68	256
P7064_18196	2135	1	2135	100	scaffold_3:599487-601621 (+)	99.91	2135	2	0	0	4216
P7064_09733	425	1	425	100	scaffold_3:601791-602215 (-)	99.76	425	1	0	0	835
P7064_09726	3114	1	3114	100	scaffold_3:602216-605330 (+)	99.97	3115	0	1	0	6159
P7064_13549	1793	1	1793	100	scaffold_3:605494-607285 (+)	99.89	1793	1	1	0	3531
P7064_34036	338	1	338	100	scaffold_3:609156-609493 (-)	100	338	0	0	0	670
P7064_10084	507	1	507	100	scaffold_3:623581-624087 (+)	100	507	0	0	0	1005
P7064_04550	3149	1	3149	100	scaffold_3:624220-627379 (-)	99.49	3161	3	3	0	6135
P7064_09734	2607	1	2607	100	scaffold_3:627829-630436 (-)	99.92	2608	1	1	0	5146
P7064_20994	2472	1	2472	100	scaffold_3:630914-633383 (-)	99.92	2472	0	2	0	4869
P7064_08468	1875	1	1875	100	scaffold_3:633975-635851 (+)	99.84	1877	1	2	0	3681
P7064_30680	248	1	248	100	scaffold_3:636033-636280 (+)	100	248	0	0	1e-138	492
P7064_34105	104	1	104	100	scaffold_3:637009-637112 (+)	100	104	0	0	5e-53	206
P7064_21766	901	1	901	100	scaffold_3:637519-638419 (+)	100	901	0	0	0	1786
P7064_18979	1980	3	1980	99.899	scaffold_3:638671-640648 (+)	100	1978	0	0	0	3921
P7064_13444	4868	1	4868	100	scaffold_3:640746-645613 (+)	99.92	4869	2	2	0	9604
P7064_37829	103	1	103	100	scaffold_3:644891-644995 (-)	98.1	105	0	1	4e-47	186
P7064_35229	974	1	974	100	scaffold_3:645614-646588 (-)	99.9	975	0	1	0	1917
P7064_03659	15318	1	15318	100	scaffold_3:647188-662483 (-)	99.78	15323	2	12	0	30050
P7064_18783	12439	1	12439	100	scaffold_3:662486-674917 (-)	99.9	12442	0	4	0	24550
P7064_20528	2250	1	2250	100	scaffold_3:674934-677183 (+)	100	2250	0	0	0	4460
P7064_18674	2060	1	2060	100	scaffold_3:677384-679444 (+)	99.95	2061	0	1	0	4070
P7064_22516	506	1	506	100	scaffold_3:679533-680039 (-)	99.8	507	0	1	0	989
P7064_20331	3806	1	3806	100	scaffold_3:680059-683864 (-)	99.92	3806	3	0	0	7521
P7064_20429	2143	1	2143	100	scaffold_3:684194-686336 (-)	99.86	2143	3	0	0	4226
P7064_18076	5292	1	5292	100	scaffold_3:686813-692107 (-)	99.91	5296	0	5	0	10420
P7064_14945	2379	5	2379	99.8319	scaffold_3:692250-694623 (+)	99.79	2375	4	1	0	4661
P7064_30464	560	1	560	100	scaffold_3:695088-695647 (+)	100	560	0	0	0	1110
P7064_33597	423	1	423	100	scaffold_3:695955-696377 (+)	99.53	423	2	0	0	823
P7064_30903	203	1	203	100	scaffold_3:696378-696580 (+)	99.51	203	1	0	2e-109	394
P7064_27619	961	1	961	100	scaffold_3:696975-697933 (+)	99.69	961	1	1	0	1875
P7064_32043	191	1	191	100	scaffold_3:697934-698124 (-)	100	191	0	0	1e-104	379
P7064_34683	132	1	132	100	scaffold_3:698125-698256 (-)	99.24	132	1	0	3e-67	254
P7064_07614	111	1	111	100	scaffold_3:698257-698367 (-)	98.2	111	2	0	2e-52	204
P7064_16553	1435	1	1435	100	scaffold_3:701428-702861 (-)	99.93	1435	0	1	0	2829
P7064_19246	2408	1	2408	100	scaffold_3:703324-705721 (-)	99.5	2408	2	1	0	4688
P7064_21051	1712	5	1712	99.7664	scaffold_3:705810-707515 (-)	99.77	1708	2	1	0	3348
P7064_16749	10405	1	10401	99.9616	scaffold_3:707583-717983 (+)	99.95	10402	3	2	0	20570
P7064_16965	7177	1	7177	100	scaffold_3:718139-725314 (+)	99.85	7177	10	1	0	14130
P7064_18911	5341	1	5341	100	scaffold_3:725570-730913 (-)	99.89	5344	3	3	0	10520
P7064_18446	2437	1	2437	100	scaffold_3:730968-733405 (-)	99.96	2438	0	1	0	4817
P7064_18840	780	1	780	100	scaffold_3:733798-734577 (-)	100	780	0	0	0	1546
P7064_20265	2441	1	2441	100	scaffold_3:734926-737365 (+)	99.96	2441	0	1	0	4823
P7064_16591	4010	1	4010	100	scaffold_3:737669-741680 (+)	99.23	4014	25	5	0	7674
P7064_22009	3070	1	3070	100	scaffold_3:741750-744821 (-)	99.77	3072	5	2	0	6018
P7064_20021	1998	15	1998	99.2993	scaffold_3:745222-747209 (-)	99.6	1988	4	4	0	3848
P7064_19030	2108	1	2108	100	scaffold_3:748186-750300 (-)	99.57	2115	2	3	0	4105
P7064_18605	5086	1	5086	100	scaffold_3:750497-755583 (-)	99.82	5087	8	1	0	10010
P7064_06648	2279	7	2279	99.7367	scaffold_3:768905-771178 (-)	99.91	2274	1	1	0	4484
P7064_06646	761	1	761	100	scaffold_3:771330-772093 (+)	99.61	764	0	1	0	1487
P7064_34228	1277	1	1277	100	scaffold_3:772094-773371 (+)	99.92	1278	0	1	0	2518
P7064_06645	753	5	753	99.4688	scaffold_3:774740-775488 (-)	99.87	749	1	0	0	1477
P7064_00381	2365	9	2365	99.6617	scaffold_3:775674-778031 (+)	99.87	2359	0	3	0	4629
P7064_00382	6312	1	6312	100	scaffold_3:778032-784343 (-)	99.65	6323	0	4	0	12360
P7064_00383	890	2	890	99.8876	scaffold_3:784666-785568 (+)	98.45	903	0	1	0	1697
P7064_16352	2252	5	2252	99.8224	scaffold_3:785877-788111 (-)	99.24	2249	2	2	0	4333
P7064_21106	1719	1	1719	100	scaffold_3:788414-790132 (-)	99.94	1719	1	0	0	3400
P7064_21427	620	1	620	100	scaffold_3:790416-791035 (-)	100	620	0	0	0	1229
P7064_06135	1884	4	1884	99.8408	scaffold_3:791200-793081 (+)	99.95	1882	0	1	0	3715
P7064_37827	439	1	439	100	scaffold_3:793762-794200 (+)	100	439	0	0	0	870
P7064_31225	256	1	256	100	scaffold_3:796103-796358 (-)	99.61	256	1	0	6e-141	500
P7064_10021	1403	1	1403	100	scaffold_3:798196-799601 (-)	99.64	1406	2	3	0	2726
P7064_08218	2725	1	2720	99.8165	scaffold_3:799940-802653 (-)	99.45	2724	1	4	0	5269
P7064_13508	1628	1	1628	100	scaffold_3:802686-804314 (-)	99.82	1629	2	1	0	3198
P7064_12824	3821	1	3821	100	scaffold_3:804570-808384 (+)	99.58	3825	2	2	0	7464
P7064_12823	5135	1	5135	100	scaffold_3:808475-813587 (+)	99.22	5139	10	6	0	9870
P7064_05584	5101	1	5101	100	scaffold_3:813654-818755 (-)	99.82	5104	4	4	0	10020
P7064_17506	1904	1	1903	99.9475	scaffold_3:818847-820749 (+)	99.89	1903	2	0	0	3757
P7064_13713	1204	1	1204	100	scaffold_3:823242-824445 (-)	99.83	1204	2	0	0	2371
P7064_28060	325	1	323	99.3846	scaffold_3:824758-825080 (-)	100	323	0	0	0	640
P7064_08993	6024	5	6024	99.9336	scaffold_3:825177-831199 (-)	99.83	6024	5	5	0	11820
P7064_16832	8216	1	8216	100	scaffold_3:831513-839725 (+)	99.85	8217	7	3	0	16170
P7064_18627	1925	1	1924	99.9481	scaffold_3:839949-841870 (+)	99.74	1924	3	2	0	3759
P7064_22198	1174	1	1174	100	scaffold_3:841966-843139 (-)	100	1174	0	0	0	2327
P7064_20336	2494	1	2494	100	scaffold_3:843213-845705 (+)	99.8	2494	4	1	0	4896
P7064_17142	5945	1	5945	100	scaffold_3:845796-851741 (+)	99.88	5946	6	1	0	11720
P7064_21752	1255	1	1255	100	scaffold_3:852141-853395 (-)	100	1255	0	0	0	2488
P7064_21419	3010	1	3010	100	scaffold_3:853517-856536 (+)	99.64	3020	1	1	0	5909
P7064_10519	697	1	697	100	scaffold_3:856613-857305 (+)	99.14	698	0	6	0	1289
P7064_29374	308	1	308	100	scaffold_3:858702-859010 (-)	99.03	309	2	1	6e-166	583
P7064_13520	508	1	508	100	scaffold_3:859512-860019 (-)	100	508	0	0	0	1007
P7064_29601	672	1	672	100	scaffold_3:860020-860692 (-)	99.55	673	2	1	0	1302
P7064_02097	334	1	334	100	scaffold_3:860773-861106 (-)	100	334	0	0	0	662
P7064_24929	186	1	186	100	scaffold_3:861108-861293 (-)	100	186	0	0	1e-101	369
P7064_26204	950	1	950	100	scaffold_3:861697-862646 (-)	100	950	0	0	0	1883
P7064_02253	389	1	389	100	scaffold_3:862647-863036 (-)	99.49	390	1	1	0	749
P7064_29710	417	1	417	100	scaffold_3:863037-863453 (+)	99.52	417	2	0	0	811
P7064_38427	206	1	206	100	scaffold_3:864148-864353 (+)	99.03	206	2	0	8e-109	392
P7064_21359	360	1	360	100	scaffold_3:865296-865644 (+)	96.94	360	0	1	0	638
P7064_26970	553	1	553	100	scaffold_3:869169-869721 (-)	100	553	0	0	0	1096
P7064_26558	401	1	401	100	scaffold_3:870184-870584 (-)	100	401	0	0	0	795
P7064_02255	1692	1	1692	100	scaffold_3:870585-872277 (-)	99.11	1693	14	1	0	3229
P7064_10580	1599	1	1599	100	scaffold_3:872329-873927 (-)	99.87	1599	2	0	0	3154
P7064_11146	3776	1	3776	100	scaffold_3:874103-877878 (+)	99.97	3776	1	0	0	7477
P7064_11147	486	1	486	100	scaffold_3:878098-878583 (-)	100	486	0	0	0	963
P7064_21108	521	1	521	100	scaffold_3:878757-879278 (+)	99.81	522	0	1	0	1019
P7064_23110	258	1	258	100	scaffold_3:879503-879760 (-)	100	258	0	0	2e-144	511
P7064_21682	2525	1	2525	100	scaffold_3:880064-882588 (-)	100	2525	0	0	0	5005
P7064_15917	2693	1	2693	100	scaffold_3:882670-885361 (-)	99.89	2693	2	1	0	5307
P7064_02293	2060	1	2060	100	scaffold_3:885635-887694 (-)	99.95	2060	1	0	0	4076
P7064_02292	795	1	795	100	scaffold_3:887695-888490 (-)	99.5	796	3	1	0	1538
P7064_05558	2954	1	2954	100	scaffold_3:888492-891444 (+)	99.7	2954	8	1	0	5777
P7064_11138	661	1	661	100	scaffold_3:891633-892292 (+)	99.85	661	0	1	0	1294
P7064_05314	1856	1	1856	100	scaffold_3:892396-894254 (+)	99.62	1860	2	4	0	3602
P7064_20661	2290	1	2290	100	scaffold_3:894348-896639 (+)	99.83	2292	2	2	0	4496
P7064_20876	2712	1	2712	100	scaffold_3:897120-899831 (-)	99.82	2714	1	4	0	5311
P7064_20139	1486	1	1486	100	scaffold_3:900025-901514 (-)	99.53	1490	3	3	0	2876
P7064_22553	559	1	559	100	scaffold_3:901742-902300 (-)	100	559	0	0	0	1108
P7064_16732	1463	1	1463	100	scaffold_3:902742-904205 (-)	99.8	1464	2	1	0	2870
P7064_16254	9356	1	9356	100	scaffold_3:904266-913632 (-)	99.83	9367	5	7	0	18390
P7064_06848	2396	1	2396	100	scaffold_3:913668-916059 (-)	99.75	2396	2	2	0	4690
P7064_06849	3392	1	3392	100	scaffold_3:916223-919604 (-)	99.5	3392	7	1	0	6601
P7064_13399	1246	1	1246	100	scaffold_3:919777-921022 (-)	99.68	1247	2	2	0	2424
P7064_28418	537	1	537	100	scaffold_3:921777-922313 (+)	100	537	0	0	0	1065
P7064_36496	129	1	129	100	scaffold_3:923650-923778 (-)	99.22	129	1	0	2e-65	248
P7064_36495	185	1	185	100	scaffold_3:924016-924200 (+)	100	185	0	0	4e-101	367
P7064_02232	482	1	482	100	scaffold_3:924202-924684 (+)	99.59	483	1	1	0	934
P7064_15103	3821	1	3821	100	scaffold_3:924692-928509 (+)	99.87	3821	2	2	0	7521
P7064_37974	200	1	200	100	scaffold_3:931527-931726 (+)	100	200	0	0	5e-110	396
P7064_00144	665	1	665	100	scaffold_3:932731-933395 (+)	100	665	0	0	0	1318
P7064_15113	1028	1	1028	100	scaffold_3:934323-935350 (+)	99.9	1028	1	0	0	2030
P7064_17446	1828	1	1828	100	scaffold_3:935551-937380 (-)	99.62	1830	5	2	0	3556
P7064_17447	887	1	887	100	scaffold_3:937381-938268 (-)	99.55	889	1	3	0	1707
P7064_12031	1045	1	1045	100	scaffold_3:938290-939334 (-)	100	1045	0	0	0	2072
P7064_31304	148	1	148	100	scaffold_3:939335-939482 (-)	100	148	0	0	4e-79	293
P7064_12033	3333	1	3333	100	scaffold_3:939483-942815 (-)	99.97	3333	1	0	0	6599
P7064_10897	1185	5	1185	99.6624	scaffold_3:943074-944254 (+)	99.66	1181	4	0	0	2309
P7064_12030	3714	1	3714	100	scaffold_3:944918-948641 (+)	99.65	3724	3	1	0	7289
P7064_12032	966	1	966	100	scaffold_3:948791-949756 (+)	100	966	0	0	0	1915
P7064_21066	1015	1	1015	100	scaffold_3:949899-950914 (+)	99.7	1016	2	1	0	1982
P7064_23169	293	1	293	100	scaffold_3:951328-951621 (+)	98.98	295	0	3	3e-152	537
P7064_07664	1110	1	1110	100	scaffold_3:952129-953238 (-)	99.37	1111	5	2	0	2131
P7064_07668	2462	1	2462	100	scaffold_3:953315-955776 (+)	99.55	2464	7	4	0	4766
P7064_11649	823	1	823	100	scaffold_3:964260-965083 (-)	99.51	824	3	1	0	1594
P7064_30074	196	1	196	100	scaffold_3:965465-965660 (+)	100	196	0	0	1e-107	389
P7064_11900	341	1	341	100	scaffold_3:965661-966001 (-)	99.12	341	3	0	0	652
P7064_11901	203	1	203	100	scaffold_3:966440-966642 (+)	99.51	203	1	0	2e-109	394
P7064_08175	1200	1	1200	100	scaffold_3:966643-967837 (-)	99.58	1200	0	2	0	2329
P7064_19851	119	1	119	100	scaffold_3:968125-968243 (-)	100	119	0	0	6e-62	236
P7064_19849	1924	1	1924	100	scaffold_3:968332-970244 (+)	99.27	1924	3	2	0	3705
P7064_15832	1611	1	1611	100	scaffold_3:970631-972242 (-)	99.88	1612	1	1	0	3172
P7064_15831	845	1	845	100	scaffold_3:972416-973260 (-)	100	845	0	0	0	1675
P7064_15834	2077	1	2077	100	scaffold_3:973306-975382 (+)	99.95	2077	1	0	0	4109
P7064_21618	232	1	232	100	scaffold_3:975729-975960 (-)	100	232	0	0	5e-129	460
P7064_21616	1266	5	1266	99.684	scaffold_3:976073-977335 (-)	99.92	1263	0	1	0	2488
P7064_18183	3365	1	3365	100	scaffold_3:977464-980828 (+)	99.94	3365	2	0	0	6655
P7064_21732	1813	1	1813	100	scaffold_3:980862-982675 (+)	99.83	1815	0	3	0	3550
P7064_23017	401	1	401	100	scaffold_3:982686-983085 (+)	99.75	401	0	1	0	779
P7064_20103	952	1	952	100	scaffold_3:983406-984357 (-)	100	952	0	0	0	1887
P7064_03002	991	1	991	100	scaffold_3:984735-985725 (+)	99.7	991	3	0	0	1941
P7064_27433	332	1	332	100	scaffold_3:985921-986252 (-)	100	332	0	0	0	658
P7064_33765	176	1	176	100	scaffold_3:986623-986798 (-)	100	176	0	0	9e-96	349
P7064_09986	2031	1	2031	100	scaffold_3:993664-995694 (-)	99.7	2031	6	0	0	3979
P7064_05674	2930	1	2930	100	scaffold_3:995928-998857 (+)	99.9	2931	1	2	0	5771
P7064_16889	4683	1	4683	100	scaffold_3:998886-1003567 (+)	99.72	4686	6	6	0	9141
P7064_00597	1972	1	1972	100	scaffold_3:1004083-1006054 (-)	99.34	1973	11	2	0	3792
P7064_14771	586	1	586	100	scaffold_3:1006055-1006650 (+)	98.32	596	0	1	0	1112
P7064_28774	649	1	649	100	scaffold_3:1006651-1007299 (+)	99.54	649	3	0	0	1263
P7064_00595	1182	1	1182	100	scaffold_3:1007300-1008481 (-)	99.83	1182	2	0	0	2327
P7064_00594	203	1	203	100	scaffold_3:1008482-1008684 (+)	100	203	0	0	8e-112	402
P7064_33400	232	1	232	100	scaffold_3:1009476-1009707 (+)	100	232	0	0	5e-129	460
P7064_04640	902	1	902	100	scaffold_3:1010961-1011862 (-)	100	902	0	0	0	1788
P7064_16718	6721	1	6721	100	scaffold_3:1011940-1018663 (+)	99.78	6726	8	6	0	13170
P7064_01664	1289	1	1289	100	scaffold_3:1018768-1020056 (-)	100	1289	0	0	0	2555
P7064_01662	1877	1	1877	100	scaffold_3:1020679-1022557 (+)	99.84	1879	1	2	0	3685
P7064_01665	107	1	107	100	scaffold_3:1022558-1022664 (-)	100	107	0	0	8e-55	212
P7064_11568	843	1	843	100	scaffold_3:1023019-1023861 (-)	100	843	0	0	0	1671
P7064_25964	213	1	213	100	scaffold_3:1024235-1024447 (-)	100	213	0	0	9e-118	422
P7064_27424	802	1	802	100	scaffold_3:1024646-1025447 (-)	100	802	0	0	0	1590
P7064_11571	328	1	328	100	scaffold_3:1025516-1025843 (-)	100	328	0	0	0	650
P7064_27769	1023	1	1023	100	scaffold_3:1027081-1028103 (+)	100	1023	0	0	0	2028
P7064_08278	873	1	873	100	scaffold_3:1028822-1029684 (+)	98.85	873	0	1	0	1661
P7064_21922	4217	1	4217	100	scaffold_3:1038879-1043095 (-)	99.91	4217	4	0	0	8328
P7064_19298	3911	1	3911	100	scaffold_3:1043197-1047105 (+)	99.87	3911	3	2	0	7697
P7064_13148	7333	1	7333	100	scaffold_3:1047648-1054978 (+)	99.62	7336	20	8	0	14260
P7064_15823	2460	1	2460	100	scaffold_3:1093488-1095941 (+)	99.43	2462	4	8	0	4710
P7064_15673	274	1	274	100	scaffold_3:1096472-1096745 (-)	100	274	0	0	5e-154	543
P7064_35663	120	1	120	100	scaffold_3:1097117-1097236 (-)	100	120	0	0	2e-62	238
P7064_15672	1079	1	1077	99.8146	scaffold_3:1097548-1098636 (+)	98.62	1089	3	2	0	2044
P7064_15674	247	1	247	100	scaffold_3:1099127-1099373 (+)	99.6	247	1	0	1e-135	482
P7064_15670	2641	1	2641	100	scaffold_3:1099374-1102016 (-)	99.77	2643	4	1	0	5186
P7064_04495	295	1	295	100	scaffold_3:1108329-1108623 (-)	100	295	0	0	2e-166	585
P7064_31866	236	1	236	100	scaffold_3:1112753-1112988 (+)	99.58	236	1	0	5e-129	460
P7064_38367	180	1	180	100	scaffold_3:1113115-1113294 (+)	100	180	0	0	4e-98	357
P7064_21398	332	1	332	100	scaffold_3:1113898-1114229 (-)	99.1	332	3	0	0	634
P7064_21399	387	5	387	98.9664	scaffold_3:1114333-1114714 (-)	99.48	383	1	1	0	735
P7064_14227	1025	1	1025	100	scaffold_3:1118659-1119687 (-)	99.22	1029	4	4	0	1945
P7064_14418	457	1	457	100	scaffold_3:1120588-1121033 (-)	97.37	457	1	1	0	823
P7064_14414	433	1	432	99.7691	scaffold_3:1122644-1123075 (+)	99.77	432	1	0	0	848
P7064_24872	998	1	998	100	scaffold_3:1124458-1125459 (-)	99.3	1002	3	2	0	1919
P7064_05828	1155	1	1155	100	scaffold_3:1126084-1127238 (-)	99.65	1155	4	0	0	2258
P7064_05832	425	1	425	100	scaffold_3:1128344-1128766 (-)	99.29	425	1	1	0	813
P7064_05827	1467	1	1467	100	scaffold_3:1138745-1140217 (-)	99.32	1473	4	1	0	2843
P7064_24120	632	1	632	100	scaffold_3:1140218-1140849 (-)	100	632	0	0	0	1253
P7064_05831	1232	1	1232	100	scaffold_3:1140850-1142081 (-)	99.84	1232	2	0	0	2426
P7064_30398	160	1	160	100	scaffold_3:1142377-1142536 (-)	100	160	0	0	3e-86	317
P7064_29499	553	2	553	99.8192	scaffold_3:1142538-1143089 (-)	98.91	552	6	0	0	1047
P7064_32570	328	1	328	100	scaffold_3:1143986-1144313 (-)	99.39	328	2	0	0	634
P7064_24992	427	1	427	100	scaffold_3:1145661-1146086 (-)	99.3	427	2	1	0	815
P7064_05782	527	2	527	99.8102	scaffold_3:1146087-1146612 (+)	99.62	526	2	0	0	1027
P7064_31485	171	1	171	100	scaffold_3:1146613-1146783 (+)	100	171	0	0	9e-93	339
P7064_05783	1060	1	1060	100	scaffold_3:1146784-1147845 (-)	98.87	1062	10	1	0	2004
P7064_22381	446	1	446	100	scaffold_3:1147941-1148386 (-)	99.78	446	1	0	0	876
P7064_28024	184	1	184	100	scaffold_3:1149073-1149259 (+)	97.86	187	1	1	1e-91	335
P7064_34887	421	1	421	100	scaffold_3:1154434-1154854 (-)	99.76	421	1	0	0	827
P7064_34482	344	1	344	100	scaffold_3:1154855-1155198 (-)	99.71	344	1	0	0	674
P7064_34416	460	1	460	100	scaffold_3:1157766-1158225 (+)	99.35	460	3	0	0	888
P7064_33849	739	1	739	100	scaffold_3:1158849-1159588 (-)	98.92	740	7	1	0	1396
P7064_33029	302	1	302	100	scaffold_3:1160497-1160798 (-)	99.67	302	1	0	3e-168	591
P7064_07465	1197	1	1197	100	scaffold_3:1162376-1163574 (-)	99.42	1199	5	1	0	2315
P7064_05829	493	1	493	100	scaffold_3:1164175-1164668 (+)	99.39	494	2	1	0	948
P7064_21537	2266	1	2266	100	scaffold_3:1165301-1167564 (-)	99.78	2266	3	2	0	4437
P7064_20601	3988	1	3988	100	scaffold_3:1171723-1175709 (+)	99.82	3989	4	3	0	7828
P7064_21687	5405	1	5405	100	scaffold_3:1176217-1181619 (+)	99.89	5406	2	4	0	10640
P7064_19395	5731	1	5731	100	scaffold_3:1181678-1187402 (-)	99.83	5731	4	1	0	11280
P7064_16792	5382	2	5376	99.8699	scaffold_3:1187666-1193040 (+)	99.89	5375	6	0	0	10610
P7064_19898	2000	1	2000	100	scaffold_3:1193253-1195254 (+)	99.8	2002	2	2	0	3921
P7064_14199	2500	8	2500	99.72	scaffold_3:1195267-1197758 (+)	99.88	2493	2	1	0	4910
P7064_30936	513	1	513	100	scaffold_3:1198128-1198640 (+)	99.42	513	3	0	0	993
P7064_31625	1531	1	1531	100	scaffold_3:1198676-1200203 (-)	99.02	1531	12	1	0	2912
P7064_37767	377	1	377	100	scaffold_3:1200334-1200706 (+)	98.67	377	1	1	0	706
P7064_21152	434	1	434	100	scaffold_3:1207139-1207572 (+)	99.31	434	3	0	0	837
P7064_01326	4383	1	4312	98.3801	scaffold_3:1208709-1213025 (+)	99.56	4319	10	6	0	8369
P7064_14200	367	1	367	100	scaffold_3:1214222-1214588 (+)	100	367	0	0	0	728
P7064_01327	279	1	279	100	scaffold_3:1214589-1214867 (+)	99.64	279	1	0	1e-154	545
P7064_38053	314	1	314	100	scaffold_3:1215155-1215468 (-)	99.36	314	2	0	4e-173	607
P7064_33568	441	1	441	100	scaffold_3:1220736-1221176 (-)	99.77	441	1	0	0	866
P7064_27396	190	1	190	100	scaffold_3:1221304-1221493 (+)	99.47	190	1	0	1e-101	369
P7064_35006	225	1	225	100	scaffold_3:1221674-1221898 (+)	100	225	0	0	7e-125	446
P7064_27813	299	1	299	100	scaffold_3:1222902-1223200 (+)	100	299	0	0	6e-169	593
P7064_30309	467	1	467	100	scaffold_3:1223391-1223857 (-)	100	467	0	0	0	926
P7064_13844	1067	1	1067	100	scaffold_3:1224125-1225191 (+)	99.63	1067	4	0	0	2083
P7064_01749	528	1	528	100	scaffold_3:1225480-1226007 (-)	99.62	528	2	0	0	1031
P7064_01747	1542	1	1542	100	scaffold_3:1226249-1227801 (-)	99.1	1553	3	2	0	2970
P7064_25759	118	1	118	100	scaffold_3:1227802-1227919 (-)	99.15	118	1	0	6e-59	226
P7064_31347	527	2	527	99.8102	scaffold_3:1228206-1228731 (+)	98.86	527	4	2	0	981
P7064_02449	2792	1	2792	100	scaffold_3:1229106-1231898 (+)	99.5	2794	11	3	0	5404
P7064_00290	2667	1	2667	100	scaffold_3:1231922-1234584 (+)	98.62	2679	9	6	0	5003
P7064_25895	1129	1	1129	100	scaffold_3:1234752-1235861 (+)	98.32	1129	0	1	0	2115
P7064_10086	3046	1	3046	100	scaffold_3:1237428-1240482 (+)	99.54	3055	5	2	0	5943
P7064_08720	1427	1	1427	100	scaffold_3:1240564-1241980 (+)	98.74	1427	8	1	0	2696
P7064_08680	2362	1	2362	100	scaffold_3:1242399-1244774 (-)	98.86	2377	11	4	0	4490
P7064_08684	257	1	257	100	scaffold_3:1244775-1245031 (-)	98.44	257	4	0	2e-134	478
P7064_08681	440	1	438	99.5455	scaffold_3:1245612-1246049 (+)	99.54	438	2	0	0	852
P7064_06591	258	1	258	100	scaffold_3:1246299-1246557 (+)	95.75	259	10	1	2e-116	418
P7064_06592	459	1	459	100	scaffold_3:1246559-1247017 (-)	100	459	0	0	0	910
P7064_28145	1373	1	1373	100	scaffold_3:1247460-1248832 (-)	98.41	1383	2	2	0	2587
P7064_24154	794	1	794	100	scaffold_3:1250934-1251727 (+)	99.75	794	2	0	0	1558
P7064_07410	525	1	525	100	scaffold_3:1251809-1252334 (-)	99.43	526	2	1	0	1011
P7064_26947	1333	1	1333	100	scaffold_3:1252897-1254219 (-)	98.73	1334	5	2	0	2514
P7064_13571	2208	1	2203	99.7736	scaffold_3:1254280-1256481 (+)	99.46	2203	11	1	0	4264
P7064_33104	166	1	166	100	scaffold_3:1257359-1257524 (-)	99.4	166	1	0	2e-87	321
P7064_15951	344	1	344	100	scaffold_3:1258613-1258956 (-)	99.13	344	3	0	0	658
P7064_14561	2487	1	2487	100	scaffold_3:1259030-1261515 (+)	99.68	2487	7	1	0	4859
P7064_09971	159	1	159	100	scaffold_3:1269805-1269963 (+)	99.37	159	1	0	3e-83	307
P7064_09974	229	1	229	100	scaffold_3:1269964-1270192 (+)	100	229	0	0	3e-127	454
P7064_37520	205	1	203	99.0244	scaffold_3:1270475-1270677 (+)	97.54	203	5	0	7e-100	363
P7064_09980	1126	1	1126	100	scaffold_3:1271279-1272415 (+)	98.15	1137	10	2	0	2089
P7064_09977	335	1	335	100	scaffold_3:1272475-1272809 (-)	99.7	335	1	0	0	656
P7064_29241	491	1	491	100	scaffold_3:1272842-1273332 (+)	100	491	0	0	0	973
P7064_29317	326	1	326	100	scaffold_3:1273849-1274174 (+)	98.77	326	4	0	2e-175	615
P7064_09983	589	4	589	99.4907	scaffold_3:1274178-1274764 (+)	98.98	587	5	1	0	1108
P7064_30751	754	1	754	100	scaffold_3:1274765-1275517 (-)	99.34	754	4	1	0	1447
P7064_30343	189	1	189	100	scaffold_3:1275998-1276186 (-)	99.47	189	1	0	4e-101	367
P7064_32136	861	1	861	100	scaffold_3:1277015-1277872 (-)	99.19	861	4	1	0	1647
P7064_26399	680	1	680	100	scaffold_3:1277095-1277770 (+)	96.32	680	21	2	0	1138
P7064_09976	258	1	258	100	scaffold_3:1277873-1278130 (+)	99.22	258	2	0	1e-139	496
P7064_38403	233	1	233	100	scaffold_3:1278180-1278412 (-)	99.14	233	2	0	7e-125	446
P7064_09969	617	1	617	100	scaffold_3:1278516-1279114 (-)	95.46	617	10	3	0	1007
P7064_29572	225	2	225	99.5556	scaffold_3:1279596-1279830 (-)	92.34	235	7	1	2e-91	335
P7064_09973	4740	1	4740	100	scaffold_3:1279991-1284754 (+)	98.91	4766	24	8	0	9012
P7064_20910	1212	1	1212	100	scaffold_3:1284792-1286013 (-)	98.53	1222	8	1	0	2290
P7064_17495	5442	1	5442	100	scaffold_3:1286183-1291626 (-)	99.74	5446	8	3	0	10670
P7064_16953	8908	1	8908	100	scaffold_3:1291764-1300678 (-)	99.55	8927	9	6	0	17380
P7064_05006	626	3	626	99.6805	scaffold_3:1300826-1301447 (+)	98.56	624	7	2	0	1150
P7064_15601	2623	1	2623	100	scaffold_3:1301605-1304228 (-)	98.44	2624	40	1	0	4869
P7064_03801	170	1	170	100	scaffold_3:1304600-1304769 (+)	100	170	0	0	3e-92	337
P7064_03800	2243	1	2234	99.5988	scaffold_3:1304804-1307022 (-)	98.48	2237	13	3	0	4177
P7064_24149	105	1	105	100	scaffold_3:1307023-1307127 (-)	100	105	0	0	1e-53	208
P7064_29894	411	2	410	99.5134	scaffold_3:1309144-1309552 (-)	98.04	409	8	0	0	747
P7064_25697	414	1	413	99.7585	scaffold_3:1309554-1309967 (+)	97.1	414	11	1	0	718
P7064_30947	313	1	313	100	scaffold_3:1309969-1310281 (+)	99.68	313	1	0	7e-175	613
P7064_37616	187	1	187	100	scaffold_3:1310282-1310471 (+)	97.89	190	1	1	2e-93	341
P7064_02422	203	1	203	100	scaffold_3:1310535-1310736 (+)	98.03	203	3	1	7e-100	363
P7064_07310	1277	1	1277	100	scaffold_3:1313089-1314365 (+)	99.22	1277	10	0	0	2452
P7064_12554	2577	5	2577	99.8448	scaffold_3:1321553-1324103 (+)	98.87	2573	7	1	0	4904
P7064_25649	229	1	229	100	scaffold_3:1324518-1324746 (+)	100	229	0	0	3e-127	454
P7064_12549	214	1	214	100	scaffold_3:1326051-1326263 (+)	92.34	222	0	2	1e-86	319
P7064_02662	1690	1	1690	100	scaffold_3:1328047-1329747 (+)	98.88	1701	8	1	0	3233
P7064_17586	2450	1	2450	100	scaffold_3:1330845-1333294 (+)	99.84	2450	4	0	0	4825
P7064_17583	3355	1	3355	100	scaffold_3:1333391-1336737 (+)	99.52	3355	8	1	0	6530
P7064_19583	2250	1	2250	100	scaffold_3:1337174-1339422 (-)	99.64	2252	3	4	0	4371
P7064_15887	718	1	718	100	scaffold_3:1339592-1340309 (-)	100	718	0	0	0	1423
P7064_15888	1841	1	1841	100	scaffold_3:1344926-1346766 (-)	99.78	1842	2	2	0	3604
P7064_22815	440	5	440	99.0909	scaffold_3:1346997-1347432 (+)	100	436	0	0	0	864
P7064_17079	2630	1	2630	100	scaffold_3:1347515-1350144 (-)	99.92	2630	2	0	0	5198
P7064_19454	1919	5	1919	99.7916	scaffold_3:1350248-1352163 (-)	99.84	1917	0	3	0	3753
P7064_20481	1685	1	1685	100	scaffold_3:1352674-1354361 (+)	99.64	1689	1	4	0	3273
P7064_14131	917	1	913	99.5638	scaffold_3:1354375-1355287 (-)	99.78	913	2	0	0	1794
P7064_36245	119	1	119	100	scaffold_3:1355310-1355428 (-)	100	119	0	0	6e-62	236
P7064_33429	138	1	138	100	scaffold_3:1355866-1356003 (+)	99.28	138	1	0	8e-71	266
P7064_07083	2290	1	2290	100	scaffold_3:1356159-1358449 (-)	99.96	2291	0	1	0	4526
P7064_22313	1373	2	1373	99.9272	scaffold_3:1358449-1359820 (-)	100	1372	0	0	0	2720
P7064_19568	524	1	518	98.855	scaffold_3:1360538-1361055 (-)	100	518	0	0	0	1027
P7064_04719	925	1	925	100	scaffold_3:1361451-1362375 (-)	100	925	0	0	0	1834
P7064_14846	3134	1	3134	100	scaffold_3:1366041-1369182 (-)	99.49	3142	8	4	0	6078
P7064_25319	599	1	599	100	scaffold_3:1369717-1370315 (+)	99.17	599	5	0	0	1148
P7064_28706	1009	1	1009	100	scaffold_3:1370651-1371660 (+)	99.01	1010	9	1	0	1915
P7064_09350	577	1	577	100	scaffold_3:1371943-1372519 (+)	99.83	577	1	0	0	1136
P7064_26206	425	1	425	100	scaffold_3:1372811-1373235 (-)	99.53	425	2	0	0	827
P7064_33753	428	1	428	100	scaffold_3:1373365-1373792 (-)	99.77	428	1	0	0	841
P7064_29194	189	1	189	100	scaffold_3:1373515-1373703 (-)	97.88	189	4	0	6e-94	343
P7064_23498	354	1	354	100	scaffold_3:1374605-1374947 (+)	96.89	354	0	1	5e-179	626
P7064_20785	525	1	525	100	scaffold_3:1376404-1376928 (+)	100	525	0	0	0	1041
P7064_14951	345	1	345	100	scaffold_3:1378363-1378709 (+)	99.14	347	1	2	0	648
P7064_14952	2331	1	2331	100	scaffold_3:1378903-1381225 (+)	99.53	2331	3	1	0	4540
P7064_21015	5882	1	5882	100	scaffold_3:1381375-1387257 (-)	99.8	5884	9	3	0	11550
P7064_17348	6796	1	6796	100	scaffold_3:1387289-1394084 (-)	99.82	6797	10	2	0	13360
P7064_18838	2187	1	2187	100	scaffold_3:1394255-1396442 (-)	99.82	2189	1	3	0	4284
P7064_18844	4325	8	4325	99.8382	scaffold_3:1396453-1400770 (+)	99.95	4318	2	0	0	8544
P7064_19738	7603	1	7602	99.9868	scaffold_3:1401276-1408875 (+)	99.84	7604	6	6	0	14930
P7064_20488	1522	1	1522	100	scaffold_3:1408932-1410453 (-)	100	1522	0	0	0	3017
P7064_17418	9414	1	9414	100	scaffold_3:1410441-1419856 (-)	99.76	9417	19	4	0	18450
P7064_22598	695	1	695	100	scaffold_3:1419993-1420697 (+)	98.44	705	1	1	0	1320
P7064_23115	347	1	347	100	scaffold_3:1420722-1421068 (+)	100	347	0	0	0	688
P7064_20241	1513	1	1513	100	scaffold_3:1421417-1422929 (+)	99.87	1514	0	2	0	2970
P7064_28543	695	1	695	100	scaffold_3:1428457-1429151 (+)	99.71	695	2	0	0	1362
P7064_21092	247	1	247	100	scaffold_3:1430959-1431205 (+)	98.38	247	4	0	2e-128	458
P7064_04709	270	1	270	100	scaffold_3:1431540-1431809 (-)	99.26	270	2	0	7e-147	519
P7064_24879	211	1	211	100	scaffold_3:1431810-1432020 (+)	99.05	211	2	0	9e-112	402
P7064_04711	485	1	485	100	scaffold_3:1432367-1432851 (+)	100	485	0	0	0	961
P7064_14705	2509	1	2509	100	scaffold_3:1432998-1435509 (+)	99.8	2512	2	2	0	4926
P7064_21113	242	1	242	100	scaffold_3:1435873-1436114 (-)	100	242	0	0	5e-135	480
P7064_20704	1332	1	1332	100	scaffold_3:1436350-1437680 (-)	99.92	1332	0	1	0	2625
P7064_17512	8348	1	8348	100	scaffold_3:1438070-1446452 (+)	99.38	8384	15	7	0	16210
P7064_34401	167	1	167	100	scaffold_3:1447332-1447498 (-)	100	167	0	0	2e-90	331
P7064_07584	6600	1	6600	100	scaffold_3:1447544-1454152 (-)	99.49	6612	19	6	0	12810
P7064_05328	5423	1	5423	100	scaffold_3:1454473-1459887 (+)	99.45	5428	12	7	0	10490
P7064_05327	8023	1	8023	100	scaffold_3:1460326-1468337 (+)	99.59	8027	14	5	0	15640
P7064_05325	1852	1	1852	100	scaffold_3:1468870-1470721 (+)	99.95	1852	1	0	0	3663
P7064_04793	1913	1	1913	100	scaffold_4:6164-8076 (-)	99.9	1913	2	0	0	3776
P7064_04792	1834	1	1834	100	scaffold_4:8109-9943 (+)	99.51	1835	8	1	0	3558
P7064_08884	335	1	335	100	scaffold_4:9944-10278 (-)	100	335	0	0	0	664
P7064_04795	149	1	149	100	scaffold_4:10279-10427 (-)	100	149	0	0	1e-79	295
P7064_04796	1425	1	1409	98.8772	scaffold_4:12459-13857 (-)	99.01	1409	4	1	0	2692
P7064_20317	683	1	683	100	scaffold_4:15437-16119 (-)	99.71	683	2	0	0	1338
P7064_19658	2913	1	2913	100	scaffold_4:16300-19222 (-)	99.21	2925	9	5	0	5594
P7064_10726	1991	1	1991	100	scaffold_4:19275-21265 (+)	99.4	1992	10	2	0	3838
P7064_35140	185	1	185	100	scaffold_4:21465-21649 (-)	99.46	185	1	0	1e-98	359
P7064_01769	4583	1	4577	99.8691	scaffold_4:25490-30048 (+)	99.28	4577	15	3	0	8818
P7064_01767	1687	1	1687	100	scaffold_4:30054-31741 (-)	99.82	1688	2	1	0	3314
P7064_11061	242	1	241	99.5868	scaffold_4:33496-33735 (-)	99.17	241	1	1	3e-127	454
P7064_13819	593	1	583	98.3137	scaffold_4:34034-34616 (+)	99.66	583	2	0	0	1140
P7064_06066	644	1	643	99.8447	scaffold_4:35972-36624 (-)	97.86	653	4	1	0	1193
P7064_38315	197	1	197	100	scaffold_4:37073-37269 (-)	98.98	197	2	0	2e-103	375
P7064_07549	4433	1	4432	99.9774	scaffold_4:40619-45062 (+)	99.48	4444	11	3	0	8621
P7064_34902	501	1	501	100	scaffold_4:46646-47147 (+)	99.4	502	2	1	0	963
P7064_11057	2545	1	2544	99.9607	scaffold_4:60875-63419 (-)	99.88	2545	2	1	0	5013
P7064_11059	4113	1	4113	100	scaffold_4:63420-67530 (-)	99.78	4113	7	2	0	8066
P7064_11058	1018	1	1015	99.7053	scaffold_4:70098-71118 (+)	98.24	1025	4	2	0	1897
P7064_11056	411	1	411	100	scaffold_4:71122-71545 (+)	96.93	424	0	2	0	743
P7064_31273	412	1	408	99.0291	scaffold_4:71133-71539 (+)	99.75	408	0	1	0	793
P7064_11055	2392	10	2392	99.6237	scaffold_4:71553-73940 (+)	99.71	2388	2	1	0	4678
P7064_11054	890	1	890	100	scaffold_4:73941-74831 (+)	99.89	891	0	1	0	1750
P7064_28256	6924	1	6924	100	scaffold_4:74832-81770 (+)	99.38	6941	24	5	0	13410
P7064_13820	298	1	298	100	scaffold_4:81771-82068 (-)	99.33	298	2	0	2e-163	575
P7064_01764	1477	1	1477	100	scaffold_4:82069-83546 (-)	99.05	1478	13	1	0	2811
P7064_13821	1866	1	1866	100	scaffold_4:83547-85412 (+)	99.89	1866	2	0	0	3683
P7064_19596	731	1	731	100	scaffold_4:85532-86265 (+)	98.78	735	4	3	0	1366
P7064_27878	2823	1	2823	100	scaffold_4:87304-90138 (-)	98.87	2835	20	3	0	5360
P7064_27026	3007	1	3007	100	scaffold_4:90246-93263 (-)	99.24	3018	12	1	0	5812
P7064_01316	264	1	264	100	scaffold_4:93264-93527 (-)	98.86	264	3	0	6e-141	500
P7064_26235	283	1	283	100	scaffold_4:94423-94705 (+)	100	283	0	0	2e-159	561
P7064_05676	967	1	967	100	scaffold_4:95349-96319 (+)	99.18	971	4	1	0	1859
P7064_04406	4159	2	4157	99.9279	scaffold_4:97461-101612 (-)	99.02	4168	13	5	0	7943
P7064_04405	4859	1	4859	100	scaffold_4:101614-106461 (+)	99.38	4866	5	5	0	9408
P7064_05046	3651	1	3651	100	scaffold_4:109173-112823 (-)	99.78	3651	8	0	0	7174
P7064_30742	4256	1	4256	100	scaffold_4:113518-117762 (-)	99.22	4257	20	4	0	8163
P7064_05041	5717	1	5717	100	scaffold_4:117763-123478 (-)	99.51	5718	25	2	0	11100
P7064_23081	537	1	537	100	scaffold_4:130507-131044 (-)	99.63	538	1	1	0	1043
P7064_21403	442	1	442	100	scaffold_4:131344-131785 (-)	99.32	442	3	0	0	852
P7064_08787	2148	1	2148	100	scaffold_4:188185-190331 (+)	99.49	2148	10	1	0	4163
P7064_26290	551	1	551	100	scaffold_4:191213-191752 (+)	97.1	551	5	1	0	977
P7064_26808	894	1	894	100	scaffold_4:193549-194442 (-)	99.55	894	4	0	0	1740
P7064_33710	575	1	575	100	scaffold_4:194806-195382 (+)	99.13	577	3	1	0	1098
P7064_33651	529	1	529	100	scaffold_4:196594-197121 (-)	98.87	529	5	1	0	993
P7064_28138	390	1	390	100	scaffold_4:198185-198585 (+)	97.01	401	1	1	0	712
P7064_15154	591	1	591	100	scaffold_4:198586-199174 (-)	98.99	592	2	3	0	1104
P7064_02166	1906	1	1905	99.9475	scaffold_4:199175-201068 (-)	98.64	1905	15	1	0	3582
P7064_02167	390	1	390	100	scaffold_4:201392-201781 (-)	99.74	390	1	0	0	765
P7064_13465	209	1	209	100	scaffold_4:202332-202540 (-)	99.52	209	1	0	5e-113	406
P7064_02170	336	1	336	100	scaffold_4:202541-202875 (-)	99.7	336	0	1	0	650
P7064_29033	538	1	538	100	scaffold_4:202901-203438 (-)	99.26	538	4	0	0	1035
P7064_24658	2164	1	2164	100	scaffold_4:203439-205602 (-)	99.68	2164	7	0	0	4234
P7064_30889	456	4	452	98.4649	scaffold_4:205151-205599 (-)	98	449	9	0	0	819
P7064_35996	101	1	101	100	scaffold_4:205603-205703 (-)	99.01	101	1	0	7e-49	192
P7064_28797	430	1	430	100	scaffold_4:206028-206467 (-)	97.05	440	3	1	0	779
P7064_24994	265	1	265	100	scaffold_4:206835-207101 (-)	98.13	267	3	1	4e-136	484
P7064_13281	2018	1	2018	100	scaffold_4:207981-209980 (-)	97.25	2033	8	6	0	3622
P7064_01866	1408	1	1408	100	scaffold_4:210076-211482 (+)	99.43	1408	7	1	0	2720
P7064_13358	3067	1	3067	100	scaffold_4:212842-215915 (+)	98.89	3074	27	4	0	5798
P7064_27629	1648	1	1647	99.9393	scaffold_4:216455-218106 (-)	98.37	1652	22	4	0	3031
P7064_09745	3645	1	3645	100	scaffold_4:221528-225185 (+)	99.07	3660	17	4	0	6980
P7064_20924	1767	1	1767	100	scaffold_4:225229-227012 (+)	98.77	1784	5	4	0	3356
P7064_18338	400	1	400	100	scaffold_4:227151-227550 (-)	98.75	400	5	0	0	753
P7064_18337	2595	4	2595	99.8844	scaffold_4:227729-230320 (-)	99.61	2593	8	2	0	5045
P7064_16817	5104	1	5104	100	scaffold_4:230333-235442 (-)	99.51	5110	19	4	0	9904
[truncated: 88,405 more rows]
