# Supplementary material for: Comparative Genomic Analysis among Four Representative Isolates of Phytophthora sojae Reveals Genes under Evolutionary Selection
Source: Front Microbiol. 2016 Sep 30;7:1547. doi: 10.3389/fmicb.2016.01547 (PMC5042962; doi:10.3389/fmicb.2016.01547)
Supplement: Supplementary file 3 [file Table_3.XLSX]

## Sheet: Table S3
Supplementary Table S3. Sequences and polymorphic information of the identified alleles in the other three isolates
a "n.a." means the allele in this isolate shows no polymorphism, thus the sequence is not listed.
b "Yes*" means the allele only exhibits polymorphism of indel and/or frame-shift. In this case, the corresponding regions will be removed from the alignment and the remaining sequences are identical, thus the results show dN=0 and dS=0.
"Yes - Positive" means dN/dS>1.2 and P<0.1, suggesting as preliminary candidates of positive selection, and "Yes - Negative" is in contrast. "Yes" means polymorphic but not matches the abovementioned three cases.
Gene ID	lenth	Isolate	Contig ID and coordinate	Sequencea		Iden	Align	Mis	Gap	E-value	Score	dN	+-	SE	dS	+-	SE	dN/dS	P-value	Polymorphic?b
Ps_108136	865	P7064	P7064_06523:604-1468 (+)	n.a.	:	100	865	0	0	0	1715									No polymorphism
Ps_108136	865	P7074	P7074_12267:285-1149 (-)	n.a.	:	100	865	0	0	0	1715									No polymorphism
Ps_108136	865	P7076	P7076_09189:8168-9032 (+)	ATGGCAGTAGCGAAGAACTTGCTGGCGGTGCGTGCCAAGGTGGCCGAGGCTGTGGCCAAGAGCGCGCGGCAGCAGCAGTGCACGCTGGTGGCGGTGAGCAAGACCAAGCCCGTGGAAGACCTGCAGGAGGCCTACGAGGCCGACCAGCGCCACTTCGGCGAGAACTACGTACGCATTTCCACGTTTTGGAGGTATCATTTCTTATTTGTGGTACTTATACATTTATTTGTGGTATAATGCATGTAGATCCAAGAGCTGGTGCAGAAGGCGCCGCTGCTGCCAAAGGACGTCAAGTGGCACTACATCGGCCACGTGCAGTCCAACAAGGCCAAGCCGCTCGTGCGGGACGTGCCCAACCTCTTCGTGGTGGAGACCGTGGACTCCATCAAGATCGCTAAT…	:	99.77	865	2	0	0	1699	0	+-	0	0.0048	+-	0.0048	0.675676	0.317311	Yes
Ps_108140	906	P7064	P7064_20128:3427-4332 (+)	n.a.	:	100	906	0	0	0	1796									No polymorphism
Ps_108141	1081	P7074	P7074_21390:284-1364 (-)	n.a.	:	100	1081	0	0	0	2143									No polymorphism
Ps_108142	1822	P7064	P7064_18586:1078-2899 (-)	n.a.	:	100	1822	0	0	0	3612									No polymorphism
Ps_108143	1674	P7076	P7076_02937:2558-4231 (+)	n.a.	:	100	1674	0	0	0	3318									No polymorphism
Ps_108144	1164	P7064	P7064_15296:518-1680 (+)	ATGACGCACTCCTTCCCGAACCCATCAAGCTCCACGACGACGAGACGAGCTCGACGCAGTCGGAGGCGTCCGACTCGGTCCCGAACACGTTCGAGGGCCCCGAGAAGAACCTCGAGATCGACTTCAAGCTCGGCGTCGGCCACCCGCGCGGCCTGCGCGAGGTGCCCCGGGCCGACCTGGACGAGATGCTCGAGGCCGGCCAGTGCCAGATCCTGTCGCGCACGAGCAACGAGCACATCGACGCCTACGTGCTGTCCGAGAGCTCCATGTTCATCTACGCGCACAAGATCGTGCTCAAGACGTGCGGCACCACGACGCTGCTCAAGTGCCTGCCCTTCATCAAGACCTTCTCGGAGCGCCTCGGCCTCGAGATCGAGTGGGTCAACTACTCGCGCAAGA…	:	99.91	1164	0	1	0	2292	0	+-	0	0	+-	0			Yes*
Ps_108144	1164	P7074	P7074_16203:3546-4709 (+)	n.a.	:	100	1164	0	0	0	2307									No polymorphism
Ps_108144	1164	P7076	P7076_03890:8144-9307 (-)	n.a.	:	100	1164	0	0	0	2307									No polymorphism
Ps_108145	1858	P7074	P7074_17202:124-1981 (+)	n.a.	:	100	1858	0	0	0	3683									No polymorphism
Ps_108145	1858	P7076	P7076_07730:258-2115 (+)	n.a.	:	100	1858	0	0	0	3683									No polymorphism
Ps_108146	2100	P7064	P7064_16466:2180-4279 (+)	n.a.	:	100	2100	0	0	0	4163									No polymorphism
Ps_108146	2100	P7076	P7076_07730:2463-4562 (+)	n.a.	:	100	2100	0	0	0	4163									No polymorphism
Ps_108148	2304	P7064	P7064_03799:3491-5793 (+)	ATGGTCGCCGTTGACAGCGCTACGCTCGGATTCCCCCGCATGGGCCCCAACCGTGAGCTCAAGTTCGCCCTGGAGAAGTTCTGGCGAAACAAGATCAGCGAGGAGGAGCTCTTTAAGGTGGCCAACGCCGTCGAGGAGGCCAACTGGAACAAGCAGCTCGTCGCCGGCGTGAGTCGCGTGGGTGTCGGCCTCTTCTCGCTCTACGACCACGTGCTGGACTGGACCTTCTACCTGGGCCTGGCCCCGGAGCGCTTCGCCAAGGTGCCCGCCGGCCTGGCCCAGTACTTCGCCATGGCCCGCGGCGTCGACGGCATCCCGGCCCTCGACATGACCAAGTGGTTCGACTCCAACTACCACTACGAGGTGCCCGAGCTCAACGCCAAGTCCACGCCCAAGGCC…	:	99.87	2304	2	1	0	4536	0	+-	0	0.0094	+-	0.0067	0.515464	0.160621	Yes
Ps_108148	2304	P7076	P7076_21046:12113-14416 (+)	ATGGTCGCCGTTGACAGCGCTACGCTCGGATTCCCCCGCATGGGCCCCAACCGTGAGCTCAAGTTCGCCCTGGAGAAGTTCTGGCGAAACAAGATCAGCGAGGAGGAGCTCTTTAAGGTGGCCAACGCCGTCGAGGAGGCCAACTGGAACAAGCAGCTCGTCGCCGGCGTGAGTCGCGTGGGTGTCGGCCTCTTCTCGCTCTACGACCACGTGCTGGACTGGACCTTCTACCTGGGCCTGGCCCCGGAGCGCTTCGCCAAGGTGCCCGCCGGCCTGGCCCAGTACTTCGCCATGGCCCGCGGCGTCGACGGCATCCCGGCCCTCGACATGACCAAGTGGTTCGACTCCAACTACCACTACGAGGTGCCCGAGCTCAACGCCAAGTCCACGCCCAAGGCC…	:	99.91	2304	2	0	0	4551	0	+-	0	0.0094	+-	0.0067	0.515464	0.160621	Yes
Ps_108149	1743	P7064	P7064_29301:1318-3060 (-)	ATGGCAACGCAGGACGTGGAGATGGCCGAGCCCGAGCAGGTGCACCCGCTGCAGACGCAGTTCGAGGACGCGGAGGACGTCGCGGCCGCGCTCACGGCGAACGCGGCGCCCGACGCGGCCATCCAGGCCTTCCAGCGCATCATCTCCTACGGTACAGCGGGCCGCGAAGAGTAAACGGCACTGCGCAGCTATTTGTTAACTTGCTATTGCTGCTGTGGCTGGCAGCCGGGGAGGACGCGGCGCTGGAGCAGGTGCAGCGCGTGAAGGAGCACTCGATCTACAAGCTGGCGCAGCTGTACATCCAGTTCGGCCGCGAGAAGGAGCTGGCCACGCTGCTGCAGTCGCTGCGGCCGTTCTTCGCCACGCTGGCCCGCGCCAAGACCGGCAAGATCGGTGCGG…	:	99.94	1743	1	0	0	3447	0.0012	+-	0.0012	0	+-	0	1.12	0.317311	Yes
Ps_108149	1743	P7076	P7076_04520:4806-6548 (-)	ATGGCAACGCAGGACGTGGAGATGGCCGAGCCCGAGCAGGTGCACCCGCTGCAGACGCAGTTCGAGGACGCGGAGGACGTCGCGGCCGCGCTCACGGCGAACGCGGCGCCCGACGCGGCCATCCAGGCCTTCCAGCGCATCATCTCCTACGGTACAGCGGGCCGCGAAGAGTAAACGGCACTGCGCAGCTATTTGTTAACTTGCTATTGCTGCTGTGGCTGGCAGCCGGGGAGGACGCGGCGCTGGAGCAGGTGCAGCGCGTGAAGGAGCACTCGATCTACAAGCTGGCGCAGCTGTACATCCAGTTCGGCCGCGAGAAGGAGCTGGCCACGCTGCTGCAGTCGCTGCGGCCGTTCTTCGCCACGCTGGCCCGCGCCAAGACCGGCAAGATCGGTGCGG…	:	99.94	1743	1	0	0	3447	0.0012	+-	0.0012	0	+-	0	1.12	0.317311	Yes
Ps_108150	1739	P7064	P7064_12120:112-1850 (+)	n.a.	:	100	1739	0	0	0	3447									No polymorphism
Ps_108150	1739	P7076	P7076_10892:3036-4774 (-)	n.a.	:	100	1739	0	0	0	3447									No polymorphism
Ps_108151	1230	P7064	P7064_11536:358-1587 (+)	n.a.	:	100	1230	0	0	0	2438									No polymorphism
Ps_108151	1230	P7076	P7076_04517:43-1272 (-)	n.a.	:	100	1230	0	0	0	2438									No polymorphism
Ps_108153	759	P7064	P7064_12128:1583-2341 (-)	n.a.	:	100	759	0	0	0	1505									No polymorphism
Ps_108153	759	P7076	P7076_10891:4741-5499 (-)	n.a.	:	100	759	0	0	0	1505									No polymorphism
Ps_108155	1149	P7064	P7064_18120:6553-7702 (+)	ATGGCGTCCAAGATGCTCAAGCTCTTCTCCCCGCTCACGCTCGGCGGCAAGAGGAGCCCGATCCAGCTGCAGCACCGCGTGATCATGGCGCCGCTCACGCGACTGCGCACGGGCGAGCAGGGCGTCCCCACTGACCTCGTGACCGAGTACTACTCGCAGCGCACCACGCCCGGCGGCCTGCTCATCGCAGAGGCCACCAACATCAGCCCCACGGCTCGCGGCTACTACGGATCCCCTGGACTGTACACCCGCGAGCAAGTGCAAGGCTGGAGGAAGGTCACGGACGCCGTGCACGCCAAGGAGGGCAAGATCTTCGTGCAGCTCTGGCACTCGGGCCGTGTGGGCCACAGTATGAACCAGCCGAACGGGGAGCACCCCGTGTCGTCATCTACGATTCAG…	:	99.91	1150	0	1	0	2264	0	+-	0	0	+-	0			Yes*
Ps_108155	1149	P7074	P7074_20145:559-1707 (+)	n.a.	:	100	1149	0	0	0	2278									No polymorphism
Ps_108155	1149	P7076	P7076_10891:26556-27704 (-)	n.a.	:	100	1149	0	0	0	2278									No polymorphism
Ps_108156	2380	P7076	P7076_10891:42432-44812 (-)	ATGCTGCGGAGCCTGCTGCGACGCTCGCCGTGCTCGGGCCGGGGACTGCTGCGCCCCGCGCGCTGCTTCTCGTCGCTGGCGGACGACGCGGAGCCGCGGCGCTTCCTGGAGGACCACCCGCGGCTGCGCATCGCGCTCGTGGGCCGCACCAACGTGGGCAAGAGCACGCTCTTCAACCGCCTGACCAAGACGCGCTCCGCCATCGTGCACAACGTGCCGGGCACGACGCGCGACCGCCGCTACGCGCGCGCGACGCTGGCGGGGCTGGAGCTGGACGTGGTGGACACCGGCGGCCTGGCCGACGCGCCGTCCGGGACGCTGGAGCAGGGCATGCTGGAGCAGACGCGGCGCGCCGTGCACGAGGCCGACCTCGTCTTCTTCCTGGTGGACGGCCGCCAG…	:	99.96	2381	0	1	0	4704	0	+-	0	0	+-	0			Yes*
Ps_108157	1137	P7074	P7074_04825:1644-2780 (+)	n.a.	:	100	1137	0	0	0	2254									No polymorphism
Ps_108157	1137	P7076	P7076_07596:10593-11729 (-)	n.a.	:	100	1137	0	0	0	2254									No polymorphism
Ps_108158	651	P7076	P7076_07596:12897-13547 (+)	n.a.	:	100	651	0	0	0	1291									No polymorphism
Ps_108159	737	P7074	P7074_00629:364-1102 (+)	ATGGCGGCTCTGAGCTCGGCGACCAAGCGCCTGGGGCGGCTGATCCCGCACTCCAGCGTGCTCTTCGTGTGCGACGTGCAGGAGGTCTTCCGCGGGCTGACGTTCCAGCTGCCCACGGTCATCCACGGCACCAACACCATGGTCTGGTAGATCGATATCGCCCTCCCCTCCCCCCCCTCCCCTCCCTCCCTCCCTGACTGCGGTGCTGACTTGACTCCTATTCGCTCTTGGTGCCGCCTTCCGCCAGGTCTCCGCGGCCAAGCTGCTGAACGTGCCCGTGGTGGTGACGACCCAGTACGGCTCCCGCCTGGGCAGCACCGTGTCCGAGATCTCCAAGAACCTGGAGGACGCGCCGGACGTCAAGGTCTTCGACAAGATGAAGTTCTCGATGCTCGTGCC…	:	99.59	739	1	1	0	1435	0	+-	0	0.008	+-	0.008	0.555556	0.317311	Yes
Ps_108159	737	P7076	P7076_06108:235-974 (+)	ATGGCGGCTCTGAGCTCGGCGACCAAGCGCCTGGGGCGGCTGATCCCGCACTCCAGCGTGCTCTTCGTGTGCGACGTGCAGGAGGTCTTCCGCGGGCTGACGTTCCAGCTGCCCACGGTCATCCACGGCACCAACACCATGGTCTGGTAGATCGATATCGCCCCTCCCCTCCCCCCCCTCCCCTCCCTCCCTCCCTGACTGCGGTGCTGACTTGACTCCTATTCGCTCTTGGTGCCGCCTTCCGCCAGGTCTCCGCGGCCAAGCTGCTGAACGTGCCCGTGGTGGTGACGACCCAGTACGGCTCCCGCCTGGGCAGCACCGTGTCCGAGATCTCCAAGAACCTGGAGGACGCGCCGGACGTCAAGGTCTTCGACAAGATGAAGTTCTCGATGCTCGTGC…	:	99.46	740	1	2	0	1421	0	+-	0	0.008	+-	0.008	0.555556	0.317311	Yes
Ps_108160	1541	P7074	P7074_18899:224-1763 (+)	ATGGTGCTCACGGACAAGCAGCGGCAGGACCTGTGCGTACCTTTCCCTCTCTGTTCTATCTACTGCGTCCTCTCCCCCTCCCTTCCTCGCTCTAACGCTCTCCGTGTGCAGCCACCAGGCCATGCTCGACTACCTCGTGGGCATGGGCGAGCGCTTCGCCGACTCGGCCGCGGCCTTCGAGAAGGAGGCGGACGTGAGCAAGTCCAGCGACGGCAAGCACGCCGGCCTGCTGGAGAAGAAGTGGACGTCCGTCATCCGCCTGCAGCGCAAGGTCATGGAGCTCGAGACCAAGGTCGCGCAGCTCGAGGAGAACGCCAAGCTGGGCGGCGTGCTGAGCCGCAGGGACGTGCTGGGCGCCCGCCAGCGCTCCGAGTTCCTGCCGCGCGCGCCCGCCAAGTT…	:	99.94	1541	0	1	0	3039	0	+-	0	0	+-	0			Yes*
Ps_108160	1541	P7076	P7076_04339:3372-4901 (+)	ATGGTGCTCACGGACAAGCAGCGGCAGGACCTGTGCGTACCTTTCCCTCTCTGTTCTATCTACTGCGTCCTCTCCCCCCTCCCTTCCTCGCTCTAACGCTCTCCGTGTGCAGCCACCAGGCCATGCTCGACTACCTCGTGGGCATGGGCGAGCGCTTCGCCGACTCGGCCGCGGCCTTCGAGAAGGAGGCGGACGTGAGCAAGTCCAGCGACGGCAAGCACGCCGGCCTGCTGGAGAAGAAGTGGACGTCCGTCATCCGCCTGCAGCGCAAGGTCATGGAGCTCGAGACCAAGGTCGCGCAGCTCGAGGAGAACGCCAAGCTGGGCGGCGTGCTGAGCCGCAGGGACGTGCTGGGCGCCCGCCAGCGCTCCGAGTTCCTGCCGCGCGCGCCCGCCAAGT…	:	99.29	1541	0	1	0	2979	0	+-	0	0	+-	0			Yes*
Ps_108162	1047	P7064	P7064_12518:2740-3786 (-)	n.a.	:	100	1047	0	0	0	2076									No polymorphism
Ps_108162	1047	P7076	P7076_06672:28370-29416 (-)	n.a.	:	100	1047	0	0	0	2076									No polymorphism
Ps_108165	814	P7064	P7064_19208:1401-2214 (-)	n.a.	:	100	814	0	0	0	1614									No polymorphism
Ps_108165	814	P7076	P7076_07600:36070-36883 (-)	n.a.	:	100	814	0	0	0	1614									No polymorphism
Ps_108166	387	P7064	P7064_15683:3959-4345 (+)	n.a.	:	100	387	0	0	0	767									No polymorphism
Ps_108166	387	P7074	P7074_19560:3478-3864 (-)	ATGTCTGACGCCGCCGTGAACCCCAAGGCCTACCCGCTCGCGGACGCCAAGCTGACCGTGTCCATCCTGGACCTGGTGCAGCAGGCCACCAACTACAAGCAGATCAAGAAGGGCGCCAACGAGGCCACCAAGACGCTGAACCGCGGCATCTCCGAGTTCATCGTCATGGCCGCGGACACGGAGCCGCTTGAGATCCTGCTGCACCTGCCGCTGCTGTGCGAAGACAAGAATGTACCATACGTGTTCGTGCCCTCCAAGGTCGCCCTGGGCCGCGCCTGCGGCGTGTCGCGCCCCGTGATCTCCGCCTCGATCACGTCCAACGACGCCTCGCAGCTGGGCCCGCAGATCCAGAGCATGCGCGAGCAGATCGAGCAACTCCTAATTTAA	:	99.74	387	1	0	0	759	0	+-	0	0.0231	+-	0.0232	0.302115	0.319401	Yes
Ps_108166	387	P7076	P7076_07600:23335-23721 (-)	ATGTCTGACGCCGCCGTGAACCCCAAGGCCTACCCGCTCGCGGACGCCAAGCTGACCGTGTCCATCCTGGACCTGGTGCAGCAGGCCACCAACTACAAGCAGATCAAGAAGGGCGCCAACGAGGCCACCAAGACGCTGAACCGCGGCATCTCCGAGTTCATCGTCATGGCCGCGGACACGGAGCCGCTTGAGATCCTGCTGCACCTGCCGCTGCTGTGCGAAGACAAGAATGTACCATACGTGTTCGTGCCCTCCAAGGTCGCCCTGGGCCGCGCCTGCGGCGTGTCGCGCCCCGTGATCTCCGCCTCGATCACGTCCAACGACGCCTCGCAGCTGGGCCCGCAGATCCAGAGCATGCGCGAGCAGATCGAGCAACTCCTAATTTAA	:	99.74	387	1	0	0	759	0	+-	0	0.0231	+-	0.0232	0.302115	0.319401	Yes
Ps_108167	952	P7064	P7064_19401:250-1201 (+)	n.a.	:	100	952	0	0	0	1887									No polymorphism
Ps_108167	952	P7074	P7074_13645:9332-10283 (+)	ATGAAGCGCTTCTTCGGCCGCTTCGCCAGCCGCCCGCGCGTCGCCGCCGGCCAGCAGACGCCGCCGCGCTCCGTGCCCGAGGGCATCGCGCGTCCGCCGTACGCGGCGAGCGGCGGCATGTCCGAGCTCAAGCCCTTCATCCCCGTGCTGGACGCCGAGCAGCAGCTGCGACTGCGCGCCGCCTGCGCGCTGGCCGGAGACATCCGCGAGTTCGCCAGGCCGCTGTGCCAAGCCGGCGCCACTACGGAGGACATCGACCGCCTCGTGCATGAGGAGATCGTGCGGCGCGGCGCGTACCCGTCGCCGCTCAACTACGGCGGCTTCCCCAAGGCGCTGTGCTCGTCCGTGAACGAGATCGTGGTGCACGGCATCCCGGACAGCCGGCCGCTGGAGGACGGC…	:	99.89	952	1	0	0	1879	0	+-	0	0.0123	+-	0.0123	0.44843	0.317311	Yes
Ps_108168	1134	P7064	P7064_19401:1400-2533 (-)	n.a.	:	100	1134	0	0	0	2248									No polymorphism
Ps_108168	1134	P7074	P7074_13645:10482-11615 (-)	ATGACGGACGCCGCCCCGAAGGACATCTCCCCGGACCAGAAGAAGGCGTGGGAGGCGTCGTCCGACTTCGCCAACTACTTCTGCACGTACGCCTTCATCTACCACCAGAAGCAGATGCTGTCGGACGACCTGCGCATGCAGAGCTACCGCGACGCCATCTTCGAGAACCCCAACCACTTCAAGGACAAGGTCGTGCTGGACGTGGGCACGGGCAGCGGCATCCTGGCCATTTGGGCGGCCCAGGCGGGCGCGCGCCGGGTCTTCGCCGTGGAGGCCACGGACATGGCCCAGCAGGCGCGCAAGGTCATCAAGGCCAACAACCAGGACCACATCGTGACGGTCATCCAGTCCAAGATCGAGGACGTGGAGCTGCCCGAGAAGGTGGACGTGATCATCTCG…	:	99.82	1135	0	2	0	2218	0	+-	0	0	+-	0			Yes*
Ps_108168	1134	P7076	P7076_02234:2635-3768 (+)	n.a.	:	100	1134	0	0	0	2248									No polymorphism
Ps_108169	408	P7076	P7076_13174:589-996 (+)	n.a.	:	100	408	0	0	0	809									No polymorphism
Ps_108170	966	P7064	P7064_19659:3828-4793 (+)	n.a.	:	100	966	0	0	0	1915									No polymorphism
Ps_108170	966	P7076	P7076_13174:1178-2143 (-)	n.a.	:	100	966	0	0	0	1915									No polymorphism
Ps_108171	873	P7064	P7064_18978:613-1494 (+)	ATGGGGCTGCTGAGTATCCTCAAGAAGGTCAAGGAGAAGGAGAAGGAGATCCGCGTCCTCATGCTGTGCGTTTGGTAGCCGTAGCGATCAAAGGAGCAGGGAGGGATGACGCGTTGTTGCTGTTGTTGTTGTTGTTGTTGTTGTTGTTGTTGTTGTTGTGTGGACAGAGGCCTGGACAATGCCGGCAAAACGACGATCCTCAAGAAGTTTATGGGCCAGGACATCACGGAGATCTCACCGACGCTGGGCTTCGACATCCAGACGCTCGAGTACAAGGAGTGAGCAGGTCTTCCTGCGACTGCAGGTGCATATGGACACTGCTGACCGTTGTCGTGCTGTGTCTTGCCGCCAGCTTCAAATTGAACGTCTGGGACGTCGGGGGCCAGCAGACCATTCGCT…	:	98.98	882	0	1	0	1685	0	+-	0	0	+-	0			Yes*
Ps_108171	873	P7076	P7076_13174:9460-10332 (-)	n.a.	:	100	873	0	0	0	1731									No polymorphism
Ps_108172	1021	P7064	P7064_16210:4288-5308 (-)	n.a.	:	100	1021	0	0	0	2024									No polymorphism
Ps_108172	1021	P7076	P7076_13174:11936-12956 (+)	n.a.	:	100	1021	0	0	0	2024									No polymorphism
Ps_108173	1845	P7064	P7064_16210:2023-3867 (-)	n.a.	:	100	1845	0	0	0	3657									No polymorphism
Ps_108173	1845	P7076	P7076_13174:13377-15221 (+)	n.a.	:	100	1845	0	0	0	3657									No polymorphism
Ps_108174	2021	P7076	P7076_08334:413-2433 (+)	n.a.	:	100	2021	0	0	0	4006									No polymorphism
Ps_108175	2082	P7064	P7064_19227:1545-3626 (-)	n.a.	:	100	2082	0	0	0	4127									No polymorphism
Ps_108175	2082	P7074	P7074_14040:1284-3366 (-)	ATGTCGTTCCCCGCAGGCAAGGCGCCGGAGCGCAAGAACTTCTTCAAGAAGGGCATCGACGCCGATGAGTCGCGCCGCAGCCGCATGGAGACCACCGTGCAGATCCGCAAGACCATCAAGGAGGACCGCATGAACCAGCGTCGCCGCATGGTACGGCCAATGCCCATGCAATTAGGAGTGTAGATGCAGCGGGAACGGGAGGGAACTTGTATGCGTCCAGTCCAGCTTTGTAGCGGTCGCTAGAGGCTCCTTTGCTGGCTGGAGACGCCTGGTATCTTAGGCGATGGCTCACTTTTTATTTTTGCGTGCTGGGTGTAGACGCCGGGCGACAACGGAGCTGCGGCCACGCCCGCCATGGGTGATGCGGCCGGGGAGATGACGCTGCTGCAGCGGGTGGGT…	:	99.95	2083	0	1	0	4113	0	+-	0	0	+-	0			Yes*
Ps_108175	2082	P7076	P7076_08378:1458-3539 (-)	n.a.	:	100	2082	0	0	0	4127									No polymorphism
Ps_108178	1335	P7074	P7074_19504:2285-3619 (-)	ATGTTGGAGGCGCTGCCCACGCCCTTCGGCCTCGTGCGCTCGGGCGTGGCGCCCGACCACCCGGAGGTGAAGAGCGTCATGAACGACTTCGACAAGGTGGCGGCCGACGCGCGCTTCCGCTTCCTGGGCAACGTGCGCGTGGGCGAGGACGTGACGCTGGCCGAGCTGCAGCGCCACTACCACGCCGTGGTGCTGGCCTACGGAGCCGCGGGAGACCGCGAGCTGGGCGTGCCCGGCGAGCAGCTGCGTGGCGTCATGTCGGCGCGCAGCTTCGTCAACTGGTACAACGGCCACCCGGCCTTCCGCGACCTGGAGCTGGACCTGCAGCAGGCCGACACGGCCGTCGTCATCGGCCAGGGCAACGTGGCCGTGGACTGCGCGCGCATCCTGACCAAGAAC…	:	99.93	1335	1	0	0	2639	0.0009	+-	0.0009	0	+-	0	1.09	0.317311	Yes
Ps_108178	1335	P7076	P7076_01762:43996-45330 (-)	n.a.	:	100	1335	0	0	0	2646									No polymorphism
Ps_108179	1536	P7064	P7064_18287:649-2184 (+)	ATGCTGTCGTCCAAGATCCACCGCTCCGTGCTGCCGTCCGCGGCCTCGGCCACGCGCCGCTTCTTCCACGCCGAGGTGCACAACAAGGAGCTGATCCAGTCGGCCGGCTTCATCAACGGCAAGTGGGTCGAGGCCCACTCCAACAAGCACTTCGCCGTGGTCGACCCTTCCACGGACAAGGAGATCGCGCGCGTGGCCAACATGGGCCGCGTCGAGACGAACGAGGCCATCGCCGCGGCGCTGGCGGCCCAGAAGAAGTGGCGCAAGACCACGCCCGCCGCGCGCTCCGTGCTGCTCAAGAAGTGGCACGCCGCCATCGTGGCCAACACGGAGGACCTGGCCGTCATCGCGTCCGTGGAGAGCGGCAAGCCACTGCCCGAGGCCAAGGGCGAGGTGGCC…	:	99.93	1536	1	0	0	3037	0.0007	+-	0.0007	0	+-	0	1.07	0.317311	Yes
Ps_108179	1536	P7076	P7076_01762:31401-32936 (+)	n.a.	:	100	1536	0	0	0	3045									No polymorphism
Ps_108180	2158	P7074	P7074_21450:2615-4772 (-)	n.a.	:	100	2158	0	0	0	4278									No polymorphism
Ps_108180	2158	P7076	P7076_01762:24652-26809 (-)	n.a.	:	100	2158	0	0	0	4278									No polymorphism
Ps_108182	2138	P7076	P7076_02881:2687-4824 (-)	n.a.	:	100	2138	0	0	0	4238									No polymorphism
Ps_108184	1289	P7064	P7064_03990:682-1971 (+)	ATGGCGAGCGCCGCGACGCGGGAGGTGCTGGGCAACCAGCCGCTGGTGATCGACAATGGCAGCGGGCTCATGAAGGCGGGCTTCGCGGGCGGCGAGACGCCGCAGGTGGTGTTCCCGTCCTTCGTGGGCACGACCAAGCACACGCGCATGATGCCGGGCGGCGCCTACGAGGGCGGCGACGTGTTCGTGGGCAACCGCGTGCAGCACCACCGCGGGCTCTTCAAGATCCAGTACGCCATGGAGCACGGCGTCGTCACGGACTGGAACAGCATGCACCGCATCTGGCAGCACGTCTACTCCAAGGACATGCTCAACGTGCAGAGCGAGGACCACCCGGTGCTGCTCACGGAGGCGCCGCTGAACCCCGTGGCCAACCGCCAGCGCGCGGGCGAGGTCTTC…	:	99.92	1290	0	1	0	2541	0	+-	0	0	+-	0			Yes*
Ps_108184	1289	P7074	P7074_22108:883-2172 (+)	ATGGCGAGCGCCGCGACGCGGGAGGTGCTGGGCAACCAGCCGCTGGTGATCGACAATGGCAGCGGGCTCATGAAGGCGGGCTTCGCGGGCGGCGAGACGCCGCAGGTGGTGTTCCCGTCCTTCGTGGGCACGACCAAGCACACGCGCATGATGCCGGGCGGCGCCTACGAGGGCGGCGACGTGTTCGTGGGCAACCGCGTGCAGCACCACCGCGGGCTCTTCAAGATCCAGTACGCCATGGAGCACGGCGTCGTCACGGACTGGAACAGCATGCACCGCATCTGGCAGCACGTCTACTCCAAGGACATGCTCAACGTGCAGAGCGAGGACCACCCGGTGCTGCTCACGGAGGCGCCGCTGAACCCCGTGGCCAACCGCCAGCGCGCGGGCGAGGTCTTC…	:	99.92	1290	0	1	0	2541	0	+-	0	0	+-	0			Yes*
Ps_108185	1809	P7076	P7076_05271:6136-7944 (+)	n.a.	:	100	1809	0	0	0	3586									No polymorphism
Ps_108186	2404	P7064	P7064_18934:5826-8229 (-)	ATGACGGCGCTCAATTACCTGCACGAGGCCGCCATCCTCTACAACGTCAGAAGCGCTTCCTGCAGAAGCTGCCGTACACGTACACGGGGGACATCTGCATCGCCGTGAACCCGTACCAGTGGCTGCCAGAGCTCTACTCGGAGCAGACGCAGTCGCAGTATCTTACGAAGGCGCGGGACGAGCTGCCGCCCCACGTGTACGCGACGTCCATGGCGTCCTACAACGACATGAAGCGCCATGAAGTGAACCAGTCCATCCTGGTGAGCGGAGAGTCGGGCGCTGGCAAGACGGAGACGACCAAGATCCTCATGAACCACTTGGCGTCGGTCGCCGGTGGGCTCAACGACTACACGATCAAGAAGATCATTGAGGTGAACCCGTTGCTGGAGTACTTCGGTA…	:	99.88	2405	1	2	0	4728	0	+-	0	0.0017	+-	0.0017	0.854701	0.317311	Yes
Ps_108186	2404	P7076	P7076_05272:10131-12534 (-)	n.a.	:	100	2404	0	0	0	4766									No polymorphism
Ps_108187	719	P7064	P7064_01489:1801-2520 (+)	ATGATCAAGGGGATCCTCATCGTGAACAACCACGGCAAGCCGCGCATCGTCAAGTTCTACGAGCACGTGGTGCGTGGCAGAAGCGTGTGGAGTGCTGTGGGCGGGTAATCTACGCGGCGGTGGTGGTTGACCGTTTGTTTTCAGCCGGATGCCGAGCAGCAGGCGGTGATCCGAGACATCTACACGCAGGTGTCCAAGCGCCCCGACACGCTCTGCAACTTCCTGGAGGGCACGTACGTACCTTGTAGAGCGTAACTTATTGCCATTAGTATCCTTAGTGGTGGAGGCTGACGAGGGCTACGATTGGTGCAGGGTCCGGTATTGGGGGGACGGTGTTAAGCTTATCTACCGACACTACGCGACGCTGTACTTCGTCTTCGCGGTGGACAAGCAGGAGAG…	:	99.72	720	1	1	0	1403	0	+-	0	0.0197	+-	0.0198	0.3367	0.319761	Yes
Ps_108187	719	P7076	P7076_03465:863-1581 (-)	n.a.	:	100	719	0	0	0	1425									No polymorphism
Ps_108188	1600	P7064	P7064_00599:242-1841 (-)	n.a.	:	100	1600	0	0	0	3172									No polymorphism
Ps_108188	1600	P7074	P7074_15023:464-2063 (+)	n.a.	:	100	1600	0	0	0	3172									No polymorphism
Ps_108188	1600	P7076	P7076_09812:13374-14973 (+)	n.a.	:	100	1600	0	0	0	3172									No polymorphism
Ps_108189	881	P7076	P7076_16062:3248-4128 (-)	n.a.	:	100	881	0	0	0	1746									No polymorphism
Ps_108190	717	P7074	P7074_07956:50-766 (-)	n.a.	:	100	717	0	0	0	1421									No polymorphism
Ps_108190	717	P7076	P7076_00731:4163-4879 (+)	n.a.	:	100	717	0	0	0	1421									No polymorphism
Ps_108192	1554	P7064	P7064_03889:2440-3993 (-)	n.a.	:	100	1554	0	0	0	3081									No polymorphism
Ps_108192	1554	P7074	P7074_18652:169-1722 (+)	n.a.	:	100	1554	0	0	0	3081									No polymorphism
Ps_108192	1554	P7076	P7076_03025:2059-3612 (-)	n.a.	:	100	1554	0	0	0	3081									No polymorphism
Ps_108193	394	P7064	P7064_03889:7056-7447 (+)	ATGGAGATCCCCGCGCCGCTGCTCAATGGCTCCATCACGTACCTGGTGCTGACACTGCTGGCCTGCTTCGCGGGCATCGGCATGGGCGTCACGGGCAAAATGAGTCGCGAGAACTCGTCGTACGTTTCGTCCCAAATTTTGGTCTTGTGGCTCTAGGCACCAATCGCTAACGTCTGTGCGTTTGCGTCCTGCCCTCAGAGTGTTCACGCTGCTAGCCTTTATGACCGGCATCTGCCTCTGGATGTTCTGGTGAGCAAGAACTCATAATATTGTTTTCTCTGAGTTTTTTTTCGTAATGCTGACCAATTTTTTTAAATCATTTGTGATGCAGGGCATGCTGTTGGCTGCACCAGTGGCACATCCTTGTGGTCCCCACGTACGGCGCAGAATAG	:	99.49	394	0	2	0	749	0	+-	0	0	+-	0			Yes*
Ps_108193	394	P7074	P7074_22321:2812-3205 (+)	n.a.	:	100	394	0	0	0	781									No polymorphism
Ps_108193	394	P7076	P7076_03025:6675-7066 (+)	ATGGAGATCCCCGCGCCGCTGCTCAATGGCTCCATCACGTACCTGGTGCTGACACTGCTGGCCTGCTTCGCGGGCATCGGCATGGGCGTCACGGGCAAAATGAGTCGCGAGAACTCGTCGTACGTTTCGTCCCAAATTTTGGTCTTGTGGCTCTAGGCACCAATCGCTAACGTCTGTGCGTTTGCGTCCTGCCCTCAGAGTGTTCACGCTGCTAGCCTTTATGACCGGCATCTGCCTCTGGATGTTCTGGTGAGCAAGAACTCATAATATTGTTTTCTCTGAGTTTTTTTTCGTAATGCTGACCAATTTTTTTAAATCATTTGTGATGCAGGGCATGCTGTTGGCTGCACCAGTGGCACATCCTTGTGGTCCCCACGTACGGCGCAGAATAG	:	99.49	394	0	2	0	749	0	+-	0	0	+-	0			Yes*
Ps_108194	2072	P7064	P7064_03889:7760-9830 (-)	ATGGCCACGAGCGTCTCGTCCTCCGCGGCGCGCGTCGCCGAGCGCATCCGCAGCTTCAAGAAGGGCATCGACGCGGACGAGACGCGGCGGCGGCGCGAGGACACCACCGTCCAGATCCGCAAGAGCCGCCGCGAGGAGCGGCTCAACCAGCGCCGACGCATGATCCCCGTGGTAAAATATTGCAGCACTGGTAGCATTCATATTATTATTATTTAGTAGAGAGCTAATTACTTATTCTCTCTCTGTCGGGGTGGCTGCAGGCGGAGCACCACGCGGTGGACAGCGCCATGAGCGTGGAGGCGATGCAGTCGAGCAGCAGTCCGGACGTGCCTATGCGCTCCCTTAACGGCGTCAGTGTACGCTTTCTTTTGCTGTCTCGGGGTGGCTAATGCAGGAAGT…	:	99.95	2072	0	1	0	4092	0	+-	0	0	+-	0			Yes*
Ps_108194	2072	P7074	P7074_20053:86-2155 (-)	ATGGCCACGAGCGTCTCGTCCTCCGCGGCGCGCGTCGCCGAGCGCATCCGCAGCTTCAAGAAGGGCATCGACGCGGACGAGACGCGGCGGCGGCGCGAGGACACCACCGTCCAGATCCGCAAGAGCCGCCGCGAGGAGCGGCTCAACCAGCGCCGACGCATGATCCCCGTGGTAAAATATTGCAGCACTGGTAGCATTCATATTATTATTATTTAGTAGAGAGCTAATTACTTATTCTCTCTCTGTCGGGGTGGCTGCAGGCGGAGCACCACGCGGTGGACAGCGCCATGAGCGTGGAGGCGATGCAGTCGAGCAGCAGTCCGGACGTGCCTATGCGCTCCCTTAACGGCGTCAGTGTACGCTTTCTTTTGCTGTCTCGGGGTGGCTAATGCAGGAAGT…	:	99.76	2073	1	3	0	4048	0	+-	0	0	+-	0			Yes*
Ps_108194	2072	P7076	P7076_03025:7379-9450 (-)	n.a.	:	100	2072	0	0	0	4107									No polymorphism
Ps_108195	612	P7064	P7064_05483:1979-2590 (+)	n.a.	:	100	612	0	0	0	1213									No polymorphism
Ps_108196	1113	P7064	P7064_19183:1773-2886 (+)	ATGTTGTTGCGGCAGTTGCGTCGACCCGCGGCGCTGGCTGCGGGTTCCTGCAGGTCGTCGAGGCTGTTGACGTCGCAGTGGAGAAGTGCGTCGAGTAAAGCTGCTGCTGCTGCTGCTGCTGCGACTCCCGCCAAGCCCAAGAAGAAGTACCTGAATGATCCGAGCCTCCGCGTCCGCATCGTGCCCATGCTGGAAGACAACTACGGTGACGCCAAAGCTACCTAGTGGAGATATGCATGAGTAGCCATTTTGTTTGCTAACGGCTGCGTGTGTGTGGGTTTGCATGCATGCAGGCTACGTCGTGGTGGACGAGGCGAACCACACCATGTTCGCGGTGGACCCGGCCGAGCCCAGCAAGATCTTGCCCGTGTTGAAGGAGGAGGAGACCACTCGGAAGCG…	:	99.91	1114	0	1	0	2192	0	+-	0	0	+-	0			Yes*
Ps_108196	1113	P7074	P7074_17747:1820-2933 (-)	ATGTTGTTGCGGCAGTTGCGTCGACCCGCGGCGCTGGCTGCGGGTTCCTGCAGGTCGTCGAGGCTGTTGACGTCGCAGTGGAGAAGTGCGTCGAGTAAAGCTGCTGCTGCTGCTGCTGCTGCGACTCCCGCCAAGCCCAAGAAGAAGTACCTGAATGATCCGAGCCTCCGCGTCCGCATCGTGCCCATGCTGGAAGACAACTACGGTGACGCCAAAGCTACCTAGTGGAGATATGCATGAGTAGCCATTTTGTTTGCTAACGGCTGCGTGTGTGTGGGTTTGCATGCATGCAGGCTACGTCGTGGTGGACGAGGCGAACCACACCATGTTCGCGGTGGACCCGGCCGAGCCCAGCAAGATCTTGCCCGTGTTGAAGGAGGAGGAGACCACTCGGAAGCG…	:	99.91	1114	0	1	0	2192	0	+-	0	0	+-	0			Yes*
Ps_108196	1113	P7076	P7076_08218:8960-10072 (+)	n.a.	:	100	1113	0	0	0	2206									No polymorphism
Ps_108197	711	P7074	P7074_18464:1973-2683 (+)	n.a.	:	100	711	0	0	0	1409									No polymorphism
Ps_108197	711	P7076	P7076_08218:2759-3469 (+)	n.a.	:	100	711	0	0	0	1409									No polymorphism
Ps_108198	1725	P7064	P7064_07822:244-1966 (+)	ATGAAGGTGTTGGTGTGGCTCCGGCGCGACCTGCGGCTGCACGACAACCTGGCGCTGAGCGCGGCGCTGCACCTCGCCAAGCAGCAGGGCGATGGCGGCAAGGTGGAGCTCATCCCGCTGTACATCGTGCACCGACCCCAGATCATGCGCTGCGGCGCGCGCCGCTTCCAGTTCGTGCTTGAAAGCGTTGAGGACCTGGCCGACGCGTTGGAAGAACGCGGCTCAAGGCTGGTGGTGGCCAAAGGCGACGGACTTCAGGTGCTGAGGCGGCTGCTGCCGGCGTGGGGCATCACCCACTTGTACTTGACGCGGTGAGCGAGCCCTACGCGGTGGAGCGCGATAACCGGGCACTGGCGCTGGCCAAGAGCCTCGGGGTGCAGACCCACGTAACGCGCGGCT…	:	99.88	1725	0	2	0	3388	0	+-	0	0	+-	0			Yes*
Ps_108198	1725	P7076	P7076_17311:143-1867 (+)	n.a.	:	100	1725	0	0	0	3420									No polymorphism
Ps_108199	3444	P7076	P7076_02906:9501-12944 (+)	n.a.	:	100	3444	0	0	0	6827									No polymorphism
Ps_108201	2091	P7074	P7074_12735:1819-3909 (+)	n.a.	:	100	2091	0	0	0	4145									No polymorphism
Ps_108201	2091	P7076	P7076_01315:27383-29473 (-)	n.a.	:	100	2091	0	0	0	4145									No polymorphism
Ps_108204	1074	P7064	P7064_02611:3321-4394 (+)	n.a.	:	100	1074	0	0	0	2129									No polymorphism
Ps_108205	1158	P7076	P7076_07062:3958-5115 (-)	n.a.	:	100	1158	0	0	0	2296									No polymorphism
Ps_108206	624	P7074	P7074_07267:2833-3456 (-)	n.a.	:	100	624	0	0	0	1237									No polymorphism
Ps_108206	624	P7076	P7076_16129:5491-6114 (+)	n.a.	:	100	624	0	0	0	1237									No polymorphism
Ps_108207	1617	P7064	P7064_02574:5210-6826 (+)	n.a.	:	100	1617	0	0	0	3205									No polymorphism
Ps_108208	3861	P7076	P7076_03323:1090-4950 (+)	n.a.	:	100	3861	0	0	0	7654									No polymorphism
Ps_108209	2236	P7076	P7076_03323:5649-7884 (+)	n.a.	:	100	2236	0	0	0	4433									No polymorphism
Ps_108210	1157	P7064	P7064_17815:5363-6518 (-)	ATGGCGGACATGACCACGCAGACGCCCGCCGAGGACGCGCAGGCGCTGCCAAGCTGCCGCAGAAGAAGTTCTATCGCTCGCGCGCGCACTGCAACCCGCTGTCGCACAATGACTGCTTCAACTAGTGCGTTGCCTCTGCGGACGAGTGTGGCGGTGGTGGAATGGTCTCCATTGACTTGTGTTTGTTGACTGCCGTTGTTGTTATTGCTGCAGCCCGCAGACGCCCGACGAGATGGACTGGTCCACCCACTACCCGGGCATTGAAAACCCGTGAGCACCTGTAGTTTTTAGTGTGAATATGACGTTGGGTTCAAGTATCATCAGTAAATTGTTTGTTTGGAGCAGGAGTGTCGACTTTTTGGACGTCGGCTGCGGCTTCGGTGGACTCACGGGTGCGTC…	:	99.91	1157	0	1	0	2278	0	+-	0	0	+-	0			Yes*
Ps_108210	1157	P7076	P7076_03323:20543-21699 (+)	ATGGCGGACATGACCACGCAGACGCCCGCCGAGGACGCGCAGGCGCTGGCCAAGCTGCCGCAGAAGAAGTTCTATCGCTCGCGCGCGCACTGCAACCCGCTGTCGCACAATGACTGCTTCAACTAGTGCGTTGCCTCTGCGGACGAGTGTGGCGGTGGTGGAATGGTCTCCATTGACTTGTGTTTGTTGACTGCCGTTGTTGTTATTGCTGCAGCCCGCAGACGCCCGACGAGATGGACTGGTCCACCCACTACCCGGGCATTGAAAACCCGTGAGCACCTGTAGTTTTTAGTGTGAATATGACGTTGGGTTCAAGTATCATCAGTAAATTGTTTGTTTGGAGCAGGAGTGTCGACTTTTTGGACGTCGGCTGCGGCTTCGGTGGACTCACGGGTGCGT…	:	99.91	1157	1	0	0	2286	0.0015	+-	0.0015	0	+-	0	1.15	0.317311	Yes
Ps_108212	1560	P7064	P7064_09325:4606-6166 (-)	ATGGACAGCCAGCACCTGCAGGACCTGGAGAAGTCGTCGCCAAAGGCGGCCTACGCCAAGCTGGACGGCGACGTGCCGGTCCGCGCCTCGGAGCAGCCCCAGAACTTCGAGGACGGCAACTCGCTCTACGCGCGGCTGCAGCGCTGGGCCGGCAAGCTCAAGATCGAGCAGCGCGGCATCGAGCGCGTGCCCGAGGACGAGCGCCACGACGACTCGCTGCTGAACGTGGGCAGCATGTGGCTGGCCGCCAACATGGTCATCAGCTCCTTCGCCATCGGCGTGCTGGGCAAGTCGCTGTTCTACCTGGGCTCGGCCGACGCCTTCCTGGTCGTGCTCTTCTTCAACATGGTGGGCATCCTGCCCGTGTGCTACTTCTCCACGTTCGGCCCCATCTTCGGC…	:	99.94	1561	0	1	0	3079	0	+-	0	0	+-	0			Yes*
Ps_108212	1560	P7076	P7076_12976:21758-23317 (-)	n.a.	:	100	1560	0	0	0	3092									No polymorphism
Ps_108213	1287	P7076	P7076_12242:542-1828 (+)	n.a.	:	100	1287	0	0	0	2551									No polymorphism
Ps_108214	1842	P7064	P7064_04799:1698-3538 (+)	ATGCCGATGCCGATGCCCATGCCGGCCCAGCCGGCGAGGAAGAAGCACAAGAAGCTGCCGTTCGAGGCCGCGTACCTGCGCAACCTGCCGAGCGCGGCCATGTACGAGCGCAGCTTCATGCACCGGGCCGCGGTCTCGCACGTGCAAGTGGCCCCGGAGACGCAGTTCGTGATCACGGCCAGCGTGGACGGCCACGTCAAGTTCTGGAAGAAGATGGCCAAGGGCATCGAGTTCGTCAAGCACTACAAGGCCCACCTCAAGGAGGTGCACGGCCTGGCCGTGTCGGCCGACGGCCTGCGCCTCTGCAGCACGTCGGCGGACCGCAGCATTAAGTTCTACGACGTGCTGGCCTTCGACATGGTCAACATGCTGAGCGTGGCCTTCACGCCGGCCGAGTGC…	:	99.73	1842	4	1	0	3604	0.0013	+-	0.0009	0.0069	+-	0.0049	0.668639	0.26099	Yes
Ps_108214	1842	P7074	P7074_05650:5603-7444 (-)	n.a.	:	100	1842	0	0	0	3651									No polymorphism
Ps_108214	1842	P7076	P7076_00694:1688-3529 (+)	ATGCCGATGCCGATGCCCATGCCGGCCCAGCCGGCGAGGAAGAAGCACAAGAAGCTGCCGTTCGAGGCCGCGTACCTGCGCAACCTGCCGAGCGCGGCCATGTACGAGCGCAGCTTCATGCACCGGGCCGCGGTCTCGCACGTGCTAGTGGCCCCGGAGACGCAGTTCGTGATCACGGCCAGCGTGGACGGCCACGTCAAGTTCTGGAAGAAGATGGCCAAGGGCATCGAGTTCGTCAAGCACTACAAGGCCCACCTCAAGGAGGTGCACGGCCTGGCCGTGTCGGCCGACGGCCTGCGCCTCTGCAGCACGTCGGCGGACCGCAGCATTAAGTTCTACGACGTGCTGGCCTTCGACATGGTCAACATGCTGAGCGTGGCCTTCACGCCGGCCGAGTGC…	:	99.95	1842	1	0	0	3644	0.0006	+-	0.0006	0	+-	0	1.06	0.317311	Yes
Ps_108215	1103	P7064	P7064_15573:2621-3722 (+)	ATGGCGACCGTGCAGGAGAACGAGAGCAAGCTGCTGGAGCCGTACGCGTACATCAGCGAGCTGCCGGGCAAGAACGTGCGCGGCAAGATGATCGGCGCCTTCCAGTCGTGGCTGCGCGCGCCCGCGGACGCCGTCGAGAGCATCCAGAGCATCGTGGACCAGCTGCACAACGCCAGTCTCCTGTGCGTAGGGGCCCCTCCCCCTCCCTCCGTTCTACAGCCCAGCCCCCACTCCGTCGTTCTACCATTGCGATGCAGCTGACAACAATTTCTTTATCGTCGTGGTGGCAGCATTGACGACATTGAGGACGACTCGAGATGCGCCGTGGCCAGCCCGTGGCCCACCACATCTTCGGCGTGCCGGCCACCATCAACTGCGCCAACTACGTGTACTTCCTGT…	:	99.64	1104	1	3	0	2133	0	+-	0	0.0088	+-	0.0088	0.531915	0.317311	Yes
Ps_108215	1103	P7076	P7076_10837:19630-20732 (-)	n.a.	:	100	1103	0	0	0	2187									No polymorphism
Ps_108216	519	P7076	P7076_09446:10175-10693 (+)	n.a.	:	100	519	0	0	0	1029									No polymorphism
Ps_108217	4227	P7064	P7064_03231:694-4920 (-)	ATGACGTGCAGCTCGTGTGCCAACACCGTCGAGGGTAGCTTTGAAGCGCACAGAGGGCGTCGTCTCTGCATCCGTGAGCTTAGAGACTGAGAAAGCTGTCGTGCAGTTCGATAGGGATGTTATGAGTGTCGAAGCGCTTGCTAAAGCTGTGGAGAATGTCGGATACCAAGTCTCCTCGTGCATACCGAAGGACGAGAAGAGTGAAATGGGCGACGCAACGCTGTTGATCGGCGGGATGACCTGCAGCTCGTGCTCCAACTCAGTCGAAAACCTGCTGAAGAGCACGCCAGGCGTGTTATCCGCCTCTGTAAACTTGGCGACCGAGAAGGCTGCCATTCACTTCGATAAGTCCGTGGTCGGCATTCGGACGCTGATCGAGTCGGTGGAGGACATTGGGTA…	:	99.81	4229	4	4	0	8288	0.001	+-	0.0007	0.0031	+-	0.0022	0.839695	0.363028	Yes
Ps_108217	4227	P7076	P7076_09446:665-4901 (-)	ATGACGTGCAGCTCGTGTGCCAACACCGTCGAGGGTGCTTTGAAGCGCACAGAGGGCGTCGTCTCTGCATCCGTGAGCTTAGAGACTGAGAAAGCTGTCGTGCAGTTCGATAGGGATGTTATGAGTGTCGAAGCGCTTGCTAAAGCTGTGGAGAATGTCGGATACCAAGCCTCCTCGTGCATACCGAAGGACGAGAAGAGTGAAATGGGCGACGCAACGCTGTTGATCGGCGGGATGACGTGCAGCTCGTGCTCCAACTCAGTCGAAAACCTGCTGAAGAGCACGCCAGGCGTGTTATCCGCCTCTGTAAACTTGGCGACCGAGAAGGCTGCCATTCACTTCGATAAGTCCGTGGTCGGCATTCGGACGCTGATCGAGTCGGTGGAGGACATTGGGTAC…	:	99.62	4237	6	1	0	8282	0.0005	+-	0.0005	0.0044	+-	0.0025	0.729167	0.12609	Yes
Ps_108220	1356	P7064	P7064_17652:166-1520 (+)	ATGCCGCTGCCGCTCCCCACGCCCGCGCTCGAGCGCCTGGACGCGCTTGCCGAGACCTACGGCACGCCGCTGCAGATCTACGACGAGCAGCTGATCCGCGAGAACGCGCGCCGCCTGCTGGCCGCCTTCCGCGCGCACTTCCCCGACTTCCAGCAGTTCTACGCCGTCAAGGCGCTGCCCAACCCGGCCATCCTCAAGGTGCTCAAGCAGGAGGGCTGCGGCATGGATTGCAGCTCGTCGGCCGAGCTGCACATCGTCAAGGAGCTGGGCGTGCCCGGCGACCAGGTCATCTTCACGTCCAACTTCACGGCGCAGAAGGACCTGGCCACGGCCTTTGACCAGGGCGTCATCATGAACCTGGACGACGTGTCGCTCGTGGACAGCCTCGTGGCCGCGCGC…	:	99.85	1356	1	1	0	2664	0	+-	0	0.0091	+-	0.0091	0.52356	0.317311	Yes
Ps_108220	1356	P7076	P7076_07862:2453-3808 (+)	ATGCCGCTGCCGCTCCCCACGCCCGCGCTCGAGCGCCTGGACGCGCTTGCCGAGACCTACGGCACGCCGCTGCAGATCTACGACGAGCAGCTGATCCGCGAGAACGCGCGCCGCCTGCTGGCCGCCTTCCGCGCGCACTTCCCCGACTTCCAGCAGTTCTACGCCGTCAAGGCGCTGCCCAACCCGGCCATCCTCAAGGTGCTCAAGCAGGAGGGCTGCGGCATGGATTGCAGCTCGTCGGCCGAGCTGCACATCGTCAAGGAGCTGGGCGTGCCCGGCGACCAGGTCATCTTCACGTCCAACTTCACGGCGCAGAAGGACCTGGCCACGGCCTTTGACCAGGGCGTCATCATGAACCTGGACGACGTGTCGCTCGTGGACAGCCTCGTGGCCGCGCGC…	:	99.93	1356	1	0	0	2680	0	+-	0	0.0091	+-	0.0091	0.52356	0.317311	Yes
Ps_108222	1281	P7064	P7064_20265:861-2141 (+)	n.a.	:	100	1281	0	0	0	2539									No polymorphism
Ps_108226	573	P7064	P7064_18627:495-1067 (-)	ATGGGCAACCTCTTCTCCTTCTCGCTTGAAGCTCTCTACGGCAGCCTGGCCTCATACTTTGGCAACCGCGAGAGTCGCATCATGATCATCGGCCTGGACGCGGCCGGCAAGACCACGCTGCTCTACAAGATCAAGCTGGGCGAGTTGGTGGCCACCATCCCCACCATCGGCTTCAACGTCGAGACCTTCGAGTACAAGAACATCAAGTTCACGGCCTGGGACATCGGGGGCCAGGAGAAGATCCGCTCGCTCTGGAAGCACTATCTGTGCAACAACGACGCCGTCATCTTCGTGGTTGACGCCGCCGACTTCGAGCGGATCGACGAGGCGAAGCAGGCGCTGCACCTGATCTTCGAGGCAGAGGAGCTCGCCAACACGAAGCTGCTGGTGTACGCCAAC…	:	99.65	573	2	0	0	1120	0.002	+-	0.002	0.015	+-	0.0151	0.48	0.393397	Yes
Ps_108226	573	P7074	P7074_17855:1936-2508 (-)	n.a.	:	100	573	0	0	0	1136									No polymorphism
Ps_108227	673	P7074	P7074_17855:4020-4692 (+)	n.a.	:	100	673	0	0	0	1334									No polymorphism
Ps_108228	1790	P7064	P7064_16254:7324-9112 (-)	ATGGGGCTCTGGACGACGGCGACCCGCACGCGCGCCGCCGCCGCATCTGCCGGCTGGGCCGGGCGCCGCCTGTCGACGCAGGCGATCAAGCCGCAGGTGGCGGCGTACGATCTGGTGGTGATCGGCAGCGGCCCGTCCGCCACGCAGTGCGCGCTCGAGTCGGCCAAGCGCGGCAAGAAGGTGGCCATCGTGGACAAGAAGACGTCACTGGGCGGCGTGTGCGTGCACACGGGCACCATCCCGTCCAAGACGTTCCGCGAGGCCGTGCTGCACCTGTCGGGCTACCGGCACCACGGCTTCTACGGCAAGTCGTACAGCATGAAGACGGTCACGATCGAGGACATTCTGTACCGCGTGCAGCGCGTCGTGCGCTCCGAGGAGGACGTGGTGCGCGCGCAG…	:	99.89	1790	1	1	0	3525	0	+-	0	0.0043	+-	0.0043	0.699301	0.317311	Yes
Ps_108228	1790	P7074	P7074_26477:1559-3348 (-)	ATGGGGCTCTGGACGACGGCGACCCGCACGCGCGCCGCCGCCGCATCTGCCGGCTGGGCCGGGCGCCGCCTGTCGACGCAGGCGATCAAGCCGCAGGTGGCCGCGTACGATCTGGTGGTGATCGGCAGCGGCCCGTCCGCCACGCAGTGCGCGCTCGAGTCGGCCAAGCGCGGCAAGAAGGTGGCCATCGTGGACAAGAAGACGTCACTGGGCGGCGTGTGCGTGCACACGGGCACCATCCCGTCCAAGACGTTCCGCGAGGCCGTGCTGCACCTGTCGGGCTACCGGCACCACGGCTTCTACGGCAAGTCGTACAGCATGAAGACGGTCACGATCGAGGACATTCTGTACCGCGTGCAGCGCGTCGTGCGCTCCGAGGAGGACGTGGTGCGCGCGCAG…	:	99.94	1790	1	0	0	3540	0.0008	+-	0.0008	0	+-	0	1.08	0.317311	Yes
Ps_108228	1790	P7076	P7076_14042:15864-17653 (-)	ATGGGGCTCTGGACGACGGCGACCCGCACGCGCGCCGCCGCCGCATCTGCCGGCTGGGCCGGGCGCCGCCTGTCGACGCAGGCGATCAAGCCGCAGGTGGCGGCGTACGATCTGGTGGTGATCGGCAGCGGCCCGTCCGCCACGCAGTGCGCGCTCGAGTCGGCCAAGCGCGGCAAGAAGGTGGCCATCGTGGACAAGAAGACGTCACTGGGCGGCGTGTGCGTGCACACGGGCACCATCCCGTCCAAGACGTTCCGCGAGGCCGTGCTGCACCTGTCGGGCTACCGGCACCACGGCTTCTACGGCAAGTCGTACAGCATGAAGACGGTCACGATCGAGGACATTCTGTACCGCGTGCAGCGCGTCGTGCGCTCCGAGGAGGACGTGGTGCGCGCGCAG…	:	99.94	1790	1	0	0	3540	0	+-	0	0.0043	+-	0.0043	0.699301	0.317311	Yes
Ps_108233	624	P7064	P7064_16718:3072-3695 (+)	ATGGTGTTCGTGACGCTCAAATACATCATCATCGGGGACTCGGAGGTGGGCAAGTCGTCGCTGCTGCTGCAGTTCACGGAGCAGCACTTCCAGCCCATCCACGACCTGACCATCGGCGTCGAGTTCGGCGCCAAGCTGCTCGAGGTGGACGGGCGCAAGGTGAAGCTCGAGATCTGGGACACGGCCGGCCAGGAGACCTTCCTCTCCATCACGCGCAGCTACTACCGGGGCGCGGACGGCGCGCTGCTCGTGTACGACGTGAGCCGCCGCGAGAGCTTCGAGCACCTGGGCCGCTGGCTGCAGGAGTGCCACCAGAACTGCCACAACGACGAGGTCGAGATCATGGTCGTGGGCATGAAGTGCGACGTGGACGAGCGCCAGCGGGAGGTCTCGGAGGAC…	:	99.84	624	1	0	0	1229	0	+-	0	0.024	+-	0.0243	0.294118	0.323322	Yes
Ps_108233	624	P7074	P7074_23732:269-892 (+)	n.a.	:	100	624	0	0	0	1237									No polymorphism
Ps_108233	624	P7076	P7076_07578:3028-3651 (-)	n.a.	:	100	624	0	0	0	1237									No polymorphism
Ps_108234	1061	P7064	P7064_13148:4670-5730 (+)	ATGAGCGGAGTGGCCACGCTGTCCGAGGACGAGTACGCGCTGGAGGACATCTCGTGGGACGAGATCGACAAGCTCAAGTACTACGTGGTGGGCCCCACCATGTTCCTGGCCGTGCGCGCCGCCGTGTACCCGAGCAACCTGGTCAAGACGCGGCTGCAGGTGCAGTCCAAGCACAAGCCGCTCTACTCGGGCACGGCCAACGCGTTCGCCACCATCCTGCGCCAGGAGGGCGCGCGCGGGCTGTACAAGGGCTTCGGGGCCAGCACGGCCAACGTGCTCACGGGCAACCTCTACATCTCGGTCTACGAGAAGTCGCGCAAGGTCTTCAGGGACCACACGACGGCCGGGGACAAGTGGGCCAACTTCGCGGGCGGCGCCTGCGCGTCGCTCGTCTCGCAG…	:	99.81	1061	2	0	0	2087	0	+-	0	0.0103	+-	0.0103	0.492611	0.317311	Yes
Ps_108234	1061	P7074	P7074_18770:46-1106 (-)	ATGAGCGGAGTGGCCACGCTGTCCGAGGACGAGTACGCGCTGGAGGACATCTCGTGGGACGAGATCGACAAGCTCAAGTACTACGTGGTGGGCCCCACCATGTTCCTGGCCGTGCGCGCCGCCGTGTACCCGAGCAACCTGGTCAAGACGCGGCTGCAGGTGCAGTCCAAGCACAAGCCGCTCTACTCGGGCACGGCCAACGCGTTCGCCACCATCCTGCGCCAGGAGGGCGCGCGCGGGCTGTACAAGGGCTTCGGGGCCAGCACGGCCAACGTGCTCACGGGCAACCTCTACATCTCGGTCTACGAGAAGTCGCGCAAGGTCTTCAGGGACCACACGACGGCCGGGGACAAGTGGGCCAACTTCGCGGGCGGCGCCTGCGCGTCGCTCGTCTCGCAG…	:	99.81	1061	2	0	0	2087	0	+-	0	0.0103	+-	0.0103	0.492611	0.317311	Yes
Ps_108238	555	P7076	P7076_01064:2671-3225 (+)	n.a.	:	100	555	0	0	0	1100									No polymorphism
Ps_108239	381	P7074	P7074_07965:441-818 (-)	ATGAAGTTCACTGCTGTCCTCGCTGCCGCCGCCGCCGCCGCCGCCCTTGTTGGATCCGTCAATGCCACGACCTGCACCAGTACCCAGCAGACCGCCGCCTATGTCGCGCTCGTGAGCCTTCTCAGCAAGTCGTACTTCACGCAGTGCTCAAGTGACTCGGGCTACTCCATGCTCACGGCCACAGCGCTACCCACCACCGCGCAGTACAAGATCATGTGCGCGTCGACTGCGTGCCAGGAGATGATCACGGAGATCATCTCGCTGAACCCGCCTGACTGCGACCTGACCGTGCCGACCAGCGGTCTCGTGCTGGACGTTTACACGTACGCTAACGGCTTCGCGTCGACGTGCGCATCGCTGTCCTCGTCATCGGCCTAA	:	98.95	381	1	1	0	720	0.0034	+-	0.0034	0	+-	0	1.34	0.317311	Yes
Ps_108239	381	P7076	P7076_02040:432-809 (+)	ATGAAGTTCACTGCTGTCCTCGCTGCCGCCGCCGCCGCCGCCGCCCTTGTTGGATCCGTCAATGCCACGACCTGCACCAGTACCCAGCAGACCGCCGCCTATGTCGCGCTCGTGAGCCTTCTCAGCAAGTCGTACTTCACGCAGTGCTCAAGTGACTCGGGCTACTCCATGCTCACGGCCACAGCGCTACCCACCACCGCGCAGTACAAGATCATGTGCGCGTCGACTGCGTGCCAGGAGATGATCACGGAGATCATCTCGCTGAACCCGCCTGACTGCGACCTGACCGTGCCGACCAGCGGTCTCGTGCTGGACGTTTACACGTACGCTAACGGCTTCGCGTCGACGTGCGCATCGCTGTCCTCGTCATCGGCCTAA	:	98.95	381	1	1	0	720	0.0034	+-	0.0034	0	+-	0	1.34	0.317311	Yes
Ps_108244	1390	P7064	P7064_16953:4486-5875 (+)	ATGTCCGCCCCCAACGAAGCCGACGACCAGGTGGAGCTCTTCAAGGTGAAGAAGCTTATCAAGTCTCTCCAGGCCGCTCGCGGGTGCGTCTCTCTAAGCGTCTCTAACCGTCTCTAAACAAAACTTCTCTAACCACCTCTAACCATCTCTAACCCGTAGCAACGGCACGAGCATGATCTCGCTGATCATCCCTCCGAAGCAGCAGATCCCGCTCATCTCCAAGATGCTGGCGGACGAAATGGGTACGGCCTCCAACATCAAGTCGCGCGTGAACCGCCTGTCGGTGCTGGGCGCCATCACGTCCACGCAGCAGCGCCTCAAGCTCTACAGCAAGTGCCCTCCCAATGGGCTCATCATCTACTGCGGCACCATCATCACGGACGAGGGCAAGGAGAAGCG…	:	99.86	1390	2	0	0	2740	0.0024	+-	0.0017	0	+-	0	1.24	0.158019	Yes
Ps_108244	1390	P7074	P7074_15859:5649-7038 (+)	ATGTCCGCCCCCAACGAAGCCGACGACCAGGTGGAGCTCTTCAAGGTGAAGAAGCTTATCAAGTCTCTCCAGGCCGCTCGCGGGTGCGTCTCTCTAAGCGTCTCTAACCGTCTCTAAACAAAACTTCTCTAACCACCTCTAACCATCTCTAACCCGTAGCAACGGCACGAGCATGATCTCGCTGATCATCCCTCCGAAGCAGCAGATCCCGCTCATCTCCAAGATGCTGGCGGACGAAATGGGTACGGCCTCCAACATCAAGTCGCGCGTGAACCGCCTGTCGGTGCTGGGCGCCATCACGTCCACGCAGCAGCGCCTCAAGCTCTACAGCAAGTGCCCTCCCCAATGGGCTCATCATCTACTGCGGCACCATCATCACGGACGAGGGCAAGGAGAAGC…	:	99.78	1391	1	2	0	2718	0.0012	+-	0.0012	0	+-	0	1.12	0.317311	Yes
Ps_108244	1390	P7076	P7076_02478:8107-9496 (+)	ATGTCCGCCCCCAACGAAGCCGACGACCAGGTGGAGCTCTTCAAGGTGAAGAAGCTTATCAAGTCTCTCCAGGCCGCTCGCGGGTGCGTCTCTCTAAGCGTCTCTAACCGTCTCTAAACAAAACTTCTCTAACCACCTCTAACCATCTCTAACCCGTAGCAACGGCACGAGCATGATCTCGCTGATCATCCCTCCGAAGCAGCAGATCCCGCTCATCTCCAAGATGCTGGCGGACGAAATGGGTACGGCCTCCAACATCAAGTCGCGCGTGAACCGCCTGTCGGTGCTGGGCGCCATCACGTCCACGCAGCAGCGCCTCAAGCTCTACAGCAAGTGCCCTCCCAATGGGCTCATCATCTACTGCGGCACCATCATCACGGACGAGGGCAAGGAGAAGCG…	:	99.93	1390	1	0	0	2748	0.0012	+-	0.0012	0	+-	0	1.12	0.317311	Yes
Ps_108245	2259	P7064	P7064_16953:30-2288 (+)	ATGAGCGACTGGCAAGTGCTCAAGTTCCAGCCGTGGAACAGCGCGCCCGACGTGTCCTTCTGGCAGACGCTCACGGGCCTCAAGCTGGACAAGTTCCAGCTCGACGACCAGGCGCAGGTGCGTGCGTTGCAGCCCTGCAAGCCCCTGAGCAGCAGCTCGAGAGGAATCTTTGGCCAAACCTTCTCTTGATATTGTTGCAGGAGATAAGGGGCTACTTCGCGCCCGGGCGGTCGGAGAATGTCCCCGCGCGCTTCACCATCGATGAGAGCGCGTTCCCAAGCACTGACGGGGCTCAGACGGACGACCGCGCGCGGTACGAGTGGGGAGCGCCCGGATTGCTCTTCAACACGAACACGCTAGAGGTGTGTGCATGCATTGTGATACTACATAGGTCTGTCT…	:	99.87	2259	3	0	0	4454	0.0014	+-	0.001	0	+-	0	1.14	0.161513	Yes
Ps_108245	2259	P7074	P7074_15859:1178-3434 (+)	ATGAGCGACTGGCAAGTGCTCAAGTTCCAGCCGTGGAACAGCGCGCCCGACGTGTCCTTCTGGCAGACGCTCACGGGCCTCAAGCTGGACAAGTTCCAGCTCGACGACCAGGCGCAGGTGCGTGCGTTGCAGCCCTGCAAGCCCCTGAGCAGCAGCTCGAGAGGAATCTTTGGCCAAACCTTCTCTTGATATTGTTGCAGGAGATAAGGGGCTACTTCGCGCCCGGGCGGTCGGAGAATGTCCCCGCGCGCTTCACCATCGATGAGAGCGCGTTCCCAAGCACTGACGGGGCTCAGACGGACGACCGCGCGCGGTACGAGTGGGGAGCGCCCGGATTGCTCTTCAACACGAACACGCTAGAGGTGTGTGCATGCATTGTGATACTACATAGGTCTGTCT…	:	99.69	2259	5	2	0	4407	0.0021	+-	0.0012	0.0019	+-	0.0019	1.01681	0.929083	Yes
Ps_108245	2259	P7076	P7076_02478:3634-5892 (+)	ATGAGCGACTGGCAAGTGCTCAAGTTCCAGCCGTGGAACAGCGCGCCCGACGTGTCCTTCTGGCAGACGCTCACGGGCCTCAAGCTGGACAAGTTCCAGCTCGACGACCAGGCGCAGGTGCGTGCGTTGCAGCCCTGCAAGCCCCTGAGCAGCAGCTCGAGAGGAATCTTTGGCCAAACCTTCTCTTGATATTGTTGCAGGAGATAAGGGGCTACTTCGCGCCCGGGCGGTCGGAGAATGTCCCCGCGCGCTTCACCATCGATGAGAGCGCGTTCCCAAGCACTGACGGGGCTCAGACGGACGACCGCACGCGGTACGAGTGGGGAGCGCCCGGATTGCTCTTCAACACGAACACGCTAGAGGTGTGTGCATGCATTGTGATACTACATAGGTCTGTCT…	:	99.6	2259	9	0	0	4407	0.0035	+-	0.0016	0.0058	+-	0.0034	0.85443	0.540483	Yes
Ps_108246	1964	P7074	P7074_01002:768-2731 (+)	ATGCTGGCGAAGCGCGTGCTGCGTCTCGTAGTGGAGCGTCCCCCCACTCCCGTGCTTCGGACCCGTCCGTCTCTCGCAGTCCGCCGTGGCAGTCGGGCGCTGGGCGGGGCTTTGGCCCAGCAAGTGCTCGCGCGGGGCATCACGACGCCCAGCCTGGCCAACTTCTCGTCCTCCGCGGCGGCCGAGCACGTGGCCAACCTGCCAGACCCGAGCGAGGCCTTCGACCGCATCGTGCACCGCTCGCCGCACGCAGACGTCGAGATCCCGGAGCACACGATCTGGGAGGTGGCGGAGCGCCAGGCGCGCGTCAACGGGGACAAGCCCGCCTTCGTGTGCGGCCTCACGCACCGGAGCGTCTCGTTCCGCGAGCTCTTCACGGGGGCGCGGCGCCTCGCGGCC…	:	99.95	1964	1	0	0	3885	0.0006	+-	0.0006	0	+-	0	1.06	0.317311	Yes
Ps_108246	1964	P7076	P7076_00268:5047-7010 (+)	ATGCTGGCGAAGCGCGTGCTGCGTCTCGTAGTGGAGCGTCCCCCCACTCCCGTGCTTCGGACCCGTCCGTCTCTCGCAGTCCGCCGTGGCAGTCGGGCGCTGGGCGGGGCTTTGGCCCAGCAAGTGCTCGCGCGGGGCATCACGACGCCCAGCCTGGCCAACTTCTCGTCCTCCGCGGCGGCCGAGCACGTGGCCAACCTGCCAGACCCGAGCGAGGCCTTCGACCGCATCGTGCACCGCTCGCCGCACGCAGACGTCGAGATCCCGGAGCACACGATCTGGGAGGTGGCGGAGCGCCAGGCGCGCGTCAACGGGGACAAGCCCGCCTTCGTGTGCGGCCTCACGCACCGGAGCGTCTCGTTCCGCGAGCTCTTCACGGGGGCGCGGCGCCTCGCGGCC…	:	99.95	1964	1	0	0	3885	0.0006	+-	0.0006	0	+-	0	1.06	0.317311	Yes
Ps_108247	1479	P7064	P7064_17348:1175-2653 (-)	ATGGAGCTCTCGTGGTGGGAGGTTCCGCTCTTCCGCGAGCCTGGATGGAGGCCCAGCGCCAGCCCCGTGCCCTACTTCCAGGGCGCGCTGGTGTTCATGACGCTCGTGTTCCTGTTCGAGACGTACCTGGACCTCCGCCAGCACCGCAAGCTGCACGACAAGCAGTTCCCCCAGCCCCTGGCGGAGGCGATCGAAGGACTCGGCAGCTACAGCGTCAAGAAGAAGGAGAAGAACGAGGAGGAGAAAGAAGATGAGAAGGAGAAGGATGGAGAAGACGAGACGCAGCAGAAGGAGGAGGAGGAGGAGGAGACGACGCTGCTGGAGGCGACGCGCACCAAGTTCGACAAGAGCCGCGCCTATGGCCTGGACAAGAGCACGTTCGGCTTCGTGAGCAGCGGC…	:	99.86	1479	2	0	0	2916	0.0016	+-	0.0012	0	+-	0	1.16	0.182422	Yes
Ps_108247	1479	P7076	P7076_05113:2618-4096 (-)	ATGGAGCTCTCGTGGTGGGAGGTTCCGCTCTTCCGCGAGCCTGGATGGAGGCCCAGCGCCAGCCCCGTGCCCTACTTCCAGGGCGCGCTGGTGTTCATGACGCTCGTGTTCCTGTTCGAGACGTACCTGGACCTCCGCCAGCACCGCAAGCTGCACGACAAGCAGTTCCCCCAGCCCCTGGCGGAGGCGATCGAAGGACTCGGCAGCTACAGCGTCAAGAAGAAGGAGAAGAACGAGGAGGAGAAAGAAGATGAGAAGGAGAAGGATGGAGAAGACGAGACGCAGCAGAAGGAGGAGGAGGAGGAGGAGACGACGCTGCTGGAGGCGACGCGCACCAAGTTCGACAAGAGCCGCGCCTATGGCCTGGACAAGAGCACGTTCGGCTTCGTGAGCGGCGGC…	:	99.93	1479	1	0	0	2924	0.0008	+-	0.0008	0	+-	0	1.08	0.317311	Yes
Ps_108249	1083	P7064	P7064_19738:6339-7421 (+)	n.a.	:	100	1083	0	0	0	2147									No polymorphism
Ps_108249	1083	P7074	P7074_27333:179-1261 (+)	ATGGTCGCCATCGCGAACGACAAGAAGGCCAGCACCGGCGGCGTCGTGGCCGCGCGCCTGCTCGGCTCCACGTGCTCGGGCCTGTGCGAGCTCATGATCTTCCACCCGGTCGACACCATCGCCAAGCGCCTCATGACCAACAAGGAGCCCGTGCGTGCCCGCGCTATCCCCCGCTCGGCACTGTAGATGATGATAGTCTCGCTCACGCTCTCTTGTATCTCGGTCTGTCTGTGTCTGCAGATGCACGGCATGGCTGGCCTGAACAAGGTCATCTTCCGCGACGCGTACGAAAAGCCCGTGTTCGCGCGCTACCGCTCGCTGTTCCCCGGCCTGGGCTTCGCCGCCGGCTACAAGGTGTCGCAGCGCATCTACAAGTTCGGCGGCCAGCCCGTGGTCAAG…	:	99.91	1083	1	0	0	2139	0.0012	+-	0.0012	0	+-	0	1.12	0.317311	Yes
Ps_108249	1083	P7076	P7076_08254:11955-13037 (+)	ATGGTCGCCATCGCGAACGACAAGAAGGCCAGCACCGGCGGCGTCGTGGCCGCGCGCCTGCTCGGCTCCACGTGCTCGGGCCTGTGCGAGCTCATGATCTTCCACCCGGTCGACACCATCGCCAAGCGCCTCATGACCAACAAGGAGCCCGTGCGTGCCCGCGCTATCCCCCGCTCGGCACTGTAGATGATGATAGTCTCGCTCACGCTCTCTTGTATCTCGGTCTGTCTGTGTCTGCAGATGCACGGCATGGCTGGCCTGAACAAGGTCATCTTCCGCGACGCGTACGAGAAGCCCGTGTTCGCGCGCTACCGCTCGCTGTTCCCCGGCCTGGGCTTCGCCGCCGGCTACAAGGTGTCGCAGCGCATCTACAAGTTCGGCGGCCAGCCCGTGGTCAAG…	:	99.91	1083	1	0	0	2139	0	+-	0	0.01	+-	0.01	0.5	0.317311	Yes
Ps_108250	798	P7064	P7064_04793:1110-1907 (+)	ATGAAGATTGGACAGGAGAACGCGAAGACGTGCTCGTCTCCGGTGGAACCAGGTGTGCATCTGACCAAGGCCAACGAACCGCAGGCCGAAGACGACAAGTCCAAGATGAAGTCGAAGCCCTATCAGTAATTCGTGGGCAGCCTAATGTACCTGGCGTGTGGGACTCGTCCTGACATCGCGGTGGCCGTCGCCAAGCTGAGCCGTTTCCGGGAGAACCCTGGCCAGAAGCACTGGGACGCAGGGATTCTGGTCGTTCCTTACCTGGTGATGACCAAGGACGTGGGCATTACCTACGATGGACTACTAGGGACGGAACTCGTCGCCTACTCGGATGCGGACTGGGCCGGCAACCGTGACAACCGTCGCTCCATGAGCGGTATAATGCTCATGATGTGTGGT…	:	99.75	798	2	0	0	1566	0.0018	+-	0.0018	0.0065	+-	0.0065	0.715152	0.485896	Yes
Ps_108250	798	P7076	P7076_05525:8-805 (-)	n.a.	:	100	798	0	0	0	1582									No polymorphism
Ps_108254	2622	P7076	P7076_03483:7964-10585 (-)	n.a.	:	100	2622	0	0	0	5198									No polymorphism
Ps_108255	1521	P7076	P7076_04535:9096-10616 (+)	n.a.	:	100	1521	0	0	0	3015									No polymorphism
Ps_108257	843	P7076	P7076_08214:2397-3239 (-)	n.a.	:	100	843	0	0	0	1671									No polymorphism
Ps_108258	1792	P7076	P7076_08214:8760-10551 (-)	n.a.	:	100	1792	0	0	0	3552									No polymorphism
Ps_108259	3570	P7064	P7064_13857:1718-5287 (-)	n.a.	:	100	3570	0	0	0	7077									No polymorphism
Ps_108259	3570	P7076	P7076_01956:1808-5377 (-)	n.a.	:	100	3570	0	0	0	7077									No polymorphism
Ps_108262	534	P7074	P7074_24294:75-608 (+)	n.a.	:	100	534	0	0	0	1059									No polymorphism
Ps_108262	534	P7076	P7076_08372:2275-2808 (-)	n.a.	:	100	534	0	0	0	1059									No polymorphism
Ps_108263	378	P7076	P7076_01649:18914-19291 (-)	n.a.	:	100	378	0	0	0	749									No polymorphism
Ps_108264	993	P7064	P7064_16442:265-1257 (-)	ATGGGGGTCACGCTCGGCACCGGCTCCTTCGGCCGCGTGCGCTTCGCCACGCATAAAGTAAGTTGGCGGTCGCAATGATAGAGTTGATGGCCATACCATGATGCTAACTATTCGACGCTTTGGCAGGCGACCAACTCGTACTGGGCCATCAAGATCCTCAAGAAGGCCGAGATCATCCGGCTGCAGCAGGTCGAGCACATGCTGTCGGAAAAGTCCATCCTGCTGTGCTTGGACCACCCGTTCATCGTCAACCTCGCAGGCACGTACCAGGACACCAAGTACCTGTACATGGTGCTCGAGTACGTGATCGGAGGCGAGTTCTTCACGCACCTGCGGAAGGCCGGGCGCTTTGACAACAACACGGCAAAATTCTACGCAGCTCAGGTCGTGTCCATCTTC…	:	99.8	993	2	0	0	1953	0.0013	+-	0.0013	0.0076	+-	0.0076	0.642045	0.413883	Yes
Ps_108264	993	P7074	P7074_18986:1959-2951 (-)	ATGGGGGTCACGCTCGGCACCGGCTCCTTCGGCCGCGTGCGCTTCGCCACGCATAAAGTAAGTTGGCGGTCGCAATGATAGAGTTGATGGCCATACCATGATGCTAACTATTCGACGCTTTGGCAGGCGACCAACTCGTACTGGGCCATCAAGATCCTCAAGAAGGCCGAGATCATCCGGCTGCAGCAGGTCGAGCACATGCTGTCGGAAAAGTCTATCCTGCTGTGCTTGGATCACCCGTTCATCGTCAACCTCGCAGGCACGTACCAGGACACCAAGTACCTGTACATGGTGCTCGAGTACGTGATCGGAGGCGAGTTCTTCACGCACCTGCGGAAGGCCGGGCGCTTTGACAACAACACGGCAAAATTCTACGCAGCTCAGGTCGTGTCCATCTTC…	:	99.6	993	4	0	0	1937	0.0013	+-	0.0013	0.0236	+-	0.0137	0.33631	0.105134	Yes
Ps_108264	993	P7076	P7076_04373:17852-18844 (+)	ATGGGGGTCACGCTCGGCACCGGCTCCTTCGGCCGCGTGCGCTTCGCCACGCATAAAGTAAGTTGGCGGTCGCAATGATAGAGTTGATGGCCATACCATGATGCTAACTATTCGACGCTTTGGCAGGCGACCAACTCGTACTGGGCCATCAAGATCCTCAAGAAGGCCGAGATCATCCGGCTGCAGCAGGTCGAGCACATGCTGTCGGAAAAGTCCATCCTGCTGTGCTTGGACCACCCGTTCATCGTCAACCTCGCAGGCACGTACCAGGACACCAAGTACCTGTACATGGTGCTCGAGTACGTGATCGGAGGCGAGTTCTTCACGCACCTGCGGAAGGCCGGGCGCTTTGACAACAACACGGCAAAATTCTACGCAGCTCAGGTCGTGTCCATCTTC…	:	99.8	993	2	0	0	1953	0.0013	+-	0.0013	0.0076	+-	0.0076	0.642045	0.413883	Yes
Ps_108266	3637	P7076	P7076_07068:5084-8720 (+)	n.a.	:	100	3637	0	0	0	7210									No polymorphism
Ps_108267	810	P7074	P7074_19723:2030-2839 (-)	n.a.	:	100	810	0	0	0	1606									No polymorphism
Ps_108267	810	P7076	P7076_06180:5289-6098 (-)	n.a.	:	100	810	0	0	0	1606									No polymorphism
Ps_108268	4065	P7064	P7064_17344:2105-6169 (-)	n.a.	:	100	4065	0	0	0	8058									No polymorphism
Ps_108269	1469	P7064	P7064_19505:1898-3366 (+)	n.a.	:	100	1469	0	0	0	2912									No polymorphism
Ps_108269	1469	P7076	P7076_07528:11552-13020 (-)	n.a.	:	100	1469	0	0	0	2912									No polymorphism
Ps_108270	1926	P7064	P7064_11413:4356-6280 (+)	ATGTCCTCGCACGACTGCACTCCCGTTCTCAACGACGCCGTCGTGCACCCGCTCGACCCCATCACTGCCAAGGAGGTTCAAACGCTCAAGGAAGTCGTCGGCAAGGCGGGCTATAGCGGACCCAACTGCCGCTACTCCTACGTGATGCTGCGCGAGCCCGACCACGCCACTCTGAAAGCCTTCAAGAGTGGAGACGCGGTCCCGCGCGAGGTCGGCGCGCTTCTCCTCAACCTGGACGACAACGCTGCGCGTGAGGTGGTCGTCGATATCCTGTCACGCAAGATCTCTCACGAGCGGAAGCTAGACCCCGCTGTCGACGGCTGGAGCCCCATCATGGACGAAGACAACGTGGCTGCTGAGAACATCCTCAAGGCATACCCGAGTACCTTGGACGCGCTC…	:	99.84	1927	0	3	0	3772	0	+-	0	0	+-	0			Yes*
Ps_108270	1926	P7076	P7076_00909:22496-24421 (-)	n.a.	:	100	1926	0	0	0	3818									No polymorphism
Ps_108271	731	P7064	P7064_19619:2233-2963 (+)	ATGAATTGGACGGCGATTCTCGTGGCGGCGGTGATGGCGGCGGTGCAAGTGCAGGCCAAGGACGACCTGCCGCCGGACGCGCAGCTGCGCATCGGCGTCAAGTACCGCCCCGAGGAGTGCCCCAAGAAGAGTCAGCTGGGCGACGTGCTGTCGATGCACTACACGGGCACGCTGCGCAAGGACGGCTCCAAGTTCGACTCGAGCCTGGACCGCAACCAGCCCTTCGAGTTCCCGCTGGGCGCCGGCCGCGTTATTAAGGTCGGTCACTGCCGGTATCATATATGGGGATTTACTATGCTGTTGCAGTGTACTGACTGACGTCACTCGAATGGTTTTTGGCGGAATGTTGTGTGTTGATGGAAGCAGGGCTGGGACCAAGGGTGCGTACTGTGCAAATTA…	:	99.45	731	4	0	0	1417	0.0027	+-	0.0027	0.0429	+-	0.0305	0.240076	0.189217	Yes
Ps_108271	731	P7074	P7074_24396:302-1032 (+)	ATGAATTGGACGGCGATTCTCGTGGCGGCGGTGATGGCGGCGGTGCAAGTGCAGGCCAAGGACGACCTGCCGCCGGACGCGCAGCTGCGCATCGGCGTCAAGTACCGCCCCGAGGAGTGCCCCAAGAAGAGTCAGCTGGGCGACGTGCTGTCGATGCACTACACGGGCACGCTGCGCAAGGACGGCTCCAAGTTCGACTCGAGCCTGGACCGCAACCAGCCCTTCGAGTTCCCGCTGGGCGCCGGCCGCGTTATTAAGGTCGGTCACTGCCGGTATCATATATGGGGATTTACTATGCTGTTGCAGTGTACTGACTGACGTCACTCGAATGGTTTTTGGCGGAATGTTGTGTGTTGATGGAAGCAGGGCTGGGACCAAGGGTGCGTACTGTGCAAATTA…	:	99.45	731	4	0	0	1417	0.0027	+-	0.0027	0.0429	+-	0.0305	0.240076	0.189217	Yes
Ps_108271	731	P7076	P7076_07154:8787-9517 (-)	n.a.	:	100	731	0	0	0	1449									No polymorphism
Ps_108272	1245	P7064	P7064_16530:1216-2461 (+)	ATGCTGGCGCAGCTGCAGACGCAGATCCAGAGCCTTGGGACCGCCCCCGGCAGCCAGCGCGACGCCTTCTACGTTGTGGACACGGCCGCCGTGGACGAGCGCTTCAAGCTCTGGCACCAGTACCTGCCCGAGGTGCGGCCGTACTACGCCGTCAAGTGCAACCCGGACCCGGCCCTGATCGAGGGCCTGGCCCGCCTCGGAGCAGGCTTCGACTGCGCCAGCCAGACGGAGATCAGCTCCGTGCTCGGCAACGGCGTCCCGGCCAGCGACATCATCTACGCCAACCCGTGCAAGCAGGGCTCGCAGATCGCCTACGCGCAGGCGCACGGCGTCGACACCATGACGTTCGACTCGCAGGATGAACTCACCAAGATCCACAGCATCAACCCCAACGCCAAG…	:	99.76	1246	2	1	0	2438	0	+-	0	0.0195	+-	0.0139	0.338983	0.160653	Yes
Ps_108272	1245	P7076	P7076_07154:3450-4694 (-)	n.a.	:	100	1245	0	0	0	2468									No polymorphism
Ps_108277	1104	P7064	P7064_06888:410-1513 (+)	ATGCTGGCGGACGCCGACATCATCGTCGACCGCGACATCCGCGTGCACGACGAGGACATCTTCCTGGACTGGGTGAACCGCGGCATGCTGGCCATCGGCGAGTCGTACATGGCCAAGAAGTGGGAGGCCATCCTCCCGCTGGACGAGCTGCTCACGCGCCTGCTGTCGCTGCCCGCGGACAAGCGCCGCAAGATCTTCAAGGCCTGGAACGCCAAGTTCATCGCGCTGGGCGGCAAGATCTTCAACTACCAGTCGCCCTCGCGCGCCGGCATCGTGGGCGCGCACCACTACGACCTGGGCAACGACTTCTTCAAGCTCTGGCTCGACCCGTACATGCAGTACTCGTGCGCGTACTGGAAGGGCGTCGAGGACAAGCACGACCTGGACGCCGCGCAGCGC…	:	99.91	1104	1	0	0	2181	0	+-	0	0.0206	+-	0.0207	0.326797	0.319654	Yes
Ps_108277	1104	P7074	P7074_05432:5592-6694 (-)	ATGCTGGCGGACGCCGACATCATCGTCGACCGCGACATCCGCGTGCACGACGAGGACATCTTCCTGGACTGGGTGAACCGCGGCATGCTGGCCATCGGCGAGTCGTACATGGCCAAGAAGTGGGAGGCCATCCTCCCGCTGGATGAGCTGCTCACGCGCCTGCTGTCGCTGCCCGCGGACAAGCGCCGCAAGATCTTCAAGGCCTGGAACGCCAAGTTCATCGCGCTGGGCGGCAAGATCTTCAACTACCAGTCGCCCTCGCGCGCCGGCATCGTGGGCGCGCACCACTACGACCTGGGCAACGACTTCTTCAAGCTCTGGCTCGACCCGTACATGCAGTACTCGTGCGCGTACTGGAAGGGCGTCGAGGACAAGCACGACCTGGACGCCGCGCAGCGC…	:	99.91	1104	0	1	0	2173	0	+-	0	0	+-	0			Yes*
Ps_108277	1104	P7076	P7076_01838:410-1513 (+)	n.a.	:	100	1104	0	0	0	2189									No polymorphism
Ps_108278	501	P7064	P7064_06888:4283-4783 (+)	ATGAAGGATCACGGCGGCAGGATCGTCAACATCATCCTCGTGATCGACAAGGGCTACCCGTTGATGGCGCACAGCGGTGCGGCACGTGCTGCCATCGAGAACCTCAGCAAGTCGCTGTCCGTGGAGTGGGCAGCGTCGGGCATCACGCTTAACTGCGTTGCTCCGGTACGTTAACCAGGCAGCTTGAGTTGATCTGCTGGAACGCTGTTCTGATGATGGGTGTGGTGGTTGTAGGGGATCATCCTGTCGAGTGGTGTGGACAACTACGAGGGCGGAGCGGAGCAGTTCCACGTGGCAGCGAGAAGCGCCACGGCGGCGAAGCGTGTCGGGAGTGTCGAGGAAGTGTCGGCCGGCGTGCTGTACTACCTGTCCCCCGCTGGGGCGTATGTGACGGGTGAC…	:	99.6	501	2	0	0	977	0.0061	+-	0.0043	0	+-	0	1.61	0.156014	Yes
Ps_108278	501	P7074	P7074_05432:2323-2823 (-)	ATGAAGGAGCACGGCGGCAGGATCGTCAACATCATCCTCGTGATCGACAAGGGCTACCCGTTGATGGCGCACAGCGGTGCGGCACGTGCTGCCATCGAGAACCTCAGCAAGTCGCTGTCCGTGGAGTGGGCAGCGTCGGGCATCACGCTTAACTGCGTTGCTCCGGTACGTTAACCAGGCAGCTTGAGTTGATCTGCTGGAACGCTGTTCTGATGATGGGTGTGGTGGTTGTAGGGGATCATCCTGTCGAGTGGTGTGGACAACTACGAGGGCGGAGCGGAGCAGTTCCACGTGGCAGCGAGAAGCGCCACGGCGGCGAAGCGTGTCGGGAGTGTCGAGGAAGTGTCGGCCGGCGTGCTGTACTACCTGTCCCCCGCTGGGGCGTATGTGACGGGTGAC…	:	99.8	501	1	0	0	985	0.003	+-	0.003	0	+-	0	1.3	0.317311	Yes
Ps_108278	501	P7076	P7076_01838:4282-4782 (+)	ATGAAGGAGCACGGCGGCAGGATCGTCAACATCATCCTCGTGATCGACAAGGGCTACCCGTTGATGGCGCACAGCGGTGCGGCACGTGCTGCCATCGAGAACCTCAGCAAGTCGCTGTCCGTGGAGTGGGCAGCGTCGGGCATCACGCTTAACTGCGTTGCTCCGGTACGTTAACCAGGCAGCTTGAGTTGATCTGCTGGAACGCTGTTCTGATGATGGGTGTGGTGGTTGTAGGGGATCATCCTGTCGAGTGGTGTGGACAACTACGAGGGCGGAGCGGAGCAGTTCCACGTGGCAGCGAGAAGCGCCACGGCGGCGAAGCGTGTCGGGAGTGTCGAGGAAGTGTCGGCCGGCGTGCTGTACTACCTGTCCCCCGCTGGGGCGTATGTGACGGGTGAC…	:	99.8	501	1	0	0	985	0.003	+-	0.003	0	+-	0	1.3	0.317311	Yes
Ps_108279	1565	P7064	P7064_01431:2697-4261 (-)	ATGTTCTACCACGCCTATAACGGCTACTTGACGCACGCGTTCCCACAGGACGACTTGCTGCCGCTTTCGTGTCGGGGAGGCGAGTTTGAGCTCGGCCGACTGCCTATGCTCACGCTGGTTGACACGCTGGACACGTTGGCTGTGCTGGAGGACGCGACGGAGTTCCGACGAGCGGTGGCGCTTGTGGTGGAGAACGCCGACTTTGCCTTGGACACGGAAGTGTCTGTCTTTGAGACGACGATCCGGTTGCTGGGGGGCCTGCTGTCGGCACACCTCTTCGCGGTGAACACTGACTTGAAGCTGTACCCGGAAGGTGGCTATGATGGGTCCCTGTTGCAGCTTGCTGTTGATCTCGGTGACCGCCTGATGCCTGCGTTTGATACTGTCACGGGGATTCCG…	:	99.87	1565	2	0	0	3087	0.0012	+-	0.0012	0	+-	0	1.12	0.317311	Yes
Ps_108279	1565	P7074	P7074_01565:1234-2795 (+)	ATGTTCTACCACGCCTATAACGGCTACTTGACGCACGCGTTCCACAGGACGACTTGCTGCCGCTTTCGTGTCGGGGAGGCGAGTTTGAGCTCGGCCGACTGCCTATGCTCACGCTGGTTGACACGCTGGACACGTTGGCTGTGCTGGAGGACGCGACGGAGTTCCGACGAGCGGTGGCGCTTGTGGTGGAGAACGCCGACTTTGCCTTGGACACGGAAGTGTCTGTCTTTGAGACGACGATCCGGTTGCTGGGGGCCTGCTGTCGGCACACCTCTTCGCGGTGAACACTGACTTGAAGCTGTACCCGGAAGGTGGCTATGATGGGTCCCTGTTGCAGCTTGCTGTTGATCTCGGTGACCGCCTGATGCCTGCGTTTGATACTGTCACGGGGATTCCGTA…	:	99.81	1565	0	3	0	3055	0	+-	0	0	+-	0			Yes*
Ps_108279	1565	P7076	P7076_01838:16922-18486 (-)	n.a.	:	100	1565	0	0	0	3102									No polymorphism
Ps_108280	2991	P7064	P7064_20633:913-3904 (-)	ATGGCGGGCGTGACGAACGAGCGCTACTGCACGGTGCTGCTGCAGCAGGTGACGGGGGAGAAGGCGCTGCCCCGTCCGCAGGACGAGATCCTCAAGGGCCTCGAGTCGCCCAAGGTGGAGCTCAAGATCCGCGCCGTCAAGAGCGCCATCCTCGCGCTGCTGCAGGGCGAGAAGCTGCCCAAGGTGCTGATGCACATCATCCGCTTCTGCTCCACGCAGAGCGACCACACGCTCAAGAAGCTGCTCATGGTCTACTGGGAGATCGCGCCCAAGTACGAGCAGCAGCCCACGAGCGAGGCCGGCGCGCCCAAGGCTCCGCCCAAGCTGCTGCCCGAGATGATCCTGGTCTGCAACGCGCTGCTGAACGACCTGAACCACCCGAACGAGTACATCCGCGGC…	:	99.83	2992	4	1	0	5884	0.0009	+-	0.0006	0.004	+-	0.0028	0.778571	0.279001	Yes
Ps_108280	2991	P7076	P7076_01838:21236-24226 (-)	ATGGCGGGCGTGACGAACGAGCGCTACTGCACGGTGCTGCTGCAGCAGGTGACGGGGGAGAAGGCGCTGCCCCCGTCGCAGGACGAGATCCTCAAGGGCCTCGAGTCGCCCAAGGTGGAGCTCAAGATCCGCGCCGTCAAGAGCGCCATCCTCGCGCTGCTGCAGGGCGAGAAGCTGCCCAAGGTGCTGATGCACATCATCCGCTTCTGCTCCACGCAGAGCGACCACACGCTCAAGAAGCTGCTCATGGTCTACTGGGAGATCGCGCCCAAGTACGAGCAGCAGCCCACGAGCGAGGCCGGCGCGCCCAAGGCTCCGCCCAAGCTGCTGCCCGAGATGATCCTGGTCTGCAACGCGCTGCTGAACGACCTGAACCACCCGAACGAGTACATCCGCGGC…	:	99.97	2991	1	0	0	5921	0	+-	0	0.0018	+-	0.0018	0.847458	0.317311	Yes
Ps_108281	1357	P7074	P7074_21020:2136-3492 (+)	ATGCTCGCCCGCCGCTTCCTCCTCCAGTCCACGCGCGGCTTCGCCACCAAGTCCGCGGCCGGCCAGTGGCTGGCCGGCGTGCCCATGGGCCCGGCCGACCCGATCCTCGGCCTGACCGAGCGCTTCAACAAGGTGCGACTTCGATCAAAGATCCTTTATTGATCCTCATACATTTGCTGACGCTCTGCTGCTTGGTCGTACGCAGGACGCGGACCCGCGCAAGGTCTCGCTTGGCGTCGGCGCCTACCGTGACGACAACGGCAAGCCGTACGTGCTGCCGTCCGTGCAGGAGGCCGAGCAGCGCATCATGGCCGCCGGCAAGAACAAGGAGTACGCCGGCATCGCCGGCATGAAGGACTTCGTGGACCTGTCGCTGCAGTTCGCGTACGGCGAGGACTC…	:	99.93	1357	1	0	0	2682	0	+-	0	0	+-	0			Yes*
Ps_108281	1357	P7076	P7076_03201:19237-20593 (+)	ATGCTCGCCCGCCGCTTCCTCCTCCAGTCCACGCGCGGCTTCGCCACCAAGTCCGCGGCCGGCCAGTGGCTGGCCGGCGTGCCCATGGGCCCGGCCGACCCGATCCTCGGCCTGACCGAGCGCTTCAACAAGGTGCGACTTCGATCAAAGATCCTTTATTGATCCTCATACATTTGCTGACGCTCTGCTGCTTGGTCGTACGCAGGACGCGGACCCGCGCAAGGTCTCGCTTGGCGTCGGCGCCTACCGTGACGACAACGGCAAGCCGTACGTGCTGCCGTCCGTGCAGGAGGCCGAGCAGCGCATCATGGCCGCCGGCAAGAACAAGGAGTACGCCGGCATCGCCGGCATGAAGGACTTCGTGGACCTGTCGCTGCAGTTCGCGTACGGCGAGGACTC…	:	99.93	1357	1	0	0	2682	0	+-	0	0	+-	0			Yes*
Ps_108282	1381	P7064	P7064_20754:659-2039 (-)	n.a.	:	100	1381	0	0	0	2738									No polymorphism
Ps_108282	1381	P7076	P7076_03201:12883-14263 (-)	n.a.	:	100	1381	0	0	0	2738									No polymorphism
Ps_108283	2754	P7064	P7064_19457:4430-7182 (+)	ATGTCTGCGCGCGCGTCGGCGTTCCGTCTCCTGGAGCAGTACTTCGAGGCGGACATGCTGACGCTGGACCAGCTGCAGTTCCACAAGGAGAAGTACGCCAAGCTGCACTCGTGTGTGCTGGCCACGTATAAGCACGAGAAGCAGCTACTGAAGGAGGCCAAGGCACTGAATCGAGATCTCCTCGGGGAGAAGATTCAGGTGGAGAAGCAGGCCATCCGCAAGGCCGAAGAGGTGGCGGCGTTCTCGTCGGTTGAACGCGAGAAGGATCGAGCTTTAAAGGAGCTAGCAGAAGGTGTAGACCGCGACGCAGTGCTAACGTTCGAGATCACGGAGCTACAGCGTGAATATGCTGACCTGGTGGCGGAAAAGGAGGCCATCTAGCAGCCTATGCACAACTTA…	:	99.96	2754	0	1	0	5444	0	+-	0	0	+-	0			Yes*
Ps_108283	2754	P7076	P7076_03201:1028-3781 (-)	ATGTCTGCGCGCGCGTCGGCGTTCCGTCTCCTGGAGCAGTACTTCGAGGCGGACATGCTGACGCTGGACCAGCTGCAGTTCCACAAGGAGAAGTACGCCAAGCTGCACTCGTGTGTGCTGGCCACGTATAAGCACGAGAAGCAGCTACTGAAGGAGGCCAAGGCACTGAATCGAGATCTCCTCGGGGAGAAGATTCAGGTGGAGAAGCAGGCCATCCGCAAGGCCGAAGAGGTGGCGGCGTTCTCGTCGGTTGAACGCGAGAAGGATCGAGCTTTAAAGGAGCTAGCAGAAGGTGTAGACCGCGACGCAGTGCTAACGTTCGAGATCACGGAGCTACAGCGTGAATATGCTGACCTGGTGGCGGAAAAGGAGGCCATCCTAGCAGCCTATGCACAACTT…	:	99.93	2754	2	0	0	5444	0	+-	0	0.0024	+-	0.0017	0.806452	0.158019	Yes
Ps_108285	645	P7074	P7074_26030:48-692 (-)	ATGACTCGACGCGGCATCTTCGTGCTCTTCGAGGGCGTGGATCGCTGCGGCAAGACGACGCAGACCAAGCTGCTGCATGAGGCGCTGAACGCCTCGTCCCCTGCGCAGCCCTCGGCGCTGCTGCACTTCCCGGACCGCAGCACGGCCATCGGCCAGAGCATCCACTCGTACCTCACGAGCTCCGAGGCCATGGACGACCACGCCATCCACCTGCTCTTCTCGGCCAACCGCTGGGAGGCCGCCAGCAAGATCGAGAGCCTCTTGGCCAGCGGCCAGCACATCATCATGGACCGCTACTCGTTCAGCGGCGTGGCCTTCTCGGCCGCCAAGAGCGGCATGTCGCTCGACTGGTGCTGGGCGCCAGAGATCGGCCTGCCCAAGCCCGACGCCGTCATCTTC…	:	99.69	645	2	0	0	1263	0.0017	+-	0.0017	0.0165	+-	0.0166	0.441509	0.375118	Yes
Ps_108285	645	P7076	P7076_00042:10460-11104 (-)	ATGACTCGACGCGGCATCTTCGTGCTCTTCGAGGGCGTGGATCGCTGCGGCAAGACGACGCAGACCAAGCTGCTGCATGAGGCGCTGAACGCCTCGTCCCCTGCGCAGCCCTCGGCGCTGCTGCACTTCCCGGACCGCAGCACGGCCATCGGCCAGAGCATCCACTCGTACCTCACGAGCTCCGAGGCCATGGACGACCACGCCATCCACCTGCTCTTCTCGGCCAACCGCTGGGAGGCCGCCAGCAAGATCGAGAGCCTCTTGGCCAGCGGCCAGCACATCATCATGGACCGCTACTCGTTCAGCGGCGTGGCCTTCTCGGCCGCCAAGAGCGGCATGTCGCTCGACTGGTGCTGGGCGCCAGAGATCGGCCTGCCCAAGCCCGACGCCGTCATCTTC…	:	99.69	645	2	0	0	1263	0.0017	+-	0.0017	0.0165	+-	0.0166	0.441509	0.375118	Yes
Ps_108288	555	P7064	P7064_00422:5433-5987 (+)	n.a.	:	100	555	0	0	0	1100									No polymorphism
Ps_108288	555	P7074	P7074_19101:2072-2626 (+)	n.a.	:	100	555	0	0	0	1100									No polymorphism
Ps_108288	555	P7076	P7076_09329:9383-9937 (+)	n.a.	:	100	555	0	0	0	1100									No polymorphism
Ps_108289	1773	P7076	P7076_03830:27875-29647 (+)	ATGGAGCTCGCGTACCTGTACACGAAGCAGAGAGAAAGCTTTGGGCGCTACTGCGACTTCCGCAACGTGGACGCCAAGGTGCTGGAGAGCATTCCGTGCACGGACGCGCTGGAGAATGACTACGTACGGCGGAGACCGATGGTCACCCGGCTTGACACAACGCCGCACATGTCCGAGCACGAAGTTAATACGGAGAGGCTAGTGACTAAGCACAGCAGCATGCGTCACGTGGAAGGCGGCTGGCCCAAGGATGTTGATCCGGCCGAGCAAAGCGACGTGCAGCGATTCCGAAAGAAAGCCGAGAAAGATGATGACTACAAACAGGCAGTCAAGTGCCTTGGACCCGTGGTAGACCGCGCACTCAAGCAGAACAACACAATCAACATCTACCAGGACTAC…	:	99.94	1773	1	0	0	3507	0	+-	0	0.003	+-	0.003	0.769231	0.317311	Yes
Ps_108290	516	P7064	P7064_16943:673-1188 (+)	n.a.	:	100	516	0	0	0	1023									No polymorphism
Ps_108290	516	P7076	P7076_03830:26388-26903 (-)	ATGAGCGACACGGAGAGCAGCAAGAAGAGCAGCAGCAGCTACGAGGAGCGCGTGAAGCATGTGTCGGTGATCGCCAAGCCGCTGGCCACCAAGAAGCAGACCAAGCGCGCCTACAAGGTGGTCAAGAAGGCCACCAAGGTCAAGGGCATCAAGCGCGGCGTCAAGGAGGTCGTCAAGGGCATCCGCAAGGGCGAGAAGGGCGTGTGCATCATCGCTGGAGACATCTCGCCTGTCGACGTCATCTCGCACATCCCCGTGCTCTGCGAGGAGAACGACATCCCGTACATCTTCACGCCGTCCAAGGTACGCCATGCAGCCATGTGTGCATTGATACAGTGGATACTAATTTGTCATTGCAATTATTTTATTCGCCTACAGGTTGACCTGGGTGCCTCGGCG…	:	99.81	516	1	0	0	1015	0	+-	0	0.0272	+-	0.0274	0.268817	0.320856	Yes
Ps_108292	1107	P7064	P7064_33872:776-1882 (+)	n.a.	:	100	1107	0	0	0	2194									No polymorphism
Ps_108292	1107	P7074	P7074_09155:696-1802 (-)	n.a.	:	100	1107	0	0	0	2194									No polymorphism
Ps_108292	1107	P7076	P7076_08447:751-1857 (+)	n.a.	:	100	1107	0	0	0	2194									No polymorphism
Ps_108293	1065	P7076	P7076_04719:5296-6360 (+)	n.a.	:	100	1065	0	0	0	2111									No polymorphism
Ps_108295	1533	P7076	P7076_07285:5250-6782 (-)	n.a.	:	100	1533	0	0	0	3039									No polymorphism
Ps_108297	765	P7064	P7064_17492:1394-2158 (-)	n.a.	:	100	765	0	0	0	1516									No polymorphism
Ps_108297	765	P7076	P7076_04720:2759-3523 (+)	n.a.	:	100	765	0	0	0	1516									No polymorphism
Ps_108298	1894	P7064	P7064_18030:3003-4907 (+)	ATGAGCTCCTCCTCGTCCGCGTTGACCGGTCTGCAGCAACTGCTGGCCGACAAGAGCCGCGTCGTCGTGCTGGACGGCGGGTTCGCCACCGAGCTGGAGAAGGACCCGCGCGTGGACCTGAGCGCCAGCAGCCTCTGGTCGGCCTCGCTGCTGCTGGAGAAGAACGCGCACCTGCAGTCCGTGGTCGTGGACGCGCACAAGACGTACTTCCTGGCGGGCGCCGACGTGGCCACCACGGCCAGCTACCAGGCCTCGGTCGACGGCTTCAAGCGCGAGGGCGTCACGGCCATCGAGGACGTCGAGAAGCTCTTCGCCAAGAGCATCGACCTCGGCGTGCAGGCGCGCGACGCGGCCTGGAGCGAGCTGGACCAGACCAAGCGCATCAAGCCGCTGGTGGGC…	:	99.42	1905	0	1	0	3701	0	+-	0	0	+-	0			Yes*
Ps_108298	1894	P7076	P7076_06737:8979-10883 (+)	ATGAGCTCCTCCTCGTCCGCGTTGACCGGTCTGCAGCAACTGCTGGCCGACAAGAGCCGCGTCGTCGTGCTGGACGGCGGGTTCGCCACCGAGCTGGAGAAGGACCCGCGCGTGGACCTGAGCGCCAGCAGCCTCTGGTCGGCCTCGCTGCTGCTGGAGAAGAACGCGCACCTGCAGTCCGTGGTCGTGGACGCGCACAAGACGTACTTCCTGGCGGGCGCCGACGTGGCCACCACGGCCAGCTACCAGGCCTCGGTCGACGGCTTCAAGCGCGAGGGCGTCACGGCCATCGAGGACGTCGAGAAGCTCTTCGCCAAGAGCATCGACCTCGGCGTGCAGGCGCGCGACGCGGCCTGGAGCGAGCTGGACCAGACCAAGCGCATCAAGCCGCTGGTGGGC…	:	99.37	1905	1	1	0	3693	0	+-	0	0	+-	0			Yes*
Ps_108300	1337	P7064	P7064_20422:1142-2478 (+)	ATGACGGGCTCCTTGATGACGATGCCCATGCTCATCGTGAACATGGGGGCCGAGATGATCTACGTGCTGGACCAGCGGCTGAAGGCCCAGAACATCCCGCGCGACAAGAGCTCCAAAGGTGAGAGACCTCAGTGGGGTGGGCGAGTAGTGGCCGCTAACCAATTCCTTATGTGCCCGCAGTGCTCGAGGACATCGTCAAGACCATGTACAACGAGACGTTCATGGCCGAGCTCTTCAAGCCGCACCGCATGTACTCGAACGTGTCCACGCGCCAGATCTTCGACCGCCTCGCGCACTCATCCATCATGCGGCTCAACACCAACAGCATGGACAAGGTGCCCTCTGCCTTGCTCCGGGTGTGTCTGTAGTCGCTCGCCCTGACCGATTCTTGTCTCTTGA…	:	99.93	1337	1	0	0	2642	0	+-	0	0.0118	+-	0.0118	0.458716	0.317311	Yes
Ps_108300	1337	P7076	P7076_13134:10310-11646 (-)	ATGACGGGCTCCTTGATGACGATGCCCATGCTCATCGTGAACATGGGGGCCGAGATGATCTACGTGCTGGACCAGCGGCTGAAGGCCCAGAACATCCCGCGCGACAAGAGCTCCAAAGGTGAGAGACCTCAGTGGGGTGGGCGAGTAGTGGCCGCTAACCAATTCCTTATGTGCCCGCAGTGCTCGAGGACATCGTCAAGACCATGTACAACGAGACGTTCATGGCCGAGCTCTTCAAGCCGCACCGCATGTACTCGAACGTGTCCACGCGCCAGATCTTCGACCGCCTCGCGCACTCATCCATCATGCGGCTCAACACCAACAGCATGGACAAGGTGCCCTCTGCCTTGCTCCGGGTGTGTCTGTAGTCGCTCGCCCTGACCGATTCTTGTCTCTTGA…	:	99.93	1337	1	0	0	2642	0	+-	0	0.0118	+-	0.0118	0.458716	0.317311	Yes
Ps_108301	1181	P7064	P7064_07977:901-2081 (+)	n.a.	:	100	1181	0	0	0	2341									No polymorphism
Ps_108301	1181	P7074	P7074_20609:5-1183 (-)	ATGGTGCAGTCCCGCAAGATCGTGTGCCAGAAGCTGTCCACCAACTTCCGCGAGTGCACGGCCATCGTCCCGTTCCACGTGCCGGCGCTCAAGCAGGGCGAGGTGCTGGTGCAGACCAAGTACTGCGGCATCAACGCCTCCGACATCAACTACACCAACGGCGCGTACCTGCCGGGCGTGCAGCCGCCGTTCGACTGCGGCTTCGAGGCCCGTAAGGACCACAACGTTCCCCTGCAAAAAGATCTTTCGACGTTGGTCTCATCCTTTTACTTCTCTGTGTGTCATGCCATGCAGTGGGCATCGTTGTGGAAGTTGGTCCGGGCGTGACCAGGTTCAAGAAGGGCGACGCCGTGGCCTCACCTGTACGTGCAATAACCATTGCCACACTTGACCTTGACC…	:	99.83	1181	0	2	0	2309	0	+-	0	0	+-	0			Yes*
Ps_108301	1181	P7076	P7076_20008:901-2081 (+)	n.a.	:	100	1181	0	0	0	2341									No polymorphism
Ps_108302	2685	P7064	P7064_07975:1056-3740 (-)	ATGAATCCCGCAGAGTTCACGGACAAGACGAACGAGTACCTGCGCAACGCGCAGGACATGGCGGAGGAGCTGGGCCACTCGCAGCTCACGCCGCTGCACGTGGCGCACGCGCTGTTCGAGGACCGCAACGGCACGGCCAAGCGCGTGGCCGACCTGGTGCACGGCAACGTGGCCGGCTTCCAGCAGGACGTGATGCTGCAGATCAAGAAGCTGCCGAGCCAGACGCCGGCGCCCGACACCATCGGCGCCGACTCGGCGCTCGTCAAGATGCTCAAGTACGCGCACAAGATGCGCAAGGACATGAAGGACACGCACTTGGCCGCCGACCACCTGCTCGTGGCGCTGTACCACAACTCGCAGGTCGCGAGCCTGCTCAAGGCGAACCAGATGGACGAGAAC…	:	99.93	2686	0	2	0	5293	0	+-	0	0	+-	0			Yes*
Ps_108303	1500	P7064	P7064_20144:7-1506 (+)	ATGCAGCAGCCCGCCCCGCCGTCGCTGCGCTCGCTGCTGTTGCTGCTGCTGGCGGCCGCTGCCATCGCCTTCTTCACCAAGCGCCGCTTCTTCCTCGCCGCGCGTGCTGCGGCCCGCAAGCGCGCGTCCGGGACCGTGACCGTGGGCGTCTTCCACCCGTACGCCAATGGCGGCGGCGGCGGCGAGCGCGTGCTCTACTGCGCGCTGCTGGCGCTCGTGCAGCGCTTCCAGCGCGCCGACAGGCGCGACGCCAAGCTGCAGATCGCGCTGTACGCGGGCGACGACGGGCTCTCGGCCGCGCAGCTCGTGGCCCGCGCCGCGGACGCCTTCAACCTGCCGCAGCTCAACGCGCTGCACGTGGAGCGCTACGTGACGCTCGTGCCGCTGCCGAGCCGCGAG…	:	99.8	1500	3	0	0	2950	0.0016	+-	0.0011	0.0048	+-	0.0048	0.783784	0.515807	Yes
Ps_108303	1500	P7074	P7074_20552:911-2410 (-)	ATGCAGCAGCCCGCCCCGCCGTCGCTGCGCTCGCTGCTGTTGCTGCTGCTGGCGGCCGCTGCCATCGCCTTCTTCACCAAGCGCCGCTTCTTCCTCGCCGCGCGTGCTGCGGCCCGCAAGCGCGCGTCCGGGACCGTGACCGTGGGCGTCTTCCACCCGTACGCCAATGGCGGCGGCGGCGGCGAGCGCGTGCTCTACTGCGCGCTGCTGGCGCTCGTGCAGCGCTTCCAGCGCGCCGACAGGCGCGACGCCAAGCTGCAGATCGCGCTGTACGCGGGCGACGACGGGCTCTCGGCCGCGCAGCTCGTGGCCCGCGCCGCGGACGCCTTCAACCTGCCGCAGCTCAACGCGCTGCACGTGGAGCGCTACGTGACGCTCGTGCCGCTGCCGAGCCGCGAG…	:	99.93	1500	1	0	0	2966	0.0008	+-	0.0008	0	+-	0	1.08	0.317311	Yes
Ps_108303	1500	P7076	P7076_02706:4942-6441 (-)	n.a.	:	100	1500	0	0	0	2974									No polymorphism
Ps_108304	4044	P7076	P7076_04402:27195-31238 (+)	ATGAACATGTGCGCGTCCTGCATCGCGACCGAGGTGGACGTGGCCGAGGGCATCGACACCGAGTGCGAGCTGGTGCAGTGCCGCGGCTGCCTGCGCTTCCAGTCGCGCGGCAAGGGCCAGCAGTACAGCAGCGCGGGCGGCGCGTGGCTCGGCTGCGACTGGGAGTCCAAGGAGCTCATGGCGCTGTGCCTCAAGAGCATCCCGGGGCTCAGCAAGGCCAAGCTCATCGACGCCGGCTTCATTTGGACCGAGCCGCACTCGAAGCGCGTCAAGCTGCGGCTCACGCTGCAGCGAGAGGTGGCCAACCACGCCGTGGTGCAGAACACGTGCGTCATCACCTTCGTCATCCACAGCATCAAGTGCCCGGACTGCACCAAGCAGTACCACAACAACACCTGG…	:	99.98	4044	1	0	0	8009	0	+-	0	0	+-	0			Yes*
Ps_108305	1002	P7064	P7064_07714:545-1546 (+)	ATGGTCAACGTCGCCATCAACGGATTCGGCCGCATCGGCCGCCTCGTGCTGCGCGCCGCCGCCAAGAACCCCAAGATCAACGTCGTGGCCGTGAACGACCCGTTCATCGCCACCAAGTACATGGAGTACATGCTCAAGTACGACACGGTGCACGGCCGCTTCGGCGGCGAGATCTCGCACGACGAGCAGCACATCTTCGTGGACGGCAAGCCCATCCGCGTCTTCAACGAGATGAACCCGGCCAACATCAAGTGGGGCGAGGAGCAGGTGCAGTACGTGGTGGAGTCCACGGGCGCCTTCACGACGACCGAGAAGGCGTCGGCCCACCTGCAGAACGGCGTGGAGAAGGTGGTGATCTCGGCGCCGTCGAGCGACGCGCCCATGTTCGTGATGGGCGTG…	:	99.3	1002	7	0	0	1931	0.0033	+-	0.0019	0.0442	+-	0.0224	0.245387	0.0688566	Yes - Negative
Ps_108312	876	P7064	P7064_18313:6508-7383 (-)	ATGCTGTCTGCCTTGTCGAACCACCTGCGCAGTCGCCGCGTGATCCTCGCGTCGCAAAGTCCTCGGCGCCTGGAGCTTCTCCGTGACTGCGTACGCCTTTAAATCACTCTTTTGCATATCAATACTGCGCTCTTCGCCTGACCACACGTTCACCAACCCATACCAACAGGGTCTCACTTTCGAGGTGATCCCGTCCACATTCGAGGAGAACCTGCCCAAGGAGCGGTTCCCGACACCCGACCTCTATGTGATCGAGAACGCCAAGCAGAAGGCTCTGGAGGTGCTGAACCGCGTGTCCAAGGACACGGAGGCGGGCTCCAAGCTCCCCATGGTCGTCATTGGGTGCGACACCGTCGTGGTGCAGGACGGAGTGATCCTCGAGAAGCCCAAGGACGAGCA…	:	99.89	876	1	0	0	1729	0	+-	0	0.0055	+-	0.0055	0.645161	0.317311	Yes
Ps_108312	876	P7076	P7076_12691:23195-24070 (-)	n.a.	:	100	876	0	0	0	1737									No polymorphism
Ps_108314	441	P7064	P7064_16257:4655-5094 (-)	ATGGGCGTGACCAAGGAGATCCTCTCGGAAGGCAACGGGCCGACCCCACCAAGGGCGCGTCCGTGACGGTGCACTGCACGGGCTACGGCAAGGACCGCGACCTGCAGCAGAAGTTCTGGAGCACGAAGGACCCGGGCCAGACGCCCTTCACCTTCAGCGTGGGCCTGGGCCAAGTGATCAAGGGCTGGGACGAAGGCGTGCTCGGCATGAAGCTCGGAGAGACGGCGCGACTCACCTGCACGCCGGACTACGCGTACGGTGCCGGCGGCTTCCCGGCCTGGGGATATCCTTTTCACCAAATACTTTTGTGTTGTTGGTAGCTGCATTTTACTAGAGTAAGGACACTTTTGATCCATGCTGCTTCCTTAACCGTGACGTTGTGTACAATTCAGCCGAACT…	:	99.77	441	0	1	0	858	0	+-	0	0	+-	0			Yes*
Ps_108314	441	P7076	P7076_02860:5386-5826 (+)	n.a.	:	100	441	0	0	0	874									No polymorphism
Ps_108316	2267	P7064	P7064_17403:1114-3377 (-)	ATGGGCGTCGGATTCTCCTCGACTCGCCGCTGGGATGGCTCCACCATTACCTCACAGCAGGGCAAGCTGGTCATCGTGACAGGCGCCAACTGCGGTATCGGCTTCGAGACGGCCAAGACTTTGGCACTGCGCGGGGCTCATGTGGTGCTGGCCTGTCGAGACGAAAGCCGCGGCCGCCAAGCGCTGGAGTCCATCCGTCGAGCTCTGAGCCGGGAGGCCAGTGATGCTGTCGGTGAAGTGGAGTTGATGCTGCTGGACTTGGCCGAAGGCGACAGCATCCGTGACTTCGCTCGCGCCTTTCGAGCCAAGTTCGACCATCTGGACCTGCTGATCAACAACGCGGGGTGGCGTGTCCGCCGCAGCGACACAACTCGAGAGGCTTGGAGAGCACGTTCGCCA…	:	99.78	2267	2	3	0	4431	0	+-	0	0	+-	0			Yes*
Ps_108317	2138	P7076	P7076_01031:19703-21840 (-)	n.a.	:	100	2138	0	0	0	4238									No polymorphism
Ps_108318	1281	P7064	P7064_15418:1211-2491 (-)	n.a.	:	100	1281	0	0	0	2539									No polymorphism
Ps_108318	1281	P7074	P7074_04738:2585-3865 (+)	ATGGCGATCCCCGCCAGCTTGGCGCTATTGCTGCTGGCTTTGACCACCATACTCCTGACCATGACGAAGCCCGCGCGTGCCATCGCTGAGGCGTACGTCGACCCTGACGATGGATTGACCGTCATGCAGATCGTCGAGGCCCGCGGCTACTACGTCGAGGAGCACAAGGTCACGACCTCGGACAACTACATCCTGACCATGTACCGACTGCCCAAGACGTACACGGAGAGCCGACTGAACGCTTCTGCTGCGGCCGACAAGCCGGCCGTGTACCTCATCCATGGCCTGCTGGACAGCAGCTTCACGTACGTGTGCAACTTCCGCAACCAGAGCTTGGCCTTCTTGCTCGCGGACGCGGGCTACGACGTCTGGCTGGGCAACAACCGAGGCACGACGTGG…	:	99.84	1281	2	0	0	2524	0.0018	+-	0.0013	0	+-	0	1.18	0.16617	Yes
Ps_108318	1281	P7076	P7076_01031:2375-3655 (-)	n.a.	:	100	1281	0	0	0	2539									No polymorphism
Ps_108319	736	P7074	P7074_20117:2054-2790 (+)	ATGTCGGACGCCGCCGCCGCCCCCGCGCAGGATGTGCCCAAGGAGGAGGACTCGCGCAAGGTGAACCTCGTGTCCATGGACGGCGACAGCTTCGAGGTCTCGCGCAGCGTCGCGGCCATGAGCGAGCTGGTCAAGACGCTCATCTCGGGTACGTGGAGTGAACCCATGGCGGTTAAGGGAAAAGGAGGGGGGGTTAAGTGGTGCTAAACGCGTGAGGGGGGGGGGGAATCTCTAACCGAGGGGATGTGTTGCAGATGACGCCGACGACGACGAGGTGCAGGAGATCCCGCTGCCCAACGTCAAGAGCCCCGTGCTGTCCAAGGTGATCGAGTTCTGCAGCCACCACCACAACAGCCCCATGCGCGAGATCGAGAAGGTGCGTCGCTGCGTTTAGACAGT…	:	99.59	737	2	1	0	1429	0	+-	0	0	+-	0			Yes*
Ps_108320	1347	P7076	P7076_02240:8218-9564 (-)	ATGTCGTTCATGAACATTGCAGGAACCCAGCCGGTCGATGACCCCGAGTACCGCTACAAGATGCCGCGTCTTCAAGCCAAAATTGAGGGCCGCGGTAACGGCATCAAGACTCTGGTTGTCAACTGCGCTGACATTGCCACGTCGCTGCACCGCTCGACCGCCGAGGTGTGCAAGTTCTTCGGCTGCGAGCTCGGTGCTCAGTCCAAGTACGATGAGAAGACGGACCGTGCCATTGTGAACGGAGCCTTCGAGGCTGGCATGTTGCAGCAGCACCTGTCCAAGTACATCGAGGGCTTCGTGCTGTGCCCGGGCTGCCGTCTTCCCGAGACCAAGTACAAGTTCAAGGGCCAGCTGATCTTCCACAAGTGCTACGCCTGTGGTGCTGTGGAGCCCGTGGAC…	:	99.85	1347	2	0	0	2654	0.0009	+-	0.0009	0.0041	+-	0.0041	0.77305	0.445859	Yes
Ps_108323	931	P7064	P7064_11393:3919-4849 (-)	ATGGCGACGTGGTTCCAGAAGGAGATCGTGCTCACGGCGCCCAGCCGCGGCTTCCACCGTGCGTCTTCCGTATCACCCACTAAAGGAAAAATGTCCCCAACTCTTCAGGACTAAACTTATAATTTTTGTTTTCCTTCGATAGTGGTGACGCGCGAGGTCGAGAAGCAGGTATGTCATGGTGTCCCCATACCATTACTCGGGCACTTGGGCGTATAATTTGTTCATCTCCTTCGTATTTATTTTATTAATATTTGTTTGCAATTGGTGGCGTAGCTCCCGGAGCTTTATCGCGTCAAGGTCGGCATGGCCAACCTGTTCATCAAGCACACGTCTGCGTCGCTCAGTATCAACGAGAACTGCGACCCGGACGTCCGGTACGTAGAACGCCATTGCTATCTC…	:	99.79	932	0	2	0	1816	0	+-	0	0	+-	0			Yes*
Ps_108323	931	P7076	P7076_07777:1086-2016 (+)	n.a.	:	100	931	0	0	0	1846									No polymorphism
Ps_108325	735	P7064	P7064_14146:1402-2136 (-)	n.a.	:	100	735	0	0	0	1457									No polymorphism
Ps_108325	735	P7074	P7074_20719:2516-3250 (-)	n.a.	:	100	735	0	0	0	1457									No polymorphism
Ps_108325	735	P7076	P7076_11386:9578-10312 (-)	n.a.	:	100	735	0	0	0	1457									No polymorphism
Ps_108326	1341	P7076	P7076_15196:13862-15202 (+)	n.a.	:	100	1341	0	0	0	2658									No polymorphism
Ps_108327	783	P7076	P7076_15196:15453-16235 (-)	n.a.	:	100	783	0	0	0	1552									No polymorphism
Ps_108328	1600	P7076	P7076_15196:16507-18106 (+)	n.a.	:	100	1600	0	0	0	3172									No polymorphism
Ps_108333	993	P7074	P7074_12763:1730-2722 (+)	n.a.	:	100	993	0	0	0	1968									No polymorphism
Ps_108335	578	P7064	P7064_19021:2742-3319 (+)	ATGTCCAGCAGCAGCAGCAGCAGTAGTGACCCCATGAAGCTCTCGGACGAGGAGTGGAAGCAGCGTCTGACGCCCATGCAGTTCCAGGTGCTGCGCCTCAAGGGCACGGAGCGCGCCGGCACGGGCGAGTACAACAAGCACAAGGAGACGGGCGTGTACGTCTGCGCTGGCTGCAAGACGCCCGTGTACACGTCCACTACCAAGTTCGACTCGGGCTGCGGCTGGCCCGCCTTCTACGACGCCATCCCCGGCGCCATCAAGGTGCACCACACCCGTCTGCTATGCAAACGCAGTGTTGCTCTATCTAATTACTGTTGTATGATAACATGCAGGCTGTACCGGATGCTGACGGTCGTCGCACGGAGATCATGTGCGCCAAGTGCGACGGGTGAGGAGGCC…	:	99.83	578	1	0	0	1138	0	+-	0	0.0116	+-	0.0116	0.462963	0.317311	Yes
Ps_108337	1122	P7064	P7064_13668:951-2074 (-)	ATGGCCTGCGTTGCACCCGACTCGCTCCAAGCTCGACTGCGCCGCGGAGACATTCCTTGCCGCGGCGTGAACCTCGGCGGTTGGCTCGTGGCTGAGCACTGGATGGCATGGGACTCGTGTCTGTGGCACGGCGTGCCCGACATGATCAAGAACCAGGGCGAGTTCGCGACCATGAAGTTCCTCGGCCACGAAGAGGGCGATCGACGCTTCGACGAGCACCGACGCACATGGATCACGGAGTACGACATCGCCGAGATGAAGCGCTTCGGACTCAACACGGTGCGGGTTCCCGTGGGCTTCTGGATCATGGGCTTCGACCCGACGGACTTCCCCAACAAGCAGGAGTGGAAGGTGTTCGCTCCCCACGCGCTGCACTACCTGGACGAGCTGGTGAACCAC…	:	99.82	1124	0	2	0	2196	0.0011	+-	0.0011	0.0044	+-	0.0044	0.770833	0.466854	Yes
Ps_108337	1122	P7074	P7074_04524:768-1889 (-)	n.a.	:	100	1122	0	0	0	2224									No polymorphism
Ps_108337	1122	P7076	P7076_05556:239-1360 (+)	n.a.	:	100	1122	0	0	0	2224									No polymorphism
Ps_108338	1370	P7064	P7064_16962:2436-3805 (-)	ATGGCGGACGACGGCGGCATGACTTCGTGCCTGAACCTCATGCGGCGCATGCCCCCGCGCGAGGTGGAGACGGACGTGTACAACCTGACGCGGCTACTGCCTGCGCTGGCCGACGACCTGTATCAGCGCGTGGACCAGCCGCTGCAGGTGGCGGTGGACCCGACCAACGGCCGCAAGTATCTGCTCTGCGACTACAACCGCGACGGGGACTCGTACCGCTCCCCGTGGAGCAACCAGTACGACCCCCCAGCCCCCGAGGGGGAAGGCTTCTACCCGTCGGAGACGCTACGCGAGCTCGAGGTGCAGGCCAACGAGATCTTCGACTCGTACCGAGAGCTCTACTACCAGGGGGGCATCTCCTCCGTCTACATGTGGGACCTCGAGCCGGGCTTCGCCGCC…	:	99.93	1370	1	0	0	2708	0	+-	0	0.0107	+-	0.0108	0.483092	0.321812	Yes
Ps_108338	1370	P7076	P7076_06649:31407-32776 (-)	n.a.	:	100	1370	0	0	0	2716									No polymorphism
Ps_108340	986	P7076	P7076_01449:18355-19340 (+)	n.a.	:	100	986	0	0	0	1955									No polymorphism
Ps_108341	936	P7074	P7074_18932:1729-2664 (-)	n.a.	:	100	936	0	0	0	1855									No polymorphism
Ps_108341	936	P7076	P7076_01449:16543-17478 (-)	n.a.	:	100	936	0	0	0	1855									No polymorphism
Ps_108342	5358	P7064	P7064_17265:319-5674 (-)	ATGCAGCTGCGCCACTTGACGTCGCTGCTGCAGGCGACGGAGGGCATGTGCAAGGTCACGGCCATCGCGTTCTCGCCTAATAACCGGCGACTCGCTGTCGTTACCGTGGACCGTGTTGTGCACCTGTTCGACGCGCAGACTGGGGAGCGCAAGGACAAGTTCTCGACCAAGCCGGCGGACAAGGGCGACAAGAACTACATCGTTCGTGCGCTTGAGTTCTCGCCGGACTCGACCAAGCTCGCGGTGGCCCAGAGCGACAACATCGTCTTCGTCTACAAGATTGGTCTCGAGTTCGGAGACAAGAAGAGCATCTGCAACAAGTTCGCTCAGCCCAGCTCCGTAACGGCGCTCACGTGGCCAAGCACCCACCCGAACGAAATCGTCTTCGGTCTGGCCGAT…	:	99.93	5358	2	2	0	10570	0.0003	+-	0.0003	0.0008	+-	0.0008	0.953704	0.558409	Yes
Ps_108342	5358	P7074	P7074_16665:453-5810 (-)	n.a.	:	100	5358	0	0	0	10620									No polymorphism
Ps_108342	5358	P7076	P7076_01449:2159-7516 (-)	n.a.	:	100	5358	0	0	0	10620									No polymorphism
Ps_108343	738	P7064	P7064_18421:3575-4312 (-)	n.a.	:	100	738	0	0	0	1463									No polymorphism
Ps_108343	738	P7074	P7074_21998:1823-2560 (+)	n.a.	:	100	738	0	0	0	1463									No polymorphism
Ps_108343	738	P7076	P7076_08408:258-995 (+)	n.a.	:	100	738	0	0	0	1463									No polymorphism
Ps_108344	3741	P7076	P7076_01017:23452-27192 (-)	n.a.	:	100	3741	0	0	0	7416									No polymorphism
Ps_108345	933	P7064	P7064_19001:3132-4065 (-)	ATGTCGCAGGGAAAGACGTGCCATTTCAAGCTGGTGCTGCTGGGCGACACGGCCGTGGGCAAGTCTTGTCTCGTCGTGCGGTTCGTGCGCGACGAGTTCTTCGAGTTCCAGGAGCCCCACCATTGGAGGTAGGCCTCTCTCTTTCTCTCTCTCGTTATTACCTAGACGCGGGATCCTGTCCTGCGCTGGACGCGGCATGGAGGATTTGTATGCGCTATCGTGGGAGTGTGAGGATGGTCCTAACCGTGTCTGTTGTTCTTGTGCTTCTGCGGCGGTTGGTGATTTTCTTTCTACTTGTAGCTGCTTTTCTTACACAGACGGTCGGTCTCGAGGACGGGTTGACGGTCAAGTTTGAGATCTGGGATACCGCAGGACAAGGCAAGTGTTTAAATTCTGCTG…	:	99.89	934	0	1	0	1836	0	+-	0	0	+-	0			Yes*
Ps_108345	933	P7076	P7076_01017:33452-34384 (+)	n.a.	:	100	933	0	0	0	1850									No polymorphism
Ps_108346	3735	P7064	P7064_14258:9919-13653 (+)	n.a.	:	100	3735	0	0	0	7404									No polymorphism
Ps_108346	3735	P7076	P7076_01017:45205-48939 (-)	ATGCTGACCAAGTTCGAGTCCAAGAGCAACCGCGTGAAGGGGCTGGCGTTCCACGTGAGCCGGCCCTGGATCCTCACGTCTCTGCACAACGGCGTGATCCAGCTATGGGACTACCGCATGGGCACGCTGCTGGACCGCTTCGACGAGCACGACGGACCCGTGCGCGGCGTGGACTTCCACCGCACGCAGCCGCTGTTCGTGTCGGGCGGTGACGACTACAAGCTCAAGGTGTGGGACTACAAGCTGCGCCGCTGCCTGTTCACGCTGCTGGGCCACCTGGACTACATCCGCACGGTGCAGTTCCACCACGAGTACCCGTGGATCCTCAGCTGCAGTGACGACCAGACCATCCGCATCTGGAACTGGCAGTCGCGCTCCTGCGTGTCAATTCTCACGGGC…	:	99.95	3735	2	0	0	7388	0.0003	+-	0.0003	0.0016	+-	0.0016	0.887931	0.424532	Yes
Ps_108352	1035	P7064	P7064_15310:4402-5436 (-)	n.a.	:	100	1035	0	0	0	2052									No polymorphism
Ps_108352	1035	P7074	P7074_27560:35-1067 (-)	ATGTCGACCGCCACGCCCCCACCCGCCCCTGCCGCCAATACCGAAGCCCCCAAGGAGCTCACGAGCAAGGACTACTACTTCGACTCGTATTCGCACTTCGGCATCCATGAGGAGATGCTCAAGGACACGGTGCGCACCAAGGCGTACATGAACGCCATCCTGCAGAGCAAGCACCTGTTCAAGGCAAGGTCGTGCTGGACGTGGGCTGCGGCACGGGCATCCTGTCCATGTTCGCCGCCAAGGCCGGCGCCAAGCACGTCTACGGCGTCGACTGCTCGGGCATCCTGACGCAGGCGCGCGAGATCGTCAGGGCCAACGGCTTCGCCGACAAGATCACGCTCATCCAGGGCAAGATGGAGGAGCTGACGCTGCCCGTGGACAAGGTGGACATCATCATCT…	:	99.81	1035	0	2	0	2020	0	+-	0	0	+-	0			Yes*
Ps_108352	1035	P7076	P7076_02511:36762-37797 (-)	ATGTCGACCGCCACGCCCCCACCCGCCCCTGCCGCCAATACCGAAGCCCCCAAGGAGCTCACGAGCAAGGACTACTACTTCGACTCGTATTCGCACTTCGGCATCCATGAGGAGATGCTCAAGGACACGGTGCGCACCAAGGCGTACATGAACGCCATCCTGCAGAGCAAGCACCTGTTCAAGGACAAGGTCGTGCTGGACGTGGGCTGCGGCACGGGCATCCTGTCCATGTTCGCCGCCAAGGCCGGCGCCAAGCACGTCTACGGCGTCGACTGCTCGGGGCATCCTGACGCAGGCGCGCGAGATCGTCAGGGCCAACGGCTTCGCCGACAAGATCACGCTCATCCAGGGCAAGATGGAGGAGCTGACGCTGCCCGTGGACAAGGTGGACATCATCAT…	:	99.9	1036	0	1	0	2038	0	+-	0	0	+-	0			Yes*
Ps_108354	1770	P7074	P7074_17179:1774-3543 (-)	n.a.	:	100	1770	0	0	0	3509									No polymorphism
Ps_108354	1770	P7076	P7076_21776:6577-8346 (-)	n.a.	:	100	1770	0	0	0	3509									No polymorphism
Ps_108355	1578	P7074	P7074_22186:3637-5214 (-)	n.a.	:	100	1578	0	0	0	3128									No polymorphism
Ps_108355	1578	P7076	P7076_07866:2511-4088 (-)	n.a.	:	100	1578	0	0	0	3128									No polymorphism
Ps_108356	258	P7064	P7064_19218:328-585 (-)	n.a.	:	100	258	0	0	1e-144	511									No polymorphism
Ps_108356	258	P7076	P7076_07723:25094-25351 (-)	n.a.	:	100	258	0	0	1e-144	511									No polymorphism
Ps_108358	1333	P7064	P7064_16935:869-2201 (+)	ATGGCTCCCGCTGCCCCGAAAGTGTACGTCGCCGTCTGAAGCGAGCGCGCGCCAGGCCCCAGCGCCTCCTCCTCTCTCTACTTGCTGGATCATGGATTGTCTCCTGCGTCTCTCCACCCTCCGCTTGAGCGGGGGGCGACGCACGGATGGATCGTGAGAGTAAAGCGCGTCCTCTAAGCCGACCTCCGCGTCCAAGCTGAGGCGCGCTCTTCTCTTTAAATCGATACGGAGGGGTCTTCTTTCTCTATTAAGTTAGGGGGTCGACCTCTCCAACATCTCCCAATGTGCCTCTAATGGCAGCATTCGTGGAGGATCCTGGTGTGTGTGGGGCTGTCAAACTTGATGACGGCGCCACTCCACTCAAATGGAACTGTGACGGGTGTGTCGGGAGCGGCCTCT…	:	99.92	1333	1	0	0	2635	0	+-	0	0	+-	0			Yes*
Ps_108358	1333	P7076	P7076_00064:36080-37412 (-)	ATGGCTCCCGCTGCCCCGAAAGTGTACGTCGCCGTCTGAAGCGAGCGCGCGCCAGGCCCCAGCGCCTCCTCCTCTCTCTACTTGCTGGATCATGGATTGTCTCCTGCGTCTCTCCACCCTCCGCTTGAGCGGGGGGCGACGCACGGATGGATCGTGAGAGTAAAGCGCGTCCTCTAAGCCGACCTCCGCGTCCAAGCTGAGGCGCGCTCTTCTCTTTAAATCGATACGGAGGGGTCTTCTTTCTCTATTAAGTTAGGGGGTCGACCTCTCCAACATCTCCCAATGTGCCTCTAATGGCAGCATTCGTGGAGGATCCTGGTGTGTGTGGGGCTGTCAAACTTGATGACGGCGCCACTCCACTCAAATGGAACTGTGACGGGTGTGTCGGGAGCGGCCTCT…	:	99.92	1333	1	0	0	2635	0	+-	0	0	+-	0			Yes*
Ps_108359	903	P7064	P7064_17837:274-1176 (+)	ATGCTGCTCTCGGGCCACAGCGCGGCCGTGTACTCGTTAAAGTTCAGTCCGTCGGGCCAGCACCTGGCGTCGTCCTCGTTCGACCGCAGTATCCTGCTCTGGGACGTGTACGGCGAGTGCCGCAACTACCACGTGCTGAGCGGCCACAAGAACGCCGTGCTGGAGGTGCAGTGGACGTACGACAGCGCGCAGGTGGTGTCCGCCTCGGCCGACAAGACGCTCGGGCTCTGGGACGCCGAGAGCGGCAGCCGCGTCAAGAAGTTCGCGGGCCACTCGGCCGTGGTCAACAGCTGCTGCCCCGTGATGAGCGGCCCCACGCTCATCGTGAGCGGCAGTGACGACTGCACCACCAAGCTCTGGGACGTGCGTTCCAAGCGCGCCGTCAAGTCCTTCGAGAAC…	:	99.89	903	1	0	0	1782	0.0013	+-	0.0013	0	+-	0	1.13	0.317311	Yes
Ps_108359	903	P7076	P7076_02403:10604-11506 (-)	n.a.	:	100	903	0	0	0	1790									No polymorphism
Ps_108360	1219	P7064	P7064_17837:1301-2518 (-)	ATGGGCGTGGAGCTGTTCCTGAAGAAGGACCACCGCCAGATGACCGGCAGCTTCAAGGAGCGCGGCGCGCGCAACGCACTGCTGCAGCTGAGCGACGAGGAGAAGAAGAACGGCGTGGTGGCCGCCTCGGCCGGCAACCACGCGCAGGCGTTGGCCTACCACGGCCAGCTGCTCGGCATCCCCGTGACGTGCGTCATGCCCAAGGTGGCGCCGCTGACCAAGATCGCCCGCTGTCGCGAGCTCGGCGCCCGCGTCGTGCTGCACGGCGAGCACATTCTCGAGGCCCGTGACAAGGCCGAGGAGTTTGTCCGCGATGAGGTGAGGACAAGATGACTGTTGCATTGGTTTTGAGTGACCTGAGAGACTGACAGGGTGCTGCTGCTTACAGAACATGGTGTA…	:	99.92	1219	0	1	0	2401	0	+-	0	0	+-	0			Yes*
Ps_108360	1219	P7076	P7076_02403:9261-10479 (+)	n.a.	:	100	1219	0	0	0	2416									No polymorphism
Ps_108361	972	P7074	P7074_26005:96-1067 (+)	ATGGACGCCAAGCAGACCGCGCTCAAGATCAGCTACAAGGGCGAGCTGCACCGCCTGCGCGTGGACCTGGCCTCGTTCTCGCTGGAAGCGCTGACCGCGCTCTTCGCCGAGACGTTCAACCTGGCGCCGCACGCCTTCGTGGTGCAGTACACGGACGCCGAGGGCGACGTGCTCAACGTGACGTCGCAGGCCGAGTACGAGGAGGCCTGCCGCGTGTTCCAGGCCGGCGCGGAGGGCGACGCGTCGCTGCGCTTCGAGGCCGTGAGCCGCACGGCCGTCGCCTTCCAGGAGAACGTGGCGGACCCGATCCTCAAGGCCATCGAGAAGCTCGTGGAGACGCTGAACGTGGCCATGGAGAAGGTCAAGCACGAGCAGTGGGCCGAGAAGGCGCAGCAGACG…	:	99.79	972	2	0	0	1911	0	+-	0	0.0208	+-	0.0147	0.324675	0.157078	Yes
Ps_108361	972	P7076	P7076_02403:4446-5417 (-)	n.a.	:	100	972	0	0	0	1927									No polymorphism
Ps_108363	2187	P7064	P7064_10717:1487-3673 (-)	n.a.	:	100	2187	0	0	0	4335									No polymorphism
Ps_108363	2187	P7074	P7074_18943:1326-3510 (-)	ATGGCGGCGCTGGCAGCTTCGTCGCTCAATGGCGTCAAGATCTACAACCTATCGTCTGGCAAGACGCTGCCGCAGTGGCTGGCGGAGAAGGGCGGCAGTCGCAAGGCGCTGGCCAAGGACGAGGACTACCGTCGGCGCGTGGAGCTGCTGCAGGACTTCCACTTCCCCGCCGGCTCGCAGCGCGTGCGCATGTCCGCGGACGGCAACTACGTGGTGGCCACGGGTGTGTACCCTCCGTCCGTCAAGGTCTATGACGTGCGCGACCTGAGTCTCAAGTTCGAGCGCGGACTGGACGCCGAGGTGGTGCAGTTCGAGGTGCTGTCCTCGGACTTCGGCAAGCTGGCGTTCCTGCAGGCGGACCGCTCCGTGGCCTTCCACGCGCCCTACGGCACGCACTAC…	:	99.82	2187	2	2	0	4288	0.0011	+-	0.0008	0	+-	0	1.11	0.169131	Yes
Ps_108364	727	P7064	P7064_10717:11559-12285 (-)	n.a.	:	100	727	0	0	0	1441									No polymorphism
Ps_108367	1021	P7064	P7064_07276:1639-2659 (+)	n.a.	:	100	1021	0	0	0	2024									No polymorphism
Ps_108367	1021	P7076	P7076_15964:34655-35675 (+)	n.a.	:	100	1021	0	0	0	2024									No polymorphism
Ps_108369	966	P7064	P7064_08658:36-1001 (+)	n.a.	:	100	966	0	0	0	1915									No polymorphism
Ps_108369	966	P7076	P7076_02076:5382-6347 (+)	n.a.	:	100	966	0	0	0	1915									No polymorphism
Ps_108370	1803	P7064	P7064_08764:339-2141 (-)	n.a.	:	100	1803	0	0	0	3574									No polymorphism
Ps_108370	1803	P7074	P7074_18823:685-2487 (-)	n.a.	:	100	1803	0	0	0	3574									No polymorphism
Ps_108370	1803	P7076	P7076_11630:27697-29499 (-)	n.a.	:	100	1803	0	0	0	3574									No polymorphism
Ps_108371	363	P7064	P7064_18246:1405-1767 (-)	n.a.	:	100	363	0	0	0	720									No polymorphism
Ps_108371	363	P7074	P7074_24688:511-873 (-)	n.a.	:	100	363	0	0	0	720									No polymorphism
Ps_108371	363	P7076	P7076_03407:4787-5149 (-)	n.a.	:	100	363	0	0	0	720									No polymorphism
Ps_108372	984	P7064	P7064_12023:6560-7543 (+)	n.a.	:	100	984	0	0	0	1951									No polymorphism
Ps_108372	984	P7074	P7074_20252:90-1073 (-)	n.a.	:	100	984	0	0	0	1951									No polymorphism
Ps_108372	984	P7076	P7076_03397:7117-8100 (-)	n.a.	:	100	984	0	0	0	1951									No polymorphism
Ps_108373	506	P7076	P7076_03397:367-872 (-)	n.a.	:	100	506	0	0	0	1003									No polymorphism
Ps_108375	1898	P7064	P7064_33750:3037-4934 (+)	n.a.	:	100	1898	0	0	0	3763									No polymorphism
Ps_108375	1898	P7076	P7076_07072:2944-4841 (+)	n.a.	:	100	1898	0	0	0	3763									No polymorphism
Ps_108377	2248	P7076	P7076_08592:8125-10372 (-)	n.a.	:	100	2248	0	0	0	4456									No polymorphism
Ps_108378	1293	P7074	P7074_16019:260-1552 (+)	n.a.	:	100	1293	0	0	0	2563									No polymorphism
Ps_108378	1293	P7076	P7076_08202:36224-37516 (-)	ATGTTCTTCTACGTCGGCAACGAGGCCGACGTCGAGCTCTACCTCAACCACACCGGCCTCATGTGGGAGAACGCCGACGAGTTCGGCGCCATGCTCGTGTTCGCGGAGCACCGCTACTTCGGCAAGTCGGTGCCGTTCGGCAGGAACGTGACCAAACACATGCGCTACCTGTCGACGGAGCAGGCGCTGGCGGACTACGCGGTGCTGATCACGCGCTTGAAGGAGGAGTGGCAGCGCGATATCCCGGTGATTGGCTTCGGCGGTTCGTACGGCGGCATGTTGGGGTCTTGGTTCCGCATGAAGTACCCGCACATTATTGACGGCGTCATCGCGGCGTCCGCCCCCCATCTTATCGTACTTCGGTGATGAAGTAGCGCATGACCTTCGCGGATATTCGCA…	:	99.69	1295	0	4	0	2504	0	+-	0	0	+-	0			Yes*
Ps_108379	891	P7076	P7076_08202:4053-4943 (+)	n.a.	:	100	891	0	0	0	1766									No polymorphism
Ps_108380	7869	P7064	P7064_16605:1033-8900 (-)	ATGAAGTGGGTCACGGACATCAGCGCGCGCCTCATGCTGCTGTGCAATTCGAACGAGAGCGCGGACCGCATGGGCGGCATCGCCGCCATGGACGAGCTCGTGGAGCTCTTCATCGCCGAGCGCAACGACCAGACCATCATCGAGTTCGCGCACTCGCTCACCAAAGTCTTCGAGAAGATCCCGAGCGCCGACCCGCCCATGCTGCGCGTCGCGGCCAAGGCGCTGGGCCACATCGTGTCCACAGGCGGCACCAGCCTCATCGAGTTCGTGGAGGACTACCACGTCAAGCCGGCGCTCGAGTGGCTCAAGAACGAGACGTTCCACGTCCGCAGACACGCCGCCGTCATGATTCTGAAGGAGCTGTCCATCAACGCGCCCTCCACGTCCTTCAGATACATG…	:	99.99	7869	0	1	0	15580	0	+-	0	0	+-	0			Yes*
Ps_108380	7869	P7074	P7074_18000:293-8162 (+)	ATGAAGTGGGTCACGGACATCAGCGCGCGCCTCATGCTGCTGTGCAATTCGAACGAGAGCGCGGACCGCATGGGCGGCATCGCCGCCATGGACGAGCTCGTGGAGCTCTTCATCGCCGAGCGCAACGACCAGACCATCATCGAGTTCGCGCACTCGCTCACCAAAGTCTTCGAGAAGATCCCGAGCGCCGACCCGCCCATGCTGCGCGTCGCGGCCAAGGCGCTGGGCCACATCGTGTCCACAGGCGGCACCAGCCTCATCGAGTTCGTGGAGGACTACCACGTCAAGCCGGCGCTCGAGTGGCTCAAGAACGAGACGTTCCACGTCCGCAGACACGCCGCCGTCATGATTCTGAAGGAGCTGTCCATCAACGCGCCCTCCACGTCCTTCAGATACATG…	:	99.94	7871	2	3	0	15540	0	+-	0	0.001	+-	0.0007	0.909091	0.153127	Yes
Ps_108381	1152	P7076	P7076_13168:5741-6892 (+)	n.a.	:	100	1152	0	0	0	2284									No polymorphism
Ps_108382	1415	P7064	P7064_18085:4991-6404 (+)	ATGGGTCAGGGCCAGAGCGGACTGCCGCGCCAGACGCGCGAGGAGGCCGCCAAGAAGAAGGAGGATGCGGCCAAGCAGAAGAAGAAGAAGTTCGAGCCGCGCGGCGGCGCCATGACGCGCAAGCGCCGCAAGAAAAAGGCCCGGCCGCCGCCGTGCGCATCCCGACTGTGTACCCGACGGCCAAGTGCAAGCTGCGCCTGCTCAAGATGGAGCGCATCAAGGACTTTCTGCTCATGGAGCAGGAGTTCATCCAGAACCAGGAGGTCATGAAGCCCAAGCAGGAGAAGGACGAGGAGGAGCGCTCCAAGGTGGACGACCTGCGCGGCACGCCCATGGGCGTCGGCACGCTCGAGGAGATGATCGACGACAACCACGCCATCGTCTCGTCCTCCGTGGGGC…	:	99.93	1415	0	1	0	2789	0	+-	0	0	+-	0			Yes*
Ps_108382	1415	P7076	P7076_18545:8108-9522 (-)	n.a.	:	100	1415	0	0	0	2805									No polymorphism
Ps_108383	2169	P7064	P7064_08733:2049-4215 (+)	ATGGGCACGAGCGTCGTGTCCACCAACGGCGAGCCGGCACTGGGCCGCATCGCGTCCATCGTGGAGCAGGTGTGCATGCTCAAGCGCCAGGGCAAGGAGGTGCTGCTGGTCACCAGCGGCGCCGTGGGCATCGGCCGCAAGCGCCTCAACAAGCAGATCCTGCTCTCCGCCTCGCTGCGCACGCACGTGCAGGGCAACCAGCAGATGCTGGCGCTCGAGAAGAAGAAGGGCGCCATGGCCGCCGCCGGCCAGATCGGCCTCATGTCGCTCTACGAGACGCTCTTCTCGCTCTACGACGTGGCCTGCTCGCAGGTGCTCGTCACGGCCTCGGACTTCAAGACGGCCCAGAACCGCGCCAACATGCGCGACACCATGCTCAACCTGCTCGAGCTCGACGTC…	:	99.86	2169	1	1	0	4270	0.0006	+-	0.0006	0	+-	0	1.06	0.317311	Yes
Ps_108383	2169	P7076	P7076_02402:11466-13634 (-)	n.a.	:	100	2169	0	0	0	4300									No polymorphism
Ps_108386	1621	P7064	P7064_20665:1491-3111 (-)	n.a.	:	100	1621	0	0	0	3213									No polymorphism
Ps_108386	1621	P7076	P7076_00184:6788-8407 (+)	ATGGCCGACGCGACGCCCGCCCCGCCCCCAAGAAGCTCACCAAGAAGGAGCTGCGCATCCTCGAGCGCCAGAAAGCGGCTGCGGCCGCCGCCGGCCCCACGCTCACCGACACGTACGGCGAGCTGCCGCTGATCCAGTCGCAGGAGCGCCCCAACAAGGCCTACAAGTCGTACGTAGCTGTGCACGCGTACAGTACCATAGTCTAGAGCGAGAGCGAGGTCTGACGCCCTGTGTTTTACTTACAGCGTGAAGGACCTGAACCCGGAGCTGCAGGGCGAGAGCTTTTGGGTGCGAGGCCACCTGCAAGCCGTGCGCGCCAAGTCCAAGATCGCCTTCATCACGCTGCGTGAGCAGACGGCCACGATCCAGGCCATCCTGCACGAGAGCGACAAGGTCTCG…	:	99.94	1621	0	1	0	3198	0	+-	0	0	+-	0			Yes*
Ps_108387	1764	P7074	P7074_18796:2015-3782 (+)	ATGTTCAGCGGCTTCGGCGGAGGTTCGAAGCGCAGCAGCGCCCCCGAGGCGGCCGAGCCGGCGCAGAACACGCTGTCGCAGCCCAAGGGCAACAACAACGGCGGCGGCGGTGGTGCCGGCGGCAACGGCTACTCGTTTGACCCGTCGGGTCTGGAGCGCGCCGCCAAGGCCGCTCGCGAGCTCGAGAACTCGCGTCATGCCAAGGAGGCCTTCAACCTCGCCAAGGAGACCGAGCGCACCAAGCAGATGGAGAACCAGGCCAAGATCAAGGAGAACGAGGCGCTCTACAAGCAGTACGAGATCGTGCGCGTGCAGAAGGAGGGCGAGGAGCGCCGCAAGACGCTCGAGGAGGAGACGCGCCAGCACCAGCAGCGCGCGCAGTACCAGGACCAGCTCAAG…	:	99.77	1768	0	2	0	3461	0.0013	+-	0.0009	0	+-	0	1.13	0.148614	Yes
Ps_108387	1764	P7076	P7076_06819:6433-8196 (-)	n.a.	:	100	1764	0	0	0	3497									No polymorphism
Ps_108388	1016	P7064	P7064_11610:2058-3071 (+)	ATGTTCCAAACCAAGTGCGTGGGCCGCAGCTGACTCCGTGCAGCGCCATAGCGTGTTTCCACTAACCTCAATTGCTTCCTGCCCCACTGCAGCACTGAGTATGACCGTGGCGTGAACACATTCTCGCCCGAGGCGACTCTTCCAGGTCGAGTACGCCATCGAAGCCATCAAGGTGCGTCCGTCGGACTTGGGACTGAAGGGATCTTGGAGATTTATTAACTAGTATTGCGTCCTACTATTGCAAACTCTACAGATGGGCACCACAGCCATCGGCATCCGCACAAAGGAGGGCGTCGTGCTCGCCGTGGAGAAGCGTCTGACGTCGCCGCTGCTGGAGCCTGGCAGGTATGTTGCTCGACGAAGATCCGAGCAAAACTTAAGGATTGAGCTACACTTCTG…	:	99.8	1016	0	1	0	1992	0	+-	0	0	+-	0			Yes*
Ps_108388	1016	P7074	P7074_25085:40-1054 (-)	ATGTTCCAAACCAAGTGCGTGGGCCGCAGCTGACTCCGTGCAGCGCCATAGCGTGTTTCCACTAACCTCAATTGCTTCCTGCCCCACTGCAGCACTGAGTATGACCGTGGCGTGAACACATTCTCGCCCGAGGGGCGACTCTTCCAGGTCGAGTACGCCATCGAAGCCATCAAGGTGCGTCCGTCGGACTTGGGACTGAAGGGATCTTGGAGATTTATTAACTAGTATTGCGTCCTACTATTGCAAACTCTACAGATGGGCACCACAGCCATCGGCATCCGCACAAAGGAGGGCGTCGTGCTCGCCGTGGAGAAGCGTCTGACGTCGCCGCTGCTGGAGCCTGGCAGGTATGTTGCTCGACGAAGATCCGAGCAAAACTTAAGGATTGAGCTACACTTC…	:	99.9	1016	0	1	0	1998	0	+-	0	0	+-	0			Yes*
Ps_108388	1016	P7076	P7076_06819:1823-2838 (+)	n.a.	:	100	1016	0	0	0	2014									No polymorphism
Ps_108389	2226	P7074	P7074_07557:1673-3898 (-)	n.a.	:	100	2226	0	0	0	4413									No polymorphism
Ps_108389	2226	P7076	P7076_12624:6729-8954 (+)	n.a.	:	100	2226	0	0	0	4413									No polymorphism
Ps_108397	1344	P7076	P7076_13804:35352-36695 (-)	n.a.	:	100	1344	0	0	0	2664									No polymorphism
Ps_108398	1500	P7076	P7076_13804:18710-20209 (-)	n.a.	:	100	1500	0	0	0	2974									No polymorphism
Ps_108400	1751	P7076	P7076_08404:480-2230 (+)	ATGAGCGCCAACACGGTCGAGCCCCCGCTCTCCCCGCTCTCGGACGACGAGTACCACTACAGCGACGTGGAGGAGGAGGATGAGTACCAGTACTCGGAGGAAGAGGAGGACGACGTCGTCTCCGTGCAGTCGGACGCCACCCCGAACACCGGCGCCAAGAAGCAGCACGCGGCCGACTCGCTGTCCCCGCTGGGCAGCGCGTCGGCCGCCAAGAAGAAGCGGCTGAGCCCCAGCGGCCTGGGCCAGGCCGGCAGCCACAAGCAGCAGGAGTACCACGTCATCGACGAGGCGGAGCTGCTGCAGGAGCAGCGCGCGCTCATCGCGGAGATCGCGCAGGTGCTGGAGATCTCGGCGCCCGTGGCGTCCGTGCTGCTGCGCTACTTCGGCTGGAACAAGGAG…	:	99.94	1751	1	0	0	3463	0	+-	0	0	+-	0			Yes*
Ps_108401	447	P7064	P7064_18526:121-567 (-)	n.a.	:	100	447	0	0	0	886									No polymorphism
Ps_108401	447	P7074	P7074_21687:1716-2162 (+)	n.a.	:	100	447	0	0	0	886									No polymorphism
Ps_108402	1357	P7074	P7074_05711:284-1641 (+)	ATGCTGAGCAACGTCCTGATCAAGACGCAGCGCCGCGTGGCCAAGCGCGTGGCGGCCAACGCGGCGCGTCGATGGGGCAGCGGCGTGGCCAGCGCCAGCCCGTCCGCCGATGTGCTGCACGGCTCCCCCATGCCGCTGACCGTGCTGACCGAGGAGGAGGCGATGTTCAAGGACTCGGTGGCGCGCTTCGCCGCCGATGTGATCCAGCCGAGCGTGCGCGCCATGGACGAGGCCGGCCAGATGACGCCCGAGGTCATCCAGGGTCTCTTTGACAACGGGGTACGCTGTCAATCGTCAACCACTGGGACTGTAGGAGAGAGCATCAACTAACCTGACTATCAATTGACTGCAGCTGCTGTCGGTGGAGATCCCGATGGAGTACGGGGGCGTGGGCGCGTC…	:	99.93	1358	0	1	0	2676	0	+-	0	0	+-	0			Yes*
Ps_108402	1357	P7076	P7076_02853:729-2085 (-)	n.a.	:	100	1357	0	0	0	2690									No polymorphism
Ps_108404	744	P7064	P7064_08259:636-1378 (-)	ATGAACTTCCGCGCCGTCCTCATCGCTGTCGTGGCGTCTTTCGCCGCTGCCCAAGCCGGCAACGTGATCCCTTACGACGAGGTGCACCCATTCGCGCAGCCTGCGCCCGTCACGGACCTTCACAAGACCATGCTCAAGTACAAGCCCCACCTGAAAATCAAGGAGGGGTGCCACCCGTACCCTGCCGTCCAGAAGAACGGAGACATCAGCGGCGGCCTCGAGTGGAGCAGCCCCACGGACAATGCCGAGTGTAAGGGCTCCCCTCTGGGCTCGCAGGTCTACGCGCGTTCGTCGTGGGTCAAGGGCAAATTCGCATCATGTACGCCTGGTACTTCCCGATGGGTCGTGCTCCGCTCCTTCCCTTCGGCCACCGCAATGGTTGGGAGTACGCCATCGTGT…	:	99.87	744	0	1	0	1459	0	+-	0	0	+-	0			Yes*
Ps_108404	744	P7076	P7076_03417:2725-3468 (-)	n.a.	:	100	744	0	0	0	1475									No polymorphism
Ps_108405	1697	P7076	P7076_02410:13747-15442 (+)	ATGCTGGGGCGACGCGGCCTCGGCGCCGCGCAGTGCGCGTGGCGCAGCTCCTGGGCGCGCGCCGTGTCCACGAAGGCCTTGTCCAGACGCTCCTCCATCCGCGACGCGCGTCTGCTGGACAGCGGCTCGCGCGTGGCCGTGGGCGGCTGGGTCAAGTCGGTGCGCAAGCACAAGTCCGTGAGCTTCGTGAACGTCAACGACGGCTCGTGCCTGGGCGAGCTGCAGATCACGCTGCCGGCCGAGGAGTCGGAGGCGGCGGCGACGCAGTCGCTGGGCGCCAAGATCAGCGACATCACCGTCGGCTCGAGCGTCTACGCGGAGGGCGAGCTGCGTGAAGTGCCGGGCGGCAAGCAGAAGCGGCTGGAGCTGCACCCGAGCACGCTGGAGGTGCTGGGCAAG…	:	99.94	1697	0	1	0	3348	0	+-	0	0	+-	0			Yes*
Ps_108406	851	P7064	P7064_15226:4986-5836 (-)	n.a.	:	100	851	0	0	0	1687									No polymorphism
Ps_108406	851	P7074	P7074_11722:632-1482 (+)	n.a.	:	100	851	0	0	0	1687									No polymorphism
Ps_108406	851	P7076	P7076_02410:7888-8738 (+)	n.a.	:	100	851	0	0	0	1687									No polymorphism
Ps_108407	1115	P7074	P7074_12888:2481-3597 (-)	ATGACCCTCAAGCTGCAAGGAACCTTCACGGCGCTCGTGACGCCCTTCACGGAAGACGGCAGCGCCGTGGACTACGCCAAGCTGCGCGAGCTCGTGGAGTGGCAGATCCAGGAGGGCATCAACGGCCTCGTGCCGGTACGTCCTGCAGCCGATTGCGCATTCTTGCCTTAGCCGTTCTAACTGTGTTTGCCTTGCTGGAATGACTGCTGCAGATGGGCACGACGGGCGAGTGCCCCACGGTCTCCCACGAGGAGCACGACCGTATCATCGCCGAGGTGGTGGCCACGGCCAACGGCCGCGTGCCGATCATCGCCGGCACGGGCTCCAACAGCACGGCCGAGGCTCTGCGCCTGACGCGTGCCGCCAAGGAGGCTGGCGCCGACGCCTGCCTCGTGGTGT…	:	99.82	1117	0	2	0	2183	0	+-	0	0	+-	0			Yes*
Ps_108407	1115	P7076	P7076_00933:25102-26216 (+)	n.a.	:	100	1115	0	0	0	2210									No polymorphism
Ps_108408	1267	P7074	P7074_11633:361-1627 (+)	n.a.	:	100	1267	0	0	0	2512									No polymorphism
Ps_108408	1267	P7076	P7076_18120:21774-23040 (-)	n.a.	:	100	1267	0	0	0	2512									No polymorphism
Ps_108409	1266	P7076	P7076_18120:19300-20565 (-)	n.a.	:	100	1266	0	0	0	2510									No polymorphism
Ps_108410	1776	P7076	P7076_18120:14320-16095 (+)	n.a.	:	100	1776	0	0	0	3521									No polymorphism
Ps_108411	919	P7064	P7064_15588:56-974 (-)	n.a.	:	100	919	0	0	0	1822									No polymorphism
Ps_108411	919	P7076	P7076_18120:5505-6423 (-)	n.a.	:	100	919	0	0	0	1822									No polymorphism
Ps_108412	1113	P7064	P7064_17350:962-2074 (+)	n.a.	:	100	1113	0	0	0	2206									No polymorphism
Ps_108412	1113	P7074	P7074_19706:119-1231 (-)	n.a.	:	100	1113	0	0	0	2206									No polymorphism
Ps_108412	1113	P7076	P7076_06537:15881-16993 (-)	n.a.	:	100	1113	0	0	0	2206									No polymorphism
Ps_108413	1768	P7064	P7064_13593:4254-6021 (+)	n.a.	:	100	1768	0	0	0	3505									No polymorphism
Ps_108413	1768	P7074	P7074_22002:2190-3957 (-)	n.a.	:	100	1768	0	0	0	3505									No polymorphism
Ps_108413	1768	P7076	P7076_05783:19492-21259 (-)	n.a.	:	100	1768	0	0	0	3505									No polymorphism
Ps_108414	756	P7064	P7064_13593:8749-9504 (+)	n.a.	:	100	756	0	0	0	1499									No polymorphism
Ps_108414	756	P7074	P7074_24726:485-1240 (+)	n.a.	:	100	756	0	0	0	1499									No polymorphism
Ps_108414	756	P7076	P7076_05783:16009-16764 (-)	n.a.	:	100	756	0	0	0	1499									No polymorphism
Ps_108416	931	P7064	P7064_12087:2003-2933 (+)	n.a.	:	100	931	0	0	0	1846									No polymorphism
Ps_108416	931	P7074	P7074_34324:1377-2307 (+)	n.a.	:	100	931	0	0	0	1846									No polymorphism
Ps_108416	931	P7076	P7076_05770:18471-19401 (-)	n.a.	:	100	931	0	0	0	1846									No polymorphism
Ps_108417	2373	P7076	P7076_15448:73514-75885 (-)	ATGACCGGCGGCGAGACGTTCGCGTTCCAGGCCGAGGTCTCGCGCCTCATGGACATCCTCATCAACTCGCTGTACCGCACCAAGGAGATCTTCCTGCGCGAGCTCATTTCCAACGCCTCGGACGCGCTGGACAAGATCCGCTTCCTGGCTCTGTCCAACAGCGAGCTGCTGGGCAAGCTGCGCGACCTGGAGATCCGCATCAGCTTCGACAAGGACGCGCACACGCTGACCATCCGCGACACGGGCGTGGGCATGACCAAGGACGACCTGGTCAACAACCTCGGCACGGTGGCCAAGTCCGGCACCGCTAACTTCGTTGAGGCCATGCAGGCTGGCACCGACGACAGCAACCTCATTGGTCAGTTCGGTGTGGGCTTCTACTCCGTCTACCTCGTGGCC…	:	99.96	2373	0	1	0	4688	0	+-	0	0	+-	0			Yes*
Ps_108418	2142	P7074	P7074_22483:1967-4108 (-)	n.a.	:	100	2142	0	0	0	4246									No polymorphism
Ps_108418	2142	P7076	P7076_15448:22991-25132 (-)	n.a.	:	100	2142	0	0	0	4246									No polymorphism
Ps_108419	4625	P7076	P7076_15448:15584-20208 (-)	n.a.	:	100	4625	0	0	0	9168									No polymorphism
Ps_108421	870	P7064	P7064_15923:5829-6698 (+)	n.a.	:	100	870	0	0	0	1725									No polymorphism
Ps_108421	870	P7074	P7074_16561:609-1478 (+)	n.a.	:	100	870	0	0	0	1725									No polymorphism
Ps_108422	1986	P7064	P7064_15923:2597-4581 (+)	ATGGCCGAGGCTTCACTGCTGCAGCGCGGGCTGCAGTTTCTGGAGGAGAATGACGAGAAGCGATCTGGTGTGTGGCTCGTGTGGCTACTACTAGTGCTGGTGCGCTGGCTTGTGGGCCTCCACTCGTACTCTGGCGAGCACACGCCGCCCATGTTCGGCGACTACGAGGCGCAACGCCACTGGATGGAGATCACGATCAACCTGCCGGTCTCGGACTGGTACTTCAACACCACATCCAACGACCTGCTCTACTGGGGACTGGACTACCCGCCGCTGACTGCATACGTGTCGTATCTATTCGGGCGCGTGGCGGAAGTTACGGAGCCGGCTATGGTGGAGCTCACGAGCTCGAGGGGATATGAGTCGGCTACGAGCAAGGTGTTCATGCGCACGTCCGTG…	:	99.95	1986	0	1	0	3921	0	+-	0	0	+-	0			Yes*
Ps_108423	989	P7064	P7064_15923:1418-2406 (-)	n.a.	:	100	989	0	0	0	1961									No polymorphism
Ps_108424	1559	P7076	P7076_07707:897-2459 (+)	ATGTGGAGCCGACTCGCCGCCACCTCCGCGCGCCTCAACGCTGCGCGCTCCTCCCTCCTGCTGAGCCAGCAGGGCCGCCTCATGAGCACGCGCCGCGTGCCCTCCGAGGAGACGCTCTCGGCGCTCAAGGCGCTGCTGGGCGACCGCCTCTCGACTGCCGCGTCCGTTCTGGAGGTGCGTACTCTAAACACCAGCAGCGACGCCGTTAACAGCTTCTTTCTCTAACTAATCGCTCTCTGTATCTACGCCCACCTACAGCAACACGGAACGGACGAGTCCTACCACGCGGTGGCTCCCCCCGACGCCGTCGCCTTCGTGCAGTCCACGGAGGAGGTGTCGGAGGTCGTCAAGATCTGCGCGGCCGCCGGCACGCCCGTCATCCCCTTCGGCGCGGGGTCC…	:	99.74	1563	0	4	0	3035	0	+-	0	0	+-	0			Yes*
Ps_108425	603	P7064	P7064_11472:48-650 (+)	ATGACTCAGCCTACCCTCAAGCTCACCTACTTCGACGGCAAGGGCCGCGCCGAGCTCACGCGGTTGATCTTCAACTACGGCGGTGTGGCGTTCACGGACGACCGCATCTCGCACGCCGACTTTGGCGCTCTCAAGCCCACGCTGCCGTTCGGCCAGGTGCCGATCCTCGAGGTGGATGGCGTCGTGTACGCCCAGAGCATGGCCATCGCCCGCTACGCTGCTAAGATTGCTGGCCTGTACCCGAGTAACGCGGTGGAGGCCCTGAAGGCCGACATGTTCTCGTGCTCGATGGGTGACCTGGAGGGACCGTTCGTCGACATTGCCTTCAAGACTCCCGATGAGGCCGAGAAGGCCCAGAAGAAGAAGGTCTTCATCGAGGAGACGGTGCCCAAGTTCTTC…	:	98.84	603	7	0	0	1140	0.004	+-	0.0029	0.0814	+-	0.0373	0.153173	0.0385626	Yes - Negative
Ps_108426	630	P7074	P7074_21548:36-665 (+)	n.a.	:	100	630	0	0	0	1249									No polymorphism
Ps_108426	630	P7076	P7076_03782:17256-17885 (+)	n.a.	:	100	630	0	0	0	1249									No polymorphism
Ps_108427	880	P7064	P7064_19667:273-1151 (+)	ATGGCTACGCTGCTCACGATGCCGTCGTGCATGGAGCTCTTCAGCACGTGTCAGCTGGGCGTGGGCAAGCTCAACCAGAAGCTTGGCGTCTCTGCGGCGGAGGGGTACAAACCTGTGAGTATCGTGTCGGCCAGCGAGTCCAAGACCGTGACCGAGAACAGCACCAAAGTTGCGATGCTGGTGCAGCTGGCGCCGCTAACGGACTGCTTGTCGGATCCATCGACGGCGAAGGGGGACAGGTGGGGACGAAGATGTGACGTAGTATCTGCGAAGATAAGAGATCGTGGGAGCTTCTAACTGAAGTTGCCCTGTGGATCTGGTAGCTGCCAGTTTGACATGTCCAAGGTGGAGTTCTACAGTATCCTGCTGACGCACGAATTTGGAGCCTCGTGGAAGCTG…	:	99.77	880	1	1	0	1721	0	+-	0	0	+-	0			Yes*
Ps_108427	880	P7074	P7074_22595:1285-2164 (-)	n.a.	:	100	880	0	0	0	1744									No polymorphism
Ps_108427	880	P7076	P7076_03782:14906-15785 (+)	ATGGCTACGCTGCTCACGATGCCGTCGTGCATGGAGCTCTTCAGCACGTGTCAGCTGGGCGTGGGCAAGCTCAACCAGAAGCTTGGCGTCTCTGCGGCGGAGGGGTACAAACCTGTGAGTATCGTGTCGGCCAGCGAGTCCAAGACCGTGACCGAGAACAGCACCAAAGTTGCGATGCTGGTGCAGCTGGCGCCGCTAACGGACTGCTTGTCGGATCCATCGACGGCGAAGGGGGACAGGTGGGGACGAAGATGTGACGTAGTATCTGCGAAGATAAGAGATCGTGGGAGCTTCTAACTGAAGTTGCCCTGTGGATCTGGTAGCTGCCAGTTTGACATGTCCAAGGTGGAGTTCTACAGTATCCTGCTGACGCACGAATTTGGAGCCTCGTGGAAGCTG…	:	99.89	880	1	0	0	1737	0	+-	0	0	+-	0			Yes*
Ps_108428	1568	P7074	P7074_22595:2441-4008 (+)	ATGGGCATCGAGGGCAGCGCCAACAAGCTGGGCGTAGGGATCATCCGCTACCGCGCGGACGGCGAGACGGAGATCCTGTCGAACCCTCGCAAGACGTACATCACGCCGCCCGGCCAGGGCTTCCTGCCGCGCGAGACAGCCTGGCATCACCAGAACCACGTCGTGGGCATCGTGCGGGCGGCTCTGGCCGAGGCCAACGTGTCGCCGCAGCAGCTGGACTGCATCTGCTACACCAAGGGCCCGGGCATGGGCGGGCCTCTGCGCTCGGCCGCCGTCTGCGCGCGGATGCTGTCGCTGCTGTGGAACAAGCCGCTGGTGGGCGTCAACCACTGCGTCGGACGTCAGTGCTCTAGCTGCAATGATGGAGGTGTTACAGGTGGTGGTCTTGCTAACTTGTGG…	:	99.94	1568	1	0	0	3100	0	+-	0	0.0049	+-	0.0049	0.671141	0.317311	Yes
Ps_108428	1568	P7076	P7076_03782:13065-14632 (-)	ATGGGCATCGAGGGCAGCGCCAACAAGCTGGGCGTAGGGATCATCCGCTACCGCGCGGACGGCGAGACGGAGATCCTGTCGAACCCTCGCAAGACGTACATCACGCCGCCCGGCCAGGGCTTCCTGCCGCGCGAGACAGCCTGGCATCACCAGAACCACGTCGTGGGCATCGTGCGGGCGGCTCTGGCCGAGGCCAACGTGTCGCCGCAGCAGCTGGACTGCATCTGCTACACCAAGGGCCCGGGCATGGGCGGGCCGCTGCGCTCGGCCGCCGTCTGCGCGCGGATGCTGTCGCTGCTGTGGAACAAGCCGCTGGTGGGCGTCAACCACTGCGTCGGACGTCAGTGCTCTAGCTGCAATGATGGAGGTGTTACAGGTGGTGGTCTTGCTAACTTGTGG…	:	99.94	1568	1	0	0	3100	0	+-	0	0	+-	0			Yes*
Ps_108431	1236	P7064	P7064_18191:759-1994 (-)	n.a.	:	100	1236	0	0	0	2450									No polymorphism
Ps_108432	1832	P7064	P7064_18191:2970-4801 (-)	n.a.	:	100	1832	0	0	0	3632									No polymorphism
Ps_108433	1962	P7064	P7064_05530:15496-17457 (-)	n.a.	:	100	1962	0	0	0	3889									No polymorphism
Ps_108433	1962	P7074	P7074_20594:1505-3466 (-)	n.a.	:	100	1962	0	0	0	3889									No polymorphism
Ps_108433	1962	P7076	P7076_05584:185-2146 (+)	ATGGGCATCGTCGATCGCATCAAGGAGATCGGTGCGTCTCGAGTGCTGATTTGTGCCCGACTGTGGCGCTTGTGCTGGTTCTGCAAGCCCCCGAGGAGGGATCGAAGTCGATGGCTTTGGATGGAGGTCTTACGTCCGATTCTTGTGTGTGTGTCTGTGGCTGTGTGCTGCTGCTACCAGAGGATGAGATGAAGCGGACGCAGATCAACAAGGCCACGGAGGGCCATCTTGGCCGTCTCAAGGCCAAGCTCGCCAAGCTGCGCACGGAGGTGCGCGCCCTACTTGTGCAGCGGACGGGTATTGGTGACTCTGGCTGACTTGTAGCGCTCTTTGTTGTCATGTAGCTTCTCGAGGAAGGAAAGTCGAGTGGCGGTGGCGGCGAAGGTAAGGATTTAGTGC…	:	99.8	1962	4	0	0	3858	0	+-	0	0.004	+-	0.004	0.714286	0.317311	Yes
Ps_108434	1386	P7064	P7064_16142:11982-13366 (-)	ATGGCGTCGCTGTCTCTCTGGAAGGTGGTGGAGCTGGCAGTGAGCGGCGATGCGTCGTGGGGCCGCGTTCTCCGCAAGAAGGCGAAGAAGGAGCAGTACTTGGCCGGCTTCCCCGGTCTCGTGGGCAACACGCCCATGGTGGAGCTCACCAGTCTGTCCAAGGCCACCGGCTGCACGATTCTGTGGGATTCAATACTATGTGCAAGTTTGTTATAGTCAATTGACTGATCGGGGAGGGGTCCATTGTACGCTTGGTGCTTCCAGGCTAAAGCCGAGTTCCTGAATCCGGGTGGCAGCTCCAAGGATCGAATCGCGAAAGGAATCGTGGAGGATGCGGAGCGTCGTGGGCTCCTGAAAGAGGGCGGAACCATTGTCGAGGGAACGTCCGGTAGTACGGGC…	:	99.93	1386	0	1	0	2732	0	+-	0	0	+-	0			Yes*
Ps_108435	351	P7064	P7064_19240:3507-3857 (-)	n.a.	:	100	351	0	0	0	696									No polymorphism
Ps_108435	351	P7076	P7076_03034:36553-36903 (-)	n.a.	:	100	351	0	0	0	696									No polymorphism
Ps_108437	312	P7064	P7064_13395:714-1026 (+)	ATGTCTGGACGTGGCAAGGGCGGCAAGGGACTCGGCAAGGGCGGCGCTAAGCGTCACCGCAAGGTCCTTCGCGACAACATCCAGGGCATCACCAAGCCCGCCATCCGCCGTCTCGCACGCCGTGGCTGGTGTGAAGCGTATCTCCGGCCTAATCTACGAGGAGACCCGCGGTGTCCTCAAGGTGTTCCTCGAGAACGTCATCCGCGACTCGGTCACCTACACGGAGCACGCTCGCCGCAAAACCGTGACGGCCATGGACGTCGTGTACGCCCTCAAGCGCCAGGGCCGCACCCTGTACGGCTTCGGCGGATAA	:	99.04	313	2	1	8e-168	589	0	+-	0	0.0411	+-	0.0293	0.195695	0.160697	Yes
Ps_108437	312	P7076	P7076_03034:17993-18304 (-)	n.a.	:	100	312	0	0	8e-177	618									No polymorphism
Ps_108438	2837	P7064	P7064_13393:2823-5658 (+)	ATGGGCAAGGTACCCTGTCAAACCCCGGCCCCCAAACACGTAAAAAGCCCTGTTGCACCCTAACAACGCACCTCCACGAGATCGATGAAGTCCTGCTTTGTCCGGAAAGCTCCAATGAACTTGGTGTGGTCGGGCGTGCTGTGTCAGTTGGCGAATATCCGTCAGCTAGGTATAATAGTGAAAGATACTTGAAGCAGCATGGGGGACGCACCCGTAGTCCACTTTCATGTGCTGGCCGTTGACGAAGAAGATGGTGGCGGGGATGAGGGTGATGTCGAAGTACTGGCAGTAGATCGGCACCTGCTCCGCCTCCACGAGGCACAGTCGAGCCATCTTGGACAGCTCGCGCTCGCACCTGGCCAGCTACAGTACAGTAGTGGAGATCATCAGACAACGGTC…	:	99.96	2837	0	1	0	5608	0	+-	0	0	+-	0			Yes*
Ps_108438	2837	P7076	P7076_03034:12186-15022 (-)	ATGGGCAAGGTACCCTGTCAAACCCCGGCCCCCAAACACGTAAAAAGCCCTGTTGCACCCTAACAACGCACCTCCACGAGATCGATGAAGTCCTGCTTTGTCCGGAAAGCTCCAATGAACTTGGTGTGGTCGGGCGTGCTGTGTCAGTTGGCGAATATCCGTCAGCTAGGTATAATAGTGAAAGATACTTGAAGCAGCATGGGGGACGCACCCGTAGTCCACTTTCATGTGCTGGCCGTTGACGAAGAAGATGGTGGCGGGGATGAGGGTGATGTCGAAGTACTGGCAGTAGATCGGCACCTGCTCCGCCTCCACGAGGCACAGTCGAGCCATCTTGGACAGCTCGCGCTCGCACCTGGCCAGCTACAGTACAGTAGTGGAGATCATCAGACAACGGTC…	:	99.93	2837	2	0	0	5608	0	+-	0	0	+-	0			Yes*
Ps_108439	3278	P7064	P7064_16562:4156-7431 (+)	ATGGACATTGACCAGACCGGCGCGGCTCTGATCGACGAGGGGCTCTACAGCCGCCAGCTCTACGTGATGGGCCGCGAGGCCCAGCTGCGCATGGGGGCGTCCAACGTGCTCATCGTGGGGCTCAACGGACTCGGCGTGGAGATCGCCAAGAACGTCGTCCTGGCTGGAGTCAAGAGCGTCACGCTGCACGACGACGCGCCGGCCACCGCGCTCGACCTGGCGTCCCAGTTTTACCTGAGCGAGGCCGACATTGGCAAGTCGCGCGCGACAGTGTCAGTGCAGAAGCTGGCGGAGCTGAATCCGTACGTCCCCGTCCGCTGCCACTCGGGCGAGATCACGGAGGAGTTCCTCGCTGGATTCAGGGTGCGCAATTGATGACTACATAGCTGTAGCTTCGCT…	:	99.94	3278	0	2	0	6466	0	+-	0	0	+-	0			Yes*
Ps_108439	3278	P7076	P7076_04776:21732-25009 (-)	n.a.	:	100	3278	0	0	0	6498									No polymorphism
Ps_108440	567	P7064	P7064_17001:2287-2853 (-)	n.a.	:	100	567	0	0	0	1124									No polymorphism
Ps_108440	567	P7076	P7076_04776:9707-10273 (-)	n.a.	:	100	567	0	0	0	1124									No polymorphism
Ps_108442	1497	P7076	P7076_08638:7951-9447 (-)	n.a.	:	100	1497	0	0	0	2968									No polymorphism
Ps_108443	1500	P7074	P7074_10413:2115-3612 (+)	ATGGACGCCTACGAGCAGGTCCGCATCATCGGCAAGGGCTCCTTCGGCGTCGTCACGCAGATCGTGCGCAAGTCCGACCGCAAGGTGAGCTGCGACAGGCAAATACGACTTCCAACCGTTCGGTGGGGGCGGCGTACTGATATGTGTGTGTGCGTCGCAGATGCTGGTGTGGAAGGAAGTCAACTACGGCGCCATGAGCGAGAAGGAGAAGCAGCTCATCGTCAGCGAGGTGCGTCGTGCTTCGTCTACAGGTGGAGCAGACTCTTTTTGGGACGTAAACTGATAATTCTGTGGGTTGGGTGCTGCAGGTGAACATTCTTCGTGAGCTGCGTCACCCGCACATTGTGCGCTACCTGGACCGAGTGATCGACAAGCAGGCCACCAAGATTTACATCGTCA…	:	99.87	1500	0	2	0	2942	0	+-	0	0	+-	0			Yes*
Ps_108443	1500	P7076	P7076_04489:10935-12434 (-)	n.a.	:	100	1500	0	0	0	2974									No polymorphism
Ps_108444	1209	P7074	P7074_16630:3165-4373 (-)	n.a.	:	100	1209	0	0	0	2397									No polymorphism
Ps_108444	1209	P7076	P7076_07027:9092-10300 (-)	n.a.	:	100	1209	0	0	0	2397									No polymorphism
Ps_108446	1396	P7076	P7076_08287:12010-13405 (+)	n.a.	:	100	1396	0	0	0	2767									No polymorphism
Ps_108448	738	P7064	P7064_20944:826-1563 (-)	n.a.	:	100	738	0	0	0	1463									No polymorphism
Ps_108448	738	P7076	P7076_08280:936-1673 (+)	n.a.	:	100	738	0	0	0	1463									No polymorphism
Ps_108449	435	P7074	P7074_19789:110-544 (-)	n.a.	:	100	435	0	0	0	862									No polymorphism
Ps_108449	435	P7076	P7076_05228:2350-2784 (-)	n.a.	:	100	435	0	0	0	862									No polymorphism
Ps_108450	1356	P7074	P7074_23961:2818-4173 (+)	ATGGCGCTTCCTCCTCCGCCGGCGCTGGCCGCCGTGGCGGCCCCCTGGGTCCTCATGTTCATCTTCGTGGTCTGGGCGTTCGTGCGCGGCTTGAGCTGCTCGGTCCCTCGTGCTGCGCGTGGAGAGACCAAGGGACTTCGCGTGGGGTTCCTGCACCCGGACTTCGGCATCGGCGGCGCCGAGAACCTCGTGGTCAACGCGGCGGTGGCGCTGCAGCAGCGCGGCGCTCACGTGACCGTGTTCACGGCCCACCACGACGTGAACCACTGCTTCGAAGAGACGCGCGGCGACGGGCCGCTGGCGGCGCATGTGCGCGTGCACGGCGACTGGCTGCCGCGCACGATCCTGGGCAAGCTCTACGCGTTCTGCGCCGTGGTGCGCGTGCTGCTCGTGACGCTG…	:	99.93	1356	1	0	0	2680	0	+-	0	0.0034	+-	0.0034	0.746269	0.317311	Yes
Ps_108450	1356	P7076	P7076_00214:17989-19344 (-)	n.a.	:	100	1356	0	0	0	2688									No polymorphism
Ps_108451	2121	P7064	P7064_18578:2636-4758 (-)	ATGGCTTCAAGTCTCAGTAATCGTGCTTCAGGATCAGTATCCCCCATGCGTATCATTTGCGTTCAACACTTGACCGCCACGAGGTCCGCGAGTCCCGTGGGGGCGGGCTCCCTCACAACGGATTCCTCCACGTACATTGCTTTCCAATCGCTTCCTTACCATGATGCTCGCTGTGCGACGTGAAGCTGCATTGGTCCGCAGCCTTTCGACGCTCTCGTTCGCGCCGCCGCCGCCGGTGCCTCCTCGTCGCGTGGTGGTCACCGGACTGGGCGCTGTGACCCCGTTCGGCGTAGGCGTTGAGCGCGCGTGGAAGAAGGTCTTGGGCTCGCAATGCGCCATTCAGGTACGATGGCGATGGATCTTTGTCGTGGTTGCATTGGCATTGACAAAATCGTTGTG…	:	99.81	2123	2	2	0	4161	0.002	+-	0.0014	0	+-	0	1.2	0.153127	Yes
Ps_108451	2121	P7076	P7076_00214:23564-25684 (-)	ATGGCTTCAAGTCTCAGTAATCGTGCTTCAGGATCAGTATCCCCCATGCGTATCATTTGCGTTCAACACTTGACCGCCACGAGGTCCGCGAGTCCCGTGGGGGCGGGCTCCCTCACAACGGATTCCTCCACGTACATTGCTTTCCAATCGCTTCCTTACCATGATGCTCGCTGTGCGACGTGAAGCTGCATTGGTCCGCAGCCTTTCGACGCTCTCGTTCGCGCCGCCGCCGCCGGTGCCTCCTCGTCGCGTGGTGGTCACCGGACTGGGCGCTGTGACCCCGTTCGGCGTAGGCGTTGAGCGCGCGTGGAAGAAGGTCTTGGGCTCGCAATGCGCCATTCAGGTACGATGGCGATGGATCTTTGTCGTGGTTGCATTGGCATTGACAAAATCGTTGTG…	:	99.95	2121	1	0	0	4197	0.001	+-	0.001	0	+-	0	1.1	0.317311	Yes
Ps_108452	2071	P7074	P7074_16062:1543-3613 (+)	ATGTGCTCCACACAAGCGACTTATCGCCTCACAGTTGCACACCCAATCAAGATGCTGCGCCGAGCGGCGTCTTCCTCTGCAGCGCGAGGCTTGTCGACGCTCTCGTTCAGCGCGCCGCCGCCAACGCCCAACCGCCGCGTGGTAGTGACTGGCCTGGGCGCCGTCACGCCCTTCGGCGTGGGCGTCTCGCGCTCGTGGGACGCGCTGCTGGACTCGCAGTGCGCCATCCGCGTATGACACAGCGTCAGTTTTGGACTGTGTAGAGTTTAGAGGATTAACATTGATGGGTTTGGCGCTCTGCTTGCTGTGCATTGTAGACGGTGGACGCTCTGGCAGACACGGGACTGAACTGCACTATTGGAGCCACCGTGCCGCGAGGAGACGGCGAAGGGGCGTTCC…	:	99.86	2071	3	0	0	4082	0.0021	+-	0.0015	0.0025	+-	0.0025	0.968	0.890874	Yes
Ps_108453	2008	P7064	P7064_05862:198-2204 (+)	ATGCCGACCGTGGGGGTCAAGCGCGACGAGCTGTTCGCGGCCATGGGCCAGACGTACACGGACGAGGAGTTCGACGTGCTGTGCTTCGAGTTCGGCATCGAGCTGGACGACATCACGAGCGAGAAGCAGCTCAAGCAGCGCGAGACGCAGGGCCAGGACAAGGACCACTCGGCCCACTCGGACGCCGTGCTCTACAAGATCGACGTGCCCGCCAACCGCTACGACCTGCTCTGCGTCGAGGGCATCGCGCGCGCGCTGCGCATCTTCCTGGAGAAGGAGCGCCCGCCCGTGTACACGCTCACGCCGCGCGCCGAGGGCCCGCACCACATCACGGTCAAGCCCAACACCAAGGTCCGTGCCAATGCAATTGAATTGCATTGCAATTGCAATAGATAGAGT…	:	99.95	2008	0	1	0	3965	0	+-	0	0	+-	0			Yes*
Ps_108453	2008	P7076	P7076_07266:14070-16077 (-)	n.a.	:	100	2008	0	0	0	3981									No polymorphism
Ps_108454	1128	P7076	P7076_05920:28964-30091 (-)	ATGGCGGCCAAGATCGAGGAGCTGGCGCGCCTGCCGCAGACGGGCGTGTCGCTGCAGTACCTGCTCGAGTTCGGCACGGCCATCTCGCCGCAGAAGCTCATCCAGTCGGCGCGCTTCCTGCACGGCGAGCTGCCGGTGCGGTACGCGCACCGCATCAAGAACCTGGAGAACCTGCCGCACGGGCTCAGCGACATGCCGTCGGTGCAGCAGGTGCGCGCGTGGTACGTGGACTCGGCCAAGGAGCTGCTCAGCTTCCCCAAGGTCGAGAGCTTCCAGGACGAGCTGGCCTTCCGGTCGCTCATCGAGAGCATCAAGATGCGGCACAGCGGCACGCTCTACACCATGGCCAAGGGCGTGCACGAGCTCAAGATGGAGCTGTTTAAAACCTTCTCGCAGAAG…	:	99.91	1128	1	0	0	2228	0	+-	0	0.0065	+-	0.0065	0.606061	0.317311	Yes
Ps_108456	1161	P7074	P7074_18136:847-2007 (-)	ATGGCCGAGGACGTGGTGCCCGAGAAGCTGAGCCGCCGCACGCTGGCGCTCGCGCGGCAGCAGCAGGCCGAGGAGCAGGCCAGCCAGAACAAGAGCAAGGCCCGCCAGGCCGCCGCGCATCCCGCCAAGCCCCAGGCGCAGGACAGCAGCGACGAGTCGGACGCCGAGTCGGACGACGACCAGGACATGGACACGGACGAGTACGACGGCCAGGACCTCGTGCGCATCAACGACGGCTACGTGGAGGAGGTGGAGATCTGCGAGGACGACGAGGAGGCGCTCGCCAACTTCATGGTGGGCGCGCCCGAGCGCCGCAACCTGGCCGACATCATCATGGACAAGATTTTCGAGAAGGAGGCCCGCGAGCGAGGCGAGATGGACGACGACAGCCAAGCCCCG…	:	99.83	1161	2	0	0	2286	0.0009	+-	0.0009	0.0126	+-	0.0126	0.482301	0.354336	Yes
Ps_108458	1248	P7076	P7076_06348:1650-2897 (+)	n.a.	:	100	1248	0	0	0	2474									No polymorphism
Ps_108459	846	P7064	P7064_15437:14292-15137 (-)	n.a.	:	100	846	0	0	0	1677									No polymorphism
Ps_108459	846	P7076	P7076_06348:32630-33475 (+)	n.a.	:	100	846	0	0	0	1677									No polymorphism
Ps_108461	1680	P7076	P7076_06348:56698-58377 (-)	n.a.	:	100	1680	0	0	0	3330									No polymorphism
Ps_108462	1668	P7076	P7076_06348:58753-60420 (+)	n.a.	:	100	1668	0	0	0	3307									No polymorphism
Ps_108463	900	P7074	P7074_26922:1688-2587 (-)	n.a.	:	100	900	0	0	0	1784									No polymorphism
Ps_108463	900	P7076	P7076_06862:2330-3229 (+)	n.a.	:	100	900	0	0	0	1784									No polymorphism
Ps_108464	786	P7064	P7064_16453:2031-2816 (-)	n.a.	:	100	786	0	0	0	1558									No polymorphism
Ps_108464	786	P7074	P7074_20604:1682-2467 (+)	n.a.	:	100	786	0	0	0	1558									No polymorphism
Ps_108464	786	P7076	P7076_06862:10030-10815 (-)	n.a.	:	100	786	0	0	0	1558									No polymorphism
Ps_108468	3348	P7076	P7076_06910:3952-7299 (+)	n.a.	:	100	3348	0	0	0	6637									No polymorphism
Ps_108469	1017	P7076	P7076_06910:20705-21721 (+)	n.a.	:	100	1017	0	0	0	2016									No polymorphism
Ps_108472	1179	P7064	P7064_07997:657-1835 (+)	n.a.	:	100	1179	0	0	0	2337									No polymorphism
Ps_108472	1179	P7074	P7074_20178:2226-3404 (+)	n.a.	:	100	1179	0	0	0	2337									No polymorphism
Ps_108472	1179	P7076	P7076_06365:2609-3787 (-)	n.a.	:	100	1179	0	0	0	2337									No polymorphism
Ps_108473	927	P7064	P7064_11851:6664-7590 (+)	n.a.	:	100	927	0	0	0	1838									No polymorphism
Ps_108473	927	P7074	P7074_19423:750-1676 (-)	n.a.	:	100	927	0	0	0	1838									No polymorphism
Ps_108473	927	P7076	P7076_06366:1126-2051 (-)	ATGGACGGATACGACCACTTGTTCAAGCTCCTGCTCATCGGAGACGCCGGCGTCGGCAAGAGCAGGTGAGTCTGCGGTCGATGTGGGGGTTTTCGGCGCTTTTCCCTCATTTTCGCTCGCTCCGTTGTTATTGTTGCACTTCGTAGCATGCTGCTGCGGTTCACCGATGACACCTTCGACGACAACCTGCAGAGCACTATCGGTAAGCGGAAAAGGACGAGCATTCGCGTGCTTGAAGTGGCGCCCGGCCTTTGCTTTTTTCGTACATCCGGACTGGGACTTGACAGGGTTCGTGGGTGTGTGCAGGTGTCGACTTCAAGGTGAAGATGATGCAGGTGGACGGCAAGAAGATTAAGATGACTATTTGGGACACCGCCGGCCAGGAGCGCTTCCGCACGC…	:	99.89	927	0	1	0	1822	0	+-	0	0	+-	0			Yes*
Ps_108474	984	P7074	P7074_20435:1667-2649 (+)	ATGGACTCCCTGCACTCGAGCCTGCACCACCCCGCGCAGCGCGCCTGGAGCGAGCCGCACCTGCACCCGTCGCAGCTCATGTACCCGCTGTTCGTGACGCTGCGCGCCGAGGACAAGCCGATCCGCGGGCTCGAGCCGGAGCTGCAGTGGGGCCAGGGCGCGGACGGCAGCTTCGCGTCGCTCGTGGCGCACCTGCGCGCGCTCATGGCCAAGGGCCTGACCAGCGTCATGCTCTTCGGCGTCGTGGAGGACAAGGACGCGCGCGGCTCCATGGCCGAGAGCGACGGCACGCCCGTCATCAAGTGCACGCGCGCGCTGCGCAAGGCGCTGCCGGAGCTGCTGGTGGCCTGCGACGTGTGCATGTGCGAGTACACGGACCACGGCCACTGCGGCATCCTG…	:	99.9	984	0	1	0	1935	0	+-	0	0	+-	0			Yes*
Ps_108474	984	P7076	P7076_06744:5329-6312 (+)	n.a.	:	100	984	0	0	0	1951									No polymorphism
Ps_108475	483	P7064	P7064_21119:441-923 (-)	n.a.	:	100	483	0	0	0	957									No polymorphism
Ps_108476	3660	P7074	P7074_16711:2081-5737 (+)	ATGTTCATCTTCCTGAGCAAGAAGATCGCCATCCCCAACAATGTCAAGCTGCGGTGCGCGTCGTGGAACTCGGAGCAGGGCTGGATCGCGTGCGGCGGGCAGCACGGCCTGCTCAAGGTGCTGCGGCTCGAGTCGGCCGCGCAGACGGACGGCAAGGGCCCGCGCGGCATCGCGGCCGCCAGCAACCTCACCATGAACCAGTCGCTCGAGGGCCACAACGGCGCCGTCGTGTGCGCCACGTGGAACGCCAACTTCAAGAAGCTCACCACGAGCGACGAGAACGGGCTCATCATTGTGTGGGTGCTGCACCGCGGCATGTGGTACGAGGAGATGATCAACAACCGCAACAAGAGCGTGGTGCGCGATATGAAGTGGACCACCGACGGCCAGAAGATCTGC…	:	99.89	3660	1	3	0	7200	0.0004	+-	0.0004	0	+-	0	1.04	0.317311	Yes
Ps_108476	3660	P7076	P7076_01252:9836-13495 (+)	ATGTTCATCTTCCTGAGCAAGAAGATCGCCATCCCCAACAATGTCAAGCTGCGGTGCGCGTCGTGGAACTCGGAGCAGGGCTGGATCGCGTGCGGCGGGCAGCACGGCCTGCTCAAGGTGCTGCGGCTCGAGTCGGCCGCGCAGACGGACGGCAAGGGCCCGCGCGGCATCGCGGCCGCCAGCAACCTCACCATGAACCAGTCGCTCGAGGGCCACAACGGCGCCGTCGTGTGCGCCACGTGGAACGCCAACTTCAAGAAGCTCACCACGAGCGACGAGAACGGGCTCATCATTGTGTGGGTGCTGCACCGCGGCATGTGGTACGAGGAGATGATCAACAACCGCAACAAGAGCGTGGTGCGCGATATGAAGTGGACCACCGACGGCCAGAAGATCTGC…	:	99.97	3660	1	0	0	7247	0.0004	+-	0.0004	0	+-	0	1.04	0.317311	Yes
Ps_108480	591	P7064	P7064_06580:1752-2342 (-)	ATGGCCAAGATCGCTATCATCTACTACTCCACCTACGGCCACATCGCCAAGCTCGCCGAGTCGGCCAAGGAGGGTGCCGAGTCCGTGGAGGGCGTGACCGCCGAGATCTACCAGATCCAGGAGACGCTGCCCGAGGAGGTCCTGACCAAGATGCACGCGCCGCCCAAGAAGGACCACCCCGTGGCCACGACGGACGTGCTCAAGGAGGCGGACGGCATCCTCTTCGGCTTCCCGACGCGCTTTGGCTCGCTGCCGGCGCAGGTCAAGGCCTTCTTCGACTCGGCCGGTGGCCTGTGGGCTGCCGGTGCTCTGGTCGGCAAGCCGGCAGGTATCTTCTTCAGCACGGGCACCCAGGGCGGCGGCCAGGAGACCACGGCGTTCACTGCGCTGACGTTCCTG…	:	97.8	591	13	0	0	1068	0.009	+-	0.0044	0.1143	+-	0.0427	0.152856	0.0141649	Yes - Negative
Ps_108482	864	P7076	P7076_05780:9158-10021 (+)	n.a.	:	100	864	0	0	0	1713									No polymorphism
Ps_108483	818	P7074	P7074_09286:7289-8106 (+)	n.a.	:	100	818	0	0	0	1622									No polymorphism
Ps_108483	818	P7076	P7076_05780:7897-8714 (+)	n.a.	:	100	818	0	0	0	1622									No polymorphism
Ps_108484	1356	P7064	P7064_16578:1848-3203 (-)	ATGCTCCGACGATTCCTGCCCCGCCGCGCTCGCACCGCCATCGCTAGCGCGGCCCTTAAGGCTTCCGCCAATGCGAAAGCTAATTGCGTGCCTTTTCAAGTGTCCTGCAATGCTGCACACGAAGTTTGGGTTCCATCACGCGGGTATTTCTCTTTATACGGCCCATTGAAGCTCTCGACCTCCGCTGTTCCGGCCCGGTGGTTTTCGTCCCCAGAAGCGCCTACAAGCGGCGAATCCTTCACTTCGCTAGCGAATCAAGCGAAGCGGGAGATTGAAGTGATCCATGACGTGGTCGCCACCGCTGAGAACAAGCAAGAACTCGCTGAGCTGCGCGAAGAGGCTGCAGCTCCGGACCTTTGGGACGACGCGACTCGCGCTGCATCGGTGGTGCAACGACTG…	:	99.93	1356	1	0	0	2680	0	+-	0	0	+-	0			Yes*
Ps_108484	1356	P7076	P7076_03260:3827-5182 (+)	ATGCTCCGACGATTCCTGCCCCGCCGCGCTCGCACCGCCATCGCTAGCGCGGCCCTTAAGGCTTCCGCCAATGCGAAAGCTAATTGCGTGCCTTTTCAAGTGTCCTGCAATGCTGCACACGAAGTTTGGGTTCCATCACGCGGGTATTTCTCTTTATACGGCCCATTGAAGCTCTCGACCTCCGCTGTTCCGGCCCGGTGGTTTTCGTCCGCAGAAGCGCCTACAAGCGGCGAATCCTTCACTTCGCTAGCGAATCAAGCGAAGCGGGAGATTGAAGTGATCCATGACGTGGTCGCCACCGCTGAGAACAAGCAAGAACTCGCTGAGCTGCGCGAAGAGGCTGCAGCTCCGGACCTTTGGGACGACGCGACTCGCGCTGCATCGGTGGTGCAACGACTG…	:	99.93	1356	1	0	0	2680	0.0012	+-	0.0012	0	+-	0	1.12	0.317311	Yes
Ps_108485	1086	P7064	P7064_18591:4452-5538 (-)	ATGCTCAAGGACCAGCCGCTCAACCTCATGCTGCTCGCGGCGCCGCTGGCCGTCTGGGCGTCGCTCGGCGGCTGGAGCGACCTCTGGGTCTTCGTCTTCAACTTCATCGTCATGATCCCGCTGGCCAACCTGCTGGGCGAGGCCACCGAGTCGCTGGCCTTCCACACGGGCGAAAACCATCGGCGGGCTCGTGAACGCCACGTTCGGCAACGCCGTGGAGGTGATTGTCGCCATCTTCGCGCTCAAGGCGGGCCAGATCAACGTGGTGCAGAGCTCGCTTATCGGCTCCGTGCTGTCCAACCTGCTGCTCGTGCTGGGCTGCGCCTTCATCGCCGGCGGCGTGCGCAACAAGGAGAGCTCGTTCAACGCCGTGGGCGCCAGCGCCAACTCGTCGCTGCT…	:	99.91	1087	0	1	0	2139	0	+-	0	0	+-	0			Yes*
Ps_108488	696	P7074	P7074_10310:1479-2174 (-)	ATGCTGTCCTCGACGATCAAGAACTCGGTGCGCAAGGCCGCGGTGGCCCCCACCCTGACGCGCGGCCTGGCCTCGGCCGCCTCGTCCACGAAGGAGGTGGAGGAGATCGGCGGCTTCGGCCAGATGACGCAGCCCAAGCTGCAGCTCTTCGGCCTGCACGCCCGCTACGCCAACGCCCTGTACAGTGTGGCCGCCAAGCAGAACCAGCTGGAGTCTGTGGAGAAGGAGCTGCTCACCATCGAGGAGACCATCGCCAAGGAGCCCAACTTCGCCTCGTTCCTGCACGACCCCACGATCGCCCGTGCCTCCAAGAAGGAGGACATCGCCAAGGTCATGGAGAAGGCCAAGTTCTCCAAGCCCGTGGCTGGCCTGTTCGAGGTGCTCGCTGAGAACGGCCGT…	:	99.86	696	1	0	0	1372	0	+-	0	0.0157	+-	0.0158	0.389105	0.320383	Yes
Ps_108488	696	P7076	P7076_02393:1606-2301 (-)	n.a.	:	100	696	0	0	0	1380									No polymorphism
Ps_108489	501	P7064	P7064_24364:599-1099 (-)	n.a.	:	100	501	0	0	0	993									No polymorphism
Ps_108490	1616	P7064	P7064_30973:1206-2821 (+)	ATGCAGACTAATAGGTACGTGAAATCTACTAACCTAAGCCAAACCACTGGCGCAAGGTAAGTAACGTACGAGCACATTTTTTCCGAAGCTTTCAATCGACGATAAGCCACCCACTCCTTGGCGTATTATACCAGAAAGAACTACGCAAGGACGCCGCACTTCATTCTTCAATCTTCCGTCTCCAGCACAAGCTTCAGCTGCTTCCGTTTATCCCATCGACACGTTTCTCGACCAGACCATGAAGCTTTCCACGACGATCGGAGTCGTTATCGCCGCTGCATCCGCCTACCCACTTCTTTCGATGGCCCAACAGGCTGGTACTCAAGTGGCTGAGGTTCACCCGTCCCCGGTGCACAACAACTATTGACATCGCGCAGCAAGTCGGCAAGTCGAACGCGA…	:	99.88	1617	0	2	0	3174	0	+-	0	0	+-	0			Yes*
Ps_108490	1616	P7076	P7076_14164:3663-5278 (-)	ATGCAGACTAATAGGTACGTGAAATCTACTAACCTAAGCCAAACCACTGGCGCAAGGTAAGTAACGTACGAGCACATTTTTTCCGAAGCTTTCAATCGACGATAAGCCACCCACTCCTTGGCGTATTATACCAGAAAGAACTACGCAAGGACGCCGCACTTCATTCTTCAATCTTCCGTCTCCAGCACAAGCTTCAGCTGCTTCCGTTTATCCCATCGACACGTTTCTCGACCAGACCATGAAGCTTTCCACGACGATCGGAGTCGTTATCGCCGCTGCATCCGCCTACCCACTTCTTTCGATGGCCCAACAGGCTGGTACTCAAGTGGCTGAGGTTCACCCGTCCCCGGTGCACAACAACTATTGACATCGCGCAGCAAGTCGGCAAGTCGAACGCGA…	:	99.94	1616	1	0	0	3196	0.0011	+-	0.0011	0	+-	0	1.11	0.317311	Yes
Ps_108491	354	P7064	P7064_08016:4620-4973 (-)	ATGCAGCTCCTGTCCACCCTCGCCGTTGCCGCCGCCACCGCCGCCGCCGCGCTCGTACTCGCTGAGCAGGAGGTGCACCTCCGGATGCACCTGACCGAGCACAAGTTCTACGTGACGCCCATCGGCCAGCAGTGCGCCTTCAACAACTGCGTGGATCCGTCCGTGTACCCGTGCGCCAACGGCGTCTGCGTGCGCCTCAACTACACGTACGGCATCTGCAGCGACGACTCCAAGGACATGAGCGCCGACGTGGACTACGACGACCCGAAGCTGCTCTGCCCGTACCCGAACCCGTACAACAGCAAGCTCGGCTCGCTCGGCGACGAGGAGGACGACGACACCGATGACGCGTAA	:	99.72	354	1	0	0	694	0.0031	+-	0.0031	0	+-	0	1.31	0.317311	Yes
Ps_108491	354	P7074	P7074_28401:327-680 (+)	ATGCAGCTCCTGTCCACCCTCGCCGTTGCCGCCGCCACCGCCGCCGCCGCGCTCGTACTCGCTGAGCAGGAGGTGCACCTCCGGATGCACCTGACCGAGCACAAGTTCTACGTGACGCCCATCGGCCAGCAGTGCGCCTTCAACAACTGCGTGGATCCGTCCGTGTACCCGTGCGCCAACGGCGTCTGCGTGCGCCTCAACTACACGTACGGCATCTGCAGCGACGACTCCAAGGACATGAGCGCCGACGTGGACTACGACGACCCGAAGCTGCTCTGCCCGTACCCGAACCCGTACAACAGCAAGCTCGGCTCGCTCGGCGACGAGGAGGACGACGACACCGATGACGCGTAA	:	99.72	354	1	0	0	694	0.0031	+-	0.0031	0	+-	0	1.31	0.317311	Yes
Ps_108491	354	P7076	P7076_00233:3919-4272 (+)	n.a.	:	100	354	0	0	0	702									No polymorphism
Ps_108494	906	P7064	P7064_16611:1589-2494 (+)	ATGCCGTTCGTCAAGGTCCTTAAGAACAAGGCGTACTTCAAGCGCTACCAGGTCAAGTACCGTCGTCGCCGCGAGGGCAAGACGGACTACCGCGCCCGCAAGCGTCTTATCACGCAGGACAAGAACAAGTATAACTCGCCCAAGTACCGCCTCGTGGTGCGCATCACCAACAAGCAGGTCATCTGCCAGATCGCGTACGCCGAGATCGATGGCGACAAGATCCTGTGCCAAGCCACGTCGGCGGAGCTGCCCCGCTACGGCCTGACCGTGGGCCTCAAGAACTACGCCGCCGCGTACGCCACGGGCCTGCTGGTGGGCCGCCGTGTGCTGCAGAAGCTCGGCCTGGACGAGGACTACGAGGGCAACACGGAGGTGGACGGCGAGATCGTCAAGACGGAG…	:	99.89	906	1	0	0	1788	0	+-	0	0.0125	+-	0.0125	0.444444	0.317311	Yes
Ps_108494	906	P7074	P7074_16158:2227-3132 (-)	n.a.	:	100	906	0	0	0	1796									No polymorphism
Ps_108494	906	P7076	P7076_18893:2600-3505 (+)	n.a.	:	100	906	0	0	0	1796									No polymorphism
Ps_108495	1383	P7076	P7076_04618:19707-21091 (-)	ATGGGCGACTCCATCTCTGAGGGCACGGTCGTCGAGTGGCTCAAGCAGCCGGGAGACGCCGTGGCCGAGGACGAGGTCGTGGTCGTGCTCGAGACGGACAAGGTCAGCGTGGACGTGCGCGCGCCCTTCGCCGGCGCCATGGGCCAGCAGCTGGCCGCCATCGACGACAACGTGCTGGTGGGCGCGCCGCTCTTCCAGATCGTCAAGGGCGCGGCGGGCGCTGAGGTCGCCCCGGCCGCCTCGACGGAGGCGCCGGCCGCCCCTGCTGCTGCTCCCTCTGGGAGAGGGAGACCACCGTGCCTGTGCCTTCCATGGGCGACTCCATCTCGGAGGGAACCGTTGTCGAGTGGATCAAGAAGGCCGGAGACTTCGCGGCCGAGGACGAGGTCGTCGTCGTGC…	:	99.86	1385	0	2	0	2714	0.0017	+-	0.0012	0.0048	+-	0.0048	0.790541	0.530954	Yes
Ps_108496	1148	P7074	P7074_21253:2388-3535 (-)	n.a.	:	100	1148	0	0	0	2276									No polymorphism
Ps_108496	1148	P7076	P7076_04618:15384-16531 (-)	n.a.	:	100	1148	0	0	0	2276									No polymorphism
Ps_108497	2387	P7074	P7074_17354:1908-4294 (+)	ATGAAGGTGGACATCGATGGGCTGGAGGTGCTCTTCCCGTACGAGCGCATGTACTCGGAGCAGCTGCAGTACATGCGCGAGCTGAAGCGCGCGCTGGACGCGCAGGGCCACTGCATGCTGGAGATGCCCACGGGCACGGGCAAGACGGTGTCGCTGCTGGCGCTCGTGCTGGCCTACAAGCACGCGCACCCGACGGCCGGCAAGCTCGTGTACTGCACGCGCACTGTGCCCGAGATGGCCAAGTGCGTGGAGGAGATCAAGAAGCTCGCGCAGTACCGCGCCGCGCACTACGGCGCCGACAAGGCGCAGCTCACGGCCGTGTGCCTCAGCTCCAGGCGCAACATGTGCGTGCACCCGCGCGTCATGGCACACGCCGACGGCGAGGACGTGGACGGCCAG…	:	99.75	2387	6	0	0	4684	0.0011	+-	0.0008	0.0075	+-	0.0043	0.634286	0.143395	Yes
Ps_108497	2387	P7076	P7076_04618:8417-10803 (-)	n.a.	:	100	2387	0	0	0	4732									No polymorphism
Ps_108498	1075	P7064	P7064_16203:992-2066 (+)	ATGGTGCGTCGAAAACTGTGCGCCTGTTGCTGTCGAAAACGCATGATTAACCGATGTCGATGTCGAAAACGTGCAGGCCGGCGACAAGAGCAACAATGCGATGCGTGAGATCCACGTCGACAAGCTGGTGATCAACTGCTGCGTCGGCGAGTCCGGCGACAAGCTGACCCGTGCCGCTCGTGTGCTCGAGCAGCTGACTGGCCAGAAGCCCGTGTACTCCAAGGGTAAGCTTTTTACCTGCTAAAAAGCAAAGAACCGCCTTAACGGGCTACTTACCCGGGCCGCCCGCTTGTCCAAGTGGGCGCGTCTAAAATCCTACGGCCTTTCCGGGTGTCGGGGTCCTCTTGGCAGGGGCCCCTGGTTCATCCCCGATCGCGCTCGTCATGAGTACTACGAAGC…	:	99.72	1075	3	0	0	2107	0.0032	+-	0.0032	0	+-	0	1.32	0.317311	Yes
Ps_108498	1075	P7076	P7076_04618:7123-8197 (+)	n.a.	:	100	1075	0	0	0	2131									No polymorphism
Ps_108499	1503	P7076	P7076_05440:3733-5235 (+)	n.a.	:	100	1503	0	0	0	2979									No polymorphism
Ps_108501	1104	P7074	P7074_04352:965-2068 (-)	n.a.	:	100	1104	0	0	0	2189									No polymorphism
Ps_108501	1104	P7076	P7076_03191:3604-4707 (-)	n.a.	:	100	1104	0	0	0	2189									No polymorphism
Ps_108502	1350	P7074	P7074_24307:2004-3353 (+)	ATGAAGGTGGCAACGTGCGCGGCGCCGACCAACATCGCGGTCATCAAGTACTGGGGCAAGGACGACGTGGCGCTCAACACGCCGCTCAATTCGAGCGTGAGCGTGACGCTGCACCAGGACCAGCTGCGCACCACCACGTCCGTCGCGGGCGGACGGGAGCTGCAGACCACTCGCCTGTGGCTCAATGGCCAGGAGCAGCCCATCAACAAGCGCGTGGCCATCGTGCTGCGCGAGATGAAGCAGTGGGCGATCCGCGTGCGCGGCAGCGACAGTGATGCGACGCAGCACCTGCACATCGTGTCCACCAACTCGTTCCCGACAGCGGCGGGGCTCGCGTCCTCCGCTGCCGGCTACGCGTGTCTCGTGGCGGCGCTGGCCGAGTTCTACGGTCTCTCCAAG…	:	99.93	1350	1	0	0	2668	0.0009	+-	0.0009	0	+-	0	1.09	0.317311	Yes
Ps_108503	1959	P7064	P7064_16871:214-2172 (+)	ATGCTGCGTCTCGCCGCCCGCTCCCCCGCCCCCGCCGCGGCCGCCGCCTCCAAGCGCATGTTCTCGGCCGCCGCCGGCTCCGAGGTCATCGGCATTGACCTGGGCACGACCAACTCGTGCGTGGCCGTCATGGAGGGCAAGACCCCGCGCGTGATCGAGAACTCGGAGGGCGCGCGCACGACCCCGTCGGTCGTAGCCATCCTGGACAACGACGAGCGCCTCGTGGGCATGCCCGCCAAGCGCCAGGCCGTGACCAACCCGGAGAACACGTTCTACGCCGTCAAGCGCCTCATCGGCCGCAAGTTCGACGACAAGGAGACGCAGGAGGTGTCCAAGGTGGTCTCGTACAAGATCGTCAAGGGCAACAACGGCAAGGACGCCTGGGTGGAGGCCAAGGGC…	:	99.95	1959	1	0	0	3875	0.0006	+-	0.0006	0	+-	0	1.06	0.317311	Yes
Ps_108503	1959	P7074	P7074_18277:720-2676 (+)	ATGCTGCGTCTCGCCGCCCGCTCCCCCGCCCCCGCCGCGGCCGCCGCCTCCAAGCGCATGTTCTCGGCCGCCGCCGGCTCCGAGGTCATCGGCATTGACCTGGGCACGACCAACTCGTGCGTGGCCGTCATGGAGGGCAAGACCCCGCGCGTGATCGAGAACTCGGAGGGCGCGCGCACGACCCCGTCGGTCGTAGCCATCCTGGACAACGACGAGCGCCTCGTGGGCATGCCCGCCAAGCGCCAGGCCGTGACCAACCCGGAGAACACGTTCTACGCCGTCAAGCGCCTCATCGGCCGCAAGTTCGACGACAAGGAGACGCAGGAGGTGTCCAAGGTGGTCTCGTACAAGATCGTCAAGGGCAACAACGGCAAGGACGCCTGGGTGGAGGCCAAGGGC…	:	99.85	1959	1	1	0	3854	0	+-	0	0	+-	0			Yes*
Ps_108503	1959	P7076	P7076_00870:8456-10414 (+)	n.a.	:	100	1959	0	0	0	3883									No polymorphism
Ps_108504	1428	P7076	P7076_00871:7531-8959 (+)	ATGGCCAAGGAGATCCGCTTTCCCAACAACTTCCTGTGGGGTGCCGCCACCGCCTCGTACCAAGTGGAGGGCGCCGTGAAGGAGGGAGGTCGCGGGGCGAGCATCTGGGACGCCTTCTCGCACACTCCGGGCAAGACCAAGAACGGCGAGACGGGCGACGTGGCCATCGACCACTACCACCGCTACAAGGAGGACGTGCAGCTCATGAAGAGCATGGGGCTCAAGGCCTACCGCTTCTCCATCGCCTGGCCGCGCATCATCCCGGCCGGCGTGGGCGACGTCAACGAGGAGGGCGTCCAGTTCTACAATAACCTCATCAACGAGCTGCTGGCCAACGGAATTGAGCCCATGGCCACGCTCTACCACTGGGACCTGCCGCTGGCGCTACAGACCGAGTTC…	:	99.93	1429	0	1	0	2817	0	+-	0	0	+-	0			Yes*
Ps_108505	1434	P7076	P7076_00871:5583-7016 (+)	n.a.	:	100	1434	0	0	0	2843									No polymorphism
Ps_108506	981	P7074	P7074_23951:62-1042 (-)	n.a.	:	100	981	0	0	0	1945									No polymorphism
Ps_108506	981	P7076	P7076_13569:3837-4817 (-)	n.a.	:	100	981	0	0	0	1945									No polymorphism
Ps_108507	1464	P7064	P7064_05050:6223-7683 (+)	ATGCTCCAAGACCGCCAATTCCCTCATGGTTTCCTGTGGGGCGCCGCTACCGCCGCGTACCAGATCGAGGGCGGAGCTCAAGAGGGCGGACGCGGTGCGAGCATCTGGGACGCGTTCGCGCACACGCCGGGCAAGACGTACCAGGGCCACACGGGTGATGTGGCGATCGACCACTTCCACCGCTACAAGGAGGACGTGGCGCTCATGAAGCAGATCGGGCTGAAAGCGTACCGGTTCTCGCTCTCCTGGTCGCGGATCATCCCCGCCGGAGTGGGGGAGGTGAACGAGGAGGGCGTGGCCTTCTACAACCGACTGATTGACGAGCTGCTGGCCAACGGGATCACGCCGTTCGTGACGCTGTACCATTGGGACCTGCCCCTGGCCCTGCAGACGGAGTTC…	:	99.73	1464	1	2	0	2857	0.0008	+-	0.0008	0	+-	0	1.08	0.317311	Yes
Ps_108507	1464	P7076	P7076_13569:1131-2594 (+)	n.a.	:	100	1464	0	0	0	2902									No polymorphism
Ps_108508	1290	P7064	P7064_19595:1632-2921 (-)	ATGCTGCGCTCGCTGTCGTCGAAGCTGCCGCTGCACAAGCTGGCCGGCGCGCGCGCCTTCTCGGCGTCCGTGGCCGACTCGCACCTGCTGGTGATCAACGCCGGCAGCTCATCGCTCAAGTACTCGCTGTTCGACCTGCAGCCCGAGGGCGTGGGCGCCGCCGTGTTCACGGGCCTCGTGGAGCTGTCCACGCCCAGCAGCAAGAACGGCCGCATCACGCACAAGACGCTGGCCACGGGCAAGAAGGAGCAGATCGAGCTGCCGCTCGACACGCACCGCACGGCGCTCGAGACGGCCGTGGGCAAGTTCTTCGGCTCGGACCTCGACGGCATCAAGGCCGTGGGCCACCGCGTCGTGCACGGCGGCGAGGCCTTCAGCAAGGCCTCGCTCGTGGACACG…	:	99.92	1290	1	0	0	2549	0	+-	0	0.0124	+-	0.0125	0.446429	0.321198	Yes
Ps_108508	1290	P7076	P7076_17341:18681-19970 (-)	n.a.	:	100	1290	0	0	0	2557									No polymorphism
Ps_108510	615	P7064	P7064_17123:11499-12113 (-)	n.a.	:	100	615	0	0	0	1219									No polymorphism
Ps_108510	615	P7076	P7076_02111:6660-7274 (+)	n.a.	:	100	615	0	0	0	1219									No polymorphism
Ps_108511	951	P7064	P7064_17123:7263-8212 (-)	ATGAGCCCGTGGCAGCGCACGCTCGGACAGCCGCTGCGCTTCGCCGGCGTGGGGCTGCACTGCGCCCAGAAGGTGGCGGTCCGCGTGCTGCCGGCGCCCGCGGACTCGGGTATCGTCTTCCGCGCCAAGACGCGAGCAGAGAGCGTGGCCATCCCCGCGCTCATCGCGAATGTGGACGCGCGCAAGAGCCAATTGTGCACGCAGCTCACGGCCAACGGCACGAGCGTGTCGACTGCCGAGCATTTGATGGCGGCGCTGGTGGCGTCACGCGTGACGAACGCGTTCGTCGACTTCGAGCGAGACAGTGAGACTTCCAGCGTTGAGCTGCCGGTGCTGGACGGGAGCAGCATCAAGTACGTGGAAGGGATCCGCCGCGTCGGCGTCGAGGAGCAGCACGGC…	:	99.89	951	0	1	0	1869	0	+-	0	0	+-	0			Yes*
Ps_108511	951	P7076	P7076_02111:10551-11501 (+)	n.a.	:	100	951	0	0	0	1885									No polymorphism
Ps_108512	1131	P7064	P7064_07962:704-1834 (-)	n.a.	:	100	1131	0	0	0	2242									No polymorphism
Ps_108512	1131	P7074	P7074_01110:5904-7034 (-)	ATGAAGGTGCTGAGCTCGCTGTTCCTGGCCGCCGTGGCGCTCGCCCCGTGCCACGCGCTGACCAGCGACCCGCCCGCGTCCGTGAGCGCCTCGGAGCGGCAGACGTGGGAGGCCTTCGTGGACTACGCGCTGGACTACGAGAAGAGCTACCGGTCCGACGCCAACGACCAGGCGCTCGTGCAGCACAGGTTCCGCGCCTTCGCCACCAACCTGCAGCGCATCGAGGCGCACAACGCCGCGTTCGAGCGCGGCGAGTTCAGCTTCACGCTGGGGCTCAACGACCTCGCGGACCTCTCGGACGCCGAGTACAAGCAGCTGCTGAGCTACCGCGCGCGCGACTCGAAGGGCGCCTCCGAGACGTTCTCCGTGAGCCCCGAGGACGTCAAGGACCTGCCCGAC…	:	99.91	1131	1	0	0	2234	0	+-	0	0.0169	+-	0.0169	0.371747	0.317311	Yes
Ps_108512	1131	P7076	P7076_01572:1101-2231 (-)	ATGAAGATGCTGAGCTCGCTGTTCCTGGCCGCCGTGGCGCTCGCCCCGAGCCACGCGCTGACCAGCGACCCGCCCGCGTCCGTGAGCGCCTCGGAGCGGCAGACGTGGGAGGCCTTCGTGGACTACGCGCTGGACTACGAGAAGAGCTACCGGTCCGACGCCAACGACCAGGCGCTCGTGCAGCACAGGTTCCGCGCCTTCGCCACCAACCTGCAGCGCATCGAGGCGCACAACGCCGCGTTCGAGCGCGGCGAGTTCAGCTTCACGCTGGGGCTCAACGACCTCGCGGACCTCTCGGACGCCGAGTACAAGCAGCTGCTGAGCTACCGCGCGCGCGACTCGAAGGGCGCCTCCGAGACGTTCTCTGTGAGCCCCGAGGACGTCAAGGACCTGCCCGAC…	:	99.73	1131	3	0	0	2218	0.0019	+-	0.0014	0.0126	+-	0.0126	0.526549	0.398662	Yes
Ps_108513	1236	P7074	P7074_15698:3585-4820 (-)	n.a.	:	100	1236	0	0	0	2450									No polymorphism
Ps_108515	528	P7064	P7064_14888:2369-2896 (-)	n.a.	:	100	528	0	0	0	1047									No polymorphism
Ps_108515	528	P7074	P7074_12023:6175-6703 (+)	GTCGTACCTGTTGCCGCACCTGGAGAGCGGCTGGGCCGTGGACCAGGCCATCCTGAACGAGGGCGACCGCGTGGTGGTGATCCGCTTCGGCCACGACCACGACCCGACGTGCATGCAGATGGACGAGGTGCTGTGCGGCGTGGCGGAGGACGTCAAGAACTTCGCCGCCATCTACGTGGTGGACATCACGGAGGTGCCCGACTTCAACACCATGTACGAGCTGTACGACCCGTGCACCGTCATGTTCTTCTTCCGCAACAAGCACATCATGATCGACCTGGGCACGGGCAACAACAACAAGATCAACTGGGCCTTCAACAACAAGGGCGAGATGATCGACATCATCGAGACCGTATACCGCGGCGCGCGCAAGGGCCGCGGCCTCGTCATCTCCCCCAA…	:	99.43	529	2	1	0	1017	0.003	+-	0.003	0.0051	+-	0.0051	0.860927	0.722654	Yes
Ps_108515	528	P7076	P7076_10562:2360-2887 (-)	n.a.	:	100	528	0	0	0	1047									No polymorphism
Ps_108516	747	P7074	P7074_11841:603-1349 (+)	n.a.	:	100	747	0	0	0	1481									No polymorphism
Ps_108516	747	P7076	P7076_10562:9764-10510 (+)	n.a.	:	100	747	0	0	0	1481									No polymorphism
Ps_108519	342	P7074	P7074_10859:3510-3851 (-)	n.a.	:	100	342	0	0	0	678									No polymorphism
Ps_108519	342	P7076	P7076_21918:3682-4023 (-)	n.a.	:	100	342	0	0	0	678									No polymorphism
Ps_108521	684	P7076	P7076_01654:3736-4419 (-)	n.a.	:	100	684	0	0	0	1356									No polymorphism
Ps_108522	1623	P7076	P7076_01654:6982-8604 (-)	n.a.	:	100	1623	0	0	0	3217									No polymorphism
Ps_108526	1140	P7076	P7076_06651:2-1141 (-)	n.a.	:	100	1140	0	0	0	2260									No polymorphism
Ps_108527	1140	P7064	P7064_03641:874-2013 (+)	ATGTTCGTCCGCAAGCTCGCCGCCCTCTCCGCCCGCTCTAGCGCTGCTGCTGCCGCTGGCGCGCGCTTCCAGTCGTCGTCCGTGGCGCTGACGGTGCCCGGTCTGTCGGCCGAGGTGCGCCACGACTGGACCAAGGAGGAGGTGCAGGCCATCTTCGACCAGCCGCTGCTGGAGCTCGTGTACAAGGCGGCCACGGTGCACCGCATGCACTTCGACCCGACGGAGGTGCAGCAGTGCACGCTGCTGTCCATCAAGACGGGCGGCTGCACGGAGGACTGCAAGTACTGCTCGCAGTCGTCGCGCCACAAGACGTTCGTCAAGCCCGAGCCCACCAAGAAGGTGCAGGAGGTCGTGGAGATGGCGCGCCGCGCCAAGGCCGCGGGCAGCACGCGCTTCTGC…	:	99.3	1140	8	0	0	2196	0.0009	+-	0.0009	0.1252	+-	0.0502	0.0806213	0.0132976	Yes - Negative
Ps_108528	796	P7064	P7064_17419:1656-2451 (+)	n.a.	:	100	796	0	0	0	1578									No polymorphism
Ps_108528	796	P7076	P7076_06656:4823-5618 (+)	n.a.	:	100	796	0	0	0	1578									No polymorphism
Ps_108529	1038	P7064	P7064_07066:5601-6638 (-)	n.a.	:	100	1038	0	0	0	2058									No polymorphism
Ps_108529	1038	P7076	P7076_06658:5595-6632 (-)	n.a.	:	100	1038	0	0	0	2058									No polymorphism
Ps_108530	843	P7064	P7064_00683:11165-12007 (-)	ATGACGTGCTTCGAGCGCATCGCCCACTACAATTCTCTCGATGAAGAAGGTGGCAAGTGTGTTCCTAGTATCGCAGAGTCCCTCTCGCCGGAGTGGCCCCGCACGGGCGCCGTCGTGTTTGAAAACTTCACGATGCGGTACCGAGACGACCTGCCGCTGGTGCTCAAGGGCGTGTCATTTTCAGTCCAAAGCGGCGAGAAGGTGGGCATATGTGGACGTACGGGCTCCGGGAAGAGCTCCCTTATGAGCGTTTTATTCCGTGTCGTGGAGATACCCAACACCGGCCGCGTTCTCATTGACGGCGTGGACATCGCCACCATCTCGGTGCACCAGCTTCGCGCGAAGCTGACCATCATCCCGCAGGACCCGATGCTGTTCAGCGGCTCGCTGCGCATGAAC…	:	99.88	843	1	0	0	1663	0	+-	0	0.006	+-	0.006	0.625	0.317311	Yes
Ps_108530	843	P7076	P7076_11340:2286-3128 (+)	n.a.	:	100	843	0	0	0	1671									No polymorphism
Ps_108531	759	P7076	P7076_04081:1398-2156 (-)	n.a.	:	100	759	0	0	0	1505									No polymorphism
Ps_108533	624	P7064	P7064_01850:529-1152 (-)	n.a.	:	100	624	0	0	0	1237									No polymorphism
Ps_108533	624	P7074	P7074_12406:121-744 (-)	n.a.	:	100	624	0	0	0	1237									No polymorphism
Ps_108533	624	P7076	P7076_04837:638-1261 (+)	n.a.	:	100	624	0	0	0	1237									No polymorphism
Ps_108534	1581	P7076	P7076_04063:1668-3248 (+)	n.a.	:	100	1581	0	0	0	3134									No polymorphism
Ps_108536	4302	P7076	P7076_01537:4100-8402 (+)	ATGGTGGGCGTCGCGATGAACTTCTACGACGACCAGGGGCGCCAGGACCTGACGCCCACCGAGGGCAACCGCACGTACGCCATCATCGTGTGCATCTTCGCGTCGCTGGGCGGCATCTTCTTCGGCTACGACCAGGGCGTGACGGGCGGCGTGCTGGTCATGGAGTCGTTCCTCAACGACTTCTGCGTGGGCTGGCACGGCCAGACCATGACGGACTGCACGCGCGCCACCAACGAGCTGCCGCAGCGCTGGGTGGACTACACGCTGTGGTACAACATGACGTACAACATCGGCTGCATGGTGGGCGCCATCATCGGCGGCTGGATCGCCGACAAATTCGGCCGCCGCCTCACCATCTTCCAGGCCGGTTCGCTCTTCTGCCTAGGCACGTCGTGGCTC…	:	99.91	4303	3	1	0	8490	0.001	+-	0.001	0	+-	0	1.1	0.317311	Yes
Ps_108537	811	P7076	P7076_06386:23811-24621 (-)	ATGACCTCCTCCACCAAGAAGACGGTTCTCATCACGGGCAGCACGCGCAGCATCGGCCTCGCCCTCGCGCAGTACTACACGAAGCAAGGCTGGAATGTCATCGGCACGACGCGGGCCAACAGCAACACCGACGAGGTCCGTGCCAGGCTCTGGCTTGCATGCGCTCCTACTACCTTTTCACGCCCTAACGTATTCTCTTTCTCGTTGCCACCAGCTCATGGCCCTGTCGCCCTTCAAGACCGTCCAGCTCGAGGCGAGCGACGAAGACTCGGTGCTTGAGGCCGCCCGCCAACTCGAGGGCGTGTCCATCGACCTGCTTATCAACAACGCCGGCATCTGGATCCCCGACGACCTCCAGTCAGCCAAGAAGGAATCCTTCATGCGCCAGTTCGAGGTGAA…	:	99.88	811	1	0	0	1600	0.0021	+-	0.0021	0	+-	0	1.21	0.317311	Yes
Ps_108538	1263	P7064	P7064_00602:2805-4067 (+)	n.a.	:	100	1263	0	0	0	2504									No polymorphism
Ps_108538	1263	P7076	P7076_00829:822-2084 (-)	ATGCCGCCCGCCGCCTCCTCCAGGGACTTCAAGCTCGTGGGCAACAAGAACTTCAAGCGCCACAACCCCATGAGCGACCGCTTCGACGTGCAAAAGTTCCACCACATCGAGTTCTTCTGCCTGGACGCCACCAACGTGTCCAGCCGCTTCACGTGGGGGCTGGGCATGCGCCAGATCGCCAAGTCCGACCAGTCCACAGGCAACCACGTGTCGGCCAGCTACGTGGTCGAGAGCGGCGAGGTCAAGCTCGTCTTCACGGCGCCCTACGCGCTGGAGACGGAGAAGGCGCCCGGCGCCGTGAGCCCCATCCCGGGCTACGACGCGGCCTTCGCGCAGCAGTTCGTGCTCAAGCACGGCCTCGCGGTGCGCGCGCTCGGCATTCAGGTGGCCGACGCCAAG…	:	99.84	1263	2	0	0	2488	0.0008	+-	0.0008	0.0132	+-	0.0132	0.465517	0.348412	Yes
Ps_108541	4206	P7076	P7076_01727:760-4966 (+)	ATGGGCGAGCGCTCCACGAAGAAGTTCAAGGTCGTTCTGCTCGGCGAAGGTGCGTGCTGGCGACACTGGCAACATGCAACACAGAAAGAAGAAGAAACAAAGTTTTTAGCACTATCTTAACCTCCCCCCTCCCCTCTCTCCCCAGGCCGCGTGGGCAAGACCTCCATCCTGCTGCGCTACATCAAGGGCGAGTACGACGAGCGGCAGGTGTCGACGCTGCAGGCCTCGTACCTGGACAAGCGCCTGCTGGTAGACAACCGCCGCGTGGCGCTCTCGCTCTGGGACACGGCCGGCCAGGAGCGCTTCCACGCGCTGGGGCCCATCTACTACCGCGACGCGGACGGCGCGCTGCTGGTTTACGACATCACGGACGCCGAGTCGTTCCGCAAGGTGCGCACG…	:	99.9	4207	3	1	0	8300	0	+-	0	0	+-	0			Yes*
Ps_108542	3069	P7074	P7074_08068:374-3442 (-)	ATGACTTGGCGTCCCCGGCGCGTGCTGCTGCTGGCCGCGGCGGCGCTGGCGCTGACCGACACCGCGGCCGTGGACCGCAGCAAGTTCCGCACCTGCGAGAAGACGCAGTTCTGCAACAAGTTCCGCAACGTGCAGCGCGAGCCGCTGGCCGCGCAGCTGCAGGTGGCGCGCGACAGCGTCACGCCCGACGCGGACGCGAAGCTCGTGCGCTTCCTCGTGGAGGACGCGGCGCAGCGCGGCGGTGTGGCGATCGAGGGCTCGCTGACCTTCGTGCTGGGCGAGGACAAGGCGCGCGTGCCGGCGCTGCGCGTGCGCCTGCGCGAAAAGTTCGCGGACCCGCTGGACCCCAAGACGCGCTGGACGAGCGACGACGTGCTGGTGCCCGCCGCGGACGAGACG…	:	99.93	3069	2	0	0	6068	0.0004	+-	0.0004	0	+-	0	1.04	0.317311	Yes
Ps_108542	3069	P7076	P7076_01727:5711-8779 (-)	ATGACTTGGCGTCCCCGGCGCGTGCTGCTGCTGGCCGCGGCGGCGCTGGCGCTGACCGACACCGCGGCCGTGGACCGCAGCAAGTTCCGCACCTGCGAGAAGACGCAGTTCTGCAACAAGTTCCGCAACGTGCAGCGCGAGCCGCTGGCCGCGCAGCTGCAGGTGGCGCGCGACAGCGTCACGCCCGACGCGGACGCGAAGCTCGTGCGCTTCCTCGTGGAGGACGCGGCGCAGCGCGGCGGTGTGGCGATCGAGGGCTCGCTGACCTTCGTGCTGGGCGAGGACAAGGCGCGCGTGCCGGCGCTGCGCGTGCGCCTGCGCGAAAAGTTCGCGGACCCGCTGGACCCCAAGACGCGCTGGACGAGCGACGACGTGCTGGTGCCCGCCGCGGACGAGACG…	:	99.93	3069	2	0	0	6068	0.0004	+-	0.0004	0	+-	0	1.04	0.317311	Yes
Ps_108544	2061	P7076	P7076_07327:7329-9389 (-)	ATGGCCGACGCAGCAGGTCCCGCCGCCGCCCCAGCCCCCGCCGCGGACGGCGCCGCGGCGCCTGCGCAGGAGAGCTTCATGGACCGCCTGTGGCCCATGCTGCGCATGCTGTGTATCTACTACGCCATCACGTCGGTCGTCAACACGTTCGCGCCGCAGCCGCAGCGCCACCAGCACCAGCAGCAGCCGACCGGCGACGCAGTGGCCTCGAGTGCGCAATCCCCCAATAGTGGCCCCCCTGCGCAGCTGCAGCTGCTGCGCAACTCGTTCCAGCTCGGAGACCCCGTGAGCCTCAGAGTGTATGTCACGCCGGACGCGCACTTCTCCTTCGCCGACGCCAGCGACAACGACGCCGTGGCCCGCGAGCAGGAGGCGCTCCGCTGGTTCGAGAGCGCGCTC…	:	99.85	2061	3	0	0	4062	0.0006	+-	0.0006	0.0067	+-	0.0047	0.634731	0.197946	Yes
Ps_108546	483	P7076	P7076_11782:470-952 (-)	n.a.	:	100	483	0	0	0	957									No polymorphism
Ps_108547	1845	P7076	P7076_11224:7130-8974 (+)	n.a.	:	100	1845	0	0	0	3657									No polymorphism
Ps_108552	737	P7064	P7064_19472:7466-8203 (+)	ATGACCAAGCAGGAAGTGGACGAGGGCTCGTACCTCAAGCCGGGCGAGGTGGACGCCGGCACGTCCATCATCGCCGTGCGCTTCAAGGGCGGCGTGGTGCTGGGCGCCGACTCGCGCACGTCCATGGGCACGTACATCGCCAACCGCGTGAGCGACAAGCTGACGCCGCTGCACGACCGGCTCTACTGCTGCCGCTCGGGCTCGGCCGCCGACACGCAGGCGCTGTCCGACTACGTGCGCTACTACCTGAGCTCGCACAGCGTGGAGCTGGGCCGCCTGCCCAAGGTGGGCACGGCCGCCAACCTCTTCCGCTCGCTGTGCTACCACAACAAGGACCGGCTGCTGGCGGGCATCATCGTGGCCGGGTGGGACCCCGTCAAGGGCGGCCAGGTCTTCTCC…	:	99.86	738	0	1	0	1447	0	+-	0	0	+-	0			Yes*
Ps_108552	737	P7076	P7076_07216:5239-5975 (-)	n.a.	:	100	737	0	0	0	1461									No polymorphism
Ps_108553	780	P7064	P7064_30953:1569-2348 (-)	ATGTCCACCGCTCCGCGAACCGTGAACGCCTACGCCGCCTTCGACGCCAAGGGAGAAGTCAAGCCCTGGCAGTACCAGTCGCGACCACTCGGACCCGAGGACGTGGAGATTAAAATCTCCCACTCCGGCATCTGCGGCTCTGACATTTATCCGATGGAAGGCGGTTGGGGCCCCGCCGCCTACCCATGCGTCGTTGGTCATGAGATCGTTGGCGAAGTGACCCTGGCCGGCTCGGACGTGAAGACGCTCAAGGTTGGCGACCGCGTAGCCGTCGCCGCTTAAGTCTGGGCGTGCCTGAACAAGAACCCCGAGAAGCCTTGCAGCGACTGTGCTGACAGTGAGGATGCAGTGTGCGACCACGCCGTGTACACGTATGCGTCGACGTATCCGGACGGCTCT…	:	99.62	780	3	0	0	1522	0.0019	+-	0.0019	0.0071	+-	0.0071	0.695906	0.479256	Yes
Ps_108553	780	P7076	P7076_07864:707-1486 (+)	ATGTCCACCGCTCCGCGAACCGTGAACGCCTACGCCGCCTTCGACGCCAAGGGAGAAGTCAAGCCCTGGCAGTACCAGTCGCGACCACTCGGACCCGAGGACGTGGAGATTAAAATCTCCCACTCCGGCATCTGCGGCTCTGACATTTATCCGATGGAAGGCGGTTGGGGCCCCGCCGCCTACCCATGCGTCGTTGGTCATGAGATCGTTGGCGAAGTGACCCTGGCCGGCTCGGACGTGAAGACGCTCAAGGTTGGCGACCGCGTAGCCGTCGGCGCTTAAGTCTGGGCGTGCCTGAACAAGAACCCCGAGAAGCCTTGCAGCGACTGTGCTGACAGTGAGGACGCAGTGTGCGACCACGCCGTGTACACGTATGCGTCGACGTATCCGGACGGCTCT…	:	99.87	780	1	0	0	1538	0.0019	+-	0.0019	0	+-	0	1.19	0.317311	Yes
Ps_108554	1062	P7074	P7074_08378:1570-2621 (+)	ATGTCCACCGCTCCGCGAACCGTGAACGCCTACGCCGCCTTCGACGCCAAGGGAGAAGTCAAGCCCTGGCAGTACCAGTCGCGACCACTCGGACCCGAGGACGTGGAGATTAAAATCTCCCACTCCGGCATCTGCGGCTCTGACATTTATCCGATGGAAGGCGGTTGGGGCCCCGCCGCCTACCCATGCGTCGTTGGTCATGAGATCGTTGGCGAAGTGACCCTGGCCGGCTCGGACGTGAAGACGCTCAAGGTTGGCGACCGCGTAGCCGTCGCCGCTTAAGTCTGGGCGTGCCTGAACAAGAACCCCGAGAAGCCTTGCAGCGACTGTGCTGACAGTGAGGACGCAGTGTGCGACCACGCCGTGTACACGTATGCGTCGACGTATCCGGACGGCTCT…	:	98.96	1062	1	1	0	2028	0	+-	0	0	+-	0			Yes*
Ps_108555	422	P7064	P7064_15724:2063-2484 (-)	n.a.	:	100	422	0	0	0	837									No polymorphism
Ps_108555	422	P7076	P7076_08330:1260-1681 (+)	n.a.	:	100	422	0	0	0	837									No polymorphism
Ps_108556	1314	P7074	P7074_19802:12-1324 (+)	ATGCCACGCGTGACGCTCAACATCGGCATGTTCGGCTGCGGCACCGTGGGCGGCGGCGTGTTCGACCTGCTGCACAGCCCCGCGCGGCGGCTCAAGTTCCGCGCCATGGGCGTGGAGGCGCTCGTGTCCAAGATCTGCGTGCAGAACGTGGGCAAGGACCGGCAGCTGCAGCACTTCTCGGCGGCCGAGACCAAGTTCACCAGCAGCTACGCCGACATCCTCGAGGACCAGAGCATCAACTGCATCGTGGAGCTCATGGGCGGCGTGGACGACGCCAAGGACGTGGTCTTCGGCGCCATCCGCGCCGGCAAGCACGTCATCACGGCCAACAAGGCGCTCGTGGCCAACTTCATGCCCGAGATCGTGCAGCTGCTGGAGCAGCACCCGGACGTGCGCTTC…	:	99.92	1314	0	1	0	2589	0	+-	0	0	+-	0			Yes*
Ps_108556	1314	P7076	P7076_08330:5947-7260 (-)	n.a.	:	100	1314	0	0	0	2605									No polymorphism
Ps_108557	822	P7064	P7064_16381:5006-5827 (+)	n.a.	:	100	822	0	0	0	1629									No polymorphism
Ps_108557	822	P7076	P7076_02401:20073-20894 (+)	n.a.	:	100	822	0	0	0	1629									No polymorphism
Ps_108558	1584	P7076	P7076_02401:8914-10497 (-)	n.a.	:	100	1584	0	0	0	3140									No polymorphism
Ps_108559	2272	P7076	P7076_04110:1653-3924 (-)	n.a.	:	100	2272	0	0	0	4504									No polymorphism
Ps_108560	684	P7074	P7074_20346:181-864 (+)	n.a.	:	100	684	0	0	0	1356									No polymorphism
Ps_108560	684	P7076	P7076_04110:530-1213 (+)	n.a.	:	100	684	0	0	0	1356									No polymorphism
Ps_108561	567	P7064	P7064_02363:49-615 (+)	ATGGGCAACACGCTGCCCCTGTCGGCAGAGGACAAGCGCGCGAGAGAGGCCTGGGCGTGGGAGATGCTGATGAACAAGGATCCCGTCCGATCCTGGGACACCACCATCTTCTCTGATGAGAAGAAATGGAATCTCGACGGGCCTGACGGATTCCAGACCTACTGGCGTGATATACGCCGCCCCGCTAGGCAAATGAAGCGTCGTCAAGCGGGGGGAGGCTCCGTGATGGTGTGGGCTGGCTTCAGCGCTGCTGGCAAGACGAAGCTGGCGGTGCTGCACGGCAAGCAGAACTTGGACGACTACGTGTACACTGTGTCCGAGTTCATGCTGCCGTACGCCCACCAGCACTACGGGACGGACTTCACCTTCCAGCAGGACGGCGCTTCGATCCACCGCTCC…	:	99.82	567	1	0	0	1116	0.0022	+-	0.0022	0	+-	0	1.22	0.317311	Yes
Ps_108561	567	P7074	P7074_07361:32-598 (+)	n.a.	:	100	567	0	0	0	1124									No polymorphism
Ps_108561	567	P7076	P7076_04112:16-582 (-)	n.a.	:	100	567	0	0	0	1124									No polymorphism
Ps_108565	910	P7076	P7076_14543:832-1741 (-)	n.a.	:	100	910	0	0	0	1804									No polymorphism
Ps_108567	1526	P7076	P7076_06126:1857-3382 (+)	n.a.	:	100	1526	0	0	0	3025									No polymorphism
Ps_108568	3465	P7076	P7076_19372:89-3553 (-)	n.a.	:	100	3465	0	0	0	6869									No polymorphism
Ps_108571	692	P7074	P7074_16584:2250-2941 (+)	n.a.	:	100	692	0	0	0	1372									No polymorphism
Ps_108571	692	P7076	P7076_15926:17274-17965 (+)	n.a.	:	100	692	0	0	0	1372									No polymorphism
Ps_108572	2693	P7074	P7074_11384:2019-4711 (-)	ATGCTGCGCTCCAGCCAGCGCCTCGTGACGCGCCCGCTGCGCCTGCCCGCGCGCAGCAGGGCGATCGCCAGCTACTCGGAGCAGTACCGCCGCAGTCTCGACAAGCCCGAGGAGTTCTGGGCCGAGGCCGCGCGCGACATCGAGTGGTTCAAGCCCTGGTCCAAAGTGCTCGACACGTACGCTCCGCCTCAAGAATAAGGGTAGGAATTAGTACTAACTTGAAGCCGCTTGCATGCAGGACGCGGGGCCCATCGTCCAGGTGGTTCACGGGGGGCGAGATGAACTCGTGCTACAACGCGCTGGACGTGCACGTGAACAACGGGCGGGGCGACGTCGTGGCCTTCCACTACGACAGCCCGCTCACGAGCACCAAGACCACGATCACGTACAGCCAGCTGC…	:	99.89	2693	3	0	0	5315	0	+-	0	0	+-	0			Yes*
Ps_108572	2693	P7076	P7076_01099:6113-8805 (-)	ATGCTGCGCTCCAGCCAGCGCCTCGTGACGCGCCCGCTGCGCCTGCCCGCGCGCAGCAGGGCGATCGCCAGCTACTCGGAGCAGTACCGCCGCAGTCTCGACAAGCCCGAGGAGTTCTGGGCCGAGGCCGCGCGCGACATCGAGTGGTTCAAGCCCTGGTCCAAAGTGCTCGACACGTACGCTCCGCCTCAAGAATAAGGGTAGGAATTAGTACTAACTTGAAGCCGCTTGCATGCAGGACGCGGGGCCCATCGTCCAGGTGGTTCACGGGGGGCGAGATGAACTCGTGCTACAACGCGCTGGACGTGCACGTGAACAACGGGCGGGGCGACGTCGTGGCCTTCCACTACGACAGCCCGCTCACGAGCACCAAGACCACGATCACGTACAGCCAGCTGC…	:	99.96	2693	1	0	0	5331	0	+-	0	0	+-	0			Yes*
Ps_108573	417	P7064	P7064_00285:61-477 (+)	TCACCCAACGGTGGCTTCGGCGGCATGGGCAGCGAGGACAACTACGAGATGTTCACGTACACCATGGAGCAGCTGGGCAAGCACAAGCTTGGCTACCTCGCGGTGCTCGACGGGGACTGCGCCCAACTCCGCTACTCCAACAAGAGCCGCGCGTTGACGGCGCTCGACGCCAAGACCGCGTTCAAGGGCGTCGTCATGGCCAACAACAACTCCGAGGGTGTCGTGCGTAGCGGTGCTGTCGATGTCGTTGGCTTTGGTCGCCTGTACATCACGAACCCCGACCTGGCTGAGCGATTCCAGAATGACTGGCCCGTGGAGCCCATGGCTGGGCACGAGGTGTACTACAACTCGGCGCTTGGGGGCAAGTTCTACAACGACTACCCGGCGTATCAGCCGAAG…	:	99.76	417	1	0	0	819	0.0028	+-	0.0028	0	+-	0	1.28	0.317311	Yes
Ps_108573	417	P7074	P7074_11614:1759-2175 (-)	n.a.	:	100	417	0	0	0	827									No polymorphism
Ps_108573	417	P7076	P7076_04278:24032-24448 (-)	n.a.	:	100	417	0	0	0	827									No polymorphism
Ps_108575	1450	P7074	P7074_20613:667-2117 (-)	ATGTTCGGCCGCGCGCTGCGTAACCCCAAGCTTATGTCGCTGCCCGTTCGCCAGAGCGCGCAGGTGCGCCGCCTCAACCTGCACGAGTTCCAGTCGCTGGAGATCATGAAGGACTTCGGCGTCGCCACGCCGCAGGGCATCCCGGCCGACACTCCGGCCGAGGCCAAGGCCGCCTTCAGCAAGATCCGCGGCGACCGTGGTGCGTGCAACAACTACAATATAACTAATAAGGGGGAGGGGATCTACCTACTGCCCTATCATCTCCTCCCCAACGTGCATAGATGTCGAGAGCTTGTAGTTTAACAAAAGATTCTGCATTGGATATGACGGAACAGAGGGCGTGGACGTGGTGATCAAGGCGCAGGCGCTCACGGGCGGCCGTGGCCTGGGCACGTTCAA…	:	99.93	1451	0	1	0	2861	0	+-	0	0	+-	0			Yes*
Ps_108575	1450	P7076	P7076_05189:5824-7272 (-)	ATGTTCGGCCGCGCGCTGCGTAACCCCAAGCTTATGTCGCTGCCCGTTCGCCAGAGCGCGCAGGTGCGCCGCCTCAACCTGCACGAGTTCCAGTCGCTGGAGATCATGAAGGACTTCGGCGTCGCCACGCCGCAGGGCATCCCGGCCGACACTCCGGCCGAGGCCAAGGCCGCCTTCAGCAAGATCCGCGGCGACCGTGGTGCGTGCAACAACTACAATATAACTAATAAGGGGAGGGGATCTACCTACTGCCCTATCATCTCCTCCCCAACGTGCATAGATGTCGAGAGCTTGTAGTTTAACAAAAGATTCTGCATTGGATATGACGGAACAGAGGGCGTGGACGTGGTGATCAAGGCGCAGGCGCTCACGGGCGGCCGTGGCCTGGGCACGTTCAAG…	:	99.93	1450	0	1	0	2859	0	+-	0	0	+-	0			Yes*
Ps_108576	628	P7064	P7064_03309:1523-2150 (-)	n.a.	:	100	628	0	0	0	1245									No polymorphism
Ps_108576	628	P7076	P7076_05189:4844-5471 (+)	n.a.	:	100	628	0	0	0	1245									No polymorphism
Ps_108582	708	P7064	P7064_15898:1557-2264 (+)	n.a.	:	100	708	0	0	0	1403									No polymorphism
Ps_108582	708	P7074	P7074_11169:2031-2738 (+)	ATGGAGGCCACGGCGGTTGTGTCTTCGAGCGTCGCTGCGGCTTCCCCACGCGGCGAAGCATCATTAGCAATAGACGATGATGAGCTCCTGCTTGCTCCCGACTATGCTGCTGCTTCCCGCGGTTCTGGAGGCTCTAGGGGTGCCACAATCGACGCTGCAGTGCACCGCTTCCCGTTCTGCATCGTGTGGTCTCCCATCCCCATTCTCACGTGGTTCCTGCCCTTCATCGGCCACTTAGGCCTCGCCGACAGTAAAGGGTGAGGTCTTAGCTTCAATATGAGCAGCTTGTCAGTGGTATTGGGGCTATATTGACAAAGTTACTGTCTATTCTATTCGTGCAGGGTCATCTTCGACTTTGCTGGGCCTTACACTATCGGCCGGGACGACTTCGCGTTTGGT…	:	99.86	708	1	0	0	1396	0.0028	+-	0.0028	0	+-	0	1.28	0.317311	Yes
Ps_108585	1470	P7064	P7064_13314:1203-2669 (-)	ATGGCTGACCTCTCGGACATCGGACTCTACGGCCTGGCCGTCATGGGCCAGAACTTCGCGCTCAACATGGCGTCGCACGGCTTCAAGGTGTCGGTGTGCAACCGCTCGCCCGACAAGGTGGACGCCACGGTGCAGCGCGCCAAGGACGAGGGCAACCTGCCGCTCGTGGGCTACAAGGACATGAAGGAGTTCGTGGCCTCGCTGGCGCGCCCGCGCAAGGTCGTGATCCTCGTGGTGGCCGGCAAGCCCGTGGACCTGACGATCGCCGCGCTCTCCGAGTTCATGGAGCCCGGCGACATCATCGTGGACGGCGGCAACGAGTGGTTCCCCAACAGCGTGCGCCGCGCCAGCGAGCTGGAGCCCAAGGGCATCCACTTCGTGGGCATGGGCGTGTCCGGC…	:	99.73	1470	1	2	0	2868	0.0007	+-	0.0007	0	+-	0	1.07	0.317311	Yes
Ps_108585	1470	P7076	P7076_07625:22336-23805 (-)	n.a.	:	100	1470	0	0	0	2914									No polymorphism
Ps_108587	971	P7076	P7076_04783:773-1741 (-)	ATGGACATTGATGGGGTCATGGTGGCCATGTCCATCTACACCAGCATGCTGCACCACGCTGGATTTCATTCGGCGGTATACCCAGTGTAGGTCGCTCTGTACCGGTACCTCCATACCGCACTTTTCTCATTCCAAGACTTCGACGGTACTGCACACTTCGCCGAGGTTGGCATGCGTCGCAGTGCTGTGAGCAGAGCGCCGCTGCTGCTGCTGCTGCTGGCGGTGGTCGCCGCCGTCGCGTCCGCGCAGTCGTCGAGCGGCTCGACGTCCGCCTCCATCTTCGCCAACTCGAGCACGTCCACGTCCTCCAACTCGTCGTCGTCTTCCTCGTCCAAGACGCAGTGCGAGATCTGCCGCGACACGGGCGACTGCTCCGAGGCCTACAACGGCGCGGCCGGC…	:	99.69	971	1	2	0	1885	0.0019	+-	0.0019	0	+-	0	1.19	0.317311	Yes
Ps_108588	2292	P7074	P7074_16024:3393-5686 (-)	ATGGAGGCCAAGGACGGCGTGCGCTTCTCGTGGAACTCGTGGCCCTGCACCAAGCTGGAGCAGACGCGCTGCGTCATGCCCACGGGCTGCCTGTACCAGCCGCTGAAGCCCATCGACGGCATGCCGCCCGCCGTCGAGTACGACCCCATCCACTGCAAGGCCTGCGCCGCCGTGCTCAACCCGTACTGCCAGGTGGACTTCGTGTCCAAGCTCTGGGTGTGCCCGTTNTGCGTGACGCGCAACCACTTCCCGCCGCACTACGCCGAGAACATCACGCAGGAGAACCTGCCCGCCGAGCTCATCCCGCAGTACACGACGCTCGAGTACGAGCTGCAGAACCGCCAGGCCGGGCCCCCCGTCTTCGTCTTCTGCATTGACACGTGCGTCCCCGAGGAGGAG…	:	99.87	2294	1	2	0	4510	0	+-	0	0	+-	0			Yes*
Ps_108588	2292	P7076	P7076_08181:5528-7819 (+)	n.a.	:	100	2292	0	0	0	4544									No polymorphism
Ps_108589	2862	P7076	P7076_06769:11764-14625 (-)	n.a.	:	100	2862	0	0	0	5673									No polymorphism
Ps_108590	2157	P7064	P7064_20254:1248-3404 (-)	ATGACCGAACGCAAGCGCACGGTGGACCTGGGCGACCTGGCCGGCAAGAAGAAGAAGCGCAAGAGCAGGTTCTCGGACGCGCCTCCCGCGCTCTCGACCGATGGCGGCGTGAACCCGCTGACGGGCGCGCCCTTCTCGGCCCGCTACCAGACGCTGCTGGCCGCGCGCCAGAAGCTGCCGGTGCACCAGTTCCTGGAGCAGATCCAGAGCGCCGTCAAGGCGCACCAGGTCATCGTCGTGGAGGGCGAGACGGGCAGTGGCAAGACCACGCAGATCCCGCAGTTCCTCACGCTGCTGCACGCCGACAGCGACAAGATGGTGGCGTGTACGCAGCCGCGCCGAGTGGCCGCCATGAGCATCGCCAAGCGCGTGGCCGAGGAGATGGACGTGCAGCTCGGC…	:	99.95	2157	1	0	0	4268	0.0005	+-	0.0005	0	+-	0	1.05	0.317311	Yes
Ps_108590	2157	P7076	P7076_08247:13354-15510 (+)	ATGACCGAACGCAAGCGCACGGTGGACCTGGGCGACCTGGCCGGCAAGAAGAAGAAGCGCAAGAGCAGGTTCTCGGACGCGCCTCCCGCGCTCTCGACCGATGGCGGCGTGAACCCGCTGACGGGCGCGCCCTTCTCGGCCCGCTACCAGACGCTGCTGGCCGCGCGCCAGAAGCTGCCGGTGCACCAGTTCCTGGAGCAGATCCAGAGCGCCGTCAAGGCGCACCAGGTCATCGTCGTGGAGGGCGAGACGGGCAGTGGCAAGACCACGCAGATCCCGCAGTTCCTCACGCTGCTGCACGCCGACAGCGACAAGATGGTGGCGTGTACGCAGCCGCGCCGAGTGGCCGCCATGAGCATCGCCAAGCGCGTGGCCGAGGAGATGGACGTGCAGCTCGGC…	:	99.95	2157	1	0	0	4268	0.0005	+-	0.0005	0	+-	0	1.05	0.317311	Yes
Ps_108591	1045	P7064	P7064_20607:392-1434 (-)	ATGGCGGCGCAGCACAAGTACTCGGTGCTGCTGCCCACGTACAATGAGCGCGAGAACCTGCCGCTGATGGTGTGGCTGCTGGACAAGAGCTTCACCGAGAAGTGCGTGTCTGCGTCGACTGCGGAATTGTTGCAGCAATCCAATCAATTAATTGATTAATTGATTTCTTCTGACTGCCCGCAGCCAGCTCAATTACGAGATCGTGATCGTGGAGGACAACAGCCCCGACGGCACGCTGCAGGTGGCGCGCGACCTGCAGCAGATCTACGGCAAGGATCAGATCGTGATCCTGCCGCGCGAGGGCAAGCTCGGCCTCGGATCCGCCTACCGCGACGGCCTCAAGCACGCGACGGGCGACTTCGTGTTCCTCATGGACGCAGACCTGTCGCACCACGTGAG…	:	99.33	1045	5	1	0	2010	0.0064	+-	0.0037	0.0043	+-	0.0043	1.14685	0.71124	Yes
Ps_108591	1045	P7076	P7076_05586:44447-45491 (+)	ATGGCGGCGCAGCACAAGTACTCGGTGCTGCTGCCCACGTACAATGAGCGCGAGAACCTGCCGCTGATGGTGTGGCTGCTGGACAAGAGCTTCACCGAGAAGTGCGTGTCTGCGTCGACTGCGGAATTGTTGCAGCAATCCAATCAATTAATTGATTAATTGATTTCTTCTGACTGCCCGCAGCCAGCTCAATTACGAGATCGTGATCGTGGAGGACAACAGCCCCGACGGCACGCTGCAGGTGGCGCGCGACCTGCAGCAGATCTACGGCAAGGATCAGATCGTGATCCTGCCGCGCGAGGGCAAGCTCGGCCTCGGATCCGCCTACCGCGACGGCCTCAAGCACGCGACGGGCGACTTCGTGTTCCTCATGGACGCAGACCTGTCGCACCACGTGAG…	:	99.62	1045	4	0	0	2040	0.0042	+-	0.003	0.0043	+-	0.0043	0.993007	0.984783	Yes
Ps_108593	999	P7076	P7076_10395:353-1351 (+)	n.a.	:	100	999	0	0	0	1980									No polymorphism
Ps_108595	1541	P7074	P7074_03542:710-2251 (+)	ATGAACGGCCAGTACCAGGAGGAGGAGCATGGCATGGGTGTGGAGGAGCACGAGATGGTACGCTAGCGAGAGAGAGAGGCTGTTGCCCGTTTAGCACCACCTAACCTGTTGCTAAGGACTTTTGTATGGATAAGTGCAACATTCTCTAACCGAGGGGCGATTGCGTATTTATGTATTTTTTTAAATTTATTCAGCAAGGCCCGCGGCTCGTGAACATCCTGGAGCAGGCTGGCATCAACGCCACGGACGTCAACAAGCTCAAGGAGGCGGGCATGCACACGGTGGACGCCGTGGCCATGGCCACCAAGAAGCAGCTCGTGGGGATCAAGGGAATAAGTGAAGTCAAGGCCGAGAAAATGCTCAAAGCGGCACGGGAGATGGTCAACGTGGGCTTCACAA…	:	99.81	1543	0	3	0	3011	0	+-	0	0	+-	0			Yes*
Ps_108595	1541	P7076	P7076_06089:9408-10948 (+)	n.a.	:	100	1541	0	0	0	3055									No polymorphism
Ps_108597	1203	P7064	P7064_32164:3437-4638 (+)	ATGCCCAGCCCCGACAACAGCGACGCCGAGTCCGCGAGCACGCTGAGCTACTACCCGTTCTACATGGACGTCCACGTCATGATCTACATCGGTTTCGGCTTCTTGATGACGTTCCTGCGCAAGTACAGCATGAGCGCGGTGGGGCTCAACTTCCTCATCGGCGTGCTGTCGCTGCAGTGGGGTGTCATCATGGTCACCATGGCCCACCAGATCATCGGAGACGACTACCACACCAAGATCCTGGACATCCCCACGATGATCAATGGCGACTTTGCCGCCGGTGCCGTGCTCATCAGTTTCGGCGCCGTTCTGGGCAAGACGACCCCCACTCAGCTCGTGTGGATGACGTTCCTCGAGATCATCTTCTACGCCATTAACGAGTACCTCGTGTACGAGCAG…	:	99.83	1203	1	1	0	2361	0	+-	0	0.0081	+-	0.0081	0.552486	0.317311	Yes
Ps_108597	1203	P7076	P7076_15022:1469-2671 (-)	n.a.	:	100	1203	0	0	0	2385									No polymorphism
Ps_108598	756	P7064	P7064_17279:2010-2765 (+)	n.a.	:	100	756	0	0	0	1499									No polymorphism
Ps_108598	756	P7074	P7074_05103:1138-1893 (+)	n.a.	:	100	756	0	0	0	1499									No polymorphism
Ps_108598	756	P7076	P7076_02151:226-981 (-)	n.a.	:	100	756	0	0	0	1499									No polymorphism
Ps_108599	954	P7076	P7076_08433:19895-20848 (-)	n.a.	:	100	954	0	0	0	1891									No polymorphism
Ps_108600	1615	P7074	P7074_15848:386-2000 (-)	n.a.	:	100	1615	0	0	0	3201									No polymorphism
Ps_108600	1615	P7076	P7076_00112:5757-7371 (-)	n.a.	:	100	1615	0	0	0	3201									No polymorphism
Ps_108601	555	P7064	P7064_06016:1216-1770 (+)	ATGACCGTGCAGGACTGGCTCAACCGATGCCTCTTCCTCGAAACCGTGGCAGGCGTACCGGGCATGGTGGTGGGTATGGCGCACCATCTACGCTCGCTGCGGTCGCTCAAGAGAGACTCCGGTTGGATCCACACGCTGCTGGAGGAGGCGGAGAACGAGCGCATGCACCTGCTCATCTTCATGAACATGAAGCAGCCTGGGTGGGGCTTCCGCATGATGGTGCTGGCTGCGCAGGGGGTCTTTTTCCCCGCGTTCTACCTGGCCTACCTCGTTTCTCCCAAAACGTGTCACCGCTTCGTGGGGTTCCTAGAGGAAGAAGCAGTGAAGACATACACAAATTTACTTGAGGACATGGAGCACGGACACCTTGACGAATGGTGCACCACCACTGCACCGCTC…	:	99.82	555	1	0	0	1092	0.0022	+-	0.0022	0	+-	0	1.22	0.317311	Yes
Ps_108601	555	P7074	P7074_19863:353-907 (-)	ATGACCGTGCAGGACTGGCTCAACCGATGCCTCTTCCTCGAAACCGTGGCAGGCGTACCGGGCATGGTGGTGGGTATGGCGCACCATCTACGCTCGCTGCGGTCGCTCAAGAGAGACTCCGGTTGGATCCACACGCTGCTGGAGGAGGCGGAGAACGAGCGCATGCACCTGCTCATCTTCATGAACATGAAGCAGCCTGGGTGGGGCTTCCGCATGATGGTGCTGGCTGCGCAGGGGGTCTTTTTCCCCGCGTTCTACCTGGCCTACCTCGTTTCTCCCAAAACGTGTCACCGCTTCGTGGGGTTCCTAGAGGAAGAAGCAGTGAAGACATACACAAATTTACTTGAGGACATGGAGCACGGACACCTTGACGAATGGTGCACCACCACTGCACCGCTC…	:	99.82	555	1	0	0	1092	0.0022	+-	0.0022	0	+-	0	1.22	0.317311	Yes
Ps_108601	555	P7076	P7076_10267:3296-3850 (-)	n.a.	:	100	555	0	0	0	1100									No polymorphism
Ps_108602	1344	P7064	P7064_10183:1378-2719 (-)	ATGTCGTCGTCCATCTCGCAGTTCTACATCCTGTCCACGCGCGGCGACACCATCATCTTCAACGACTTCCGGGGCACGTGGAGAGCAACTCGGCCGAGATCTTCTTCCGCAAGGTCAAGTTCTGGGAGAAGGGGGACGCGCCCCCGACGTTCAACGTGGACGGCGTCAACTACCTGTTCGTCAAGAAGAACGGGCTGTACTTCGTGGCCACGACGCGCTACAACGTGAGCCCGAGCTACATCCTGGAGCTGCTCACGCGCCTGTGCCGCGTGTTCAAGGACTACTGCGGCGTGCTGAGCGAGGAGACGCTGCGCAAGAACTTCATCCTGTGCTACGAGCTGCTGGACGAGACGCTGGACTACGGCTTCGCGCAGGACACGAGCACCGAGGGGCTCAAGG…	:	99.85	1344	0	2	0	2633	0	+-	0	0	+-	0			Yes*
Ps_108602	1344	P7076	P7076_02903:2445-3788 (-)	n.a.	:	100	1344	0	0	0	2664									No polymorphism
Ps_108603	1116	P7076	P7076_09012:7616-8731 (-)	n.a.	:	100	1116	0	0	0	2212									No polymorphism
Ps_108604	333	P7074	P7074_17804:1235-1567 (+)	n.a.	:	100	333	0	0	0	660									No polymorphism
Ps_108604	333	P7076	P7076_07453:2400-2732 (+)	n.a.	:	100	333	0	0	0	660									No polymorphism
Ps_108606	279	P7064	P7064_15240:529-807 (+)	n.a.	:	100	279	0	0	4e-157	553									No polymorphism
Ps_108606	279	P7074	P7074_25602:2810-3088 (-)	n.a.	:	100	279	0	0	3e-157	553									No polymorphism
Ps_108606	279	P7076	P7076_07061:7921-8199 (+)	n.a.	:	100	279	0	0	4e-157	553									No polymorphism
Ps_108607	720	P7064	P7064_13925:312-1031 (-)	n.a.	:	100	720	0	0	0	1427									No polymorphism
Ps_108607	720	P7074	P7074_00184:3462-4181 (+)	ATGAACCTCCGAGGATTCTTCACCGTCGCCACCATCGTCGCTGTTTCCACCGCCTCCGCTCAAGCTGAGATCATCGACCACGACCAAGTCGTGCCGTTCGCTCAGCCTGAAGCTGTCACGATCTCCCAGAAGGCCGCAGTCAAGTTCAAGCCGCAGATTCACATCACCAACGGGTGTCACCCGTACCCCGCAGCGAACGAGGCTGGCCAGACCAGCGGCGGACTCAAACCCACAGGAGCCCCCAGCAGCTCGTGCAAAGGCTCTGGTTGGGGTTCGCAAGTCTACGGTCGCTCGACCTGGTACAGCGGCAGGTGGGCTATCATGTACTCGTGGTACTTCCCCAAGGACTCGCCGTCCACTGGCCTGGGTCACCGCCACGACTGGGAGCACGTCGTCGTG…	:	99.86	720	1	0	0	1419	0	+-	0	0.009	+-	0.009	0.526316	0.317311	Yes
Ps_108607	720	P7076	P7076_15752:3074-3793 (+)	n.a.	:	100	720	0	0	0	1427									No polymorphism
Ps_108608	1176	P7076	P7076_09265:303-1478 (+)	n.a.	:	100	1176	0	0	0	2331									No polymorphism
Ps_108609	1898	P7064	P7064_20381:4987-6884 (-)	n.a.	:	100	1898	0	0	0	3763									No polymorphism
Ps_108609	1898	P7074	P7074_17480:4435-6332 (-)	n.a.	:	100	1898	0	0	0	3763									No polymorphism
Ps_108609	1898	P7076	P7076_08316:2042-3939 (-)	n.a.	:	100	1898	0	0	0	3763									No polymorphism
Ps_108610	1134	P7064	P7064_14144:3188-4321 (+)	n.a.	:	100	1134	0	0	0	2248									No polymorphism
Ps_108610	1134	P7074	P7074_22379:586-1718 (+)	ATGGGCGTGGTGGGCAAGCTCTCCTTCCTGGATCGTTTCCTCACGCTCTGGATCGTGCTGGCCGCGGGCGCGGGCCTCGGCTTCGGCCAGATCGACGCCATCCAGAGCTTCATCGACGACACCACCGTGGGCAGCACCAATGTCCTCGTGGCTGTGGGACTGCTCGTCATGATGTATCCGCCGCTCACCAAGGTGCGCTGGACCTCGTTCACCGCATCTTCGCCGACTGGCGGCTGCTGCTGCTCACGACGGTGCAGAACTGGGTGCTCGGGCCCTTCGTCATGTTCTTCCTCTCGTCGGCCTTCTTCAGCGACGACGTCGGCTACATGACGGGGCTCAGCCTCGTGGGCTGCGCGCGCTGCATCGCCATGGTCGTGGTCTGGAACAGCCTCGCGGGCG…	:	99.91	1134	0	1	0	2232	0	+-	0	0	+-	0			Yes*
Ps_108610	1134	P7076	P7076_07984:285-1418 (-)	n.a.	:	100	1134	0	0	0	2248									No polymorphism
Ps_108612	3531	P7076	P7076_01063:25760-29290 (+)	n.a.	:	100	3531	0	0	0	7000									No polymorphism
Ps_108613	1221	P7074	P7074_08521:381-1601 (+)	n.a.	:	100	1221	0	0	0	2420									No polymorphism
Ps_108613	1221	P7076	P7076_03552:715-1935 (+)	n.a.	:	100	1221	0	0	0	2420									No polymorphism
Ps_108614	1371	P7074	P7074_24680:395-1765 (-)	n.a.	:	100	1371	0	0	0	2718									No polymorphism
Ps_108614	1371	P7076	P7076_03552:10666-12036 (+)	n.a.	:	100	1371	0	0	0	2718									No polymorphism
Ps_108616	1399	P7064	P7064_16109:5948-7345 (+)	ATGGCGTCGTACAAGCCCACGGTGGTGATCGACAATGGCACAGGGTGCGTACGGTAGAGTCCTGCAAACCACCGCTCTTTCCCCCTCTCTATCTCTATAGCAACAGCCCCGACTGTATCAATATCCTCGCGTGTCAAAACCTCTCTGACCCTCCTCCCTCCTTCTCTACTGCTCTAATGCTACAGCTACACCAAGATGGGGTACGCCGGCAACGCCGAGCCCAGCTACATCATCCCGTCCACGATCGCCGTGGGCGGCAACGACTCGAGCACCGTGCGCAGCCGCCAGGGCATCGACGACCTGGACTTCTACATCGGCAACGAGGCGCTGGACCACGCGTCCACGCACCAGGTAAACTACCCCATCGCCCAGGGCATCATCCAGAACTGGGACAACATG…	:	99.57	1399	5	1	0	2718	0	+-	0	0.0241	+-	0.014	0.293255	0.0851731	Yes - Negative
Ps_108616	1399	P7076	P7076_05836:9123-10521 (+)	n.a.	:	100	1399	0	0	0	2773									No polymorphism
Ps_108617	1489	P7064	P7064_13931:86-1571 (+)	ATGACGCGACGTGACGCCCACGACCACTACACTTATTGCCAAACGTTTTCCCAACGCATACACCTTTTGACGTTTTCCCATTCCTGTGGCGACGAACCCCGCGTTGCACACCTGTATCAACTCGAGTTAACAATCCAGTGTCAGCTATTATCGGCTCTCGCAGGCTTCCACCCAAGCTATTTATACTGCAAACGGAATAACACCACCATCTGCACCTGCAGGGGAACTTAAAATAGAGGGATTGCATAATCGTAGCGCCGCCCCGTCTTTACCCGTTAGGCGCATCATCCTTGCCCCCTTCAACGGACACGAATGACGTCTGACTGAGCGAACTGACCAGGGCCAAGGCCCCAGAGCCATCCGCACGCGCTGTCATTTCTCCTTCGTCCCGCTCCGGCG…	:	99.66	1489	2	3	0	2888	0.0033	+-	0.0023	0	+-	0	1.33	0.151349	Yes
Ps_108618	939	P7064	P7064_00691:1628-2566 (-)	n.a.	:	100	939	0	0	0	1861									No polymorphism
Ps_108618	939	P7076	P7076_09681:275-1212 (+)	ATGCTTTCGATCACTACGCAGCCTCAGCGCGTGAATCGCCTGCGTGAACTTATCAACGGCGACGACCTTGTGCTGATGCCCTCGTGCTACGACGGACTCACGGCCAAGCTCATTGAGCGCGCTGGGTACGACGCGTGCATCATGACCGGCTACGGTGTTTCAGCTGTCCACGGTGTGCCCGACACGCAACTGCTATCGTACGGCGAGATGGTGCGCAGCGCTCAAACTGTGTGCTCTACGCTCAAGAACATCCCGTGTCTTGGCGACGGCGACACGGGCTACGGCAACGCCATGAACGTTAAACGGACGGTGGCAGGCTACGCGCAGGCTGGAATGGCTGGGATTCTGATTGAGGACCAGGTATCCCCGAAGAGATGCGGTCACACGACTGGCAAGGCT…	:	99.89	939	0	1	0	1846	0	+-	0	0	+-	0			Yes*
Ps_108619	729	P7064	P7064_08752:784-1512 (+)	n.a.	:	100	729	0	0	0	1445									No polymorphism
Ps_108619	729	P7074	P7074_13616:1532-2260 (-)	n.a.	:	100	729	0	0	0	1445									No polymorphism
Ps_108619	729	P7076	P7076_17195:572-1300 (+)	n.a.	:	100	729	0	0	0	1445									No polymorphism
Ps_108620	1105	P7064	P7064_13136:1169-2273 (-)	n.a.	:	100	1105	0	0	0	2190									No polymorphism
Ps_108620	1105	P7076	P7076_04844:1096-2200 (+)	n.a.	:	100	1105	0	0	0	2190									No polymorphism
Ps_108621	753	P7064	P7064_06478:2382-3134 (+)	n.a.	:	100	753	0	0	0	1493									No polymorphism
Ps_108621	753	P7074	P7074_00902:2223-2975 (+)	n.a.	:	100	753	0	0	0	1493									No polymorphism
Ps_108625	336	P7064	P7064_18552:1748-2083 (-)	n.a.	:	100	336	0	0	0	666									No polymorphism
Ps_108625	336	P7074	P7074_18249:2566-2901 (+)	n.a.	:	100	336	0	0	0	666									No polymorphism
Ps_108626	1704	P7076	P7076_22155:47638-49341 (+)	n.a.	:	100	1704	0	0	0	3378									No polymorphism
Ps_108628	867	P7076	P7076_08876:10462-11328 (+)	n.a.	:	100	867	0	0	0	1719									No polymorphism
Ps_108629	1466	P7064	P7064_16757:307-1773 (-)	ATGATCAGCGCGCTGTTCCTCATCAGCCAGAAGGGCGAGGTCGTGCTCAACCGGTTCTACCGCGACGATGTGAGTCGACGCGCGGCCGACAACTTCCGGCTGCAGGTGATCGCGGCCAAGGAGACGGGCACGCTGCCGCCCGTCAAGGTCATCGACGGCTGCTCGTTCCTCTACACGCGCCACGAAAACTTGTACCTCGTGGCCGTCTCGCGCGCCAACATCAACGCCGCGCTGGTCTTCCAGTTCCTCTACCAGCTCAACGTCATCTTCAAAGAGTATTTTGGCAAGAAGTACAACGAGGAGACCATCCGAGACAACTTCACGCTCGTGTACGAGCTGCTGGACGAGACCATGGACCACGGCTACCCGCAGAACTGCTCCAGCGACGTGCTCAAGCTG…	:	99.86	1467	1	1	0	2884	0	+-	0	0.003	+-	0.003	0.769231	0.317311	Yes
Ps_108630	2010	P7076	P7076_06501:311-2320 (-)	n.a.	:	100	2010	0	0	0	3985									No polymorphism
Ps_108632	2232	P7064	P7064_21161:763-2994 (-)	ATGGGCATGGACCAGGCGCGCGCCGCGGAGATCTGGGCGTCGCTGCGCACGGCCATCTACGAGATCTTCTCGCACAACGCGAGCCTGCTGTCGTTCGAGGAGCTGTACCGCAACTCGTACAACCTGGTGCTGCACAAGCACGGCGACCTGCTCTACAGCGGCGTGGTGGGCGTCATCACCGAGCACCTGCAGGGCGTGGCGCGGCAGGTGGCCGCCGTGTCGGACGACCTGCTGCTCGTGGCGCTCAAGGACCAGTGGGTGGATCACCAGGTCGTCATGACCATGGTGCGGGACATCCTCATGTACATGGACCGCACCTACGTCACGCAGAAGCGCAAGCTGCCCGTGTACGACAACGGGCTCTACATCTTCCGCGACGCCATCGTGCGCCACGACAGC…	:	99.96	2232	1	0	0	4417	0	+-	0	0.0031	+-	0.0031	0.763359	0.317311	Yes
Ps_108632	2232	P7076	P7076_05915:2228-4459 (+)	n.a.	:	100	2232	0	0	0	4425									No polymorphism
Ps_108635	885	P7064	P7064_16747:42-926 (-)	ATGGCTGGAGACAACGTCGCCGTCGCCAAGCCCACGCTCGAGGTCACCGGCAAGGTCAGCGCCGGCAAGGCCGAGGAGGAGTTCCGCAACTACAAGGACTCGGACCGGCACGCGCTCGTGTCGCGCCACTACGCGCTCATGCGCAAGAACCAGACCGTGGCCTTCAACGACAAGATGCAGGCCAAGTACGGCTCCTTCAGCAACACCAAGATGACTATCTGGGAGGCCTTCACGGCGCTCAAGGGCTACGTGGACTCGTCCGACCCGGACTCGTCGCTGCCCAACCTCGAGCACATGCTGCAGACCGCCGAGGGCATCCGCGCCGCCGGCCACCCGGACTGGTTCCAGCTCGTGGGGCTGCTGCACGACATGGGCAAGATCCAGTACCTCTGGGGCCAC…	:	99.89	885	1	0	0	1746	0	+-	0	0.0207	+-	0.0208	0.325733	0.319643	Yes
Ps_108635	885	P7076	P7076_03814:9565-10449 (+)	n.a.	:	100	885	0	0	0	1754									No polymorphism
Ps_108636	2045	P7064	P7064_11722:3165-5209 (+)	ATGTTGCGCTGCTCGCAGATGAAGCAGGCGCTGGCCAAGTCGCTGGCCCGCCCGGCCGCCTCGCGCGGCTTCGCCGTGCGCAGCTCGCAGCCGCTGGCCGGCGTCGAGACGTCGGCGCTCACGTCCAAGTACACGGTCGTGGACCACGAGTACGACGCCGTGGTGGTGGGCGCTGGCGGCGCCGGCCTGCGCGCGGCCATGGGCTGCGCCGAGGCCGGCCTCAAGACGGCCTGCATCTCTAAGCTGTTCCCCACGCGCTCGCACACGGTGGCCGCGCAGGGCGGCATCAACGCCGCGCTGGGCAACATGTCGGAGGACGACTGGCGGTGGCACATGTACGACACGGTCAAGGGCAGCGACTGGCTCGGCGACCAGGACGCCATCCACTACATGTGCAGA…	:	99.95	2045	1	0	0	4046	0	+-	0	0.0021	+-	0.0021	0.826446	0.317311	Yes
Ps_108636	2045	P7076	P7076_01752:2565-4609 (-)	n.a.	:	100	2045	0	0	0	4054									No polymorphism
Ps_108637	921	P7074	P7074_18753:189-1109 (+)	n.a.	:	100	921	0	0	0	1826									No polymorphism
Ps_108637	921	P7076	P7076_06038:15542-16462 (-)	n.a.	:	100	921	0	0	0	1826									No polymorphism
Ps_108639	582	P7064	P7064_05577:3913-4494 (-)	ATGGCGTCGCAAGAACCGCAGATCCACCGCGCCCTGCGTGCCGATGTCCACGAGATCTCGGCCATGATCCAAGAGCTCGCCGACTTTGAGAAGGAGTCGGCCTCGAACAAGGCCACGCCCGAAAAGTTACTGGAGACCGTCAACTTCGCCGACGACGTGGCGCCCGAGCACATTCCAGGCTTCCCTCTCACTGCCGCTCCGAGCCGCAAGGTGGCGCATTGCTTCGTCTTGACCATCGGGGACAAGGTCGCGGGTATGGCGCTCTTCTTCTACAACTATAGCACGTGGCTGGCCTCTCCCGGCGTGTACCTCGAAGATCTCTACGTGCGACCAGAGTTCCGTCGCCGAGGACTGGCCACGCTCCTGTTCGGGGCGTTGGCCGAGGAAACTCAACGCATC…	:	99.83	582	1	0	0	1146	0.0022	+-	0.0022	0	+-	0	1.22	0.317311	Yes
Ps_108639	582	P7074	P7074_26506:1246-1827 (+)	n.a.	:	100	582	0	0	0	1154									No polymorphism
Ps_108640	2364	P7074	P7074_01376:219-2582 (-)	ATGGAGAGCGAGGAGGCCCCGGGCGGCGTGCAGCAGTCGGTGGACAGCGTGGGCGCCTCCAGCAACTTGTCGCGCCGCATCCAGAACCGCCTGCAGAAGCTGAACGAGGTGGCGCAGTCCGCGGGCGGGGACGGAGACGCCTCTGGCTACTACGACTTCTCCACGCTCGACATGAAGCCCGACCACGAGGCGCGGCCCGTGTGGGTCTGCCCCAACGGCCGCATCTTCCTCGAGGCCTTCTCGCCCATCTACAAGCAGGCCTACGACTTCCTCGTGGCCATCTCGGAGCCCGTGTCCCGCCCCGAGTTCCTGCACGAGTACAAGCTCACCCCGTACTCGCTCTACGCCGCCGTGTCCGTGGCCATCGAGACCGAGAGCATCCTCAAGGTGCTGGAGCGC…	:	99.92	2364	2	0	0	4670	0	+-	0	0.0057	+-	0.004	0.636943	0.154157	Yes
Ps_108640	2364	P7076	P7076_00416:2330-4693 (-)	ATGGAGAGCGAGGAGGCCCCGGGCGGCGTGCAGCAGTCGGTGGACAGCGTGGGCGCCTCCAGCAACTTGTCGCGCCGCATCCAGAACCGCCTGCAGAAGCTGAACGAGGTGGCGCAGTCCGCGGGCGGGGACGGAGACGCCTCTGGCTACTACGACTTCTCCACGCTCGACATGAAGCCCGACCACGAGGCGCGGCCCGTGTGGGTCTGCCCCAACGGCCGCATCTTCCTCGAGGCCTTCTCGCCCATCTACAAGCAGGCCTACGACTTCCTCGTGGCCATCTCGGAGCCCGTGTCCCGCCCCGAGTTCCTGCACGAGTACAAGCTCACCCCGTACTCGCTCTACGCCGCCGTGTCCGTGGCCATCGAGACCGAGAGCATCCTCAAGGTGCTGGAGCGC…	:	99.92	2364	2	0	0	4670	0	+-	0	0.0057	+-	0.004	0.636943	0.154157	Yes
Ps_108641	1628	P7064	P7064_17767:3190-4815 (+)	ATGAGCTTCGTGCCCGTCGCCCCCGACTGCGACTTCCCCATCCAGAACCTGCCGTACGGCGTCTTCTCCCCCAACGGGCGGCGAGAAGAAGCGCGTGGGCGTCGCCATCGGCGACTTCGTGCTGGACCTGTCGGTGGTGGAGACCGAGGGCCTCTTCGAGGGCTTCGACGCCGCCGGCTTCCACGACGTGCGTTGGCCGCTGCCTCTCTCTCTCTCTCTCTCCCTCTCTCCGCTCCATGTCGCGGCCCCCAATTAACCTGTGTCTCTCTGTGCTCGTGCTGCAGTCGTCGCTCAACAGGTTCATGGCGCAAGGACCCAAGGCGTGGGCCACGGCTCGCGCCACCATCCAGCGCCTGCTTTCCGCCGACGTGCCGACGCTGCGCGACAACGCGGCGCTGC…	:	99.75	1629	0	2	0	3186	0	+-	0	0	+-	0			Yes*
Ps_108641	1628	P7076	P7076_08367:2941-4566 (-)	ATGAGCTTCGTGCCCGTCGCCCCCGACTGCGACTTCCCCATCCAGAACCTGCCGTACGGCGTCTTCTCCCCCAAGGGCGGCGAGAAGAAGCGCGTGGGCGTCGCCATCGGCGACTTCGTGCTGGACCTGTCGGTGGTGGAGACCGAGGGCCTCTTCGAGGGCTTCGACGCCGCCGGCTTCCACGACGTGCGTTGGCCGCTGCCTCTCTCTCTCTCTCTCTCCCTCTCTCCGCTCCATGTCGCGGCCCCCAATTAACCTGTGTCTCTCTGTGCTCGTGCTGCAGTCGTCGCTCAACAGGTTCATGGCGCAAGGACCCAAGGCGTGGGCCACGGCTCGCGCCACCATCCAGCGCCTGCTTTCCGCCGACGTGCCGACGCTGCGCGACAACGCGGCGCTGCG…	:	99.88	1628	0	1	0	3205	0	+-	0	0	+-	0			Yes*
Ps_108642	710	P7064	P7064_16519:1313-2022 (-)	n.a.	:	100	710	0	0	0	1407									No polymorphism
Ps_108642	710	P7076	P7076_08298:12455-13170 (-)	ATGCTGCAGCGCGCCATCGCGAACTCCGTCAAGACCATCGGGAAGAGATTCATGTCGTCGCAAGTGCCTCCGTTCCACCTGGCGGTGCCGGTGCACGACCTGGAGCAAGGTGCGAGTAGAGAGAGGGAGGGAGAACACTCACCCGCCGTGTTCTGACGCTTTGGCTTTTGACGTGCAGCCAAGGAGTTCTACGGCACCAAGCTGGGCTTCATTGAAGGGCGCTCGTCCAAGCAGTGGCAGGTCTGAGTCCATTGTTCTTCCTCTTCCTCTTGTGGCGGAGCTATTGCTGATGTTGCAGTGCGCACCCCCGGAATGCTCGTGCAGGACTACAACATGTTCGGCCACCAGCTCGTGGTGCACGAGGTGTCGAAGGATTACCGCGGCCTGGACTTCTTCAAC…	:	99.02	716	1	1	0	1366	0.0023	+-	0.0023	0	+-	0	1.23	0.317311	Yes
Ps_108643	1099	P7074	P7074_20659:208-1303 (-)	ATGGACCGACTGCAGCGTCTCTTTGGCAACCTGCCGGGCCTTCCGGGCCAGGGCGGCCCCGGCGCCGACGGCCCGCTGGTCGACACGGCCGAGAAGGTGCACATCTCGTCGCTGGCGCTGCTCAAGATGCTCAAGCACGGTGAGGACAAAAAGAATCTTATTGTTATTTTTTCGCGCCAATGTCATTTTTTGTTATTTACAGGCCGCGCCGGCGTGCGATGAGGTCATGGGCCTGATGCTGGGCGAGTTCGTGGACGACTACACGGTCAACTGCATCGACGTGTTCGCCATGCCGCAGAGCGGAACGGGCGTGAGCGTCGAGGCCGTGGACCCCGTTTTCCAGATGAAGATGCTGGAGATGCTCAAGCAGACCGGCCGAGCCGAGATGGTCGTGGGCTG…	:	99.55	1100	0	5	0	2101	0	+-	0	0	+-	0			Yes*
Ps_108643	1099	P7076	P7076_08298:6393-7490 (-)	ATGGACCGACTGCAGCGTCTCTTTGGCAACCTGCCGGGCCTTCCGGGCCAGGGCGGCCCCGGCGCCGACGGCCCGCTGGTCGACACGGCCGAGAAGGTGCACATCTCGTCGCTGGCGCTGCTCAAGATGCTCAAGCACGGTGAGGACAAAAAGATCTTATTGTTATTTTTCGTCGCCAATGTCATTTTTTGTTTATTTACAGGCCGCGCCGGCGTGCCGATGGAGGTCATGGGCCTGATGCTGGGCGAGTTCGTGGACGACTACACGGTCAACTGCATCGACGTGTTCGCCATGCCGCAGAGCGGAACGGGCGTGAGCGTCGAGGCCGTGGACCCCGTTTTCCAGATGAAGATGCTGGAGATGCTCAAGCAGACCGGCCGAGCCGAGATGGTCGTGGGC…	:	99.91	1099	0	1	0	2163	0	+-	0	0	+-	0			Yes*
Ps_108644	1197	P7064	P7064_20260:1272-2468 (-)	n.a.	:	100	1197	0	0	0	2373									No polymorphism
Ps_108644	1197	P7076	P7076_09233:7374-8570 (-)	n.a.	:	100	1197	0	0	0	2373									No polymorphism
Ps_108646	2121	P7064	P7064_21048:2386-4506 (-)	ATGAACAACCTGCGCAACATCGGTATCTCGGCGCACATCGACTCCGGCAAGACGACGCTGACGGAGCGCATCCTGTTCTACACGGGCCGCATCAACGCCATCCACGACGTGCGCGGCAAGGACGGCGTCGGCGCCAAGATGGACTCGATGGAGCTCGAGCGCGAGAAGGGCATCACCATCCAGTCCGCCGCCACCTACTGCTCGTGGAAGGACTCGAACATCAACATCATTGACACGCCCGGTCACGTCGACTTCACCATTGAGGTGGAGCGCGCGCTGCGTGTGCTGGACGGCGGTGTGCTGGTACTCTGCGGCGTCTCCGGCGTGCAGAGTCAGTCGCTCACGGTGGACAAGCAGATGAAGCGCTACGGTGTGCCGCGCATCGCCTTCATCAACAAG…	:	99.86	2122	1	2	0	4169	0	+-	0	0	+-	0			Yes*
Ps_108646	2121	P7076	P7076_07033:9706-11826 (-)	n.a.	:	100	2121	0	0	0	4205									No polymorphism
Ps_108649	498	P7064	P7064_08903:329-826 (+)	n.a.	:	100	498	0	0	0	987									No polymorphism
Ps_108649	498	P7074	P7074_36663:481-978 (+)	ATGGGCGCTCCACCTCCGGCTGGCGAAGAGAAGGTCGTCGTTCTGCGTACGGTGGGCGGCGAGGTTGCCCCCGCTTCGGCTCTGGCCCCCAAGGTCGGTCCGCTCGGTCTCTCCCCCAAGAAGATCGGTGAGGACATCTGCAAGGCCACCAAGGACTGGAAGGGACTAAACGTGACGGTCAAGCTCACGATCGTCAACCGTCAGGCCACGGTCACGCTGATCCCCAGCGCCTCGTCGCTGCTGGTCAAGGAGCTCAAGGAGCCCCCGCGTGACCGCAAGAAGGTCAAGAACATCAAGCACGACGGCAACCTGTCCCTGGACCAGGTCATCGGCGTGGCCCGCGTCATGCGCGAGCGCTCGATGGCCCGCACCCTGGCCGGCACGGTCAAGGAGATCCTG…	:	99.6	498	2	0	0	971	0.0023	+-	0.0023	0.0148	+-	0.0148	0.495968	0.403956	Yes
Ps_108649	498	P7076	P7076_12204:441-938 (+)	n.a.	:	100	498	0	0	0	987									No polymorphism
Ps_108650	1086	P7074	P7074_16431:4282-5367 (-)	n.a.	:	100	1086	0	0	0	2153									No polymorphism
Ps_108650	1086	P7076	P7076_12204:5043-6128 (+)	n.a.	:	100	1086	0	0	0	2153									No polymorphism
Ps_108651	479	P7064	P7064_04297:1793-2271 (-)	n.a.	:	100	479	0	0	0	950									No polymorphism
Ps_108651	479	P7076	P7076_01493:4740-5218 (-)	n.a.	:	100	479	0	0	0	950									No polymorphism
Ps_108653	1413	P7074	P7074_18631:338-1750 (+)	ATGCTGGCCTCTTCCGTGCTCCGTTCCCGTGGCGTGCAGTCGTCGGCCGCGTCGACGTCCCGCCGGTTCGCCAGCGTGCAGGCCTCCGCGCCCACCTCCAAGGCCGTGCTGACGCCCGACGCCTCCGCGGACCAGAAGCTCACGGAGACGCAGGCCCACGACCAGTACCTGCACCGGCCCGTGACGTACCCGCTGGACAAGATCAAGGTGGTGCTGCTGGAGAACATCCACCCGCGCGCCAAGGAGGTCTTCGAGCGCGAGGGCTACACGGTGGAGACGCACAAGCGCGCGATGTCGGGCGAAGAGCTGGCGCGCGTCGGCGGCGACGCCCACATCCTGGGCATCCGCTCCAAGACGCAGCTGGACCCCGAGTTCTTCAACACTGTGGGCTGGCACGAG…	:	99.79	1413	3	0	0	2777	0.0008	+-	0.0008	0.0151	+-	0.0107	0.430279	0.182621	Yes
Ps_108653	1413	P7076	P7076_02404:2323-3735 (+)	ATGCTGGCCTCCTCCGTGCTCCGTTCCCGTGGCGTGCAGTCGTCGGCCGCGTCGACGTCCCGCCGGTTCGCCAGCGTGCAGGCCTCCGCGCCCACCTCCAAGGCCGTGCTGACGCCCGACGCCTCCGCGGACCAGAAGCTCACGGAGACGCAGGCCCACGACCAGTACCTGCACCGGCCCGTGACGTACCCGCTGGACAAGATCAAGGTGGTGCTGCTGGAGAACATCCACCCGCGCGCCAAGGAGGTCTTCGAGCGCGAGGGCTACACGGTGGAGACGCACAAGCGCGCGATGTCGGGCGAAGAGCTGGCGCGCGTCGGCGGCGACGCCCACATCCTGGGCATCCGCTCCAAGACGCAGCTGGACCCCGAGTTCTTCAACACTGTGGGCTGGCACGAG…	:	99.86	1413	2	0	0	2785	0.0008	+-	0.0008	0.0071	+-	0.0071	0.631579	0.377915	Yes
Ps_108654	765	P7064	P7064_15992:237-1001 (+)	ATGGACCTCTACCTACTAGTTTTCATCGCTGCCGCAGCCTTCAGCTCTCTTGAAGCTGTGAACATCGACCATGACAAGGTGCAGCCGTTCGCCCAGCCCGAGCCGACCACGGTATCCGAGAAGGCCGCCGTCAAGTTCAAGCCGAGCATCCGAATCCGAAGCGGGTGCCACCCGTACCCTGCGGTGAATGCCGCGGGTGAGACGAGCGGAGGGCTGAAACCATCGGGGGAACCTGACGGAGACTGCAAAAACTCTAGCCTGGGCTCGCAAGTGTACGGGCGAGCCGTGTGGTACAAGGACCTCTGGGCCATTATGTATACGTGGTATTTCCCCAAGGATTCCTACGGGACCTTTTTCCGGTCGGGCCAACGGCACAAGTGGGCTAGTTTCATCGTGTGG…	:	99.74	765	2	0	0	1501	0.0035	+-	0.0025	0	+-	0	1.35	0.161513	Yes
Ps_108654	765	P7076	P7076_05745:924-1688 (+)	ATGGACCTCTACCTACTAGTTTTCATCGCTGCCGCAGCCTTCAGCTCTCTTGAAGCTGTGAACATCGACCATGACAAGGTGCAGCCGTTCGCCCAGCCCGAGCCGACCACGGTATCCGAGAAGGCCGCCGTCAAGTTCAAGCCGAGCATCCGAATCCGAAGCGGGTGCCACCCGTACCCTGCGGTGAATGCCGCGGGTGAGACGAGCGGAGGGCTGAAACCATCGGGGGAACCTGACGGAGACTGCAAAAACTCTAGCCTGGGCTCGCAAGTGTACGGGCGAGCCGTGTGGTACAAGGACCTCTGGGCCATTATGTATACGTGGTATTTCCCCAAGGATTCCTACGGGACCTTTTTCCGGTCGGGCCAACGGCACAAGTGGGCTAGTTTCATCGTGTGG…	:	99.74	765	2	0	0	1501	0.0035	+-	0.0025	0	+-	0	1.35	0.161513	Yes
Ps_108655	603	P7064	P7064_11006:804-1404 (+)	ATGATTCAGCCCAAAATCAAGCTCACGTACTTCGACGGCAAGGGCTACGCCGAGCTCGCGCGCATGCTCTTCAATTATGGCAACGTGGCGTTTATGGACGAGAGGATCTCGCTCGAGGACTACGAGGCAATGAAGCCCAAACTCCCGTTCGTCCAGGTGCCAATCCTAGAGGTTGATGGCACCGTTTACTCTCAGAGCATGGCAATGGCCCGCTACGCCGCTAAGCTTGCTGGCCTCTACCCGGGTGACGCGGTGACGGCCCTCAAGGTCGACATGTTCTCCTCTTCGCTGTGCGACCTGGACGCTCCGTTCATGGACTTCATGTGGAAGACGGAGGACGAGACTGAGAAGGCCGAGAAGAAGAAGGTGTTCATCGAGGAGACGGTGCCGAGTTTCTCA…	:	99.67	603	0	2	0	1164	0	+-	0	0	+-	0			Yes*
Ps_108656	261	P7064	P7064_14637:2682-2942 (+)	n.a.	:	100	261	0	0	2e-146	517									No polymorphism
Ps_108656	261	P7074	P7074_10731:1071-1331 (-)	n.a.	:	100	261	0	0	2e-146	517									No polymorphism
Ps_108656	261	P7076	P7076_05899:8708-8968 (+)	n.a.	:	100	261	0	0	2e-146	517									No polymorphism
Ps_108657	882	P7064	P7064_14637:1108-1989 (+)	n.a.	:	100	882	0	0	0	1748									No polymorphism
Ps_108657	882	P7076	P7076_05899:7154-8035 (+)	ATGTTCAACACTCGACGCATCGCCTACAAGTTCATTGCCCGCGAGCAGGGCGAAGGCGTCGGCGCCACGGTGCGACGCTCGCTGGGCTCGCAGCAGCTGCGCAACCTGGACCCCTTCCTCATGCTAGACGAGTTCAACGTCGGCCTGCCCGGAGGCTTCCCCGACCACCCGCACAGAGGCTTCGAGACGGTCACGTACATGCTACCGACGTCCAAGGGCCACATGCGCCACGAGGACTTCCTGGGCAACAAGGGCGAGCTCCGACCGGGAGATCTGCAGTGGATGACACCGGGCAAGGGCATCCTGCACGCCGAGATGCCAGCCAATGAGGAGAAAGCGCACGGTCTGCAGCTCTGGATCAACCTGCCCAAGGCCAAGAAGATCATGGAGCCCAGGTAC…	:	99.89	882	1	0	0	1740	0	+-	0	0.0076	+-	0.0076	0.568182	0.317311	Yes
Ps_108658	636	P7074	P7074_20083:1283-1918 (-)	n.a.	:	100	636	0	0	0	1261									No polymorphism
Ps_108658	636	P7076	P7076_22516:6429-7064 (+)	n.a.	:	100	636	0	0	0	1261									No polymorphism
Ps_108659	549	P7074	P7074_17038:739-1287 (-)	ATGGCGCGTGAGCAATGGACGCGCGTCCCCCGCCTCGTGGTGTTCGACCTGGACTACACGCTGTGGGGGCCCTACATCGACGTGTTGAACGGGGGTCCGTTCACGACGACGGATAGTCCGGGCACCGTGCTCGATCGCTACGGGGAAGAGCTTAAGCTGCTGCCGGACGTCGAGAAAGTGCTGAATGTCATCGAGACGGACCCGCAGTTCAGTGGCACGAATGTAGCCATTGCATCGCGCACGGGGGAGATCGACGCGGCGAAGGAGTGTATGGGGCTGCTGAAGGTGAGCATTGGTGGGGAGATAAAGACGCTCGAAAGCATCGCCAGCTTCGTGGAGATCTACCCGACGTGCAAAGTCGCCCATTTCAAGGAGTTCGAGCAGCAGAGCGGCCTGGCC…	:	99.82	549	1	0	0	1080	0	+-	0	0.01	+-	0.01	0.5	0.317311	Yes
Ps_108661	897	P7064	P7064_04096:143-1039 (+)	n.a.	:	100	897	0	0	0	1778									No polymorphism
Ps_108661	897	P7074	P7074_26278:141-1037 (-)	n.a.	:	100	897	0	0	0	1778									No polymorphism
Ps_108661	897	P7076	P7076_01837:678-1574 (-)	n.a.	:	100	897	0	0	0	1778									No polymorphism
Ps_108662	360	P7076	P7076_13919:597-956 (+)	ATGGACTTCATCACGGATCTCTCGCGAACGAAGCGAGACGTCGACTCCATCTGGGTTGTCATCGATCGGTTGACGGAACGGTGCCATTTTGTGTCAACTACGAAGAAGGTGACGGCGGAAGGCGTGGCTCGACTCTTCATCGACAACATTTGGAAGCTCCACGGCATGCCGACGAACATTGTCTCCGACCGCGACAGGAAGTTCGTGTCCGCCTTCTGGCAACACGTCTTCAAGTCAATCGGGACGAAGCTGAGCATGACCGCGGCTCACCGAGCTCAAGGCGACGGGCAAACGGAACGTATGAATCGAACGCTGGAGGAGTATCTTCGTTGCTTCGTTGGTCCACTTCAGGATGATTGA	:	99.72	360	1	0	0	706	0.0037	+-	0.0037	0	+-	0	1.37	0.317311	Yes
Ps_108663	885	P7064	P7064_04097:1827-2711 (+)	n.a.	:	100	885	0	0	0	1754									No polymorphism
Ps_108664	853	P7074	P7074_23152:700-1552 (-)	n.a.	:	100	853	0	0	0	1691									No polymorphism
Ps_108664	853	P7076	P7076_08243:4763-5615 (+)	n.a.	:	100	853	0	0	0	1691									No polymorphism
Ps_108665	789	P7074	P7074_20088:1772-2560 (+)	ATGCCAATAATTGGACTGGGCGTGTGTCTCTCCGAGCCTGGGGCCGAGACCTACAACGCCGTGCTGTCGGCGCTTAAACAAGGTTACCGCCACATCGACACGGCCCAATACTACGAGAACGAGGCCGACGTCGGCCGCGCCGTCCGTGACTCCGGGATCCCTCGTGAAGAGATCTTCGTGACTACCAAGCTCTTCATTACCAACTGGGGCTACGAACAGGCTCTGGCGGCCACGAAGGAGAGCAACGAGAAGATCGGGCTCGGGTACATCGACCTCTACCTGCTCCACGCGCCGGGGGATGTTTCCACGCATGACGAGTCTTGGCGTGCGCTTGAGGAGCTCCACGAGCAAGGAATCCTTCGGGACATTGGCGTCTCCAACTTCAGCGAGGCTCACTTG…	:	99.75	789	2	0	0	1548	0.0016	+-	0.0016	0.0061	+-	0.0061	0.720497	0.475495	Yes
Ps_108665	789	P7076	P7076_08243:256-1044 (-)	n.a.	:	100	789	0	0	0	1564									No polymorphism
Ps_108666	834	P7064	P7064_20058:391-1224 (+)	n.a.	:	100	834	0	0	0	1653									No polymorphism
Ps_108666	834	P7074	P7074_18307:461-1294 (-)	n.a.	:	100	834	0	0	0	1653									No polymorphism
Ps_108666	834	P7076	P7076_05362:1935-2768 (+)	n.a.	:	100	834	0	0	0	1653									No polymorphism
Ps_108670	1011	P7064	P7064_18395:2532-3542 (+)	n.a.	:	100	1011	0	0	0	2004									No polymorphism
Ps_108670	1011	P7076	P7076_02660:10757-11767 (-)	n.a.	:	100	1011	0	0	0	2004									No polymorphism
Ps_108671	1488	P7074	P7074_15983:433-1920 (+)	n.a.	:	100	1488	0	0	0	2950									No polymorphism
Ps_108671	1488	P7076	P7076_02660:14526-16013 (-)	n.a.	:	100	1488	0	0	0	2950									No polymorphism
Ps_108672	1307	P7064	P7064_01044:2718-4024 (+)	ATGCTGCTGGACAAGGCCCTGTTCAAGAAGACCCTGGAGGTCGTGGGCGTGCGCGTGGAGGCCAAGAAGATCGGGCGCGTGGTCAAGAAGCTGCACGGCCACCTGCTGAACCTGCCGCGGCTGCGCAACGTGGTGCCGGACCCGACCAACCCGGACCCGTACAAGAACTCGAGCAGCAAGCTCATCCTGCTCAACGCCAAGGTGAAGGACGCCGAGACGCTGCAGCCGCTCAATGAAGACCTGGTGAGCTTCCTGAAGGAGGAGAGTCTAGCCTTCGTGAGCCACGCCATCGAGCTGGACTACGACTACTTCGCCGTGGACCAGGTGCTGAGCGAGATCCTGCCCAAGGGCATGGACATCCCCAGCTCCTTCGAGACGGTGGGCCACATCGCGCACTTG…	:	99.85	1307	2	0	0	2575	0	+-	0	0.0153	+-	0.0109	0.395257	0.160417	Yes
Ps_108672	1307	P7076	P7076_02660:17317-18623 (+)	n.a.	:	100	1307	0	0	0	2591									No polymorphism
Ps_108673	429	P7064	P7064_18927:262-690 (-)	GAAGAAGAAGATGGACGACATGGAGTACGACGACGCGGGCCACGCCGGTGTGGAGGACGAGGAGGTCCCGGAGGAGGAGCTGGAGGAGGAGGTCCCGGCCGACGACGTGTACGAGGGCGGCGACGACAACGGCAACGAGGAGAAGGTGCAGGTGCTGGACGAGTCGCACAAGCAGCCCAACGCGCACCGCATCACCACGCGCTACATGACCAAGTACGAGCGCGCCCGAGTGCTGGGCACGCGCGCGCTGCAGATCTCCATGAACGCACCGGTCATGGTGGACATCGAGGGCGAGACGGACCCGCTCAAGATCGCCATGAAGGAGCTGCGCGAGCGCAAGATCCCCATCATCATCCGCCGGTACCTGCCGGACAACTCGTTCGAGGACTGGAGCATCGA…	:	99.77	429	1	0	0	842	0.0037	+-	0.0037	0	+-	0	1.37	0.317311	Yes
Ps_108673	429	P7076	P7076_01768:549-977 (+)	GAAGAAGAAGATGGACGACATGGAGTACGACGACGCGGGCCACGCCGGTGTGGAGGACGAGGAGGTCCCGGAGGAGGAGCTGGAGGAGGAGGTCCCGGCCGACGACGTGTACGAGGGCGGCGACGACAACGGCAACGAGGAGAAGGTGCAGGTGCTGGACGAGTCGCACAAGCAGCCCAACGCGCACCGCATCACCACGCGCTACATGACCAAGTACGAGCGCGCCCGAGTGCTGGGCACGCGCGCGCTGCAGATCTCCATGAACGCACCGGTCATGGTGGACATCGAGGGCGAGACGGACCCGCTCAAGATCGCCATGAAGGAGCTGCGCGAGCGCAAGATCCCCATCATCATCCGCCGGTACCTGCCGGACAACTCGTTCGAGGACTGGAGCATCGA…	:	99.77	429	1	0	0	842	0.0037	+-	0.0037	0	+-	0	1.37	0.317311	Yes
Ps_108676	1152	P7074	P7074_02142:104-1256 (+)	ATGCTCGCTCGACAGGTACGCTGCTCCATCCCCCATAGACGCCCGTACACGCCGGCGTCTCCGCTATCTTTTGAGCCGTCGCGCCGCAAGATACGCGCTCTGCAGCGCACACACCGGCCCATTTCCCCTCGTTATGGATCTAATCTAACGGATCATTCATTGCGCTCGCATGTAGATCATCCGCCGCGTCGCCACGCAGACCCCGCGCAGCGCGGCCATGTCCACGCTGGTGGTGGCCGAGCACAACCAGGCCCAGATCTCGGGCGCCACGCTGGCCACCGTGACGGCCGCCTCGCAGATCGGCGGAGACATCACGCTGCTGGTGCTGGGCAGCCAGGCCGGCCCCGCCGCCGAGGCCGCCACCAAGGTGGCCGGCGTCAAGAACGTGCTGCACGCCGC…	:	99.83	1153	1	1	0	2262	0.0011	+-	0.0011	0	+-	0	1.11	0.317311	Yes
Ps_108676	1152	P7076	P7076_01768:13257-14408 (+)	ATGCTCGCTCGACAGGTACGCTGCTCCATCCCCATAGACGCCCGTACACGCCGGCGTCTCCGCTATCTTTTGAGCCGTCGCGCCGCAAGATACGCGCTCTGCAGCGCACACACCGGCCCATTTCCCCTCGTTATGGATCTAATCTAACGGATCATTCATTGCGCTCGCATGTAGATCATCCGCCGCGTCGCCACGCAGACCCCGCGCAGCGCGGCCATGTCCACGCTGGTGGTGGCCGAGCACAACCAGGCCCAGATCTCGGGCGCCACGCTGGCCACCGTGACGGCCGCCTCGCAGATCGGCGGAGACATCACGCTGCTGGTGCTGGGCAGCCAGGCCGGCCCCGCCGCCGAGGCCGCCACCAAGGTGGCCGGCGTCAAGAACGTGCTGCACGCCGCC…	:	99.91	1152	1	0	0	2276	0.0011	+-	0.0011	0	+-	0	1.11	0.317311	Yes
Ps_108677	1242	P7064	P7064_14753:1572-2813 (+)	n.a.	:	100	1242	0	0	0	2462									No polymorphism
Ps_108677	1242	P7076	P7076_01604:1110-2351 (-)	n.a.	:	100	1242	0	0	0	2462									No polymorphism
Ps_108678	1216	P7076	P7076_00783:148-1363 (+)	n.a.	:	100	1216	0	0	0	2411									No polymorphism
Ps_108679	682	P7076	P7076_07467:174-855 (+)	n.a.	:	100	682	0	0	0	1352									No polymorphism
Ps_108680	549	P7076	P7076_07467:1908-2456 (+)	n.a.	:	100	549	0	0	0	1088									No polymorphism
Ps_108681	987	P7064	P7064_19414:1000-1986 (-)	ATGGGCGACCAGCACCTTGACGCCTCCTCCGCCAAGCCTCGGCGTGTCGTCCTGGTCACTGGCGGCACGGGTCTCGTCGGCCACGCGTTGCAGGACGTCGTGGCGACGCGAGGCCCGTCGGACCCAGACGAGTGGCACTTCGTGGGCTCCAAGGACGCGGATCTGCGCGACGCCAGCCAGGCACGCGCTCTCTTCGAGCGAGTGNGCCCCACGCACGTGCTGCACCTGGCGGCGCTCGTGGGCGGGCTCTTCCACAACCTGGCGAGGAAGGTGGACTTCTTCAGAGACAACATGGCCATCAACGACTCGGTGCTGCAGAACTGCCAGCAGTTCCACGTCCAGAGGCTCGTGTCGTGTCTGTCCACGTGCGTCTTCCCGGCCGAGACGACGTACCCGCTG…	:	99.9	987	1	0	0	1951	0	+-	0	0	+-	0			Yes*
Ps_108681	987	P7076	P7076_00279:2090-3076 (-)	n.a.	:	100	987	0	0	0	1957									No polymorphism
Ps_108682	1245	P7064	P7064_18413:2037-3281 (+)	n.a.	:	100	1245	0	0	0	2468									No polymorphism
Ps_108682	1245	P7076	P7076_05561:9074-10318 (+)	n.a.	:	100	1245	0	0	0	2468									No polymorphism
Ps_108683	799	P7064	P7064_18194:523-1311 (+)	ATGAACGTCCTGATGCTGCGTCGATCGGCCGCGGCCGTGGCCGCCAAGCAGACTCTGGGTCGCGCGGCGGCCGGCAGCGCGCGCGGCATGGCCAACATCCCAGCGCCCGGCAAGCCGGACCCCAAGCCCACGTGGGGCGAGGTGGTCGAGAAGATGTCGGACACCTTCTTCCTCTCGGACGTGTTCCGCGCCACCTGGCTGGCCTGGGAGATCCACGTGGAGCGCAAGGTCACCATCAACTACCCGTACGAGAAGGGCATGCTCAGCCCGCGCTTCCGTGGCGAGCACGCGCTGCGTCGCTACCCGAGCGGCGAGGAGCGGTGAGTACTGGAGCCGCCGTTCTGGTGGTCCGGACACTTCTTGGTCGAAGAGGCGCACGCGTTCTCATATTCTATATGT…	:	98.62	799	1	1	0	1507	0	+-	0	0	+-	0			Yes*
Ps_108683	799	P7074	P7074_22597:2941-3739 (-)	n.a.	:	100	799	0	0	0	1584									No polymorphism
Ps_108683	799	P7076	P7076_08399:20-818 (+)	n.a.	:	100	799	0	0	0	1584									No polymorphism
Ps_108684	2250	P7064	P7064_15926:7419-9668 (-)	n.a.	:	100	2250	0	0	0	4460									No polymorphism
Ps_108684	2250	P7076	P7076_08064:21668-23917 (+)	n.a.	:	100	2250	0	0	0	4460									No polymorphism
Ps_108685	617	P7064	P7064_15926:137-753 (-)	n.a.	:	100	617	0	0	0	1223									No polymorphism
Ps_108685	617	P7076	P7076_08064:30587-31203 (+)	n.a.	:	100	617	0	0	0	1223									No polymorphism
Ps_108686	1061	P7076	P7076_06638:8272-9332 (-)	n.a.	:	100	1061	0	0	0	2103									No polymorphism
Ps_108687	321	P7064	P7064_19355:392-712 (+)	n.a.	:	100	321	0	0	0	636									No polymorphism
Ps_108687	321	P7074	P7074_17645:3401-3721 (-)	n.a.	:	100	321	0	0	0	636									No polymorphism
Ps_108687	321	P7076	P7076_09755:8696-9016 (-)	n.a.	:	100	321	0	0	0	636									No polymorphism
Ps_108688	1452	P7076	P7076_02707:7398-8849 (+)	ATGGTGCTCTCCTCCGTCGCGCGTCTGTCGACGCGCTCGCTGCGCTGCTCGCGCGCCCTGGCGGCGCGTTCGCTGGCCACCGCAGCGGCCCCGTTCGACCCGCAGGTGCCGCACTACGACGTGGTGGTCGTGGGCGGCGGCCTCGTGGGCTCCGCGCTGGCCTGCCAGCTCAAGAGCAACCCGGTGTTCAAGGGCAAGAGCGTGGCGGTCATTGAGCCGTCGGAGGCCCCCGTCGCGCCGTCCGTGGAGGAGGATTCGGTGGACCTGCGCGTGTTCACCATCACGCCCGCCAGCCAGAAGCTGCTGGAGAGCTGCGGCGCCTGGGACCTCGTGTCCGACGGCCACCGCTCCGTGTTCAAGGACATGCAGGCGTGGGACGCCATGGGCGACGGCTTCATC…	:	99.79	1452	3	0	0	2855	0	+-	0	0.0214	+-	0.0124	0.318471	0.0843822	Yes - Negative
Ps_108690	635	P7064	P7064_12918:90-725 (+)	ATGCGCAACCTCGTTGGGGTCACACTGTTGGACGAGCTCCCCGATCTGCGCTTCGACGCCAGCGACGATAGCTCCAGCTCGCTGCACGCGTACTTCAAGGGCTCGTGGGGGCTGCTCTTCTCGCATCCGGACGACTTCACGCCCATCTGCACCACGGAACTGGGCGAGGTGGGCCGGCTGGCGAGTTCCACCGACGCGGAGTGAAGCTGCTCGCCCTGTCATGCAACGACGTGGCCAGCCACAAGCGCTGGATCGTCGACATCGAGAAGTACGGCGGGGGCTAAAGTGAACTTCCCCATCGTGGCGGACCCCAGCCGCCCCATCGCAGCGCAGCTCGGCATGCTGTCCCAAGACGATCTGGACAAACAGGGGATGCCTCTCACTGTTCGGACTCTGTTT…	:	99.84	636	0	1	0	1245	0	+-	0	0	+-	0			Yes*
Ps_108690	635	P7074	P7074_05389:94-729 (+)	ATGCGCAACCTCGTTGGGGTCACACTGTTGGACGAGCTCCCCGATCTGCGCTTCGACGCCAGCGACGATAGCTCCAGCTCGCTGCACGCGTACTTCAAGGGCTCGTGGGGGCTGCTCTTCTCGCATCCGGACGACTTCACGCCCATCTGCACCACGGAACTGGGCGAGGTGGGCCGGCTGGCGAGTTCCACCGACGCGGAGTGAAGCTGCTCGCCCTGTCATGCAACGACGTGGCCAGCCACAAGCGCTGGATCGTCGACATCGAGAAGTACGCGGGGGCTAAAGTGAACTTCCCCATCGTGGCGGACCCCAGCCGCCCCATCGCAGCGCAGCTCGGCATGCTGTCCCAAGACGATCTGGACAAACAGGGGATGCCTCTCACTGTTCGGACTCTGTTTT…	:	99.84	636	0	1	0	1245	0	+-	0	0	+-	0			Yes*
Ps_108692	1935	P7076	P7076_08387:15655-17589 (-)	ATGGCCGTGGAGAGCAGGTCGCCTGAGGAGGAGCCGCTGTACGTGCCGCTCAAGGTGCGGCGCCAGCGCGAGCAGGAGCGACTGCAGCGGCGCCGCCAGCAGCTGCAGGAGCGCATCCAGCACGAGCGCAGCGACAACGACAGCGACAGCGACTCGGAGGGCGAGCGGCCGCCCCGCAGCAAGCGGCCGAAGCCGTCGAGCCCTCCGTCGCCGTCCGCCGCCGCCGGCCATGACGATGCTTCTCCGCCGCCGACGCAGCCGCAGCGCTCGAGCGTGAGTCTGCTGGACCAGGCGTACGAGATGCGCAAGCGCATGGAGGAGCAGGGCGTGAACCAGCAGAAGGCGCAGCAGGACGCGCAGGAGGTCAACATGCTCAAGGAGGCCAGCTACGTGCAGAAG…	:	99.95	1935	1	0	0	3828	0	+-	0	0.0034	+-	0.0034	0.746269	0.317311	Yes
Ps_108693	687	P7064	P7064_21180:177-863 (+)	n.a.	:	100	687	0	0	0	1362									No polymorphism
Ps_108693	687	P7074	P7074_23097:845-1531 (+)	n.a.	:	100	687	0	0	0	1362									No polymorphism
Ps_108693	687	P7076	P7076_08387:14765-15451 (-)	n.a.	:	100	687	0	0	0	1362									No polymorphism
Ps_108694	336	P7064	P7064_20553:443-778 (+)	ATGCGTCACGTTGCTGCTTTGCTGTTGTGTGTGCTCGGCGGAAACGCCACCCCCTCCGTGGCTGACCTCGAGAAGGTTGTGACCTCGTTCGGCGGCGAGTTCAACCAGGAGCAGGCCGAGAAGCTCGTCAAGGAGCTCGAGGGCAAGAACATCGAGGAGGTGGTCGCTGCCGGCAAGGCCAAGCTCGCCACCGTGTCGGTGGGCGCTGCCCCCGCTGCTGGCGCCGCCGCTGGCGGTGCTGCCCCTGCCAAGGAGGAGGAGAAGGCCGTCGAGGAGGAGGAAGAGGTCGACATGGGCGGCGGCATGGACATGTTCGGCGGAGACGAGGACTACTAA	:	99.7	336	1	0	0	658	0	+-	0	0.0153	+-	0.0155	0.395257	0.323595	Yes
Ps_108694	336	P7074	P7074_21955:2423-2758 (+)	n.a.	:	100	336	0	0	0	666									No polymorphism
Ps_108694	336	P7076	P7076_08387:10171-10506 (-)	n.a.	:	100	336	0	0	0	666									No polymorphism
Ps_108695	897	P7064	P7064_20553:1909-2805 (+)	n.a.	:	100	897	0	0	0	1778									No polymorphism
Ps_108695	897	P7076	P7076_08387:8156-9052 (-)	n.a.	:	100	897	0	0	0	1778									No polymorphism
Ps_108696	1919	P7076	P7076_02507:7669-9587 (-)	n.a.	:	100	1919	0	0	0	3804									No polymorphism
Ps_108697	771	P7064	P7064_18964:3678-4448 (+)	n.a.	:	100	771	0	0	0	1528									No polymorphism
Ps_108697	771	P7076	P7076_08062:17995-18765 (+)	n.a.	:	100	771	0	0	0	1528									No polymorphism
Ps_108698	1029	P7064	P7064_10672:129-1157 (-)	n.a.	:	100	1029	0	0	0	2040									No polymorphism
Ps_108698	1029	P7074	P7074_17419:115-1143 (-)	n.a.	:	100	1029	0	0	0	2040									No polymorphism
Ps_108698	1029	P7076	P7076_07592:954-1982 (+)	n.a.	:	100	1029	0	0	0	2040									No polymorphism
Ps_108701	1389	P7076	P7076_08380:7378-8766 (+)	n.a.	:	100	1389	0	0	0	2753									No polymorphism
Ps_108702	972	P7064	P7064_11434:5522-6493 (-)	n.a.	:	100	972	0	0	0	1927									No polymorphism
Ps_108702	972	P7076	P7076_09117:27413-28384 (-)	n.a.	:	100	972	0	0	0	1927									No polymorphism
Ps_108703	3201	P7076	P7076_00137:6527-9727 (+)	ATGGCCTCGTTCAAGCTGGTCACGGGAGACCTCATCCGCCTCGTGGAGACGCCCCATGAGAAGCAGCAGGAGGTGCTCGCCAACATAGGCGGCCTGCAGGGCGTCGCCGCCGCGCTCAACGTGGACCCGCGCCAGGGCCTGGACAACAACAACGCCGCCGACCTCGCGGCGCGCGAGGAGAGCTTCGGCAAGAACTACGTGGCGCCCCCTAAGCCCAAGAGCTTCCTGGAGCTCATGTGGGACGCGTACCAGGACATCACCATCATCGTGCTGACCATCTCGGGCTTCATCTCCATCGTCCTGTCCGTGACCGTGGGCGACCACCCGGAGACGGGCTGGGTCGAGGGAGCCTGTATCATCCTGGCCGTCATCGTCGTGACGATCGTCACGGCCATGAAC…	:	99.97	3201	1	0	0	6338	0.0004	+-	0.0004	0	+-	0	1.04	0.317311	Yes
Ps_108704	600	P7074	P7074_00081:729-1328 (-)	n.a.	:	100	600	0	0	0	1189									No polymorphism
Ps_108704	600	P7076	P7076_10884:655-1254 (-)	n.a.	:	100	600	0	0	0	1189									No polymorphism
Ps_108705	1493	P7064	P7064_17437:20289-21779 (-)	ATGCAGGAGAAGCTCATCAACGAGGAGTACAAGATCTGGAAGAAGAACACGCCGTTCCTGTACGACCTGGTGATGACGCACGCGCTCGAGTGGCCGTCGCTCAGCGTGCAGTGGCTGCCCAACTCGCACACGTAAGACCCATCCGCTCCTTGTTATTTGCAACCTTTTGGTGGTTGTTCGAGTCATTTTGGCCGGGAATTGACAATGTTATGCCGCTCTTAACGTTTTTGCAGCTCGGCTGGCGACGACTTCTCCGTGCACAAGCTGCTGCTGGGCACGCACACGTCGGGCGCCGAGCAGAACCACCTGATGGTGGCGGAGGTGCGTCTGCCGCTGGAGGACACGGAGATCGACGCGCGCAAGTACGACGAGGAGAGCCAGGAGCTGGGCGGCTTCGGC…	:	99.87	1493	0	2	0	2928	0	+-	0	0	+-	0			Yes*
Ps_108705	1493	P7074	P7074_18365:2041-3533 (+)	ATGCAGGAGAAGCTCATCAACGAGGAGTACAAGATCTGGAAGAAGAACACGCCGTTCCTGTACGACCTGGTGATGACGCACGCGCTCGAGTGGCCGTCGCTCAGCGTGCAGTGGCTGCCCAACTCGCACACGTAAGACCCATCCGCTCCTTGTTATTTGCAACCTTTTGGTGGTTGTTCGAGTCATTTTGGCCGGGAATTGACAATGTTATGCCGCTCTTTAACGTTTTTTGCAGCTCGGCTGGCGACGACTTCTCCGTGCACAAGCTGCTGCTGGGCACGCACACGTCGGGCGCCGAGCAGAACCACCTGATGGTGGCGGAGGTGCGTCTGCCGCTGGAGGACACGGAGATCGACGCGCGCAAGTACGACGAGGAGAGCCAGGAGCTGGGCGGCTTCG…	:	99.93	1493	1	0	0	2952	0	+-	0	0.0083	+-	0.0083	0.546448	0.317311	Yes
Ps_108705	1493	P7076	P7076_00518:1196-2688 (+)	n.a.	:	100	1493	0	0	0	2960									No polymorphism
Ps_108706	741	P7064	P7064_17437:17289-18029 (-)	ATGACCAGCGCCAGCGCCGCAGCGCCCAAGCCCGCCGTGCGCGGCGCCATCTTCGACATGGACGGCACGCTGCTGGACACGGAGGAGCTCAGCCGCGTGGCCATCGACGGCGTCGTGCGCCAGTTCGGCAAGGAGTTCACCATGGCCATGCACAAGGCCATCCTGGGCCGCCCCGCCGTCGAGTGGACCAGCATGGCCATCACCGCCGCCGGTCTCACCGAGGCGGACATCACGCCCAACGAGATGTTCGAGCAGTGGGCCGAGCGCATGCGGGACATGTCGGACCGCGTCGAGGAGCTCCCAGGCGGCGTCGAGGTGCTCAGCACCCTGCACGCGCGGGGCGTCCCCATCGCGCTGGCCACGTCCAACAGCCGCAGCGTCGTGGACGCCAAGATCAAG…	:	99.87	741	1	0	0	1461	0.0015	+-	0.0015	0	+-	0	1.15	0.317311	Yes
Ps_108706	741	P7076	P7076_00518:4948-5688 (+)	n.a.	:	100	741	0	0	0	1469									No polymorphism
Ps_108708	1602	P7074	P7074_00664:12-1613 (+)	ATGGCGCAGCACGAGACCACGACCGCGGCGCTCGGCCTGGGCGAGCTGGGCATCCAGAACGACTGCAAGGTGTTCCACAACCTGACGTACGAGCAGCTCGCGGACCACGAGAAGAAGTTCAACGAGGGCACGTTCGTGGCCAACGGCACGTTCACCGTGGACACGGGCAAGTTCACGGGCCGCTCGCCCAAGGACAAGTTCATCGTGAAGCAGGCGCCGTCGCAGGACAACGTGTGGTGGGGCTCGATCAACCAGCCCACGACGCCCGAGGTGTTCGACGCGCTGTACGCCAAGGCCGCCAAGCACTTCAGCGGCGTGGACCGCATGTACGTGTTCGACGGCCACTGCGGCGTGAACGAGAAGTCCCGCCTCAACGTGCGAATCATCACGGAGCTGGCG…	:	99.81	1602	3	0	0	3152	0.0013	+-	0.0009	0.0112	+-	0.0112	0.533019	0.37827	Yes
Ps_108709	1995	P7064	P7064_16650:286-2280 (+)	n.a.	:	100	1995	0	0	0	3955									No polymorphism
Ps_108709	1995	P7076	P7076_05083:19053-21047 (+)	ATGGTGGTGTACAACTTTAAGAAGATCCAGACGGTGCCGACGGCCAATGACTTCATCGACATCGTGCTCACGCGCACGCAGCGCAAGACGCCGACGGTGATCCACCCGACGTACGCCATCTCGCGCATCCGCGCCTTCTACATGCGCAAGGTCAAGTTCACGCAGCAGACGTGCCAGGAGAAGCTCAGCCAGATCATCGATGACTTCCCGCGCCTGGACGACCTGCACCCGTTCTACGCCGACCTCATCAACATCCTGTACGACCGCGACCACTACAAGCTGGCGCTGGGCCAGGTCAACACGGCGCGCGCGCTCATCGACAACATCGCCAAGGACTACGTGCGCATGATCAAGTACGGCGACTCGCTCTACCGCTGCAAGCAGCTCAAGCGCGCCGCG…	:	99.95	1995	1	0	0	3947	0	+-	0	0.0038	+-	0.0039	0.724638	0.329878	Yes
Ps_108710	1017	P7076	P7076_17866:8879-9895 (+)	n.a.	:	100	1017	0	0	0	2016									No polymorphism
Ps_108712	1370	P7064	P7064_11427:1249-2616 (+)	ATGGCGGCGGCCAGCGGCGACCCGTTCTACGTGTTCAAGGAGTGCGTTCTACCGTTCTGCCTCTGTGCTCTGCCCGCCGCCAACCTGCTGACTCCGTCTCTGTGCGCGCAGTGAGCTGGAGACCAAAGTGTCGGCTGTGAACCAGAAGCACGCCAAGTGGCGCGCCATCCTGGAGGCCAAAGGCTCGCCCGCGGCCAAGGAGCTGCCGGCGCTGACGCACCGTGCGTACTGCAATATGAGTGCAGCGCGGCGTTGTTAGGAGGAGGAACTGACGCTGTCTGACGCAGAGATCGAGGGCGCCGTGGCCGCTGCGGACAAGTCGGTCAAGTTTTTGGAGGAGACCATCGTCATGGTGGAGGCAAACCGAGCCAAGTTCGAGCACATTGATGCGGTACTGAA…	:	99.56	1371	2	3	0	2648	0	+-	0	0	+-	0			Yes*
Ps_108712	1370	P7076	P7076_14823:15780-17149 (-)	n.a.	:	100	1370	0	0	0	2716									No polymorphism
Ps_108713	1977	P7076	P7076_14823:11042-13018 (+)	n.a.	:	100	1977	0	0	0	3919									No polymorphism
Ps_108714	1218	P7074	P7074_05014:2170-3387 (-)	n.a.	:	100	1218	0	0	0	2415									No polymorphism
Ps_108718	786	P7064	P7064_16094:4657-5442 (-)	ATGGTAAGTGTCCCGCTCCTAGCCGAGGAGGCGCCTGATCACACGGAGGAGCCACAGAGGGAGGCAGCCAGGCAGGCAATATGGGCAAGCACGCGAGCGCGCAGGCAGGAAAGCTAGCAACGCGGCGCAGCGCAGCAGAACTTCCAGCATCAGCGCAGCAGTAGCAGGGACAACTTCTCCTCCAGCATTAGGCACAGACTATCGCGACGCTTGTCTCGCCCACAACGCCGCCCGCACCTCCCTCTCTACGCGACCCTGTTGACAGGATCAACGATCGAATGCAGCACGTCGGCACAGAAGTCGCTAACTGGATCGTGTTGTGTCATTCAGTCGCTTGTCATCGGACCGGACTTCCAGCACATTCTGCGTATTCTCAACACCAACATTGATGGTCGCCGC…	:	99.49	786	4	0	0	1526	0.006	+-	0.0043	0.0085	+-	0.0085	0.864865	0.792977	Yes
Ps_108718	786	P7076	P7076_00355:2041-2826 (-)	ATGGTAAGTGTCCCGCTCCTAGCCGAGGAGGCGCCTGATCACACGGAGGAGCCACAGAGGGAGGCAGCCAGGCAGGCAATATGGGCAAGCACGCGAGCGCGCAGGCAGGAAAGCTAGCAACGCGGCGCAGCGCAGCAGAACTTCCAGCATCAGCGCAGCAGTAGCAGGGACAACTTCTCCTCCAGCATTAGGCACAGACTATCGCGACGCTTGTCTCGCCCACAACGCCGCCCGCACCTCCCTCTCTACGCGACCCTGTTGACAGGATCAACGATCGAATGCAGCACGTCGGCACAGAAGTCGCTAACTGGATCGTGTTGTGTCATTCAGTCGCTTGTCATCGGACCGGACTTCCAGCACATTCTGCGTATTCTCAACACCAACATTGATGGTCGCCGC…	:	99.49	786	4	0	0	1526	0.006	+-	0.0043	0.0085	+-	0.0085	0.864865	0.792977	Yes
Ps_108721	1044	P7064	P7064_17584:181-1224 (+)	ATGACCAACCCCAAGATCCGCGTGGGCTTCGTGGGCTTCGGCACGGGCTCGAGCGTCTTCCACGCGCCGCTGCTGCTGAGCTCCGGCCAGTTCGAGCTCACGCACGTGCTGGAGCGCTCCACCAACAAGAGCGCGGTGCTGAGCCCGGCGCCGACGGTCGTGCGCTCCATGGACGAGCTGCTGGCCACGGACGTGCAGCTCGTGGTCATCTCGACGCCCACGACCGTGCACTTCGAGCAGGCCAAGCAGGTCATGGAGGCCAAGCGCCACGTGGTGGTGGACAAGCCGCTGTGCGTCACGGCGCAGCAGGCCGAGGACCTGTGCGCCATCGCCAAGGCCAACGGCGTGCTCTTCTCCGTGTTCCACAACCGCCGCTTCGACAGCGACTTCCTCACGGTG…	:	99.9	1044	1	0	0	2062	0.001	+-	0.001	0	+-	0	1.1	0.317311	Yes
Ps_108721	1044	P7076	P7076_00355:13079-14122 (+)	ATGACCAACCCCAAGATCCGCGTGGGCTTCGTGGGCTTCGGCACGGGCTCGAGCGTCTTCCACGCGCCGCTGCTGCTGAGCTCCGGCCAGTTCGAGCTCACGCACGTGCTGGAGCGCTCCACCAACAAGAGCGCGGTGCTGAGCCCGGCGCCGACGGTCGTGCGCTCCATGGACGAGCTGCTGGCCACGGACGTGCAGCTCGTGGTCATCTCGACGCCCACGACCGTGCACTTCGAGCAGGCCAAGCAGGTCATGGAGGCCAAGCGCCACGTGGTGGTGGACAAGCCGCTGTGCGTCACGGCGCAGCAGGCCGAGGACCTGTGCGCCATCGCCAAGGCCAACGGCGTGCTCTTCTCCGTGTTCCACAACCGCCGCTTCGACAGCGACTTCCTCACGGTG…	:	99.62	1044	4	0	0	2038	0.0021	+-	0.0015	0.023	+-	0.0163	0.366667	0.201668	Yes
Ps_108722	570	P7064	P7064_18232:1744-2313 (+)	n.a.	:	100	570	0	0	0	1130									No polymorphism
Ps_108722	570	P7074	P7074_17274:2943-3512 (+)	n.a.	:	100	570	0	0	0	1130									No polymorphism
Ps_108722	570	P7076	P7076_03714:5286-5855 (+)	n.a.	:	100	570	0	0	0	1130									No polymorphism
Ps_108726	1029	P7064	P7064_16606:4797-5826 (+)	ATGAGCAGCACCGGCGCCGGCTACGACTACTCGGCGGGCACGTTCTCGCCCGAGGGCCGCATCTTCCAGGTGGAATACGCCAAGAAGGCCGTCGAGAACAGCGGGTACGATAAATAACCCATGTATCCGTGCAGCAATGGAGATACATGCTAGGTTTTAGTGACGGGTGCAATTATCATGTATTTCTGTAGCACGAGCATCGGTATCAAGTGCACGGACGGCATCATCATGGGCGTGGAGAAGACGCTGCTATCCAAGATGCTGGTGCCCGGCACGCACCGCCGCATCTACGCCATCGATCGCCACGTGGGTCTGTCCATGGCGGGACTCGTGGCCGACGGCCGCCAGCTCGTGAACCGCGCGCGCGAGGAGGCGCTCAACTACAGGAAGAACTACGGC…	:	99.61	1030	3	1	0	2002	0	+-	0	0	+-	0			Yes*
Ps_108726	1029	P7074	P7074_23079:3010-4037 (-)	ATGAGCAGCACCGGCGCCGGCTACGACTACTCGGCGGGCACGTTCTCGCCCGAGGGCCGCATCTTCCAGGTGGAATACGCCAAGAAGGCCGTCGAGAACAGCGGGTACGATAAATAACCCATGTATCCGTGCAGCAATGGAGATACATGCTAGGTTTTAGTGACGGGTGCAATTATCATGTATTTCTGTAGCACGAGCATCGGTATCAAGTGCACGGACGGCATCATCATGGGCGTGGAGAAGACGCTGCTATCCAAGATGCTGGTGCCCGGCACGCACCGCCGCATCTACGCCATCGATCGCCACGTGGGTCTGTCCATGGCGGGACTCGTGGCCGACGGCCGCCAGCTCGTGAACCGCGCGCGCGAGGAGGCGCTCAACTACAGGAAGAACTACGGC…	:	99.61	1029	3	1	0	2000	0	+-	0	0	+-	0			Yes*
Ps_108726	1029	P7076	P7076_04779:15440-16468 (+)	ATGAGCAGCACCGGCGCCGGCTACGACTACTCGGCGGGCACGTTCTCGCCCGAGGGCCGCATCTTCCAGGTGGAATACGCCAAGAAGGCCGTCGAGAACAGCGGGTACGATAAATAACCCATGTATCCGTGCAGCAATGGAGATACATGCTAGGTTTTAGTGACGGGTGCAATTATCATGTATTTCTGTAGCACGAGCATCGGTATCAAGTGCACGGACGGCATCATCATGGGCGTGGAGAAGACGCTGCTATCCAAGATGCTGGTGCCCGGCACGCACCGCCGCATCTACGCCATCGATCGCCACGTGGGTCTGTCCATGGCGGGACTCGTGGCCGACGGCCGCCAGCTCGTGAACCGCGCGCGCGAGGAGGCGCTCAACTACAGGAAGAACTACGGC…	:	99.71	1029	3	0	0	2016	0	+-	0	0	+-	0			Yes*
Ps_108727	992	P7076	P7076_04779:21553-22545 (+)	ATGTCGCACCGCAAGAAAGTGCTGCTCAAGCTGATCATCCTGGGCGACAGCGGGTACGTCCTCTCGCTCTGTTCGCATCGATCTACGACCCTCTAACGAAGATTGAGATGGCGTGTTTGCTGTTGACAGCGTGGGCAAGACGTCGCTCATGAACCAGTACGTGAACCAGAAGTTCAGCAACCAGTACAAGGCCACGATCGGCGCCGACTTCCTCACGAAGGAGATCATGTTGGACGACAAGCTGGTGACGATGCAGATCTGGGACACGGCCGGCCAGGAGCGCTTCCAGAGCCTGGGCGTGGCTTTCTACCGCGGCGCCGACGCCTGCGTGCTGGTCTACGACATCACGAACCCCAAGGTAGGGGCGCTGCTGGGGGAGGTTCAGGGGCTTAGTTGTGG…	:	99.9	993	0	1	0	1953	0	+-	0	0	+-	0			Yes*
Ps_108728	1731	P7076	P7076_04779:30337-32067 (+)	ATGTGGCGTCGCAGCGGCTCGGCCTTGAGCCAGCGCCTGGCGCTGAGCGAGGAGGTGGCGGAGGCGCTGTACGGGCGCGCCAAGAGGCCCGTGGTGGCGCTCGAGTCCACCATCATCTCGCACGGCATGCCGTTCCCGCAGAACCTGCAGATGGCGCAGCACGTGGAGGAGATCGTGCGTGCGCACGGGGCGTGTCCGGCCACGATCTGCATCGCCGAGGGGGCGCTGAAGGTGGGGCTGGGCGAGAAGGACCTGGCGCAGCTGGCGGAGCTCGGCGCCGGCGCGAAGAAGTGCTCGACGAGGGACATCGCGGCCGCCGTGACGGACAAGAAGGTGGTGGGCGCCACCACCGTCTCCAGCACAATGTGAGTCGGCTACGGACGAGCTATGACTACAGGA…	:	99.6	1731	7	0	0	3376	0.0011	+-	0.0011	0.0077	+-	0.0055	0.627119	0.239317	Yes
Ps_108729	1476	P7076	P7076_05576:6999-8474 (+)	n.a.	:	100	1476	0	0	0	2926									No polymorphism
Ps_108730	1023	P7064	P7064_11765:823-1845 (+)	n.a.	:	100	1023	0	0	0	2028									No polymorphism
Ps_108730	1023	P7074	P7074_13464:538-1560 (-)	n.a.	:	100	1023	0	0	0	2028									No polymorphism
Ps_108730	1023	P7076	P7076_02578:538-1560 (-)	n.a.	:	100	1023	0	0	0	2028									No polymorphism
Ps_108732	612	P7074	P7074_21126:10343-10954 (+)	n.a.	:	100	612	0	0	0	1213									No polymorphism
Ps_108732	612	P7076	P7076_06947:10672-11283 (-)	n.a.	:	100	612	0	0	0	1213									No polymorphism
Ps_108733	762	P7076	P7076_04290:418-1178 (-)	ATGTATCTGCGTCTTCCCCTCTTCGTCGCCATTGCCACGCTTACCATCGTGGGCGGTGTCACTATCGACCACGACAAGGTGCAGCCGTTCGCGCAGCCCGCACCCGCCACTGTGTCCGAGAAGGCCGCCGTCAAATTCAAGCCAAGTCTCCAAATCATCGACGGATGCCACCCGTACCCCGCAGTGAACGCCGCGGGCGAGACGAGTGGGGGATTGAAGCACACCGGTCCGGTAGACGGGAAATGCAAGGGTTCAGGACTCGGCTCGCAAGTGTACGGCCGCTCTGGCTGGTACAAGGACCTCTGGGCCATCATGTACTCGTGGTATTTCCCCAAGGACAAACATCTTGGATACAAGGGCCAGCGCCACAAGTGGGTTGACGCCGTTGTGTGGCTGGAC…	:	99.87	762	0	1	0	1495	0	+-	0	0	+-	0			Yes*
Ps_108736	313	P7076	P7076_18475:761-1073 (-)	n.a.	:	100	313	0	0	2e-177	620									No polymorphism
Ps_108737	1062	P7064	P7064_08379:877-1938 (+)	n.a.	:	100	1062	0	0	0	2105									No polymorphism
Ps_108737	1062	P7074	P7074_26171:21-1083 (-)	ATGTCGCCCATGACTCGTCTCCGCATGGGTGACGACGGCGTCCCCGGCCCTGTGGTCGTCGAGTTTTACACGCAGCGCGCCAGTGACGGCGGTCTTCTCATCACGGAGGGCACGAACATCAGCGCCACGGCTCGTGGATACTACGGAGCCCCTGGCATCTTCAACGAAGCCCAAGTCGAGGGCTGGAAGGCAGTCATGGAGAAGGTCCTCGCCAAGGGCGGCAAAATCTTCGTGCAGCTGTGGCACACTGGACGTGTGGGCCACCCGCTCGACCAGCCAAACGGGGAGCTGCCCGTTTGCTCCAGTGCGGTCAGCATGGAAGGCGTCCACAGTCTCGCCCCGACACGTGAGGGCCGTCTGCCGCACCCGGTGCCGCGTGCCCTGGAGACGGACGAGATC…	:	99.91	1063	0	1	0	2091	0	+-	0	0	+-	0			Yes*
Ps_108737	1062	P7076	P7076_07452:14584-15645 (-)	n.a.	:	100	1062	0	0	0	2105									No polymorphism
Ps_108738	1380	P7064	P7064_23408:2803-4182 (+)	n.a.	:	100	1380	0	0	0	2736									No polymorphism
Ps_108738	1380	P7074	P7074_12589:4040-5419 (+)	n.a.	:	100	1380	0	0	0	2736									No polymorphism
Ps_108738	1380	P7076	P7076_04774:2920-4299 (+)	n.a.	:	100	1380	0	0	0	2736									No polymorphism
Ps_108739	996	P7064	P7064_11563:369-1364 (-)	n.a.	:	100	996	0	0	0	1974									No polymorphism
Ps_108739	996	P7074	P7074_03190:162-1157 (+)	n.a.	:	100	996	0	0	0	1974									No polymorphism
Ps_108739	996	P7076	P7076_04778:6920-7915 (-)	n.a.	:	100	996	0	0	0	1974									No polymorphism
Ps_108742	627	P7076	P7076_04293:10338-10964 (+)	n.a.	:	100	627	0	0	0	1243									No polymorphism
Ps_108749	478	P7076	P7076_12633:2635-3112 (+)	n.a.	:	100	478	0	0	0	948									No polymorphism
Ps_108750	1632	P7064	P7064_17778:242-1873 (+)	n.a.	:	100	1632	0	0	0	3235									No polymorphism
Ps_108753	849	P7064	P7064_19763:3753-4601 (-)	n.a.	:	100	849	0	0	0	1683									No polymorphism
Ps_108753	849	P7074	P7074_26239:498-1346 (-)	n.a.	:	100	849	0	0	0	1683									No polymorphism
Ps_108753	849	P7076	P7076_01547:21440-22288 (+)	ATGAGCGTCATCGGAAGTCGACTGGCCGGCCAGGTGGCCGTGATCACGGGCGCTGCCGGCGGCATCGGCCGCAAGTCCGCCATCCTGTTCGCCAAGCAGGGCGCCAAGGGCGTCGTGTGCGCCGACCTGAACGAGGACGCCGCCGCCGAGACCGTGCAGCTCGTGCAGGAGGAGCTCCGCAAGCTGGGCAAGACCGACACGGTCGCCATCCCTGTCAAGGCGGACGTGTCCAAGGCTCGCGACGTGGAGAACATGGTGAACCTGGCCGAGAAGGAGTTCGGCGCGCTCAACGTGCTGTTCAACAACGCCGGCATCATGCACAGCGCCGACGACGACGCCATCGCCACGCAGGAGGACGTGTGGGACCTCACCATGAACATCAACGTCAAGGGCGTCTTC…	:	99.88	849	1	0	0	1675	0	+-	0	0.0122	+-	0.0122	0.45045	0.317311	Yes
Ps_108754	1365	P7064	P7064_16498:2853-4217 (+)	n.a.	:	100	1365	0	0	0	2706									No polymorphism
Ps_108754	1365	P7076	P7076_01547:15919-17283 (+)	ATGCCGATCGATATCAACCGCCTGCGTCCCGAGCGTGGCGGCGACCCGGACGCCGTGCGCGCCGACCAGAAGAAGCGCTTCCTGGATGTGGACATCGTGGACAAGGTGATCGCGCTGGACGAGCAGTGGCGCAAGAAGCAGGGCGAGGTGGAGACCATTAGCATGAAGATGAACGCGCTGCAGCAGGAGATCAAGAAGCTCAGCAAGGCCAAGGAGGACTTCAAGGCCCTGAGCGACGAGCGCAAGGCGCTGGCCGCCGAGCTGCCCGAGAAGAAGAAGGAGGCCGACGCGCTCAAGCTGCTCGTGGACCAGGAGCTGCCCAAGATCGGCAACGTCGTGGACCCGACCGTGCCCGTCTCGAGCAACGAGGACGAAAACATTGTGGTCAAGAAGTGGGGC…	:	99.93	1365	1	0	0	2698	0	+-	0	0.0091	+-	0.0091	0.52356	0.317311	Yes
Ps_108757	1862	P7064	P7064_19973:1377-3237 (-)	ATGACGCACTGGTCCGTGGCCGCGTTGGCGAACACCTCCTGGTTGTCGGGCACCTGGCGGAAGGTGCTCACGTCCGCGAAGCCCTCGGGGATCTCGCAGCTCAACGCGCCACCGAACAGCGGGCGCAGCATTCTCTCCGACAACGTGGTTGACCTCGTGCAGGGTAACTGGGGTACTGTCACTCTTGTCACTACTGGTGCTCGCGAATGTCAATCTATTTCTGTGCGCATATCCAAACAGGGGGATCGGTGCGCACATCTAGATGGTGTGTAAACTTAACAATTACATAGAATATTTAACTGGATACTTTCTTGATAAGTATACTGCCTGCTGACAGTGACCAGATGGCCGCGCTGCGAGTTGGATCGTGTGCGACCATTAGATCTGGAATCGACGACC…	:	99.95	1862	0	1	0	3675	0	+-	0	0	+-	0			Yes*
Ps_108757	1862	P7076	P7076_02668:3811-5672 (+)	n.a.	:	100	1862	0	0	0	3691									No polymorphism
Ps_108758	1608	P7076	P7076_07298:1300-2907 (+)	n.a.	:	100	1608	0	0	0	3188									No polymorphism
Ps_108759	1353	P7074	P7074_16579:2269-3622 (+)	ATGCCGCCGAAGGGAAAGAAGGCCGAAGAGGTCCGGTGCCTCTAGCTGCATGCGCCTTGCCCACTCTGTATCTAACCCCTACTATCTGTCTGTTCTTTCCCTCCTCCCTGCAGCCCACGCGCACGTACCTGGGCCGCCCCGGTAACAACGTCAAGATCGGCATTGTCGGCGTCCCCAACGTGGGCAAGAGTACGTTCTTCAACTGCCTGTCGAAGCTCCACATCCCCGCCGAGAACTTCCCCTTCTGCACCATCGACCCCAATGACGCCGTGGTGCCGCTGCCCGACCAGCGCTTCAACTGGCTCGTGGACAAGTACCAGCCCGCCAGCGTCGTGCCGCCCGTCATCTCCATCACGGACATCGCCGGCCTCGTGCGCGGTGCCGCCGAGGGCGCCGGTC…	:	99.78	1354	2	1	0	2652	0	+-	0	0.0089	+-	0.009	0.529101	0.322718	Yes
Ps_108759	1353	P7076	P7076_07823:33052-34404 (-)	n.a.	:	100	1353	0	0	0	2682									No polymorphism
Ps_108762	1126	P7064	P7064_17553:9185-10310 (-)	ATGGCGACCCAGACCGGCGTGAAGGAAGAGGCCCCGCTGCAGATGAAGGCGGTGATCGAGCCGCAGTGGACGCGTTTCCTCGCGGGTGGCGCGGCGTCGGCAACCGCCGAGCTGCTAACGCTGCCCATCGACATCACGAAGGTGCGGCTGCAGGCGCAGCGCTCCGGCCCGACGGCGGGTGGCAAGCCGGCTGTGCACTACAATGGCATGCTCCACGCGGCGCAGACAATGATCAAGCAGGAGGGGCCCGCGTCGCTCTGGAACGGAGCCACGCCCGCGCTGTTGCGTCAGGTGTCGTACACGAGCATCTGCATGGTGCTCTACGAGCCTCTGCGAAACTTCTTCGGAGCCAACGCAGCGCAAGGAGCGAACGGGGAAGTCCCATTCATCAACAAGTTC…	:	99.82	1126	2	0	0	2216	0.0014	+-	0.0014	0.0044	+-	0.0044	0.791667	0.515872	Yes
Ps_108762	1126	P7076	P7076_07823:9551-10676 (+)	n.a.	:	100	1126	0	0	0	2232									No polymorphism
Ps_108763	582	P7064	P7064_05148:3940-4521 (-)	ATGAGCTCATTCAAGAAGGAGCACCCGTTCGGTGCGTAGCTCTCTCAGCAGGTCCACAAGATTCCACGGTCTCAGATTTAGGTTAACGACGTTTGATGGTGCCATTTTTGCAGAGAAGCGCCAAGCCGAGGCCCAGCGCATCCGATCCAAGTACCCGGACCGGATTCCGGTGCGTACGCTATAGGTGTTTTCGTGTTGGCTAATCGAGAACTAACTGGCGAGTTTCTCCATTGTGGTGCAGGTCATCTGCGAGAAGGCGGACCGTAGCGACATCCCGGACATTGACAAGAAGAAGTACCTGGTGCCGGCCGATCTGACAGTCGGCCAGTTCGTGTATGTGATCCGAAAGCGCATCAAACTGAGTCCAGAGAAGGCGATCTTCATCTTCATCAACAACGT…	:	99.66	582	2	0	0	1138	0.0043	+-	0.0043	0	+-	0	1.43	0.317311	Yes
Ps_108763	582	P7074	P7074_22975:3017-3598 (-)	n.a.	:	100	582	0	0	0	1154									No polymorphism
Ps_108763	582	P7076	P7076_06880:7718-8299 (-)	n.a.	:	100	582	0	0	0	1154									No polymorphism
Ps_108764	957	P7076	P7076_06880:10277-11232 (+)	ATGAACCCCGAATAGTGCGTGCCGCCGAGACTGATTTATAGCGGCCACGGACCAGCACCGTACTGACCCCCCTTGTCTCTTGTGCGCAGTGACTACCTGTTCAAGCTGCTGCTGATTGGTGACTCTGGCGTCGGCAAGTCGTGTCTGCTGCTGCGTTTCGCCGACGACACGTACACGGAGAGCTACATCTCGACCATTGGCGTGGACTTTGTGAGTGGCGAAAATAGGCCTTGTCTGCCCTCTCGAGCGGACGCTTTAGAGTCCAGGATGGCTAAGGTTTCCGATCCAGTTGCTGACAATATTGTGCCCGTTGTCCCGCCCAGAAAATTCGCACGATCGAGCTGGACGGCAAGACCATCAAGCTCCAGATTGTACGTTCACCCCGGTACATTCGCCGGT…	:	99.9	957	0	1	0	1881	0	+-	0	0	+-	0			Yes*
Ps_108765	1938	P7076	P7076_07779:5203-7140 (-)	n.a.	:	100	1938	0	0	0	3842									No polymorphism
Ps_108767	603	P7064	P7064_26132:2088-2690 (+)	n.a.	:	100	603	0	0	0	1195									No polymorphism
Ps_108768	2230	P7074	P7074_19884:3900-6129 (+)	n.a.	:	100	2230	0	0	0	4421									No polymorphism
Ps_108770	3064	P7076	P7076_06087:10776-13838 (+)	ATGGACGGCGCCTTCTTCTCGTTCCCGTACGAGCCGTACTCTATCCAGCTGGACCTTATGCGCCAGATTTGGGAGACGCTGGAGCGAGGCCACTGCGGCATCTTCGAGAGCCCCACGGGCACGGGCAAGTCCATCAGCCTCATCTGCGGGGCTCTGACGTGGCTCACCAAGCACACGGACGAGTACGGACTTCTGCAGGCCTCGCAAAACGTTGCAAATAGCGATGCAAAGGCCGAAGACCAAGAGCGGCCCAAGAAGAAGAGCGCAGAGCCGAGCTGGCTCAGCGACTTCGAGCAGAAGACGGCGGATCAGGAGGTCAAGTTCCGCCAGCAGATGGCGAAGGAGGCTCTGGCCGGCATCGAGAAGCTCCGACTGGAGCCTGAAGCAACCACCAAGAAG…	:	99.8	3064	5	1	0	6018	0	+-	0	0.0015	+-	0.0015	0.869565	0.317311	Yes
Ps_108771	1626	P7074	P7074_08091:1398-3023 (+)	n.a.	:	100	1626	0	0	0	3223									No polymorphism
Ps_108771	1626	P7076	P7076_08206:52288-53913 (-)	ATGTCGACGCTCGCAGACTCATTCCTGGAGGACCTGGACGAGCTCAGCGGGGGCAGCAGCGACGAGGAGGAGACGCCGACGACCTCGTCCGAGCTGGGAGCCGCATCAGTCGCTGGCGTAGAGGCTGAAGACGACGACGACGATGACGGCGATGCGCAGATGCCCGAGGCCTCTGCCGCCAGCCAGTCACGCGCCGCCAAGCGTAAGCGCCCCGACACAGAGCAGGAGCTCGCAGAGGAGAAGACCGAGGTCCTCGCGGAGTCGCTGCGCTCCAGTGTGAAGCAGCGAGGCGTGGCGGCCGTCGCGTCGCTCAAGCGCTCGTCCAAGTACTTGGCACACGTACAAAAGATCCAGCAGTACGTGGATGTGGACGACGCCGCCGACGCTTCCGCGTCCTCA…	:	99.88	1626	2	0	0	3207	0	+-	0	0.0029	+-	0.0029	0.775194	0.317311	Yes
Ps_108772	1345	P7074	P7074_19369:2412-3755 (+)	ATGCCCGCCAAGACCCAGAACATCGTGCTCGCCCGCGGTATCAACGCCATCTCGGCCAACAGCCTCTCGAAGAAGAACGGCCGTGGCAAGGTCGTCAAGAAGGGCGGCGAGAAGAAGGTCGTCGCCAAGAAGGTGTCCACCAAGAAGTGGTACCCGGCCGACTACATCCCGAAGCCGCTGCCTTCGGCCAAGACCCAGCGCAACAGCGTCAAGACCGCCAAGCTCCGCAAGTCGATCACCCCCGGCACGGTCCTGATCCTGCTGTCGGGCCGCTTCCGTGGCAAGCGCGTGGTCTTCCTCAAGCAGCTGGCTTCGGGCCTGCTGCTCGTGACTGGTAAGTTTCAGTTCCAAGATTCTTTTGTGAAATGGTGGAGGCATTGGAGACGGCATTCCGATGAT…	:	99.78	1345	2	1	0	2635	0	+-	0	0.0191	+-	0.0192	0.343643	0.319838	Yes
Ps_108772	1345	P7076	P7076_08206:27837-29180 (-)	ATGCCCGCCAAGACCCAGAACATCGTGCTCGCCCGCGGTATCAACGCCATCTCGGCCAACAGCCTCTCGAAGAAGAACGGCCGTGGCAAGGTCGTCAAGAAGGGCGGCGAGAAGAAGGTCGTCGCCAAGAAGGTGTCCACCAAGAAGTGGTACCCGGCCGACTACATCCCGAAGCCGCTGCCTTCGGCCAAGACCCAGCGCAACAGCGTCAAGACCGCCAAGCTCCGCAAGTCGATCACCCCCGGCACGGTCCTGATCCTGCTGTCGGGCCGCTTCCGTGGCAAGCGCGTGGTCTTCCTCAAGCAGCTGGCTTCGGGCCTGCTGCTCGTGACTGGTAAGTTTCAGTTCCAAGATTCTTTTGTGAAATGGTGGAGGCATTGGAGACGGCATTCCGATGAT…	:	99.55	1345	5	1	0	2611	0.0016	+-	0.0016	0.0383	+-	0.0275	0.240166	0.182764	Yes
Ps_108775	1313	P7064	P7064_18415:2639-3951 (-)	n.a.	:	100	1313	0	0	0	2603									No polymorphism
Ps_108775	1313	P7074	P7074_19847:3400-4713 (+)	ATGATGATGCTCCGCCGCTCTTCCGCGCTGGCCCGCGCCCGCCACGCCCGCCTCGCGCGCCTTCAACGCCGCCGCCAACGCCTCTGGCGAGGTCAAGTTCGAGTTCGCCTCGCCCTTCGAGCTGCACCGTGCGTTATTCATTGCATTCAGCAGCAGCCTTTCAGATATACCACCTGAAGGATCGTGCCACGCGACTTGTGAGCTAATGACCGCTATCTATTGCTGCGTGCTGCAGGTCTCGAGGAGGGCCCGGCCGAGTTCGCCGTGACCAACCGCGAGGAGATGCTGAGCTACTACGAGCTCATGTACACGATGCGCCGCATGGAGATCACCAACGACAACGAGTACAAGGCCCGCAACATCCGCGGTTTCTGCCACCTGTACGACGGCCAGGAGGCC…	:	99.92	1314	0	1	0	2589	0	+-	0	0	+-	0			Yes*
Ps_108776	2145	P7074	P7074_19847:574-2718 (-)	ATGTCCGCCACCAAGAAGCGCAAGGCCGACGCGGACGCCGCCGCGGACGCCGGCGCCAAGCGCCGCAAGTGTCCGTACCTGGACACGATCAACCACCAGCTGCTGGACTTCGACTTCGAGAAGGTGTGCTCCATCAGCCTCTCGGACCAGAACGTCTACGCGTGCCTCGTGTGCGGCAAGTACTTCAAGGGCCGCGGCCGCAACACGCACGCCTTCACGCACTCGGTGCAGAGCAGCCACCACGTGTTCATCAACCTGCAGACGGACCGCATCTACTGCCTGCCGGACAACTACGAGGTCGTGGACAACACGCTCAAGCCCGTGCAGGACGCGCTGCGCCCGGCCTTCGAGCCCCAGCAGATCGCGCGGCTGGACCAGAACCGCATCCTGGCGCAGGAC…	:	99.95	2145	1	0	0	4244	0.0009	+-	0.0009	0	+-	0	1.09	0.317311	Yes
Ps_108778	1419	P7064	P7064_20451:1096-2514 (+)	n.a.	:	100	1419	0	0	0	2813									No polymorphism
Ps_108778	1419	P7076	P7076_01982:11677-13095 (+)	n.a.	:	100	1419	0	0	0	2813									No polymorphism
Ps_108780	3561	P7076	P7076_19632:5978-9538 (+)	n.a.	:	100	3561	0	0	0	7059									No polymorphism
Ps_108781	794	P7064	P7064_16509:4293-5086 (-)	n.a.	:	100	794	0	0	0	1574									No polymorphism
Ps_108781	794	P7074	P7074_19777:2149-2942 (-)	n.a.	:	100	794	0	0	0	1574									No polymorphism
Ps_108781	794	P7076	P7076_10684:7847-8640 (-)	n.a.	:	100	794	0	0	0	1574									No polymorphism
Ps_108782	1947	P7064	P7064_13472:374-2319 (-)	ATGTCCGTCGTGGTGGGCGGCCTGCCCTTCGTGGACGAGACCAAGCACGGCAAGCTGCTGAACGTGGTCAAGAAGATCTTCGGCCAGGTGGGCCCCGTGGTGGACATCCGCATGCCTTCGGCGGCGGCGGCAAGACCACGGGCTTCGCCTTCGTCGAGTACGAGCAGGAGGCGCACGCCAACGACGCCGTGCGCACCATCAACAACTTCGCGCTGGACAAGCGCCACACGATGCTCGTCAACAAGTACGAGGACATCGAGCGCTTCCAGAAGACGCCCGCCGAGTTCGCGGCCCCCAAGGTGGACAAGTTCGTGGAGCCCAAGAACCTCAAGACGTGGCTCGCGGACCCGGCGCGCCGCGACATGTTCGTGCTGCGCCACGGCTCCGAGACGGAGCTCT…	:	99.95	1947	0	1	0	3844	0	+-	0	0	+-	0			Yes*
Ps_108782	1947	P7076	P7076_14128:536-2483 (-)	ATGTCCGTCGTGGTGGGCGGCCTGCCCTTCGTGGACGAGACCAAGCACGGCAAGCTGCTGAACGTGGTCAAGAAGATCTTCGGCCAGGTGGGCCCCGTGGTGGACATCCGCATGCCCTTCGGCGGCGGCGGCAAGGACCACGGGCTTCGCCTTCGTCGAGTACGAGCAGGAGGCGCACGCCAACGACGCCGTGCGCACCATCAACAACTTCGCGCTGGACAAGCGCCACACGATGCTCGTCAACAAGTACGAGGACATCGAGCGCTTCCAGAAGACGCCCGCCGAGTTCGCGGCCCCCAAGGTGGACAAGTTCGTGGAGCCCAAGAACCTCAAGACGTGGCTCGCGGACCCGGCGCGCCGCGACATGTTCGTGCTGCGCCACGGCTCCGAGACGGAGCT…	:	99.9	1948	1	1	0	3838	0.0005	+-	0.0005	0	+-	0	1.05	0.317311	Yes
Ps_108786	1764	P7076	P7076_09854:5082-6845 (+)	ATGCCCAAGGCCAAGCAGCTCGTCAAGGACGGCCACAGCGTGGTGGCCGACATGGTGGAGGGCATGGCCCTCGCGCACCCGCACCTGGTGCTGGAGCGCAGCGAGCGCGTGCTGCTGCACCGCGACTACGCGGCCATCCGCGAGCGCCAGGTGACGCTCATCTCGGGCGGCGGCAGCGGCCACGAGCCCGCGCACGCCGGCTACATCGGCGAGGGCATGCTCACGGGCGTGGTCTGCGGCGGCGTGTTCGCCTCGCCGTCCACGCAGCAGGTGCTGACTGCCATCCGCCTGGCCGCGGGGCCGCTCGGCTGCCTCGTGGTGGTCAAGAACTACACGGGCGACCGCATCAACTTCGGCCTGGCCGTGGAGCAGGCTAAGGCCGAGGGCCTCAAGTGCGAC…	:	99.77	1764	4	0	0	3465	0.0007	+-	0.0007	0.0092	+-	0.0054	0.557292	0.118521	Yes
Ps_108787	1114	P7064	P7064_11021:188-1300 (-)	ATGGGTCGTGTTATCCGTGGTCAGCGTAAGGGTGCTGGCTCCATCTTCAAGTCGCACACGCACCTCCGTAAGGGCGCCGCCGGCTTCCGCGCCCTCGACTTCGTCGAGCGCACGGGCTACATCAAGGGTGTCGTCAAGGAGATCGTGCACGACTCGGGCCGTGGCGCCCCGCTCGCCAAGGTCACGTTCCGTGACCCGTACCGCTTCCAGCTCAAGCACGAGCTCATGATCGCGGCCGAGGGCATGTACACGGGCATGTTCGTGTACCAGGGCCCCAAGGCCTCGCTCACGGTCGGCAACACGCTGCCCCTGTCGAGCCTGCCCGAGGGTACCATCGTGTGCAACGTCGAGGCCAAGGTCGGCGACCGCGGTTCGTTCGCCCGCGCTTCGGGTGACTAC…	:	99.91	1114	0	1	0	2192	0	+-	0	0	+-	0			Yes*
Ps_108787	1114	P7074	P7074_27481:14-1127 (-)	ATGGGTCGTGTTATCCGTGGTCAGCGTAAGGGTGCTGGCTCCATCTTCAAGTCGCACACGCACCTCCGTAAGGGCGCCGCCGGCTTCCGCGCCCTCGACTTCGTCGAGCGCACGGGCTACATCAAGGGTGTCGTCAAGGAGATCGTGCACGACTCGGGCCGTGGCGCCCCGCTCGCCAAGGTCACGTTCCGTGACCCGTACCGCTTCCAGCTCAAGCACGAGCTCATGATCGCGGCCGAGGGCATGTACACGGGCATGTTCGTGTACCAGGGCCCCAAGGCCTCGCTCACGGTCGGCAACACGCTGCCCCTGTCGAGCCTGCCCGAGGGTACCATCGTGTGCAACGTCGAGGCCAAGGTCGGCGACCGCGGTTCGTTCGCCCGCGCTTCGGGTGACTAC…	:	99.91	1114	1	0	0	2200	0	+-	0	0.0056	+-	0.0056	0.641026	0.317311	Yes
Ps_108787	1114	P7076	P7076_09854:2729-3842 (+)	ATGGGTCGTGTTATCCGTGGTCAGCGTAAGGGTGCTGGCTCCATCTTCAAGTCGCACACGCACCTCCGTAAGGGCGCCGCCGGCTTCCGCGCCCTCGACTTCGTCGAGCGCACGGGCTACATCAAGGGTGTCGTCAAGGAGATCGTGCACGACTCGGGCCGTGGCGCCCCGCTCGCCAAGGTCACGTTCCGTGACCCGTACCGCTTCCAGCTCAAGCACGAGCTCATGATCGCGGCCGAGGGCATGTACACGGGCATGTTCGTGTACCAGGGCCCCAAGGCCTCGCTCACGGTCGGCAACACGCTGCCCCTGTCGAGCCTGCCCGAGGGTACCATCGTGTGCAACGTCGAGGCCAAGGTCGGCGACCGCGGTTCGTTCGCCCGCGCTTCGGGTGACTAC…	:	99.91	1114	1	0	0	2200	0	+-	0	0.0056	+-	0.0056	0.641026	0.317311	Yes
Ps_108788	1236	P7064	P7064_11021:2056-3291 (-)	n.a.	:	100	1236	0	0	0	2450									No polymorphism
Ps_108788	1236	P7076	P7076_09854:738-1973 (+)	ATGCTTCGCCTCGGACGATCAGCAGCCTCGGAAGCCTCCAATTGCAGCGGCATGGTGGTCTCCGCCATCCGCAGCAGCCTGCAGCTGCAGCTAGAGCAGCGCGGCGTTCGGGCGCTGCAATGCGCCTACCAGACGCAGTCGCGTTGCAATTCGGAGCCGGGAGCGAAGCGCGGTCGGAATCCGCTCAGCCTGGCCGTCGTGGGAGCCGCGGCGCTCAGCGTCGGCCTGGAGCTGCAAATGGAGGGCGTCGCACACGCGCGCGCCGCCATCGAGCCGGCTGTGCCCCAGCCGAGACACAAGTGGCAGTTGTTTGACCAGATCGGCGCCGGCGCCTTCGGCATCGTGCGGCTCGGCATGCACGAGGACTCTGGCGAGGTGGCCGCCGTCAAGATCGTGCCC…	:	99.68	1236	4	0	0	2418	0.0019	+-	0.0014	0.0098	+-	0.0069	0.60101	0.261835	Yes
Ps_108791	1686	P7074	P7074_14702:108-1793 (+)	n.a.	:	100	1686	0	0	0	3342									No polymorphism
Ps_108791	1686	P7076	P7076_06133:486-2171 (+)	n.a.	:	100	1686	0	0	0	3342									No polymorphism
Ps_108792	2264	P7064	P7064_11420:2968-5232 (+)	ATGAGCAGCGCCAACGGCAGCTCCGTGGCGCTCACCAGCGGCGGCACCGTCGCCTCCAAGCGCCGCGTCGCCTACTTCTACGACTGTGCGTTGGTCCTCCCTCCTTTGGCTGCGCTGACGTTGTCCCGTCCTAACAACAACTCTTTCTGCCCCACTTTGTGCCTCTTGCTCGCTCCTCCACGCAACGCAGCGGACATCGGCAACTACCACTACGGCCAGAACCACCCCATGAAGGTGCGTACCCACCACGCCTCCCGCTGATGCGGGCGATAGACTGGCTGGCTGATTATAAATCCGTGACTGTGCTGGTGCCTGCCTCCCTGTCCTGCAGCCGCACCGCGTGCGAATGGCGCACAACCTCATCACCAACTACGGCCTCACCAAGCACATGGAAGTCTT…	:	99.87	2265	2	1	0	4458	0.0011	+-	0.0011	0	+-	0	1.11	0.317311	Yes
Ps_108794	1134	P7064	P7064_09152:206-1339 (+)	n.a.	:	100	1134	0	0	0	2248									No polymorphism
Ps_108794	1134	P7076	P7076_11518:1407-2540 (+)	n.a.	:	100	1134	0	0	0	2248									No polymorphism
Ps_108795	516	P7064	P7064_10096:3210-3725 (+)	ATGCCGAACCCGCAGGTGTTCTTCGACATGACCGTTGGCGGCGCCCCCGCCGGCCGCATCACCTTTGAGCTGTTCGCCGACAAGGTACCCAAGACGGCCGAGAACTTCCGCGCGCTGTGCACGGGCGAGAAGGGCGTGGGCCGCTCGGGCAAGCCGCTGCACTACAAGGGCAGCGCCTTCCACCGCGTGATCCCCAACTTCATGTGCCAGGGTGGCGACTTCACGCGCGGCAACGGCACGGGCGGCGAGTCGATCTACGGCGAGAAGTTCCCGGACGAGAACTTCCTGCTCAAGCACAAGGGCGAGGGCATCCTGTCCATGGCCAACGCCGGCCCCAACACGAACGGCTCGCAGTTCTTCATCTGCACGGTGGAGACCTCGTGGCTGGACGGCAAGCAC…	:	99.81	516	1	0	0	1015	0	+-	0	0.0281	+-	0.0282	0.262467	0.31903	Yes
Ps_108796	967	P7064	P7064_18198:1858-2824 (+)	n.a.	:	100	967	0	0	0	1917									No polymorphism
Ps_108796	967	P7076	P7076_06713:3542-4508 (+)	n.a.	:	100	967	0	0	0	1917									No polymorphism
Ps_108800	1435	P7064	P7064_09266:5571-7004 (-)	ATGTCGGTGCAGGCGCTGCTGCTGGACATGGACGGCGTGCTGGCCGAGGTGTCGCAGTCCTACCGCCAGGCCATCATGGACACGGCGCGCCACTTCGGCGTGAGCGTCACGCACGAGGACATCGACCAGCAGAAGCTGGCGGGCAACGCCAACAACGACTGGCAGCTGACGCACCGCCTCGTGCTCGCGGGCCTGGGCTCGGCGGACTCCGCGTCCGCGCCCTCGCTGGAGGCCGTGACGGCCCAGTTCGAGGCGCTCTACCAGGGCGTGGGCACGACCGCCGGCCTGTGCGAGCTCGAGACGCTGCTCACGCCCAAGGGCCTGCTGCGCGAGCTGCACCGCCGCCTGCCCAAGGGCATGGCCGTGGTCACGGGCCGCCCGCGCAAGGACTGCGCCAAG…	:	99.93	1435	0	1	0	2829	0	+-	0	0	+-	0			Yes*
Ps_108800	1435	P7076	P7076_07378:9795-11229 (-)	n.a.	:	100	1435	0	0	0	2845									No polymorphism
Ps_108801	3048	P7064	P7064_13388:6781-9828 (-)	n.a.	:	100	3048	0	0	0	6042									No polymorphism
Ps_108801	3048	P7076	P7076_08194:6822-9869 (-)	n.a.	:	100	3048	0	0	0	6042									No polymorphism
Ps_108802	1500	P7074	P7074_17378:829-2326 (+)	ATGTTCGGGCTCACGTTTTCGCGCTGGTACCTGTTCGGCGCTGCCTTCGTCGTGCAGTTCTGCATCGGCTGCATCTACGCCTGGTCGGTGCTCAACCACCCCATCGACTTGGCCGTCTACGGCGATGCCAAGAAGGGTCGTGCTGTGAACGCCTTCTACATTGCCATCGGTGTCTTCGGCGCCGCCACGTCCACCCTGGGCCCCACTATCGAGCGCAAGGGCCCTAGTGGGGCGTCTTCATTGGAACGGTGCTGTACATGATCGGCCACATCGTCACGGCGCTCGGCTGCCACTACAAGTCCATTACTTGGATCTACATCGGCTACGGCGTCATCACTGCCATCGGTATGGGCATGTGCTACATTTCGCCCGTGTCGACGCTGCAGAAGTGGTTCCCCG…	:	99.87	1500	0	2	0	2942	0	+-	0	0	+-	0			Yes*
Ps_108802	1500	P7076	P7076_08006:1764-3263 (+)	n.a.	:	100	1500	0	0	0	2974									No polymorphism
Ps_108803	1713	P7064	P7064_16016:5016-6728 (+)	ATGGTGGTCGCAGGCATCGACATCGGCACGACGCACGGCTGCGTGGGCGTGTGGCACAACGGCAAGGTGAACATCATCGCCAACGACCAGGGCTTCCGCACCACGCCCGCCTACGTGTGCTTCGAGGGCGAGGAGGTGATCGTGGGCGACACGGCCGTCAACAAGCTGCCGTCGCACGCCGAGAACACCATCTTCCACCTCAAGCGCCTGCTGGGCAAGGCCCACGCCGACGTGGCGGACCGCGACTTCGTCAAGGAGTGGCCCTTCGACATCACGGCGGGCGCCGACGGCGTCGCCCAGGCCGAGACCCAGCGCAACGGCGAGAAGCACCCCGTGTCCCCCGTCGAGTTCATGGCGCTGCTGCTGCAGAACCTCAAGGATCTGGCCGAGGACTTCACG…	:	99.77	1713	4	0	0	3364	0.0006	+-	0.0006	0.0198	+-	0.0115	0.355705	0.0954553	Yes - Negative
Ps_108803	1713	P7076	P7076_03024:90416-92128 (+)	n.a.	:	100	1713	0	0	0	3396									No polymorphism
Ps_108804	348	P7074	P7074_17214:1133-1480 (-)	n.a.	:	100	348	0	0	0	690									No polymorphism
Ps_108804	348	P7076	P7076_03024:79395-79742 (-)	n.a.	:	100	348	0	0	0	690									No polymorphism
Ps_108805	414	P7076	P7076_03024:78011-78424 (+)	n.a.	:	100	414	0	0	0	821									No polymorphism
Ps_108806	393	P7076	P7076_03024:77252-77644 (-)	ACTTTCCTCCCCTTTTCTCAAGAACCTCAACAACTCAACCATGTCTGGACGCGGCAAGGGCGGCAAGGGACTCGGCAAGGGCGGCGCCAAGCGTCACCGCAAGGTTCTTCGCGACAACATCCAGGGCATCACCAAGCCCGCCATCCGCCGTCTCGCACGCCGTGGCGGTGTGAAGCGTATCTCCGGCCTCATCTACGAGGAGACCCGCGGTGTCCTCAAGGTGTTCCTCGAGAACGTCATCCGCGACTCGGTCACCTACACGGAGCACGCTCGCCGCAAAACCGTGACGGCCATGGACGTCGTGTACGCCCTCAAGCGCCAGGGCCGCACCCTGTACGGCTTCGGCGGATAAGCGCATTCCGCTTAGGAGTTCGTGCAGCTTCGGCTGCCTGA	:	99.49	393	2	0	0	763	0.0085	+-	0.006	0	+-	0	1.85	0.15658	Yes
Ps_108807	1985	P7064	P7064_16063:744-2728 (-)	ATGCCCGGCGAGGAGAACAAGGAGTTCGACGACGAGTTGGTCGACTACGAAGAGGAGGAGGAGACGACGACGGACGCCTCCAAGGCTGCTGCCGAGGGCAAGGACGCCAAGAAGTAAGCAAAAAGATCTCGACCCCGAAGGGGATTGCGTACCCGAGAGGGGGAGCAGCACCGAGGAGAGAGAGCGAGCGACGCCGGGGGGAGAAGACGACGCTTTCTCGCTCGTTCGCCTGCGGTCGGAGGACCTCTTAAGCGCAGCCGCGCTGGCCGTCGTGATGACGCAATCGACGCTCGGTCGCTTATCCGCTCGCTCGGGATCTTCGAGGGAAGGAGGGGAAAAGGCCAGTTTGTTAACAACTTCTTCTGTATCTGTTCCGTGCTGTCGCTGGATGGTGATCGA…	:	99.85	1985	3	0	0	3911	0	+-	0	0.0094	+-	0.0067	0.515464	0.160621	Yes
Ps_108807	1985	P7074	P7074_20152:614-2598 (-)	n.a.	:	100	1985	0	0	0	3935									No polymorphism
Ps_108807	1985	P7076	P7076_03024:33916-35900 (-)	n.a.	:	100	1985	0	0	0	3935									No polymorphism
Ps_108808	1289	P7064	P7064_19271:2233-3518 (-)	ATGGCAGCGAGTCAGAGCGAGCTGGACCGGCAGATCGAGCAGCTCAAGCGCTGCGAGTACCTCAAGGAGTCGGAGGTCAAGGCGCTGTGCCAGAAGGCGCGCGAGATCCTCGTGGACGAGAGCAATGTGCAGCGCATCGACGCCCCCGTGACGGTAAGAAGGGGGGGAGAGAATTTATTTTTAAAGGAAAAAATACGAAGGGGGGGGCGGGGGGAACTGATTTTTTTCTTATTTGCTATGAATTATGGTAGATCTGCGGTGACATCCACGGCCAGTTCTACGACCTCAAGGAGCTGTTCAACGTGGGCGGGGAGTGCCCCGAGACCAACTACCTGTTCATGGGCGACTTCGTGGACCGCGGCTTCTACAGTGTCGAGACGTTCCTGCTGCTGCTGGCTC…	:	99.77	1289	0	3	0	2508	0	+-	0	0	+-	0			Yes*
Ps_108808	1289	P7076	P7076_03024:7743-9028 (+)	ATGGCAGCGAGTCAGAGCGAGCTGGACCGGCAGATCGAGCAGCTCAAGCGCTGCGAGTACCTCAAGGAGTCGGAGGTCAAGGCGCTGTGCCAGAAGGCGCGCGAGATCCTCGTGGACGAGAGCAATGTGCAGCGCATCGACGCCCCCGTGACGGTAAGAAGGGGGGAGAGAATTTATTTTAAAGGAAAAAATACGGAAGGGGGGGGCGGGGGGAACTGATTTTTTTTCTTATTTGCTATGAATTATGGTAGATCTGCGGTGACATCCACGGCCAGTTCTACGACCTCAAGGAGCTGTTCAACGTGGGCGGGGAGTGCCCCGAGACCAACTACCTGTTCATGGGCGACTTCGTGGACCGCGGCTTCTACAGTGTCGAGACGTTCCTGCTGCTGCTGGCTC…	:	99.61	1289	2	3	0	2492	0.0048	+-	0.0028	0.0035	+-	0.0035	1.0963	0.771788	Yes
Ps_108812	1815	P7064	P7064_17367:4462-6275 (+)	ATGGCGAACATTACCGTGACGGAGGGCGCGCCGCACGCCGTGTCGGACGAGACGCGCGCACGCGCCGACGAGCTCAAGGCGCAGGGCAACGAGGCGCTGGCGCACTTCAAGTTCGCCACGGCCGTCGAGTTCTACACCAAGGCCATCGAGCTCGTGCCCACCGCGATCTTTACGCCAACCGCGCCGCCGCGCACGTCAAGAGCGAGAGCTACGGACTGGCCATCGACGACGCGTCGGCGGCCATTGAGCTCGAGCCCAGCTACATCAAAGGTCGGTGGCGGTCGGTGTCTTTCTGTGTGTGTTTACCGGCGGAAGGGCGTTGAGGACTGACGAGTGTGTGCTTTAATTTATGGCTGCTGCAGCCTACTACCGCCGCGGCTCGGCGCAGCTAGCGCTCGG…	:	99.72	1815	4	1	0	3550	0.0033	+-	0.0019	0	+-	0	1.33	0.082415	Yes - Positive
Ps_108812	1815	P7074	P7074_20101:6086-7900 (+)	n.a.	:	100	1815	0	0	0	3598									No polymorphism
Ps_108813	354	P7064	P7064_15252:6-359 (+)	ATGGCGAAGACTCCCTCGAAGAAGGCCGCGAAGACGGTCGCCAAGACCGGCAAGGGCAAGGGCAAGGGCAAGAAGCGCGTCGAGTCGTACTCGACCTACATCTACAAGGTGCTGCGCCAGGTGCACCCCGAGACGGGCATCAGCAAGCGCGGCATGTCGATCATGAACTCGTTCATCAACGACATCTTCGAGCGCATTGCCTCGGAGGCCGGCAAGCTGTCGCGCTACAACAAGAAGTCGACGCTGTCCAGCCGCGAGATCCAGACGGCCGTGCGCCTCATGCTCCCCGGTGAGCTGGCCAAGCACGCCGTGTCGGAGGGCACGAAGGCCGTGACCAAGTTCACGTCCGCTTAA	:	98.31	354	6	0	0	654	0	+-	0	0.3457	+-	0.1809	0.0281136	0.0560045	Yes - Negative
Ps_108814	1150	P7064	P7064_19411:15-1164 (-)	n.a.	:	100	1150	0	0	0	2280									No polymorphism
Ps_108815	729	P7064	P7064_09863:942-1660 (-)	ATGACCAACGCGACTACAACTAATGAGTTTGGCCAGCCAGTCGGGTTCGCTGTGGAGAACTGGATTCCTCCCCCGTTCCCACCGCACGCGACACTAACGGGGCAATATTGCAGTCTTGAGCCACTCAAGGCTTCGCCCCACGCTAAAGACCTCTGGAGTGCCCAGGCTGAGGACCCCAACGGCGCCCGCTGGACCTACATGCCCTACGGCCCATTTGCGACGTTGGACGAGTTCAAGACGTGGATTATGGAGGGAGAACGCGCCAACGATCCGCAATTCTACGCCATCATCGTAGATGACAGCGCTGTAGGTTTCACCTCCTACCTGCGCATCGTGCCAAGCCATGGCATCGTTGAAGTTGGCCACATCTTCTACTCGCCTCGATTGGCGAAGATACCG…	:	98.35	729	2	1	0	1360	0.0037	+-	0.0026	0	+-	0	1.37	0.154714	Yes
Ps_108815	729	P7074	P7074_12466:637-1365 (+)	n.a.	:	100	729	0	0	0	1445									No polymorphism
Ps_108817	1485	P7076	P7076_05299:17124-18608 (-)	ATGACCGACCCGATCCCGACCCTCAAGGAGCTCTTCATCGACGGCAAGTGGGTCGCGCCCGTCGACAAGAAGTACATCGACGTGGTGAACCCCGCGACCGAGGAGGTGATCCAGCAGGTGGCCGCCGCGTCGGCCGCGGACGTGGATCTGGCCGTGCAGGCGGCCAAGCGCGCGTTCGAGACGTGGGGAGCCACCACCGGGGCCGAGCGCGCCGAGTACCTCCGCAAGATGAGCAAGCTGGTGGCCAAGCGAATTGACGCGATCAGTCGCCTCGAGACGCTGGACAACGGCAAGCCGCTGGCCGAGGCCGTGTGGGACATCGAGGACGTCTCCGGCTGCTTCGACTACTACGCGGACGCTGCGGAGGCGCTGGACAAGCGCCAGTATGAGAAGGTGGAC…	:	99.93	1485	1	0	0	2936	0	+-	0	0.0038	+-	0.0038	0.724638	0.317311	Yes
Ps_108818	1914	P7064	P7064_17600:8302-10215 (-)	ATGGCCGAGACGCTGGAGAAGACGCTGTTCGCGCTCAACATCTCCGGCTTCCACTTCCAGACGAGTGTGGTCAACATGAAGGACTACGATCAGGACAACCTGGAGCAGGAGGCCATCGTAGTGGCCATCCTGTCCACCTGGACGCACGGCAAGCCGCCCGAGGACGCGCGCGTGTTCTGCAACTGGATCACGGATATGACGCAGGACTTCCGCGTGTCCAAGTCGTGGCTCAACGGGGTGCAGCACGCTGTGTTCGGCCTGGGCAACGCCGAGTACGACGAGGACTATGGCACGGCGGCGAAGAACCTGGACCGCGAGCTGTCCGAGCTGGGCTCGCCGTCCCTCGTGCAGTTGGGTCTGGGTGATGACAATGTCGACCAGTTCCAGCAGTTCGACGTG…	:	99.9	1914	2	0	0	3778	0.0007	+-	0.0007	0.0032	+-	0.0032	0.810606	0.445342	Yes
Ps_108818	1914	P7074	P7074_17277:3009-4922 (-)	ATGGCCGAGACGCTGGAGAAGACGCTGTTCGCGCTCAACATCTCCGGCTTCCACTTCCAGACGAGTGTGGTCAACATGAAGGACTACGATCAGGACAACCTGGAGCAGGAGGCCATCGTAGTGGCCATCCTGTCCACCTGGACGCACGGCAAGCCGCCCGAGGACGCGCGCGTGTTCTGCAACTGGATCACGGATATGACGCAGGACTTCCGCGTGTCCAAGTCGTGGCTCAACGGGGTGCAGCACGCTGTGTTCGGCCTGGGCAACGCCGAGTACGACGAGGACTATGGCACGGCGGCGAAGAACCTGGACCGCGAGCTGTCCGAGCTGGGCTCGCCGTCCCTCGTGCAGTTGGGTCTGGGTGATGACAATGTCGACCAGTTCCAGCAGTTCGACGTG…	:	99.95	1914	1	0	0	3786	0	+-	0	0.0032	+-	0.0032	0.757576	0.317311	Yes
Ps_108818	1914	P7076	P7076_03035:8544-10457 (-)	n.a.	:	100	1914	0	0	0	3794									No polymorphism
Ps_108819	786	P7076	P7076_00744:20032-20817 (+)	ATGCTCGCTCGCATTACCGTCGTCTTCGCTGGCCTTGCTGCCGTCACGTCCGCGGCGTGCTCCACCGCCTCGTTCGGCAGCTGCGGCTCTGATGCTGCTGGTGTGAGCTGCTGCCCGACCAACCAGTACTGCCAGCCGTGGAACACCAACTACTACCAGTGCCTCGACCTCCCCGCCAAGTGCACGCAGCAGTTCCCGAACACGGACTTCTACGGGGACGACATCCAAACCATCTACGGCATTCAACCAGGCGAGTGCTGCACGCGATGCAGCGAGACAGCGGGCTGTAAGGCCTACACGTTCGTCAACAGCAACCCGGGACAGCCCGCGTGCTACTTGAAGAGCGGAACGGGCACCAAGAAGGCCTCCGTTGGCGCGGTCTCGGGCATTGTGACGACT…	:	99.62	786	3	0	0	1534	0	+-	0	0.0213	+-	0.0124	0.319489	0.0858437	Yes - Negative
Ps_108821	2246	P7076	P7076_14871:13467-15712 (-)	n.a.	:	100	2246	0	0	0	4452									No polymorphism
Ps_108822	1391	P7064	P7064_17662:3616-5006 (+)	n.a.	:	100	1391	0	0	0	2757									No polymorphism
Ps_108822	1391	P7074	P7074_21978:199-1589 (-)	n.a.	:	100	1391	0	0	0	2757									No polymorphism
Ps_108822	1391	P7076	P7076_14871:8982-10372 (+)	n.a.	:	100	1391	0	0	0	2757									No polymorphism
Ps_108830	1413	P7074	P7074_18724:2310-3721 (-)	ATGCTGCCGACCCGCGCCCTCCGCCTGTCCTCCTCCTGCTCTCTGCGCCGCTGCGCCTCGACGTCCAGCCGCAACAGCTTCGTGGACCGCCTGCGCGTCGAGCTGGCCGAGATCGAGGCCGCCGGCACGTACAAGCGCGAGCGCGTGATCGCGTCCCCGCAGGGCGCCGAGATCTCGGTGGGCGGCGACGCCGTGCTCAACTTCTGCGCCAACAACTACCTGGGCCTGAGCAACCACCCGGCGGTGGAGCAGGCGGCCGCCGACACGCTCAAGGAGCGCGGCTTCGGGCTCAGCTCCGTGCGCTTCATCTGCGGCACGCAGGACATCCACAAGCAGCTGGAGTCCGCCATCTCGGCCTTCCACGGCACGGAGGACACGATCCTGTACCCGTCGTGCTTC…	:	99.93	1413	0	1	0	2785	0	+-	0	0	+-	0			Yes*
Ps_108830	1413	P7076	P7076_06475:11057-12469 (+)	n.a.	:	100	1413	0	0	0	2801									No polymorphism
Ps_108831	1073	P7076	P7076_00352:99-1171 (+)	n.a.	:	100	1073	0	0	0	2127									No polymorphism
Ps_108832	1248	P7074	P7074_20044:7153-8400 (-)	n.a.	:	100	1248	0	0	0	2474									No polymorphism
Ps_108832	1248	P7076	P7076_00352:10296-11543 (-)	n.a.	:	100	1248	0	0	0	2474									No polymorphism
Ps_108835	1176	P7064	P7064_16926:1612-2786 (-)	ATGACGACGCCCAACGGCAAGACGGTCGGCATCTGCGGGCCACGGGCGCCGTGGGCATCGAGATCATCTCGGTGTTGGCCGCGCACAAGTTCCCGGTGAAGCAGCTGGAGCTGTTCGCGTCGGCGCGCTCGGCCGGCAAGAAGGTGGCCACGCCCTTCGGCGAGGTGACCATCTCGCTCTTCTCGGTGGAGAAGGCGGCCAAGCTGGACTACGTGTTCCTGGCCGTGTCGGGCGACTTCTCGCTGCAGTACGCCAAGGAGCTGGCGGCCGTGCCCAACGGCCCCGTGGTCATCGACAACTCGTCGGCCTTCCGCCGCGACCCGGAGACGCCGCTCGTGATCCCGGAGATCAACGGCCACGTGCTGCTGCCCAAGAACGGCCAGCCGCAGCCCAAGCTCA…	:	99.91	1176	0	1	0	2315	0	+-	0	0	+-	0			Yes*
Ps_108837	2091	P7064	P7064_09292:2181-4271 (+)	n.a.	:	100	2091	0	0	0	4145									No polymorphism
Ps_108837	2091	P7074	P7074_27073:260-2350 (+)	n.a.	:	100	2091	0	0	0	4145									No polymorphism
Ps_108837	2091	P7076	P7076_01581:1882-3972 (-)	n.a.	:	100	2091	0	0	0	4145									No polymorphism
Ps_108838	1449	P7064	P7064_09292:4339-5787 (-)	n.a.	:	100	1449	0	0	0	2872									No polymorphism
Ps_108838	1449	P7076	P7076_01581:366-1814 (+)	n.a.	:	100	1449	0	0	0	2872									No polymorphism
Ps_108839	1393	P7064	P7064_09290:1725-3117 (+)	ATGGGACTGCGCAGGTGCAAAGTAGAGCGGCTCTACCTCAGTTCTACCTCCACTCTACTAATACTTGGTTATTAACTATTGCAGGAGCGGCAAGTCCAGCATCCAGCGCGTGGTGTTCCACAAGATGTCGCCCCACGAGACGCTCTTCCTCGAGGGCACCAACAGCCTCGACATCAAGTACATCGCCAACAACTCGTTCGTGCAGTTCCAGATCTGGGACTTCCCGGGGGACTACGACTTCAAAGGTAGAACGGCGGGGTGGTAGGGGGTACTACAAGGGCGTAGCGGGCTGACGTTATTTTCTTCTTGTTGCTGCTGCAGAGGACCTGGTGTACGGCGGCCAGCTCGTGAACGAGGAGATGATCTTCAGCAACTGCGGATCCATCGTTTTCGTCATTG…	:	99.93	1393	1	0	0	2753	0.0015	+-	0.0015	0	+-	0	1.15	0.317311	Yes
Ps_108839	1393	P7076	P7076_06377:2635-4027 (-)	n.a.	:	100	1393	0	0	0	2761									No polymorphism
Ps_108840	1223	P7076	P7076_01939:24114-25336 (+)	n.a.	:	100	1223	0	0	0	2424									No polymorphism
Ps_108841	447	P7064	P7064_09806:960-1406 (-)	ATGATCCTGACGCAAGAGGAAATCGATGCGTGCCGCGAGTCCTTCGTGCACTTTGATAAAGACGGCAGCGGCACTATCGACAAGTACGAGCTGTCGAAGGTGCTGGAGGCCATGGGGCAGAAGCCGACAGACGAGGAGTTGTTCCAGATGATCGCAGAGGTCGACAACGACCACAGCGGAGAAATCGAGTTTGCTGAGTTCCTGCAGGTGATCGAGGCCCAGAAGCTGCGCGCTGCGCAGTTCGACGACGAGTCCGACTTCATCGACGCATTTGTAGCTTGTGGAGGCAACGCTGACAAGACAGGTCACGTGGAACGTAAAATGCTGGTGCAACTTATCAAGAAGGACTTTGGCCTACCTATTGACATTGACCGGATGCTGGACGAGTTGGACACCGAC…	:	99.78	447	1	0	0	878	0	+-	0	0.0102	+-	0.0102	0.49505	0.317311	Yes
Ps_108841	447	P7074	P7074_16267:1672-2118 (+)	n.a.	:	100	447	0	0	0	886									No polymorphism
Ps_108841	447	P7076	P7076_05818:9026-9472 (-)	n.a.	:	100	447	0	0	0	886									No polymorphism
Ps_108844	2666	P7064	P7064_15225:10805-13470 (+)	n.a.	:	100	2666	0	0	0	5285									No polymorphism
Ps_108846	1213	P7074	P7074_15877:58-1270 (-)	n.a.	:	100	1213	0	0	0	2405									No polymorphism
Ps_108848	1086	P7064	P7064_07053:2004-3089 (+)	n.a.	:	100	1086	0	0	0	2153									No polymorphism
Ps_108848	1086	P7074	P7074_02032:702-1787 (+)	ATGAAGATCTTCACCTCCACCTTCGCCGCAGTTGTGCTATTTACTGCCGTTGCCTCCGGATCCCCCATGATTCGTCAAGAAGTCGAGGCCGGCGACCCGTGCACCCTCACAGGCACGTACAAGGTTGGCACGGACATCTCGTCCTGCAGCACGATCAATGTCGGGCCTCTCACAGTCCCAGCCGGCGTCACCCTGGACTTGAGCCAGGCGAAGGACGGCGCCACGATCAACTTCACGGGCACCACCACCTTCGGAACGACGCAGTGGGTTGGTCCGCTAATCTCGGTCAGCGGCAACTCCCTCACCGTCAAGGGTTCCGGAACGCTGGACGGTCAAGGCGACTGGTACTGGAAGCAGGGTGAGTCTATCACGCGCCCTGTCTTCTTCAGGTTGCAGAGC…	:	99.91	1086	1	0	0	2145	0.0011	+-	0.0011	0	+-	0	1.11	0.317311	Yes
Ps_108848	1086	P7076	P7076_10291:675-1760 (+)	n.a.	:	100	1086	0	0	0	2153									No polymorphism
Ps_108849	1218	P7074	P7074_09396:2-1219 (-)	ATGAAGTTCTTCACCACTGCGCTCGCTGTGTTCGCGCTGGTCGCCACGACCGCCAACGGCTCGCCCATGCTCCGCATGGAGGCCGAGGGCAAGAAGGGCAAGTCCAAGACCACCGCCCCCGTGGTGGAGGCCGACGACGACTACACGCAGCAGCAGGACCCGACTCAGCAGGACGACCCGACCCAGCAGACCCAGCAGCAGTCGCCCACGACCAAGACGAGCAGCGGCTGCCACCTCACGGGCACCTACAAGAAGGGCACCAACATCGCGTCGTGCAGCTCCATCGTGGTGGACTCGCTGACGGTCCCCGCCGGCGTGACGCTGGACCTGAGCGCCGCCAAGACGGGCGCCACCATCGAGTTCGTGGGCACCACGACGTTCGGCACGCTCAAGTGGGAG…	:	99.92	1218	1	0	0	2407	0	+-	0	0.0124	+-	0.0124	0.446429	0.317311	Yes
Ps_108850	1125	P7074	P7074_17050:403-1527 (-)	ATGAAGCTTCTCTCCGCCGCGTTCGCTGCCTTCGCGCTCCTCGCCACGACCGTTAACGGCTCGCCCATGCTGCGCGAGGGCGGAAAGGGTGGCCTCCCGAAGCAGGGCCAGCAACAGCAGGGTAGCAGTAGCTCGTGCAACCTCACTGGTACCTACGAGAAGGGCACGGACGTCTCGTCCTGCAGCGCCATTACCATCGGGGGACTGACGGTGCCTGCTGGCGTCACGCTCGACCTGAGCAACGTCAAGGACGGAGCCACCATCACCTTCACTGGCACCGCCACGTTCGGCACGCAGAAGTGGGTTGGTCCCCTCGTGCTGCTGAGCGGCAACGACCTCACGGTTAAGGGCTCCGGCACCCTCGATGGCCAGGGAGCCTGGTACTGGAAGCAGGGCCAG…	:	99.91	1125	1	0	0	2222	0	+-	0	0.0063	+-	0.0063	0.613497	0.317311	Yes
Ps_108850	1125	P7076	P7076_12750:583-1707 (-)	ATGAAGCTTCTCTCCGCCGCGTTCGCTGCCTTCGCGCTCCTCGCCACGACCGTTAACGGCTCGCCCATGCTGCGCGAGGGCGGAAAGGGTGGCCTCCCGAAGCAGGGCCAGCAACAGCAGGGTAGCAGTAGCTCGTGCAACCTCACTGGTACCTACGAGAAGGGCACGGACGTCTCGTCCTGCAGCGCCATTACCATCGGGGGACTGACGGTGCCTGCTGGCGTCACGCTCGACCTGAGCAACGTCAAGGACGGAGCCACCATCACCTTCACTGGCACCGCCACGTTCGGCACGCAGAAGTGGGTTGGTCCCCTCGTGCTGCTGAGCGGCAACGACCTCACGGTTAAGGGCTCCGGCACCCTCGATGGCCAGGGAGCCTGGTACTGGAAGCAGGGCCAG…	:	99.91	1125	1	0	0	2222	0	+-	0	0.0063	+-	0.0063	0.613497	0.317311	Yes
Ps_108851	1354	P7064	P7064_01182:580-1934 (+)	ATGAAGCTTCTCCCTACCGTGCTTCCTGCCTTCGCGCTCTTTGCCGTCACCGTCGACGGATCATCCATGCTGCGCATGGAGGCCGAGGGCAAGAAACACAAGCACATGACCGCCGCGCCGGTCGCGCAGACTGATAACAACAACGCCCAGAGTCAGGGACCAGGACCAGTAGCAAGACCAAACCCAACAGCAAGACCAAAGCCAGCAGCAGACCCAACAGCAGCTGCCGGAGTAGCAGTGGCAGCCACGCCGGCAGTGCCGCTGCCGGTGTCAGCTCCACCACGACGGCCCCTGCTACCAACACTGGTAGCGGCAGCACCACCAACGCTGGCACTACCACCAAACCCAGCACCAGTGGCAGTTCGTGCAATCTCACCGGCACCTACAAGGCCGGCACCG…	:	99.93	1355	0	1	0	2670	0	+-	0	0	+-	0			Yes*
Ps_108851	1354	P7076	P7076_12750:4132-5485 (-)	n.a.	:	100	1354	0	0	0	2684									No polymorphism
Ps_108852	1590	P7064	P7064_19091:1-1591 (+)	ATGCTGTGCAGCCTCAGCGGCCAGGTGCCCGTGGAGCCCGTGGTGTCGCTCAAGTCGGGGCTCGTGTTCGAGCGGCGCCTGCTGCTCGAAGTACCTGGAGCAGAACCAGCGGCGCTGCCCCGTGACGGGCGAGGAGCTGGACGCCGAGAAGGACCTGCTGGCGGTGCGCGCGGCGCCCGCCTCGGGCGGCAAGGCCGCCTCCGCCGCCGCCACGGCGCCCGCGGCGCTGAGCGCCCCCGAGGCGGCGAGCGTGCCGCAGCTGCTGGCCGCCTTCCAGAACGAGTGGGACGCCGTCATGCTCGAGACCTTCACGCTCAAGCAGCACCTGGAGCAGACGCGCCAGGAGCTGAGCCACGCGCTGTACCAGCACGACGCCGCCTGCCGCGTCATCGCGCGCCT…	:	99.94	1591	0	1	0	3138	0	+-	0	0	+-	0			Yes*
Ps_108852	1590	P7074	P7074_16839:354-1943 (+)	ATGCTGTGCAGCCTCAGCGGCCAGGTGCCCGTGGAGCCCGTGGTGTCGCTCAAGTCGGGGCTCGTGTTCGAGCGGCGCCTGCTGCTCGAGTACCTGGAGCAGAACCAGCGGCGCTGCCCCGTGACGGGCGAGGAGCTGGACGCCGAGAAGGACCTGCTGGCGGTGCGCGCGGCGCCCGCCTCGGGCGGCAAGGCCGCCTCCGCCGCCGCCACGGCGCCCGCGGCGCTGAGCGCCCCCGAGGCGGCGAGCGTGCCGCAGCTGCTGGCCGCCTTCCAGAACGAGTGGGACGCCGTCATGCTCGAGACCTTCACGCTCAAGCAGCACCTGGAGCAGACGCGCCAGGAGCTGAGCCACGCGCTGTACCAGCACGACGCCGCCTGCCGCGTCATCGCGCGCCTG…	:	99.94	1590	1	0	0	3144	0.0007	+-	0.0007	0	+-	0	1.07	0.317311	Yes
Ps_108852	1590	P7076	P7076_08448:522-2111 (-)	n.a.	:	100	1590	0	0	0	3152									No polymorphism
Ps_108853	753	P7064	P7064_07912:1991-2743 (+)	n.a.	:	100	753	0	0	0	1493									No polymorphism
Ps_108853	753	P7074	P7074_20629:25-777 (+)	ATGGCCGCCGTCATCGCCGAGTACGAGCGCGCCGTGAAGGCCAAGGCGGAGATCGAGGCGGAAATCGAGGCCGTGGGCGCCGAATTAACCTCGGGCAACAACCCCGGCCTGCATGGGCCGCTGGTGGACGCCGAGGGCTTCCCGCGCGCGGACATCGACGTGTACCGCGTGCGGCAGCTGCGGCACGCGCTCGCGATCAAGCGGACGGATCACCAGCAAGTTATGAGGAAGATCGAGGAGCTCTTGCCACAGTGAGTCGGCGGTCTTTTGTGTGTTTAACCTTGGAATGAGTGGAGTTAACCTCCGTTTTACCTCACTACCACCAGGGTTTTCGCGGCCCGCAGCGGCACTAAGGCGGAGGGGACGCCCACGACGCCGCCCAAGGCCAAGCAAGTGGAC…	:	99.6	753	3	0	0	1469	0.0055	+-	0.0032	0	+-	0	1.55	0.0856599	Yes - Positive
Ps_108853	753	P7076	P7076_10204:9291-10043 (+)	n.a.	:	100	753	0	0	0	1493									No polymorphism
Ps_108854	2071	P7064	P7064_05751:1817-3887 (-)	n.a.	:	100	2071	0	0	0	4105									No polymorphism
Ps_108854	2071	P7076	P7076_05900:6371-8441 (+)	ATGGCGGCGCTGTCCAAGTCGCAGGCGGCGTCGGGCGCGGCCTCCATCGCGTCGCTCGTGGCGCTGGCCGTGGCCATCCGCGCGCACGGCCAGCAGAAGGCCAACGCGGCCGGGCGCCTGGACTCGGAGTTCATGACCAAGAAGCACGGCGGCCGCCACAAGGTGGCGGTGAACCGCGAGTTCGCGCGCCGCTTCCTGCGGCTGTTCAAGGTGATCGTTCCCGGGCCGTGCACGGCCGAGGTGGGCTTCGCCGCGCTCGTGGCCGCCATGCTCGTGGCCCGCACGTCCTTCGACATCGTGGTGCTGCACACGTTCACGGCCATCGAGCGCGCCATCATCTCGCGCTCGCAGGCGGACTTCGCGCGCCACCTGCGGCGCTTCGTGGCCATCATGCTGCCC…	:	99.9	2071	2	0	0	4090	0.0008	+-	0.0008	0.0013	+-	0.0013	0.955752	0.743244	Yes
Ps_108856	1001	P7064	P7064_03335:1939-2939 (-)	n.a.	:	100	1001	0	0	0	1984									No polymorphism
Ps_108856	1001	P7076	P7076_00645:22860-23860 (+)	n.a.	:	100	1001	0	0	0	1984									No polymorphism
Ps_108857	2044	P7064	P7064_10303:479-2522 (+)	ATGGCAGTCTTGTCCAAGGCGCGTGCAGTCTCCAGCGTCGGTGCGTTGGTCGCGCTAGCGATCGCAATCCGTGAGCACGGCCGTCATAAGGCCAACGCTACATCCCACCAAGACTCGGCGTTCGTGGCGCGAAAGCGAAGTGCTCCCAACACCCAGCGAAACGTGGCGGTGAACGGAGACTTCTTCCGTCGGTTTCTTCGGCTCTTCCGCGTGCTCGTCCCCGGCCCGTTCTCTGCTGAAGTGAGCTTCGCAGCCTTGGTGGCGCTCATGCTGGCGGCCAAGACGTCCTTCGACATCGCGGTGCTGCACCTGTTCACGTCCATCGAGCGGGCCATCGTCTCTCGCTCGCAGCGGGACTTCCTGCTCCACCTGCGCCGCTTCATAGCCGTCATGCTGCCC…	:	99.9	2044	2	0	0	4036	0.0007	+-	0.0007	0.0022	+-	0.0022	0.877049	0.515872	Yes
Ps_108857	2044	P7074	P7074_04660:480-2522 (+)	ATGGCAGTCTTGTCCAAGGCGCGTGCAGTCTCCAGCGTCGGTGCGTTGGTCGCGCTAGCGATCGCAATCCGTGAGCACGGCCGTCATAAGGCCAACGCTACATCCCACCAAGACTCGGCGTTCGTGGCGCGAAAGCGAAGTGCTCCCAACACCCAGCGAAACGTGGCGGTGAACGGAGACTTCTTCCGTCGGTTTCTTCGGCTCTTCCGCGTGCTCGTCCCCGGCCCGTTCTCTGCTGAAGTGGGCTTCGCAGCCTTGGTGGCGCTCATGCTGGCGGCCAAGACGTCCTTCGACATCGCGGTGCTGCACCTGTTCACGTCCATCGAGCGGGCCATCGTCTCTCGCTCGCAGCGGGACTTCCTGCTCCACCTGCGCCGCTTCATAGCCGTCATGCTGCCC…	:	99.95	2044	0	1	0	4036	0	+-	0	0	+-	0			Yes*
Ps_108857	2044	P7076	P7076_00645:1352-3395 (-)	n.a.	:	100	2044	0	0	0	4052									No polymorphism
Ps_108858	990	P7076	P7076_10297:2977-3966 (-)	n.a.	:	100	990	0	0	0	1963									No polymorphism
Ps_108861	417	P7064	P7064_29872:1053-1469 (+)	ATGCGTCTATCTTTTGTGCTTTCTCTTGTCGTGGCCATTGGCTACGTCGTGACCTGCAACGCAACTGAGTACTCCGACGAAACCAATATCGCCATGGTGGAATCTCCAGATCTCGTCCGTCGCTCGCTCAGGAACGGCGACATTGCCGGTGGAAGATTTCTTCGAGCTCATGAAGAGGACGATGCGGGGGAGCGGACCTTCAGCGTGACTGACCTGTGGAACAAGGTGGCGGCCAAAAAGTTGGCCAAGGCGATGCTGGCGGACCCTTCAAAGGAGCAGAAAGCGTACGAGAAGTGGGCAAAGAAGGGGTACAGCCTGGATAAGATCAAGAACTGGTTGGCAATCGCGGACCCCAAGCAGAAGGGGAAGTACGACCGTATCTACAACGGATACACCTTT…	:	99.76	417	1	0	0	819	0.0032	+-	0.0032	0	+-	0	1.32	0.317311	Yes
Ps_108861	417	P7074	P7074_03312:1971-2387 (-)	ATGCGTCCATCTTTTGTGCTTTCTCTTGTCGTGGCCATTGGCTACGTCGTGACCTGCAACGCAACTGAGTACTCCGACGAAACCAATATCGCCATGGTGGAATCTCCAGATCTCGTCCGTCGCTCGCTCAGGAACGGCGACATTGCCGGTGGAAGATTTCTTCGAGCGCATGAAGAGGACGATGCGGGGGAGCGGACCTTCAGCTTGACTGACCTGTGGAACAAGGTGGGGGCCAAAACGTTGGCCAAGGCGATGCTGAAGGACCCTTCAAAGGAGCAGGAAGCGTACAAGATGTGGGCAAAGAAAAAGTACACCCTGCAGGATATCAAGGACTGGTTGGCAATCGCGGACCCCAAGAAGAAGGGGAAGTACGACCGTATCTACAACGGATACACCTTT…	:	94.96	417	21	0	0	660	0.0607	+-	0.0141	0.0231	+-	0.0164	2.13595	0.0821249	Yes - Positive
Ps_108863	993	P7074	P7074_17853:3450-4442 (+)	ATGAAGTACCGTTATCCTCTCAAACTGCTATACCTCTTTGTATGCATAATGCGAGGGTCCACGGTACTAGCTCCGCAAAAGTCTCAGCCAAAAGCCACAATTAATTGCTGGAGCAGAATGGTCATGGAGGTGCGCGTGCGTGGCCTGGAGGGCCCGACGGAGGACGAGCCGCAGGAGCTGCCAGACGAGTCGCAGATCGTGGTGGTGACGCCCGGCCAGGTGATCAGCACCGACACGGGCGCGTTCCTGCGCGGCCACGGCACGTACCTGAGCGGCCGCAACGAGCTGGTGGCCAGCGTGGCCGGCGTCGTGGAGAAGGTGAACCAGCTCATCACGGTGCGGCCGCTCGTGTCCCGCTACATCGGCGAGGTGGGCGACATCGTGGTGGGCCGCGTGACC…	:	99.6	993	4	0	0	1937	0.0012	+-	0.0012	0.0252	+-	0.0146	0.318182	0.101357	Yes
Ps_108865	726	P7064	P7064_17546:3939-4664 (-)	n.a.	:	100	726	0	0	0	1439									No polymorphism
Ps_108865	726	P7076	P7076_08291:6945-7670 (+)	n.a.	:	100	726	0	0	0	1439									No polymorphism
Ps_108866	741	P7064	P7064_08697:2930-3670 (-)	ATGGCGTCGCCCCGCGAGGACGAGTACGACTACCTGTTCAAGATCGTGCTCATCGGCGACTCGGGCGTGGGCAAGTCGAACCTGCTGAGCCGCTTCACGCGCAACGAGTTCAACCTCGAGTCCAAGAGCACCATCGGCGTCGAGTTCGCCACCAAGTCCATAGTGGCCGAGGGCAAGACCATCAAGGCGCAGATCTGGGACACGGCGGGCCAGGAGCGATATAGAGCAATCACCAGCGCGTACGTTCACCCCTACTCAGGCTACATTGGAGTGGGCAATGGATCAAGGCTAATTATTGCGTTGTTTATTATTGTGCATGATAGATACTACCGCGGTGCAGTAGGCGCGCTGCTGGTGTATGACATTACCAAGCACGGTACGTTCGAGAACGTGGAGCGC…	:	99.87	741	1	0	0	1461	0	+-	0	0.0099	+-	0.0099	0.502513	0.317311	Yes
Ps_108866	741	P7076	P7076_05159:19434-20174 (+)	n.a.	:	100	741	0	0	0	1469									No polymorphism
Ps_108868	483	P7064	P7064_17516:1272-1754 (-)	n.a.	:	100	483	0	0	0	957									No polymorphism
Ps_108868	483	P7074	P7074_20770:2966-3448 (+)	n.a.	:	100	483	0	0	0	957									No polymorphism
Ps_108868	483	P7076	P7076_05159:11779-12261 (+)	n.a.	:	100	483	0	0	0	957									No polymorphism
Ps_108869	368	P7064	P7064_17516:2137-2504 (+)	n.a.	:	100	368	0	0	0	729									No polymorphism
Ps_108869	368	P7074	P7074_20770:2216-2583 (-)	n.a.	:	100	368	0	0	0	729									No polymorphism
Ps_108869	368	P7076	P7076_05159:11029-11396 (-)	n.a.	:	100	368	0	0	0	729									No polymorphism
Ps_108873	456	P7064	P7064_15739:724-1179 (+)	n.a.	:	100	456	0	0	0	904									No polymorphism
Ps_108873	456	P7076	P7076_04144:5623-6078 (-)	n.a.	:	100	456	0	0	0	904									No polymorphism
Ps_108874	900	P7074	P7074_06507:68-967 (-)	n.a.	:	100	900	0	0	0	1784									No polymorphism
Ps_108874	900	P7076	P7076_06183:189-1088 (+)	n.a.	:	100	900	0	0	0	1784									No polymorphism
Ps_108875	420	P7064	P7064_05456:249-668 (+)	n.a.	:	100	420	0	0	0	833									No polymorphism
Ps_108875	420	P7074	P7074_14885:927-1346 (-)	n.a.	:	100	420	0	0	0	833									No polymorphism
Ps_108875	420	P7076	P7076_07672:1365-1784 (-)	n.a.	:	100	420	0	0	0	833									No polymorphism
Ps_108876	489	P7064	P7064_11259:3190-3678 (+)	n.a.	:	100	489	0	0	0	969									No polymorphism
Ps_108876	489	P7074	P7074_24645:125-613 (-)	n.a.	:	100	489	0	0	0	969									No polymorphism
Ps_108876	489	P7076	P7076_05689:3192-3680 (+)	n.a.	:	100	489	0	0	0	969									No polymorphism
Ps_108879	2158	P7064	P7064_12720:326-2484 (+)	ATGATGAAGAAGAGCGTGGTGAAGAACCGCGCGCCCGCGCCCATCCAGATCACGGCCGAGCAGATCCTGCTCGAGGCCAACCAGCGCAAGGAGGAGCTCGCGCAGCCGCCGCGCCGCCGCATCACGGATGCCGCCGAGCTGGCCGAGTACCGCATGGGCAAGCGCAAGGCCTTCGAAGACGAGCTGCGCCGCCAGCGCCACCACGTGGGCACGTGGATGAAGTACGCCACGTGGGAGGAGAGCCAGGAGGAGTTCGCGCGTGCGCGCAGCGTCTTCGAGCGCGCGCTGGACGTGGACTACAAGGCCACCACGATCTGGCTCAAGTACGCCGAGATGGAGATGCGCCACAAGTTCGCCAATCACGCGCGCAACGTCTGGGACCGCGCCGTAACGCTGCTG…	:	99.95	2159	0	1	0	4264	0	+-	0	0	+-	0			Yes*
Ps_108879	2158	P7076	P7076_00209:50147-52304 (-)	ATGATGAAGAAGAGCGTGGTGAAGAACCGCGCGCCCGCGCCCATCCAGATCACGGCCGAGCAGATCCTGCTCGAGGCCAACCAGCGCAAGGAGGAGCTCGCGCAGCCGCCGCGCCGCCGCATCACGGATGCCGCCGAGCTGGCCGAGTACCGCATGGGCAAGCGCAAGGCCTTCGAAGACGAGCTGCGCCGCCAGCGCCACCACGTGGGCACGTGGATGAAGTACGCCACGTGGGAGGAGAGCCAGGAGGAGTTCGCGCGTGCGCGCAGCGTCTTCGAGCGCGCGCTGGACGTGGACTACAAGGCCACCACGATCTGGCTCAAGTACGCCGAGATGGAGATGCGCCACAAGTTCGCCAATCACGCGCGCAACGTCTGGGACCGCGCCGTAACGCTGCTG…	:	99.95	2158	1	0	0	4270	0	+-	0	0.0032	+-	0.0032	0.757576	0.317311	Yes
Ps_108880	789	P7076	P7076_00209:6941-7729 (+)	n.a.	:	100	789	0	0	0	1564									No polymorphism
Ps_108881	3450	P7064	P7064_11953:633-4080 (+)	ATGGAGGAGCTGGAGAAGCCCGTGAAGAGCGTGCAGGACAAGTGGAAGCTGCTGCCGTACTTCCTGCAGCTGCGCGGCCTCGTGAAGCAGCACATCGACTCGTTCGACTACTTCACGTCCGTCGACATGCGCAACATCGTGCGCGCGCAGGCCAACAACGTCGTGCGCAGCGACGCCGACCCCAAGTTCTTCCTGCAGTACACGGACATCCAGCTGGGCGCGCCCTCCATCGACGAGGAGGCCTTCGTCAGCGCCAGCGTCACGCCGCACCAGTGCCGCCTGCGCGACCGCACGTACGCCGCGCCCGTCTACGTGAGCGTGCGCTACCGGCGCGGCAACAAGATCGTGACCAACAACAAGGTGCTCATCGGCCGCATCCCCATCATGCTGCGCAGCTCG…	:	99.94	3450	0	2	0	6807	0	+-	0	0	+-	0			Yes*
Ps_108881	3450	P7076	P7076_02848:5421-8870 (-)	n.a.	:	100	3450	0	0	0	6839									No polymorphism
Ps_108882	1425	P7076	P7076_02848:9176-10600 (+)	n.a.	:	100	1425	0	0	0	2825									No polymorphism
Ps_108887	783	P7076	P7076_00303:6921-7703 (+)	n.a.	:	100	783	0	0	0	1552									No polymorphism
Ps_108888	1578	P7064	P7064_13910:943-2520 (+)	n.a.	:	100	1578	0	0	0	3128									No polymorphism
Ps_108888	1578	P7076	P7076_00307:153-1730 (-)	n.a.	:	100	1578	0	0	0	3128									No polymorphism
Ps_108890	1035	P7064	P7064_11621:1310-2344 (-)	n.a.	:	100	1035	0	0	0	2052									No polymorphism
Ps_108890	1035	P7074	P7074_10417:2157-3191 (-)	n.a.	:	100	1035	0	0	0	2052									No polymorphism
Ps_108890	1035	P7076	P7076_03256:1983-3017 (-)	n.a.	:	100	1035	0	0	0	2052									No polymorphism
Ps_108891	1665	P7076	P7076_07233:7172-8836 (+)	n.a.	:	100	1665	0	0	0	3301									No polymorphism
Ps_108892	628	P7064	P7064_08571:9191-9818 (-)	n.a.	:	100	628	0	0	0	1245									No polymorphism
Ps_108892	628	P7074	P7074_23312:1118-1745 (-)	n.a.	:	100	628	0	0	0	1245									No polymorphism
Ps_108892	628	P7076	P7076_20931:28260-28887 (-)	n.a.	:	100	628	0	0	0	1245									No polymorphism
Ps_108893	772	P7076	P7076_20931:6874-7630 (+)	ATGGTAAGGCCCTGTGCTTATCGCGCAAACGGGAATGGATAAACACTGGCAACAAGCAACAGGCAACAGAGAGATGAAGAGAGAGAGAGAGGAGGGACACATACGGGACACACGCAGTGGTCGCGTATACAGGCAACAGCAACTGGCAAAATATATACAGGAAACGCACCGTCGACGCAGGACTCGCCTCTCTATCTCTCTCTAAACCTGAGAGCCCATTGCCAGTGTTTAGAGAATTCCACTGCTGCAACATGTTGCCGTGTGAGCGAGGGAAATGACAGGCCGTGTGTTATGTGTGCTTGTGCCTGCGTAGCCGTCCCGTTTTTCCAAGAACCGCAAGAAACGCGGACACGTCAGCGCCGGCCACGGCCGTATCGGCAAGCACCGCAAGCACCCGGG…	:	97.93	772	1	1	0	1423	0.0035	+-	0.0035	0	+-	0	1.35	0.317311	Yes
Ps_108894	1677	P7064	P7064_05232:3442-5118 (+)	n.a.	:	100	1677	0	0	0	3324									No polymorphism
Ps_108894	1677	P7076	P7076_10745:1166-2842 (-)	n.a.	:	100	1677	0	0	0	3324									No polymorphism
Ps_108895	1731	P7064	P7064_00064:2987-4717 (-)	n.a.	:	100	1731	0	0	0	3431									No polymorphism
Ps_108895	1731	P7076	P7076_12656:2937-4667 (-)	n.a.	:	100	1731	0	0	0	3431									No polymorphism
Ps_108897	777	P7064	P7064_13588:207-983 (+)	ATGAAGGTCATCTCCACACTCGCAACTGCGGTCATCGCTTTGGGCGTCGTCAGTGCCGAGTCCGAGCACGTTCAGCGCAAGCTTGTTCTTGGAGGAGCTGAGGTCCCAGTTGGCTCCAAGACGTACACGACTGGTCTCCGTACCACCGCTGGGGGCGAAAGCTTTTGCGGCGGAAGTCTCATCACCCCCACGCATGTGCTAACGACTGCATCATGCACGGGCGTCAAGGAGACTGCGTTCGCGGCCATCGGCACGCACTACATCAACGGTACGTCGGACGGTGAGCAGATCAAGGTAGTGAAGGCTCAAAACCACACCGGCTTCAACGACTCAACTCTCACTTACGACGTCGCTGTGTTGACGCTGGAGAGGCCCAGCAAGTTCACGCCCGTGAAGCTT…	:	99.87	777	1	0	0	1532	0.0017	+-	0.0017	0	+-	0	1.17	0.317311	Yes
Ps_108897	777	P7074	P7074_10406:1255-2031 (-)	ATGAAGGTCATCTCCACACTCGCAACTGCGGTCATCGCTTTGGGCGTCGTCAGTGCCGAGTCCGAGCACGTTCAGCGCAAGCTTGTTCTTGGAGGAGCTGAGGTCCCAGTTGGCTCCAAGACGTACACGACTGGTCTCCGTACCACCGCTGGGGGCGAAAGCTTTTGCGGCGGAAGTCTCATCACCCCCACGCATGTGCTAACGACTGCATCATGCACGGGCGTCAAGGAGACTGCGTTCGCGGCCATCGGCACGCACTACATCAACGGTACGTCGGACGGTGAGCAGATCAAGGTAGTGAAGGCTCAAAACCACACCGGCTTCAACGACTCAACTCTCACTTACGACGTCGCTGTGTTGACGCTGGAGAGGCCCAGCAAGTTCACGCCCGTGAAGCTT…	:	99.87	777	1	0	0	1532	0.0017	+-	0.0017	0	+-	0	1.17	0.317311	Yes
Ps_108897	777	P7076	P7076_09000:206-982 (+)	ATGAAGGTCATCTCCACACTCGCAACTGCGGTCATCGCTTTGGGCGTCGTCAGTGCCGAGTCCGAGCACGTTCAGCGCAAGCTTGTTCTTGGAGGAGCTGAGGTCCCAGTTGGCTCCAAGACGTACACGACTGGTCTCCGTACCACCGCTGGGGGCGAAAGCTTTTGCGGCGGAAGTCTCATCACCCCCACGCATGTGCTAACGACTGCATCATGCACGGGCGTCAAGGAGACTGCGTTCGCGGCCATCGGCACGCACTACATCAACGGTACGTCGGACGGTGAGCAGATCAAGGTAGTGAAGGCTCAAAACCACACCGGCTTCAACGACTCAACTCTCACTTACGACGTCGCTGTGTTGACGCTGGAGAGGCCCAGCAAGTTCACGCCCGTGAAGCTT…	:	99.87	777	1	0	0	1532	0.0017	+-	0.0017	0	+-	0	1.17	0.317311	Yes
Ps_108899	849	P7064	P7064_16888:792-1650 (+)	ATGACCAAGTCCACCGAAGCGAACCGAGTGCGTGCCCTCTCGCTGCTGCGCGTGGTGTCGTCCATGCTGTCCCTATGCTCACGCACGTCTTAATGAATGACCCATCCATCCGCAGGATATTTATTACCGCAAGGCCAAGGAGGTGGGCTTCCGCGCGCGCTCGGCCTTCAAGCTGCTGCAGTTGGACGAGCAGTTCGACTTCCTGCGCCACGTGCAGCGCGCCGTGGACCTGTGCGCGGCGCCCGGCAGCTGGAGCCAGGTACTGAGTCGCAAGCTGTACGACGCCAGCAACGTGCAGAGCGCAGACAGCGGCGACGTGCGCGTCGTGTCCGTGGACCTGCAGGAGATGGCGCCGATCGCCGGCGTGCAGCTGCTGCAGGGCGACATCACGTCCAAGCG…	:	98.84	859	0	1	0	1633	0	+-	0	0	+-	0			Yes*
Ps_108901	519	P7064	P7064_18597:19627-20145 (+)	n.a.	:	100	519	0	0	0	1029									No polymorphism
Ps_108901	519	P7074	P7074_19152:474-992 (-)	n.a.	:	100	519	0	0	0	1029									No polymorphism
Ps_108901	519	P7076	P7076_04094:1608-2126 (-)	n.a.	:	100	519	0	0	0	1029									No polymorphism
Ps_108902	1593	P7074	P7074_38558:258-1848 (-)	ATGGACAAGCTGCCTACGTCGGTTCGTGCAGCAATCTCTGGTCCTGATCGAGATAAAAGTTGAAAGCGCTGGAAGTTGAGTTCGGTCTCATTCAAGCGAACGAAACGTGGAGATTGGTGGATCGCCCACCAAATACCAAGGTTATGACCAGTCGACGGGTCTTCGTGATCAAGAGAAATCAGCACGGAGAGATTGAGCGGTATAAAGCGAGGCTCACACTTCGCGGTTTTGAGCAAGTATTTGGGTCAGACTATTGGGAGATTTATTCGCCGGTAGTCAGTATGGAAGCGATTCGTGCGGTGATCGTATTGGCATTCTACTACGATCTGGATCTCCGCCAAATCGACTTCACTACAGCATTTCTTAATGGCTGTATGGATGTCGATGTGTACATGGAGC…	:	99.37	1594	6	4	0	3049	0.0043	+-	0.0019	0.0024	+-	0.0024	1.15323	0.534795	Yes
Ps_108903	1482	P7076	P7076_02673:3562-5043 (+)	n.a.	:	100	1482	0	0	0	2938									No polymorphism
Ps_108904	2403	P7064	P7064_02396:216-2618 (-)	ATGACGGTGCAAGACGTTCGCCAGGCGCTGGACGCCCCGCGCTGACGGCCTATATCCACTCGCGCCTGGGTGCGTCCCACGGCGCCATCGCGTCCATCCGCCAGTTCCAGCACGGCCAGTCGAACCCCACGTACCTCGTGACGATGGCCGGCTCGGGCGCCAAGTGGGTGCTGCGCAAGAAGCCGCACGGCCAGATCCTGCCGTCCGCGCACGCCGTGGAGCGCGAGTTCCGTGTGCTGGAGGCGCTGGAGCACACGGAGGTGCCCGTGCCGCGCGCTGTGCTGCTGTGCGAGGACCCCAAGGTCATCGGCACGGCCTTCTACCTCATGGAGTACGTGCACGGCCGCATCTTCCAGGACCCGTCGCTGCCTGGCGTCAAGCCCATGTACCGCTACGCTA…	:	99.92	2404	0	2	0	4734	0	+-	0	0	+-	0			Yes*
Ps_108904	2403	P7076	P7076_02673:5443-7845 (+)	n.a.	:	100	2403	0	0	0	4764									No polymorphism
Ps_108905	1440	P7064	P7064_27569:2717-4156 (-)	ATGCTGGCCGCTGCCGAAGACCCCAACAACTGCGCGACGTATTACGCCCAGGGCGGCATCATCTACAAGAGCGAGGACGACACCCCCGCCCTTCTGTCCTCCGACGTCCACCGTGCAGGCGCGGGCGTCTGCGATGATATCGCTGTCCAAAGCTTGCAGTCGAAGGCCCCGGACGCGTTGAGGAGCTGCTACTGGACGTCGCCAAGGTGCCATTCACTCGCAAGGACGATGGCGAGCTCGCGCTCACGCTGGAGGCGTCGCACAACCGTGCGCGCATCCTGTACAAGGCGGACCACACGGGCCGCGCCATCTCAACCAGCATGGTTCAAGCGGTTCAGGACCACCCCAACATTGTGTTGCTGACCGGTCGTAGCGCCTTCGAGCTGGTGACCAACGACG…	:	99.86	1441	0	2	0	2825	0	+-	0	0	+-	0			Yes*
Ps_108905	1440	P7076	P7076_02673:10690-12129 (+)	n.a.	:	100	1440	0	0	0	2855									No polymorphism
Ps_108907	2112	P7076	P7076_02921:29794-31905 (+)	n.a.	:	100	2112	0	0	0	4187									No polymorphism
Ps_108908	1022	P7064	P7064_19500:667-1688 (+)	n.a.	:	100	1022	0	0	0	2026									No polymorphism
Ps_108908	1022	P7076	P7076_02921:26881-27902 (+)	n.a.	:	100	1022	0	0	0	2026									No polymorphism
Ps_108909	435	P7064	P7064_18281:5449-5883 (-)	n.a.	:	100	435	0	0	0	862									No polymorphism
Ps_108909	435	P7074	P7074_23640:5089-5523 (+)	n.a.	:	100	435	0	0	0	862									No polymorphism
Ps_108909	435	P7076	P7076_02921:20227-20661 (+)	n.a.	:	100	435	0	0	0	862									No polymorphism
Ps_108911	439	P7064	P7064_16320:2362-2800 (+)	ATGAACGCGCCGAACCGCAGCGACTCGTACCTGCTGCCCGAGGGCGCGCAGAAGGTGACGTACGAGAAGGACACCAAGATCTCCAACGCCGGCAAGTTCACCATCCTGCGCGAGGACCACACCATGGGCAACCTCATCCGCATGTGCGTCGTAGTAAAGCGAACCCTAGACAAGCGGAGGAACTCAATGAATAGACTAAATGACCTTCTCCCGTGTCTGCAGGCAGCTGCTGCGCGACCCGAACGTGACGTTCAGCGGCTACCGCCACCCGCACCCGCTCATCCACGACATCACCGTGCGCGTGCAGACTAACGACGCGTCGTCGCCCGTGGAGGCGCTGGCCAACTCGCTGGACGACCTCAGCACCGAGTTCGACGAGATCGCGCAGAAGTTCCGCCG…	:	99.54	439	2	0	0	854	0.003	+-	0.003	0.0408	+-	0.0415	0.255906	0.363629	Yes
Ps_108911	439	P7074	P7074_06846:5191-5629 (-)	ATGAACGCGCCGAACCGCAGCGACTCGTACCTGCTGCCCGAGGGCGCGCAGAAGGTGACGTACGAGAAGGACACCAAGATCTCCAACGCCGGCAAGTTCACCATCCTGCGCGAGGACCACACCATGGGCAACCTCATCCGCATGTGCGTCGTAGTAAAGCGAACCCTAGACAAGCGGAGGAACTCAATGAATAGACTAAATGACCTTCTCCCGTATCTGCAGGCAGCTGCTGCGCGACCCGAACGTGACGTTCAGCGGCTACCGCCACCCGCACCCGCTCATCCACGACATCACCGTGCGCGTGCAGACTAACGACGCGTCGTCGCCCGTGGAGGCGCTGGCCAACTCGCTGGACGACCTCAGCACCGAGTTCGACGAGATCGCGCAGAAGTTCCGCCG…	:	99.32	439	3	0	0	846	0.003	+-	0.003	0.0408	+-	0.0415	0.255906	0.363629	Yes
Ps_108912	1085	P7074	P7074_04663:1666-2750 (+)	ATGGTACGTTGATATACATGTCTGCAGAGCCGCGGCCGGCGCCGCGCCCCACCGAACGCGATCCCACGACCCTCGACCTCCTCCCCTGCTTCTTTCCGCGCCCAACGGCAGCCTCCGAGAGGATAAATGAGCCCGGACGCGCACCAAACTGAGTAAAATGAAGCCAAGTTGCGATCTATCACTGCGGCGACCGCCGTAGCAACAGGACGGACCTAGGAACTTTTATACAGGCGGGGCAGAGCAGGGAGAAGACCATTTAAGGGACTGAAGGAACAGGGGGCGGCGCCGGACCGCACTAATAGGCTTTTTCACAGGACGCAGAGCCAGCTTAACTGACAGGACTTGATGCACACTTTCAGGCCCAGAACGTCCCGGAATTCAAGCTCATCCTCGTGGGTG…	:	99.91	1085	1	0	0	2143	0	+-	0	0	+-	0			Yes*
Ps_108912	1085	P7076	P7076_02217:2661-3745 (+)	n.a.	:	100	1085	0	0	0	2151									No polymorphism
Ps_108913	3315	P7076	P7076_02217:8926-12240 (+)	n.a.	:	100	3315	0	0	0	6571									No polymorphism
Ps_108914	2304	P7076	P7076_02217:19304-21607 (+)	n.a.	:	100	2304	0	0	0	4567									No polymorphism
Ps_108915	1422	P7076	P7076_02217:29223-30644 (-)	n.a.	:	100	1422	0	0	0	2819									No polymorphism
Ps_108916	1097	P7064	P7064_07541:4815-5911 (-)	n.a.	:	100	1097	0	0	0	2175									No polymorphism
Ps_108916	1097	P7076	P7076_14314:498-1594 (+)	n.a.	:	100	1097	0	0	0	2175									No polymorphism
Ps_108919	1256	P7074	P7074_21088:528-1783 (+)	n.a.	:	100	1256	0	0	0	2490									No polymorphism
Ps_108919	1256	P7076	P7076_02711:1532-2787 (+)	n.a.	:	100	1256	0	0	0	2490									No polymorphism
Ps_108920	1108	P7076	P7076_00251:9858-10965 (-)	n.a.	:	100	1108	0	0	0	2196									No polymorphism
Ps_108921	1137	P7064	P7064_21133:5695-6831 (-)	ATGATCAATGGCTCCGCAGGTGCGCTGGCTCACTACGCCAACCACCCTCTCTCCATGGCCATCATTCTAATTGATCTCATTCCCCGCAGAACCTCTCTTTCGTGCTCGAGAAGGTGGGCGTGGTCACGTACGAGGACCGCCCCGTGTCCGAGATCAAGGACCCGCACGACTTGATCGTCAATGTACGGGCATCTGTGGTAGTGACGTTCACTACTACACGCACAGCCGCATCGGGCAGTTCGTGGTGGAGAAGTCCATGGTGCTGGGCCATGAGTCGGCCGGCGTCGTGCACGCCGTTGGGTCAGCTGTTAAGTCGCTCAAGCCGGGTGACCAAGTGGCCATGGAGCCCGGTATCCCGTGCCGGCGCTGCGTGCGCTGCCTTGAAGGCCGCTACAACCT…	:	99.56	1137	5	0	0	2214	0.0037	+-	0.0021	0.012	+-	0.0085	0.622727	0.343146	Yes
Ps_108921	1137	P7076	P7076_03827:7741-8877 (-)	ATGATCAATGGCTCCGCAGGTGCGCTGGCTCACTACGCCAACCACCCTCTCTCCATGGCCATCATTCTAATTGATCTCATTCCCCGCAGAACCTCTCTTTCGTGCTCGAGAAGGTGGGCGTGGTCACGTACGAGGACCGCCCCGTGTCCGAGATCAAGGACCCGCACGACTTGATCGTCAATGTACGGGCATCTGTGGTAGTGACGTTCACTACTACACGCACAGCCGCATCGGGCAGTTCGTGGTGGAGAAGTCCATGGTGCTGGGCCATGAGTCGGCCGGCGTCGTGCACGCCGTTGGGTCAGCTGTTAAGTCGCTCAAGCCGGGTGACCAAGTGGCCATGGAGCCCGGTATCCCGTGCCGGCGCTGCGTGCGCTGCCTTGAAGGCCGCTACAACCT…	:	99.56	1137	5	0	0	2214	0.0037	+-	0.0021	0.012	+-	0.0085	0.622727	0.343146	Yes
Ps_108922	492	P7064	P7064_16642:288-779 (-)	n.a.	:	100	492	0	0	0	975									No polymorphism
Ps_108922	492	P7074	P7074_23774:299-790 (+)	n.a.	:	100	492	0	0	0	975									No polymorphism
Ps_108922	492	P7076	P7076_06809:10619-11110 (-)	n.a.	:	100	492	0	0	0	975									No polymorphism
Ps_108923	2049	P7064	P7064_14914:285-2333 (-)	n.a.	:	100	2049	0	0	0	4062									No polymorphism
Ps_108923	2049	P7074	P7074_08397:3472-5520 (+)	ATGGAACTGGCCCCCAACGCCACGCGCGACTTGCTGCGGGTCCGTTACAATTGGATTTGCGCCATGGGCGACAGCACGGGAGCCGCCACCTCCACGGGGGTCTATCCCGTTAACGTCGACGTCGCCAAGCGCGCACACATCCAGAGCCTGGAGCAGTATGAAGCCATGCACAAGCGCTCGCTCGAAGACCCCGACGGCTTCTGGGGTGAACTGGCCCGCGAGAACCTGCTCTGGTTCCGAGACTTCGACGAGACGGTGGTCGGCTCCGTGAGCAAGGGCGACGTGGCCTGGTTCCTCAACGGCCTGCTCAACGTGAGCGTCAACTGCATCGACCGCCACGTCAAGACGCACCCTGACAAGACCGCCATCATCTGGGAGGCGGACGAGGTCGGCCAGGGC…	:	99.8	2049	4	0	0	4030	0.0018	+-	0.001	0.0031	+-	0.0031	0.900763	0.689817	Yes
Ps_108926	750	P7064	P7064_04226:726-1475 (+)	n.a.	:	100	750	0	0	0	1487									No polymorphism
Ps_108926	750	P7076	P7076_21964:5364-6113 (+)	n.a.	:	100	750	0	0	0	1487									No polymorphism
Ps_108927	588	P7076	P7076_23869:5939-6526 (-)	n.a.	:	100	588	0	0	0	1166									No polymorphism
Ps_108931	2925	P7076	P7076_04869:16426-19351 (-)	ATGGCCGAGCCCATGCTGGCCGCCTACAACCCCGTGGCCGTCGAGGCCGCGTGGCAGGACTGGTGGGAGGCCTCGGGCTTCTTCTCGTGCAGCGACGACAAGATCCGCGCGGCCAAGCCCGACGAGCGCTTCGTCATGGTCATCCCGCCGCCCAACGTGACGGGCTCGCTGCACCTGGGCCACGCGCTGACCGTGGCCATCCAGGACGCGCTCACGCGCTGGCACCGCATGCTGGGCCACGCCACGCTCTGGGTGCCGGGCACGGACCACGCGGGCATCGCCACGCAGTCGGTCGTGGAGAAGCGCCTGCTCAAGGAGGAGAACAAGAGCCGCCACGACCTCGGCCGCGAGAAGTTCCTCGAGCGCGTGTGGGACTGGAAGAACCAGTACGAGAGCCGC…	:	99.9	2927	0	3	0	5755	0	+-	0	0	+-	0			Yes*
Ps_108932	3627	P7076	P7076_06086:2883-6509 (+)	n.a.	:	100	3627	0	0	0	7190									No polymorphism
Ps_108934	1560	P7076	P7076_04591:4788-6347 (+)	n.a.	:	100	1560	0	0	0	3092									No polymorphism
Ps_108936	864	P7064	P7064_19408:2801-3663 (-)	ATGACGACGGGGCGCAAGTTGGTGGACATCGGGGCCAACCTGACGAGCGGCCAGTTCCGTCGTGACCTGCCGCAAGTGCTGCGGAGGGCCAAGCACGCTGGCGTGGACGCGATGATGATCACCGGCACCAGCGTGAGCGAGAGCCGCCGCGCCGTGCAGCTGGCGAGACAGCACGCGGCTGCGTCGGGCGTGGCGCTATTCACGACTGTGGGGGTGCATCCGCACGATGCCAAGGGCTTCGACGAGCACTCGACTATCAACGAGATGCGGACGCTGATCACGGGCAAGGACGGGGACCTGGTGGTGGTTGTGGGCGAGGCGAGTACGGACTGGACTTCAACCGCGACTACAGCCCGCGAGACGCCCAGGTGAAGGCCTTCAGGGCTCAGGTAGCGCTGG…	:	99.77	864	1	1	0	1689	0.0016	+-	0.0016	0	+-	0	1.16	0.317311	Yes
Ps_108936	864	P7076	P7076_05438:7368-8231 (-)	n.a.	:	100	864	0	0	0	1713									No polymorphism
Ps_108937	1055	P7064	P7064_16521:859-1913 (-)	n.a.	:	100	1055	0	0	0	2091									No polymorphism
Ps_108937	1055	P7076	P7076_06785:10524-11578 (-)	n.a.	:	100	1055	0	0	0	2091									No polymorphism
Ps_108938	1151	P7064	P7064_10858:2174-3323 (-)	ATGATGCACCGCCACGTGCTGGCCAGGACGCTGCGTGAGGCGTCCCCGTTCTTCCTGATCGCTGGGCCATGTGTGCTGGAGTCCGAGCAGGTCGTCATGGCCATCGCTGATCGGTACGAGCTCCTTGCATCATGGCTACACCACTAAAACCTACTAACCGTCATTGACGACAACCTCTGCATCACTCGCTGCAGCTTGTCCAACATCCAGAAGGACCTGCAGATCCCCGTCGTCTTCAAGGCGAGCTTCGATAAGGCAAACCGCCAGGATCTCAAGAGTTACCGAGGCCCTGGACTGGAGCGCGGACTGGAAATGCTGCGCCAGGTGAAGGAAGCGACGGGGCTGCCAGTGCTCACAGACGTCCACGAGACGCACCAAGTGGCTCCAGTGGCGGAGGTG…	:	99.91	1151	0	1	0	2266	0	+-	0	0	+-	0			Yes*
Ps_108939	3242	P7076	P7076_11786:2433-5674 (+)	ATGGCATTGTATTACCAGGCGCCGACTTCACGTTCCAATTCAAATGGCTCCACAACAACCAGTAGCGTATCTGTTAGCTTGGACAGTGCGCGCTCGATGAGAGTGGAAAGGAAGCCATAGCTTAACGCAGATGTCTGAGTGTAATGCTAGAGGTTGGGCTAGGAGTGGCAGGGCAAGTTCTACATCAAAATGCTCAACCCGGAGAACGTGGCCTACGTTCTGTCCTCGTTGCTGCAGGCCTGCTCTCATTGCCAAGATATCGCAGATTTCAAAGCCTGCAGATGCCTAGAGGCATCATCAGAGGCGTAAGCATTGCCAACCGTATGTAGGTATCCACAGAAATCCATCCACCCTTCCTTCATAGGTTGTACCAGGGTTCACCCTTACCATTAGGTGGCA…	:	99.94	3243	0	2	0	6397	0	+-	0	0	+-	0			Yes*
Ps_108940	1438	P7074	P7074_12921:1805-3242 (+)	n.a.	:	100	1438	0	0	0	2851									No polymorphism
Ps_108940	1438	P7076	P7076_04947:17249-18686 (+)	n.a.	:	100	1438	0	0	0	2851									No polymorphism
Ps_108941	1923	P7064	P7064_01921:1080-3000 (-)	ATGATGAACGGCAACGTCCTCGAGCCCACCAACTCGTTGGTGGGGCCCATGCTCACCGACCTCTACCAGATCACCATGTAAGGGGAGGCTGTCCCCCCTCAGTCAGCCCCACAGACTGTAGTCTCACCCTACCTCTATACGTCTGCTCTACCTCTGTTCTACTCTAGGGTCTACGCGTACTGGAAGGTGGGGCGCCACAACGACCACGCCGTGTTCGACCTGTTCTTCCGCAAGAACCCCTTCCACGGCGAGTACACGGTGTTCGCCGGCCTGGAGGAGGCGCTGGCCATGGTCAACACGTTCAAGTTCACGCCCAGCGACATCGCGTACCTGCGCGAGGTGCTGCCCCACGCCGAGGAGGGATTCTTCGAGTGGCTGGCGGCGCTCGACTGCTCCAGC…	:	99.9	1923	0	2	0	3780	0	+-	0	0	+-	0			Yes*
Ps_108941	1923	P7076	P7076_00576:4713-6635 (+)	ATGATGAACGGCAACGTCCTCGAGCCCACCAACTCGTTGGTGGGGCCCATGCTCACCGACCTCTACCAGATCACCATGTAAGGGGAGGCTGTCCCCCCTCAGTCAGCCCCACAGACTGTAGTCTCACCCTACCTCTATACGTCTGCTCTACCTCTGTTCTACTCTAGGGTCTACGCGTACTGGAAGGTGGGGCGCCACAACGACCACGCCGTGTTCGACCTGTTCTTCCGCAAGAACCCCTTCCACGGCGAGTACACGGTGTTCGCCGGCCTGGAGGAGGCGCTGGCCATGGTCAACACGTTCAAGTTCACGCCCAGCGACATCGCGTACCTGCGCGAGGTGCTGCCTCACGCCGAGGAGGGATTCTTCGAGTGGCTGGCGGCGCTCGACTGCTCCAGC…	:	99.95	1923	1	0	0	3804	0	+-	0	0.005	+-	0.005	0.666667	0.317311	Yes
Ps_108942	1437	P7064	P7064_11885:8093-9529 (+)	n.a.	:	100	1437	0	0	0	2849									No polymorphism
Ps_108942	1437	P7076	P7076_11627:15451-16887 (+)	n.a.	:	100	1437	0	0	0	2849									No polymorphism
Ps_108944	7222	P7076	P7076_01863:1829-9050 (+)	TGCAGTCCTTTATGCACCTCGGTTTCGACCGTAAAATGTTGCACACGCTCATGAAACTCGGACTAGAAGCGCCCACTGCAATTCAAGCTCAAGCTTTCCCCGTTGCTCTTTCGGGTCGAGATTTGATCGGAATTGCCAAAACGGGGTCGGGCAAAACGTTGGCGTTCACGTTGCCGATGGTTTGTCACGTTATGGACCAACGCGAGTTGCAACGAGGTGAAGGGCCCATCGCTGTGGTGTTAGCACCAACTCGAGAACTTGCGCACCAAACGTACGTACAGGCGAAGAAGTTTCTTGCAGTTTATGGAGCGTCGTGTGCCGCGATTTACGGCGGAGCTGGCAAGTGGGAGCAGGTCCAAGCTTTGAAAAAAGGGGTCGAGGTGGTGGTTGCCACTCCTG…	:	99.97	7223	0	2	0	14290	0	+-	0	0	+-	0			Yes*
Ps_108948	8233	P7064	P7064_13250:2008-10239 (+)	ATGGTCCCCGATCGTGAAATTATCATGAAAGTCCGACTGTGTGCTGTCGGCTACGACGCGTTTGCCGAGCTAGCTCGCAAGTTCAAGACGCTATACGCTGTGTGTGAGGGTCAACTGTCCAAGCAGCGTCACTACGACTTCGGGCTGCGGAATATTTTATCTGTTTTGCGTTCTGCGGGTGCTACAAAGCGCGATAACCTGCTCGCTAGCGAGGAATTGCTCATGATGACGACTCTGCGGGACATGAATCTCTCCAAGTTGGTGGCCGCGGACGTCCCGATTTTCTTGTCGCTGTTGCGCGATATTTTCCCAGGCGTGGAGCCTGCTCCTTCAGGAAATGGACAAGGACACAGCAGCAGTAACGAGATCGCTGGGGCCATTGAAGACGTACTACAGAAG…	:	99.64	8236	23	7	0	16030	0.0022	+-	0.0007	0.0036	+-	0.0012	0.897059	0.313578	Yes
Ps_108948	8233	P7076	P7076_22214:2270-10501 (-)	ATGGTCCCCGATCGTGAAATTATCATGAAAGTCCGACTGTGTGCTGTCGGCTACGACGCGTTTGCCGAGCTAGCTCGCAAGTTCAAGACGCTTTACGCTGTGTGTGAGGGTCAACTGTCCAAGCAGCGTCACTACGACTTCGGGCTGCGGAATATTTTATCTGTTTTGCGTTCTGCGGGTGCTACAAAGCGCGATAACCTGCTCGCTAGCGAGGAATTGCTCATGATGACGACTCTGCGGGACATGAATCTCTCCAAGTTGGTGGCCGCGGACGTCCCGATTTTCTTGTCGCTGTTGCGCGATATTTTCCCAGGCGTGGAGCCTGCTCCTTCAGGAAATGGACAAGGACACAGCAGCAGTAACGAGATCGCTGGGGCCATTGAAGACGTACTACAGAAG…	:	99.99	8233	0	1	0	16310	0	+-	0	0	+-	0			Yes*
Ps_108951	3304	P7076	P7076_08294:4558-7861 (+)	ATGGAGGAGTCTCTGTACGACGAGTTCGGCAACTACATCGGCCCGGAGCTGCGCAGCAGCGAGGACGAGTCCTCGTCCGACTCGGAGAGCGACGCGCCGTCCGACCGCGAGGAGCACGAGCAGGAGGACGAGGACAACAGCAATGACGGCGACGTGGACGACGCCGGACGGCACGTGGACACTTTGGCGCTGCAGGACGCGCACATGGAGGACGGCGAGTCCGCCATCGTCCTCCACGAGGACAAGCAGTACTACCCGGAGGCCAGCGAGGTCTTCGGGGACGCCGAGACGCTCGTGATGGAGGAGGACGCGCAGACCATCGAGACGCCCATCATCGAGCCCGTCAAGACCAAATCCTTCTCGGTGCTGGAGCAGAAAGTGCCCCAAACGACCTACTCG…	:	99.82	3304	6	0	0	6502	0.0009	+-	0.0006	0.0061	+-	0.003	0.677019	0.0891924	Yes - Negative
Ps_108954	2703	P7064	P7064_13218:71-2773 (-)	ATGAGTCAAGTGCTGCAGCACCCGCGCGTCTTCACGTTCGTGAAGGGCGAGAGCAAGGGCGACGGCAGCATGAAGCCGCTGCTGGGCGGCAAGGGCGCCAACCTGTGCCAGATGGCGCGCAACGGCGTGAACGTGCCGCCCGGACTGACCATCACGACGGAGGTGTGCCAAGAATTCTACGCGGTGGGCGGGCGCCTGCCGGACGGCCTCATGGACGAGGTGCGCCAGGGCGTGCGCCTCATGGAGAAGGCGCTGGGCGTGACGTTCGCCGACGCGGCCAATCCGCTGCTGGTGTCGGTGCGCTCCGGCGCGGCCATCTCGATGCCCGGCATGATGGACACGGTGCTGAACCTCGGTCTGAACGACGAGATCGTCCAGGGCGTGGCCAAGCGCGGCGGC…	:	99.85	2703	4	0	0	5327	0.0008	+-	0.0006	0.0115	+-	0.0082	0.502326	0.193122	Yes
Ps_108954	2703	P7074	P7074_11395:258-2960 (-)	ATGAGTCAAGTGCTGCAGCACCCGCGCGTCTTCACGTTCGTGAAGGGCGAGAGCAAGGGCGACGGCAGCATGAAGCCGCTGCTGGGCGGCAAGGGCGCCAACCTGTGCCAGATGGCGCGCAACGGCGTGAACGTGCCGCCCGGACTGACCATCACGACGGAGGTGTGCCAAGAATTCTACGCGGTGGGCGGGCGCCTGCCGGACGGCCTCATGGACGAGGTGCGCCAGGGCGTGCGCCTCATGGAGAAGGCGCTGGGCGTGACGTTCGCCGACGCGGCCAATCCGCTGCTGGTGTCGGTGCGCTCCGGCGCGGCCATCTCGATGCCCGGCATGATGGACACGGTGCTGAACCTCGGTCTGAACGACGAGATCGTCCAGGGCGTGGCCAAGCGCGGCGGC…	:	99.89	2703	3	0	0	5335	0.0004	+-	0.0004	0.0116	+-	0.0082	0.481481	0.172495	Yes
Ps_108954	2703	P7076	P7076_05167:107-2809 (+)	ATGAGTCAAGTGCTGCAGCACCCGCGCGTCTTCACGTTCGTGAAGGGCGAGAGCAAGGGCGACGGCAGCATGAAGCCGCTGCTGGGCGGCAAGGGCGCCAACCTGTGCCAGATGGCGCGCAACGGCGTGAACGTGCCGCCCGGACTGACCATCACGACGGAGGTGTGCCAAGAATTCTACGCGGTGGGCGGGCGCCTGCCGGACGGCCTCATGGACGAGGTGCGCCAGGGCGTGCGCCTCATGGAGAAGGCGCTGGGCGTGACGTTCGCCGACGCGGCCAATCCGCTGCTGGTGTCGGTGCGCTCCGGCGCGGCCATCTCGATGCCCGGCATGATGGACACGGTGCTGAACCTCGGTCTGAACGACGAGATCGTCCAGGGCGTGGCCAAGCGCGGCGGC…	:	99.89	2703	3	0	0	5335	0.0004	+-	0.0004	0.0116	+-	0.0082	0.481481	0.172495	Yes
Ps_108956	1728	P7076	P7076_06916:950-2677 (+)	n.a.	:	100	1728	0	0	0	3426									No polymorphism
Ps_108957	738	P7064	P7064_04679:2366-3103 (-)	n.a.	:	100	738	0	0	0	1463									No polymorphism
Ps_108957	738	P7074	P7074_20952:81-818 (-)	n.a.	:	100	738	0	0	0	1463									No polymorphism
Ps_108957	738	P7076	P7076_01869:15717-16454 (-)	n.a.	:	100	738	0	0	0	1463									No polymorphism
Ps_108959	1153	P7064	P7064_17421:2976-4126 (+)	ATGGAGCGGTACCAGAAGCTGGAGAAGATCGGCGAAGGCACGTACGGCGTGGTGTACAAGGCCAAGGACCGCGTGACGGGCGAGGTGATCGCGCTCAAGAAGATCCGCCTGGAGGCCGAGGACGAGGGCATCCCCAGCACGGCCATCCGTGAGATCTCGCTGCTCAAGGAGCTGCAGCACTGCAACATCGTGCGCCTGTACAACATCGTGCACACGGAGCGCAAGCTCACGCTGGTGTTCGAGTACCTGGACCAGGACCTCAAGAAGTACCTGGACGTCTGCGAGAAGGGCCTGGAGAAGCCCATCCTCAAGTCCTTCCTGTACCAGCTCCTGCGCGGCATCGCCTACTGCCACCAGCACCGCGTGCTGCATCGGTTAGTCTGCCTTTTGATGTGCTTC…	:	99.83	1153	0	2	0	2254	0	+-	0	0	+-	0			Yes*
Ps_108959	1153	P7076	P7076_06778:6236-7388 (+)	n.a.	:	100	1153	0	0	0	2286									No polymorphism
Ps_108965	1053	P7064	P7064_16397:3278-4329 (-)	ATGGCGGCCGAAACGACGACGACGGCGACGCACAGCAAGCTGCAGCTGCCCGAGGAGGTGGTGACGCACCCGCTGGTGCTGCTGAGCATCGTGGACCACTACAACCGCGTGGCGCGCGACACGAGCAAGCGCGTGGTGGGCGTGCTGCTGGGCTCGACCTTCCACGGCAAGTGCGACATCACCAACTCGTTCGCCGTGCCCTTCGACGAGGACCTGCGCAACCCGGGCATCTGGTACCTGGACCACGACTTCCTGGAGAACATGTACCAGATGTTCAAGAAGATCAACGCCAAGGAGCGCATCGTGGGCTTCTACAGCTCGGGCCCCAAGATCCGCAAGGCCGACCTCGACATCGACGACCTGTTCCGCCGCTACTGCCCCAACCCGGTGCTGGTCATC…	:	99.81	1053	1	1	0	2064	0	+-	0	0.0162	+-	0.0162	0.381679	0.317311	Yes
Ps_108965	1053	P7076	P7076_01706:6665-7717 (-)	n.a.	:	100	1053	0	0	0	2087									No polymorphism
Ps_108967	1376	P7074	P7074_16785:47-1422 (-)	ATGTTGAGTACGTCCTAGCTAATGAGGCGGTCTCAATGCAAGCTCATGGAGCTAACGCTGTAACTTGAACTACAGGTCGCATGCTCAAGTCCAACGCCCGCTATATCGCGGGGGCCGGCGCCGTGACGCTCGGCCTGGCCGCGTCGACCATGGTGCAGCCCAAGACCGCGGAGAGCTCCAACTCGACGGCCGAAGTGCTGCTGGACATCTCGGGCCGCCTCAAGAACATCGAGAGGGACCTGGGCATCGGCGGCGGCGGCGCTGCGGCCGCCAAGTCCAAGTACAACAACTACCCCGTGCTCACGCCCAAGCACAAGAGCCTCATGGCCAAGCACCTGACGCCCGAGATCTACGACAAGCTCAAGGACCGCAAGACGGCCAGCGGCTACACAATCGACC…	:	99.93	1376	1	0	0	2720	0	+-	0	0.0071	+-	0.0071	0.584795	0.317311	Yes
Ps_108967	1376	P7076	P7076_08311:1181-2556 (-)	n.a.	:	100	1376	0	0	0	2728									No polymorphism
Ps_108968	434	P7076	P7076_08311:395-828 (+)	n.a.	:	100	434	0	0	0	860									No polymorphism
Ps_108969	848	P7074	P7074_18929:992-1839 (-)	n.a.	:	100	848	0	0	0	1681									No polymorphism
Ps_108970	1077	P7064	P7064_02001:3990-5066 (+)	n.a.	:	100	1077	0	0	0	2135									No polymorphism
Ps_108970	1077	P7074	P7074_17699:1932-3008 (+)	n.a.	:	100	1077	0	0	0	2135									No polymorphism
Ps_108970	1077	P7076	P7076_03496:4224-5300 (+)	n.a.	:	100	1077	0	0	0	2135									No polymorphism
Ps_108971	999	P7064	P7064_11273:1361-2360 (+)	ATGGTCTTCGCGTCTCTGACTCGCTGCGCGCGCCCCGCGCCGCTGCGCCTGGCCCGCCGCCTGAGCACCTACAAGCCGGACATCGAGGCTGTGAAGAAGCTGCGCGCCGAGTCGCAGGCGCCGCTCAAGGACGTGCGCGCCGCGCTGGTGGCCACGAGCGGCGACTTCCCGGCCGCCTTTGAGTGGCTGCGGAAGAAGGGCATCGCGTCGGCCAGCAAGAAGGCCGGTCGCGCCACGGCCGAGGGCCTTGTCGGTGTGCAGGTGGCTGACGGCGGTCTGACTGCCGCCATGGTGGAGGTCAACAGCGAGACGGACTTCGTGGCCATGAACGACAAGTTCCAGGCGCTCGTGAGCAGCGTGGCCTGCGCCCTGGCCCAGCCCGCGTCCGCCGCCAGGGTG…	:	99.9	1000	0	1	0	1966	0	+-	0	0	+-	0			Yes*
Ps_108971	999	P7074	P7074_15387:1228-2226 (+)	n.a.	:	100	999	0	0	0	1980									No polymorphism
Ps_108971	999	P7076	P7076_03496:5557-6555 (-)	ATGGTCTTCGCGTCTCTGACTCGCTGCGCGCGCCCCGCGCCGCTGCGCCTGGCCCGCCGCCTGAGCACCTACAAGCCGGACATCGAGGCTGTGAAGAAGCTGCGCGCCGAGTCGCAGGCGCCGCTCAAGGACGTGCGCGCCGCGCTGGTGGCCACGAGCGGCGACTTCCCGGCCGCCTTTGAGTGGCTGCGGAAGAAGGGCATCGCGTCGGCCAGCAAGAAGGCCGGTCGCGCCACGGCCGAGGGCCTTGTCGGTGTGCAGGTGGCTAACGGCGGTCTGACTGCCGCCATGGTGGAGGTCAACAGCGAGACGGACTTCGTGGCCATGAACGACAAGTTCCAGGCGCTCGTGAGCAGCGTGGCCTGCGCCCTGGCCCAGCCCGCGTCCGCCGCCAGGGTG…	:	99.9	999	1	0	0	1972	0.0011	+-	0.0011	0	+-	0	1.11	0.317311	Yes
Ps_108972	1128	P7076	P7076_03583:2335-3462 (-)	ATGGAGGACGACATTCAGGCTGTGGTGATTGACAACGGCTCGGGCATGTGCAAGGCAGGGTTTGCCGGTGACGACGCCCCGCGCGCCGTGTTCCCCTCCATCGTAGGCATGCCGAAGCACTTGGGCATCATGGTGGGCATGAACCAGAAAGACGCCTACATTGGCGACGAAGCGCAAGCGAAGCGCGGCGTCTTGACGCTGCGGTACCCAATCGAGCACGGCATCGTCACGAACTGGGACGACATGGAAAAGATCTGGAGCCACACGTTCTACAATGAACTGCGTGTGGCCCCAGAAGAGCACCCGGTGTTGTTGACGGAGGCTCCGCTGAACCCCAAGGCCAACCGCGAGCGCATGACGCAGATCATGTTTGAGACGTTCAACGTGCCGGCGATGTAT…	:	99.82	1128	2	0	0	2220	0	+-	0	0.0088	+-	0.0063	0.531915	0.162466	Yes
Ps_108974	1031	P7064	P7064_16231:2374-3405 (-)	ATGAGTGACAACAAGGAGTACAAGCTGGTACGCGCGCAGTAGATCGCCCTCCCCCCGGAAGTAGAGCGGAGGATAACGGAGTAGAGTGGAGGGAGAACGGAGACGCTCGCTCGCTCGTTCCCTTGTCCCTCGCCGCCTCTCTCTCTCTCCGCTCCCCCCTGAGCACGTGCGGAATACGCTGACTGAGGTGTTCTCTGTGTGCTTATGGCTGCAGGTGGTGCTGGGCAGTGGTGGTGTGGGTAAGTCCGCACTTACCATCCGCCTCGTGACCGACAACTTCCTGGAGGACTATGACCCGACCATCGGTGCGTGCGGATAAATCGAAGTGATTATGGGTGACATAAATAGTTGATCACTTACACACTTTGTCGTTCACCCCCGTGATGCAATGCAGAGGAC…	:	99.9	1032	0	1	0	2030	0	+-	0	0	+-	0			Yes*
Ps_108974	1031	P7076	P7076_01450:4416-5446 (+)	n.a.	:	100	1031	0	0	0	2044									No polymorphism
Ps_108976	1545	P7064	P7064_28340:12543-14087 (-)	n.a.	:	100	1545	0	0	0	3063									No polymorphism
Ps_108976	1545	P7076	P7076_16767:11026-12570 (-)	n.a.	:	100	1545	0	0	0	3063									No polymorphism
Ps_108980	2501	P7064	P7064_18483:6956-9456 (-)	n.a.	:	100	2501	0	0	0	4958									No polymorphism
Ps_108980	2501	P7076	P7076_00402:12568-15068 (+)	n.a.	:	100	2501	0	0	0	4958									No polymorphism
Ps_108981	916	P7076	P7076_00402:24429-25344 (+)	n.a.	:	100	916	0	0	0	1816									No polymorphism
Ps_108982	705	P7064	P7064_08888:2579-3283 (-)	n.a.	:	100	705	0	0	0	1398									No polymorphism
Ps_108982	705	P7074	P7074_19418:1456-2160 (-)	n.a.	:	100	705	0	0	0	1398									No polymorphism
Ps_108982	705	P7076	P7076_00735:30429-31133 (+)	n.a.	:	100	705	0	0	0	1398									No polymorphism
Ps_108983	1957	P7064	P7064_02468:124-2080 (+)	ATGAGCAGCCCCGCCGACGCCCCCGCGACGGACGTGCCCCCGGCCGCCCCGGCCACCTCGGACGCCGCCGCGCCCATCAGCAAGAACGAGCTGAAGCGCCGCCTCAAGGCGGAGAAGGCGGCCAAGGCCAAGGCCGAGAAGGCCGCCAAGAAGGCCGCGGAGGCCGCCGCCAAGCCCAAGAAGGCCGCCTCGGCCGCCGCTGCCGACGAGGAGGAGCTGGACCCGACCGCGTACTTCGCCAACCGCGAGAAGGCGCTCGTGGAGCTGGAGAAGCAGGGCGTGAACCCGTACCCGCACAAGTTCCATGTGTCCACGTCGCTGCCCGAGTTCCACGAGCAGTTCGGCGACGTGGAGGCCGGCAGCCACAACGCCGACGTGATCGTGTCGGTGGCTGGCCGC…	:	99.9	1958	0	2	0	3850	0	+-	0	0	+-	0			Yes*
Ps_108983	1957	P7074	P7074_17462:162-2118 (+)	n.a.	:	100	1957	0	0	0	3879									No polymorphism
Ps_108983	1957	P7076	P7076_00735:2165-4121 (-)	n.a.	:	100	1957	0	0	0	3879									No polymorphism
Ps_108984	1483	P7076	P7076_04871:12373-13855 (+)	n.a.	:	100	1483	0	0	0	2940									No polymorphism
Ps_108985	1196	P7074	P7074_08279:465-1670 (+)	ATGAAGCTGACCGCGGCGATTGCTACTTTTGCCTTTTTGGCGGCAATTGTCAATGGCTCGCCCATGATGCGCCAAGCAGCCGACGGCGCCAAGCACGGTCAGCAACAGCAACAACAAGGACAGGAGCAGCAAGTCGAAGGAAGCCAGCAGCAACAACAGCAAAAGGACGAAGGCAGCCAACAGCAACAACAGCAGCAGTAGACTAGCAGTAGCAACTGTAACCTGACTGGTACCTACAAGACGGGCACGGACATTTCGTCCTGCAGCACTGTCACCGTCGGTCCTCTTACTGTTCCTGCTGGCGTGACGTTGGATCTGAGCGGCGCCAAGAACGGAGCCACCATTGAATTTACGGGCACAACTACGTTCGGAACACAGAAGTGGAACGGACCTCTTGTG…	:	98.76	1206	5	1	0	2282	0.0034	+-	0.0019	0.0037	+-	0.0037	0.978102	0.942501	Yes
Ps_108985	1196	P7076	P7076_07389:3781-4977 (-)	ATGAAGCTGACCGCGGCGATTGCTACTTTTGCCTTTTTGGCGGCAATTGTCAATGGCTCGCCCGTGATGCGCCAAGCAGCCGACGGCGCCAAGCACGGTCAGCAACAGCAACAACAAGGACAGGAGCAGCAAGTCGAAGGAAGCCAGCAGCAACAACAGCAAAAGGACGAAGGCAGCCAACAGCAACAACAGCAGCAGCAGACTAGCAGTAGCAACTGTAACCTGACTGGTACCTACAAGACGGGCACGGACATTTCGTCCTGCAGCACTGTCACCGTCGGTCCTCTTACTGTTCCTGCTGGCGTGACGTTGGATCTGAGCGGCGCCAAGAACGGAGCCACCATTGAATTTACGGGCACAACTACGTTCGGAACACAGAAGTGGAACGGACCTCTTGTG…	:	99.5	1197	5	1	0	2317	0.0045	+-	0.0023	0.0035	+-	0.0035	1.07407	0.811282	Yes
Ps_108989	5715	P7076	P7076_00935:7848-13562 (+)	ATGTCGTCCACGCAGTTCTCGTACTCGAGCGCGCGCCTGCGCCGCGTCAAGTACCTGCAGTTCGGCGTGTTCAGCCCCGAGGAGATCCGCGCCATGTCCGTGACCAAGCAGACCAAGGTCAACGACCGCATCATCCCGGATGGCATCTCGCGCCCGGAGACGTACCTGAATGGCCACCCCGTCATCGGCGGCATCGGAGACCCACGCATGGGCACGTGCGACTTCCGCGCGCGCTGCAAGACCTGCGACTGTACGTGAACCATGCTGGAGCCACGATACACGCTGTAGGAGGGGCGCCTCACTCACGTGACCCCCCTCGCCCCCTCCCTCCGGGCCGGGGGACGCGCTGAGATCTTGTTCAGTTACTCAAGTGATGTGTTGTTCTGTTTGGCTTGACTG…	:	99.98	5715	1	0	0	11320	0	+-	0	0.0008	+-	0.0008	0.925926	0.317311	Yes
Ps_108990	2273	P7076	P7076_07687:7637-9909 (-)	ATGACGATGGACTCGACGTCCGCGTCCTCATCCAAGGCGCACGCGGACCCGGCGACCGAGGCGAGCGACCGCGAGGCGCGCATGAACGTGCGGCGCCAGCGCATCGAGGCACGCAACGCGTCCAAGGATGACGCCTCGCGCAAGAAGCAGCTGCAGGTGGGCGAGTCGCAGCGCATGAACCGCGGCCAGCAGCAGGTGGCCGACAGCCTCAACCAGCTGGACTGCCGCAAGCTCGCGGGCATCCGCCACGTCACGAGCGTGCGCGTGGAGGCGGACGACGCCGAGAACCGCCGCCGCGTCGAGGAGGAGGAGCGGCGCCACCGGCGCGTGCAGAAGCTCCAGCAGGAGGCCATCGACAGCGGCGCCAAGAACGCCGCCGTGGAGATGCGCTGGGCCGAT…	:	99.96	2273	1	0	0	4498	0.0005	+-	0.0005	0	+-	0	1.05	0.317311	Yes
Ps_108991	1328	P7064	P7064_19230:2333-3661 (-)	ATGACGCGCGTGTACCTCGACTATAACGCCACGACGCCCGTGGAGCCGGCCGTGCTGCAGGCGCTGCTACCATTCCTCGGGCCGCAGTTTGGCAACGCGTCGTCCTCGTACGCGCTGGGCCAGACGGCCAAGCAGGCGGTGGCCGTCGCGCGCGCGCAGGTGGCGTCTATGCTGGGCGCGGCGGACGCCGGCGAGGTCGTGTTCCTCTCGGGCGGCACCGAGTCCATCAACTACGCCAGTCAAGGGCGCGGCGCTGGCCGCCAGGCGCGAGAGCGGGCGCAGCCACATCGTCACGTCCTGCGTGGAGCACGTGGCCGTGCTGGAGACGTGCAAGTGGCTGGAGACGCAGGGCTTCCGGGTCACATACCTGCCCGTGGACCGCTTCGGCTGTGTGCGCGT…	:	99.92	1329	0	1	0	2619	0	+-	0	0	+-	0			Yes*
Ps_108992	1057	P7064	P7064_19153:1378-2434 (+)	ATGGGGAGTGCACCGAGCAAGACCGAGCGCTCAGCCAGCAAGCGGTACCCCGTGCTGGCCACCAGCGCGGCTCCCGTACGTGCCGCGTAGCCCCGATGTTGAGACCTCTTGGCTCTGACGTTGCTTGTTCTACCGCGTTCTACCGCGTTCGTTCTACTGGCAGGAGGGAGACCTGCCCGTGTTCATGCAGCAGGTGGAGGAGATCGAGAAGGAGCGCGCCAAGCTGCCCAACCCGGGCCTGTACGAGAACGCGCCCAATGAGCTCAAGGGCCCCGTGAGCCCCGACGCCTTCGACGGCTTCCGCTTCGACTTCACGCGCATCCTGGGCGCGCGCTGCTCCACGTCGCACTCGTTCCTGCTGGGCACGCCCATGATCCCCGGCGGCCTGTACCAGTTCGG…	:	99.91	1057	1	0	0	2087	0	+-	0	0.012	+-	0.012	0.454545	0.317311	Yes
Ps_108992	1057	P7076	P7076_10691:10137-11193 (-)	n.a.	:	100	1057	0	0	0	2095									No polymorphism
Ps_108993	1596	P7064	P7064_16587:1913-3507 (-)	CGTCGCCCCCTCCGTTCGTCCACAGATCAGCATGGCTTCCCCCTCCTCCGCCGGCCCGCAGGTGACCGCTTCGGCGCCGTGCGCGTCGCCCGAGACGTGCTTCGTGCAGCAGCCGCACGTGCACCGGCCGCGCCAGGCCGAGCCCAAGATCCTCAGCTCGATCCTAGACCACGTGGGCAACACGCCGCTCGTGCGGCTCAACACGATCGCGCGCAAGGCCGGCCTCGAGTGCGAGCTGCTGGCCAAGTGCGAGTTCTCAACGCCGGCGGCTCCGTCAAGGACCGCATCGGCAAGCGCATGATCGAGGACGCCATGGCCTCGGGCCGCATCAAGCCGGGCGACACGCTCATCGAGCCCACGTCGGGCAACACGGGCATCGGCCTGGCGCTGGCCGCCGCG…	:	99.69	1596	4	1	0	3116	0.0046	+-	0.0023	0	+-	0	1.46	0.0455003	Yes - Positive
Ps_108994	1038	P7064	P7064_18082:2560-3597 (+)	ATGGCCTCCGAGAACCTGACGCACGCCATCGTGGGCCTGGGCAACCCGCTGCTCGACATCTCGGCCGACGTGACGCCCGAGTTCCTCACCAAGTACGGCCTCAAGCTGGACAACGCCATCCTGGCCGACGAGAGCCACGCGCCCATGTTCGAGGAGCTCGTCAAGAGCAGCCCCGTGTACGTGGCCGGCGGCGCCACGCAGAACAGCATCCGCGTGGCCCAGTGGATGCTCAACAAGCACAACAAGTCGGCCACGAGCTTCTTCGGCTGCGTGGGCAAGGACGCGCACGGCGCCAAGCTCAAGGAGTGCGCCGAGGCCGACGGCGTCAACGTGTCGTACCTCGAGAACGCCGACATCAAGACAGGCACGTGCGCCGTGTGCGTCGTCGAGTCGGAGCGC…	:	99.9	1038	1	0	0	2050	0	+-	0	0.0206	+-	0.0207	0.326797	0.319654	Yes
Ps_108995	1699	P7064	P7064_14580:248-1946 (+)	ATGGCGGATCTCCTGGCTGCAGTGGCCTCTGCGCACACGGCGGACGCCGTGGAGAGCGGCGACGTCATCGGCCTCGCGCCGCAGCAGCTGGCGGACCTGAAAGAGCAGGCCATCGCGTACGCGGCGGCCCACGGGCTGCTGGTGGGCTGGCGCGACCCGAGCAAGCCCAAGGAGCCGACGCCGGCCTTCACGCACATCCCCTTCTGCCTGCTGCCCGTGCAGTTCCCGCGCGCGCAGTTCCAGCACGGCGCGCAGCTGTCGCCGGTCTACGGGCGGCTCGTGGACCGCGTGAGCCGCGACGTCGAGTGGCTGCACAGCTGCGTGCAGAGCGTCGTGGCCGAGGACGCCTTCACGGCGCGGCTGCTGCAGCTCTCGCGGCTCGTGCACGACGAGGGCGTG…	:	99.88	1699	2	0	0	3352	0	+-	0	0.0043	+-	0.0043	0.699301	0.317311	Yes
Ps_108998	1883	P7074	P7074_17574:1681-3562 (-)	ATGGCCACCAAGGAACGCGTGGTCTACCCGAAGAGTGAACGATCACGAGAGCTTCTGCTCAAAGTCCTGCAGTCCAACGTGCTGTTCAAAGGCCAATCGCATGGCGAACTTCGCGACTGCTTGGACGCGTTCTTCCCCATGCACGTCACGCCTGGCCAGACTGTGATCAAACAAGGAGCGCAGGGCGACAATTTCTACGCCGTTGAGTCAGGCCAGCTCGAGATTCTCGTGTCGATGGGAGGGGCTCCGCCTATTCGGTACGGATATCTAGGCCCCGGACTGGGCTTTGGCGAGCTGGCGTTGCTGTACAACATGCCTCGAGCAGCCACGATTCGTGCCGTGACGGACGGCGAGCTGTGGGCTCTGGAGCGAAACACTTTCCGAGAAATCCTGGCTTCG…	:	99.95	1883	0	1	0	3717	0	+-	0	0	+-	0			Yes*
Ps_108998	1883	P7076	P7076_02812:35340-37222 (+)	n.a.	:	100	1883	0	0	0	3733									No polymorphism
Ps_108999	941	P7064	P7064_16846:1627-2567 (-)	n.a.	:	100	941	0	0	0	1865									No polymorphism
Ps_109000	1900	P7064	P7064_12086:157-2057 (+)	ATGATACAGGCGGAAAACAACACACTGAAAGTCGAGAAAGAGCAGCTCGCGGTATTGCTTGTTGAAAAATATTGTACAGTGTATTTATTTCTAACTGTTGATATGATGCCACAGGAGGAAATTCACATTCTGAGAGCCGAGAATGAACATCTCGCGGTAATATTTGCTGAAAAAAATTCTACAGCTTCTGTTTACTAACTCTAGATATGATACAGGAGAAATATCGCGAGCTAAGTGATAAGTTCGAGCAGATCACGAGCGCTGAGGTAATATTGTTGAACTTCTTGCAGCTTACGTATTTTACTTACCGCCAGTATGATCCAGGCGGAGAAATGCAACCAGGTTGAGCAGCTCGCAGGCTTTCAGGTAATTTATTCGTTGAAAATCTGTACCCTTTAT…	:	99.95	1901	0	1	0	3753	0	+-	0	0	+-	0			Yes*
Ps_109000	1900	P7074	P7074_22096:51-1951 (+)	ATGATACAGGCGGAAAACAACACACTGAAAGTCGAGAAAGAGCAGCTCGCGGTATTGCTTGTTGAAAAATATTGTACAGTGTATTTATTTCTAACTGTTGATATGATGCCACAGGAGGAAATTCACATTCTGAGAGCCGAGAATGAACATCTCGCGGTAATATTTGCTGAAAAAAATTCTACAGCTTCTGTTTACTAACTCTAGATATGATACAGGAGAAATATCGCGAGCTAAGTGATAAGTTCGAGCAGATCACGAGCGCTGAGGTAATATTGTTGAACTTCTTGCAGCTTACGTATTTTACTTACCGCCAGTATGATCCAGGCGGAGAAATGCAACCAGGTTGAGCAGCTCGCAGGCTTTCAGGTAATTTATTCGTTGAAAATCTGTACCCTTTAT…	:	99.95	1901	0	1	0	3753	0	+-	0	0	+-	0			Yes*
Ps_109000	1900	P7076	P7076_04603:133-2031 (+)	ATGATACAGGCGGAAAACAACACACTGAAAGTCGAGAAAGAGCAGCTCGCGGTATTGCTTGTTGAAAAATATTGTACAGTGTATTTATTTCTAACTGTTGATATGATGCCACAGGAGGAAATTCACATTCTGAGAGCCGAGAATGAACATCTCGCGGTAATATTTGCTGAAAAAAATTCTACAGCTTCTGTTTACTAACTCTAGATATGATACAGGAGAAATATCGCGAGCTAAGTGATAAGTTCGAGCAGATCACGAGCGCTGAGGTAATATTGTTGAACTTCTTGCAGCTTACGTATTTTACTTACCGCCAGTATGATCCAGGCGGAGAAATGCAACCAGGTTGAGCAGCTCGCAGGCTTTCAGGTAATTTATTCGTTGAAAATCTGTACCCTTTAT…	:	99.95	1900	0	1	0	3751	0	+-	0	0	+-	0			Yes*
Ps_109005	513	P7064	P7064_13162:599-1112 (-)	ATGGCAACTAAGCGTGGTACGTTTTTGCCCCCCCCCCCTCTCTTTATCCAGCACACCACAGCGCGCAGACATCTTATCCTTTGTATGGTGTTAAATTCTTAAAGGACGTGGCGGTGCCTCTGGCAACAAGTTCCGTATGACCCTGGGTCTCCCCGTGGGCGCCGTGATGAACTGCGCCGACAACTCGGGCGCCAAGAACCTGTACATCATCGCGGTGTGCGGCATCAAGGGCCGCCTGAACCGTCTGCCCGCCGCCGGTGTGGGCGACATGGTGCTGGCCACCGTGAAGAAGGGTAAGCCGGACCTCCGTAAGAAGGTCATGCCCGCCGTGGTCATCCGTCAGCGCAAGGCCTGGCGCCGCAAGGACGGCGTGTTCCTCTACTTCGAGGACAACGCCGG…	:	99.81	514	0	1	0	1003	0	+-	0	0	+-	0			Yes*
Ps_109005	513	P7074	P7074_11968:854-1366 (+)	n.a.	:	100	513	0	0	0	1017									No polymorphism
Ps_109005	513	P7076	P7076_07402:6570-7082 (-)	n.a.	:	100	513	0	0	0	1017									No polymorphism
Ps_109006	803	P7064	P7064_13162:2927-3729 (-)	n.a.	:	100	803	0	0	0	1592									No polymorphism
Ps_109006	803	P7076	P7076_07402:8898-9700 (-)	n.a.	:	100	803	0	0	0	1592									No polymorphism
Ps_109007	1356	P7074	P7074_24362:381-1736 (+)	n.a.	:	100	1356	0	0	0	2688									No polymorphism
Ps_109007	1356	P7076	P7076_09824:13308-14663 (-)	n.a.	:	100	1356	0	0	0	2688									No polymorphism
Ps_109009	972	P7064	P7064_05798:581-1551 (+)	ATGGAGGCCCAGCGAGCGCTGCTGGACTCGCTCATGGGCTTCAACCGCGACGGCGACCGGCCCGACGACGACCCGCAGCTCGACTTCCGCCACCCGCGGGTCTGCAAGCCCTTCCTCTGCGGCCTGTGTCCGCGCGAGCTGTTCCAGAACACGCGCCTGGACGCGGGCGCGTGCCAGTTGATCCACTCGCCCAGCATCCGCGCGGCCTACGAGCAGGAGGCCACGCGGGACTTCGGCTACGAGCGCGCGCTGGCCACCGAGCTGTCCCGGCTGCTGGCGACGTGGAGCGCAAGATCGCCAAGGCGCAGCGCCGCTTGGACGAGGACAACGGGGACACTTGTCCGGACAGAGCGCGGCTGCTGGAGCTCACGCAGGAGCTGCAGGACGCCGCAGCGCAGG…	:	99.9	972	0	1	0	1911	0	+-	0	0	+-	0			Yes*
Ps_109009	972	P7074	P7074_04421:723-1694 (-)	n.a.	:	100	972	0	0	0	1927									No polymorphism
Ps_109009	972	P7076	P7076_01607:36990-37961 (-)	n.a.	:	100	972	0	0	0	1927									No polymorphism
Ps_109010	1425	P7074	P7074_12869:2551-3975 (-)	n.a.	:	100	1425	0	0	0	2825									No polymorphism
Ps_109010	1425	P7076	P7076_01597:2613-4037 (-)	n.a.	:	100	1425	0	0	0	2825									No polymorphism
Ps_109012	578	P7074	P7074_20388:118-695 (+)	n.a.	:	100	578	0	0	0	1146									No polymorphism
Ps_109012	578	P7076	P7076_11322:18781-19358 (+)	n.a.	:	100	578	0	0	0	1146									No polymorphism
Ps_109013	1301	P7076	P7076_11322:10771-12071 (+)	n.a.	:	100	1301	0	0	0	2579									No polymorphism
Ps_109014	426	P7076	P7076_11322:7009-7434 (-)	n.a.	:	100	426	0	0	0	844									No polymorphism
Ps_109017	1170	P7076	P7076_09319:11395-12564 (+)	ATGGGTCACCGTAAGTTCGAGGCCCCGCGCCACGGCCACCTGGGTTTCCTGCCGAAGAAGCGCACCAAGCACCACCGCGGCCGCGTTCGCAAGTTCCCGCGCGATGACGCGTCCAAGGCGCCGCACCTTACGGCCTTCATGGGCTACAAGGCCGGCATGACGCACATCATGCGCGAGGTCGACCGCCCCGGTTCCAAGGTGCACAAGAAGGAGATCGTGGAGCCCGTGTCGATCGTCGAGACGCCCCCCATGGTGGTCATCGGCGTTGTCGGCTACCTGGAGACCCCGCGTGGCCTGCGCACGCTCACCACGGTGTTCGCCGAGCACCTGAGCGAGGAGGTCAAGCGTCGCTTCTACAAGAACTGGTACAAGTCGAAGCGCAAAGCCTTCACCAAGTAC…	:	99.83	1170	2	0	0	2303	0	+-	0	0.014	+-	0.0099	0.416667	0.15732	Yes
Ps_109018	2208	P7076	P7076_02867:8396-10603 (-)	ATGGAGAAGAACCTCTACACGGTGCGCAAGACCAACGGCAACAAGCCCCTGACGCTCGCCGAGAAGATCATCTACGGCCACTTGGACGACGCCACCACCAAGGCCAAGCGCGGCGAGACCTACCTCAAGCTGCGCCCGGACCGCGTGGCCATGCAGGACGCCACGGCCCAGATGGCCGTGCTGCAGTTCATCTCGTCGGGTCTGCCCAAGACGGCCGTGCCCACGACCATCCACTGTGACCACTTGATCACGGCCGAGAAGGGCTCGGACACGGACCTGAACAACGCCAAGATCGTCAACAAGGAGGTCTACGATTTCCTGTCGTCGGCCGGTGCCAAGTTCGGCATGGGCTTCTGGAAGCCCGGCAGCGGTATCATCCACCAGATCGTGCTGGAGAAC…	:	99.95	2208	1	0	0	4369	0	+-	0	0.0032	+-	0.0032	0.757576	0.317311	Yes
Ps_109019	1555	P7064	P7064_18254:3200-4754 (+)	n.a.	:	100	1555	0	0	0	3083									No polymorphism
Ps_109020	1320	P7074	P7074_01547:1211-2531 (-)	ATGAGCAGCTCGCCGCCTCCCCCGCCCGCCGCGGGCGCCACGCCCGACGACAAGCAGCTGGAGCTCGTGACCGTGGAGGAGCAGGAGGAGTTCCTGCGCGTGCTCAAGCAGCTGAACCTGGCCACGGCGCCGCCGCCCGACCGCGCGGCCGCGGCGGCGCAGAAGGACTTCAAGTTCTGGAAGACGCAGCCCGTGCCGGCGCTGGACGAGTTCCCGCGCGAGCACGGCGCCATCGACGCGCCCAAGAGCGTGGTCGACGTGCGCGCGGAGCCCTACACCATGCCGCCGGGCTTCGCGTGGAGCGAGATCGACCTGACGGACGCGCACGAGGCCAAGGAGGTGTACGACCTGCTCACGCAGAACTACGTCGAGGACGACGACAACATGTTCCGCTTCGAC…	:	99.77	1322	0	2	0	2583	0	+-	0	0	+-	0			Yes*
Ps_109021	666	P7064	P7064_18832:277-942 (+)	ATGAAGCTCCTACACCACCTCCTTGTCAGCGCTGCGTGCGTGTCTGTCCTCGCCGCGACTTCGGCAACACCTTCGGCGGCTGCACACGTCGCAGAAGGAACCTTCGCCTCTCCGGCAACCGACGTAGGCGTGTCGAGACTGCTTCGAGGCCCCGACGAAGATGACAACGACAGCAGCGAGTCCGCCGCGGGACTTGAAGAAGAAGATGACGAGGACAGCAGCGAGACCGCTTTTGATCTTGAGGCGGACGACGACGACGACAGCAGCGAGCTCCTTGATCCCGAGTTGGATTCCGAGGAAGACACGCCAAACCCGTACCGCCGGCTGAAGGGATCGACGATGACCCCGTCGAAGACCACGAAGGCATCGCCGCCTAAGCCTGCCACTACACCCAAGCCT…	:	99.85	666	1	0	0	1312	0	+-	0	0.0043	+-	0.0043	0.699301	0.317311	Yes
Ps_109021	666	P7074	P7074_13590:275-940 (-)	n.a.	:	100	666	0	0	0	1320									No polymorphism
Ps_109021	666	P7076	P7076_22448:6843-7508 (-)	n.a.	:	100	666	0	0	0	1320									No polymorphism
Ps_109026	621	P7064	P7064_08160:1755-2362 (+)	ATGAAGCTCCTCCACCACCTCCTCTCAAGTGCTGTCTGCGTGGCCGTCCTAGCTGCGACGACCGTCGCCAACGTCGAAGGCAAAGTGTACGACTCTGACTACGCTACGCCTGCAAAGGGTGAAGGTCACTTCGGGCCTTCCGAGGCCCCGAGGTGGAGCACAACTTCGACCGGAGCGAGCTCTACCCCGGTCCAGAAGAGAGTGAAGACGACACCCAACTTGTTCCTGCCGCCGGTGGGGAATATGAAGACGACCTGCTGCCTCAACGACTCTCTGATGCAGGTATCGACAATGCTGGCCAGGCCACTGAGTTTGATCAAGAGGCATTCGAGGACCGAGTACTAGCCCCCGACGTCTTCCTGGAATATCTAGTAGCTGACGATGCTGAGGATGGCGGTG…	:	96.63	624	2	3	0	1078	0.0025	+-	0.0025	0.0051	+-	0.0051	0.827815	0.647122	Yes
Ps_109027	855	P7074	P7074_06102:2401-3253 (+)	ATGGCTACCCAACGTGAGGAGGACATCAAGATGATGCTGGCCGCCCAGGTCCACATCGGCACGCGCAATGCCGACTCCAAGATGGCGGACTACATCTGGCGCCGCCGCAACGACGGCATCCACATCATCAACGTGGGCAAGACGTGGGAGAAGCTCATGCTCGCCGCCGCGTGATCGTGGCCGTGGAGACCCGGAGGACGTGATCGCCATCTCGGCCCGCCCCTACGGCCAGCGCGCCGTGCTCAAGTTCGCCCAGCACACTGGCTGCCAGGCGATCGCCAGCCGCTTCACGCCCGGCACGTTCACCAACCAGATCACCAAGCAGTTCCGCGAGCCGCGCCTGCTCATCATCACGGACCCGCGCACCGACTCGCAGGCCGTGCGTGAGTCGTCGTTCGT…	:	99.53	855	2	2	0	1647	0	+-	0	0.0207	+-	0.0147	0.325733	0.159083	Yes
Ps_109027	855	P7076	P7076_02777:2400-3254 (+)	n.a.	:	100	855	0	0	0	1695									No polymorphism
Ps_109029	1074	P7064	P7064_04776:4389-5462 (-)	n.a.	:	100	1074	0	0	0	2129									No polymorphism
Ps_109029	1074	P7076	P7076_16991:937-2010 (+)	n.a.	:	100	1074	0	0	0	2129									No polymorphism
Ps_109031	1683	P7076	P7076_04262:11042-12724 (+)	n.a.	:	100	1683	0	0	0	3336									No polymorphism
Ps_109034	1842	P7064	P7064_04896:2717-4555 (-)	ATGGCCAGCGCCACCAAGAAGCGCGTGTCGTACTTCTACCACCGTAGGGCGGCCTCCCTTGACTCTCGCTGCGGTTTCCCCCTTGCTCTAACCTTGTTCTACCTGCTCTACCCACAGCCGAGGAGGGCCACTTCTACTATGGCCCGGGCCACCCCATGAAGCCGCACCGCATGAAGCTGGCGCACCACTTAGTGGTCAACTACGACCTGTACCGCAAGATGGACATCTTCGTACGTCCGATACAAACTCCAAGTCAAACTACTTTCAGAAGAGTAGAATGATAGGCTAATTCTACCTCGTTCTACCCTGTGTTCTGCCTCACACAGGAGCCGCACATCGCGTCGGCCGAGGAGATCAAGAACTTCCACGCGCCCGACTACATCGACTTCCTCCAGAGGA…	:	99.73	1843	0	5	0	3574	0	+-	0	0	+-	0			Yes*
Ps_109034	1842	P7076	P7076_01832:1721-3561 (-)	ATGGCCAGCGCCACCAAGAAGCGCGTGTCGTACTTCTACCACCGTAGGGCGGCCTCCCTTGACTCTCGCTGCGGTTTCCCCCTTGCTCTAACCTTGTTCTACCTGCTCTACCCACAGCCGAGGAGGGCCACTTCTACTATGGCCCGGGCCACCCCATGAAGCCGCACCGCATGAAGCTGGCGCACCACTTAGTGGTCAACTACGACCTGTACCGCAAGATGGACATCTTCGTACGTCCGATACAAACTCCAAGTCAAACTACTTTCAGAAGAGTAGAATGATAGGCTAATTCTACCTCGTTCTACCCTGTGTTCTGCCTCACACAGGAGCCGCACATCGCGTCGGCCGAGGAGATCAAGAACTTCCACGCGCCCGACTACATCGACTTCCTCCAGAGGA…	:	99.95	1842	0	1	0	3636	0	+-	0	0	+-	0			Yes*
Ps_109036	804	P7064	P7064_19557:3027-3830 (-)	n.a.	:	100	804	0	0	0	1594									No polymorphism
Ps_109036	804	P7074	P7074_03251:4121-4924 (-)	n.a.	:	100	804	0	0	0	1594									No polymorphism
Ps_109036	804	P7076	P7076_03239:8262-9065 (-)	ATGCAGCAGATGACGGCGATTCGGCATCCGTTCAGTGTCCGGTTCTTCGGCAGTTTGGCCACTTCATCGCACGTGCACTTCCTGATGGAGTATGCGCCAGGTGGCGAGCTTTTCCATCGCCTACACAACGTCGGACGCCTATCCAACGACGAGGCCAAGTTTTACGCCACGGAGCTCGTCGTATTCATCGATGCGTGTCACTCCAATGGCTTCATGTATCGAGACGTCAAGCCTGAGAATATCTTGCTGGACGCTGGCGGGCACATCAAGGTGGTGGATTTCGGCTTTGCCAAGCAGATTCGCAGTCCCAACGATCGGACCTCGTCCAGTGTGGGGACGCCGCAGTATTTGGCGCCCGAGCAGCTCACGCTATCTCACAAGGCACGCAACTACTCGCGA…	:	99.88	804	1	0	0	1586	0	+-	0	0.0064	+-	0.0064	0.609756	0.317311	Yes
Ps_109040	1938	P7076	P7076_03239:26239-28176 (-)	n.a.	:	100	1938	0	0	0	3842									No polymorphism
Ps_109042	477	P7064	P7064_02564:212-688 (+)	n.a.	:	100	477	0	0	0	946									No polymorphism
Ps_109042	477	P7076	P7076_09336:2430-2906 (+)	n.a.	:	100	477	0	0	0	946									No polymorphism
Ps_109045	1581	P7064	P7064_17068:1518-3098 (-)	n.a.	:	100	1581	0	0	0	3134									No polymorphism
Ps_109045	1581	P7074	P7074_17948:1519-3099 (-)	ATGGACGAGCTGCCGCGGCGCCCGGTGCGGCTGTTCGACGTGAGTGCTGCGCGGCTGCTGGCTTCCTGTGGGTCGATAGACTACGGCATCTGACTAACTAATTGTGTGTGCGTGTTGCTCTCTCTGTTCGGCGGTCTCGTAGTGGGAGAATGCAGACGCCCAGGTCGTGACGGACCCCGAGAGTGTGGCGCTGGCGACGGCGTTCAAGAAGAAGTCGCTGGACAAGTGGGAGGAGGCCAAGAAGCTGCGCGACGACCCGGTGCTGGACAACCTGGAGGAGGCTTCGCAGGAGGCGAAGCAGAAGCTCAGCACGTCGGGAGGGTCGAGCAACCTCAGCAACTCCATCGGCCCGGACTCCGAGTCGGAGACAACATTACGGCAGCGATCGCAGCAGTCGTG…	:	99.87	1581	2	0	0	3118	0.0011	+-	0.0011	0	+-	0	1.11	0.317311	Yes
Ps_109045	1581	P7076	P7076_07526:4885-6465 (+)	ATGGACGAGCTGCCGCGGCGCCCGGTGCGGCTGTTCGACGTGAGTGCTGCGCGGCTGCTGGCTTCCTGTGGGTCGATAGACTACGGCATCTGACTAACTAATTGTGTGTGCGTGTTGCTCTCTCTGTTCGGCGGTCTCGTAGTGGGAGAATGCAGACGCCCAGGTCGTGACGGACCCCGAGAGTGTGGCGCTGGCGACGGCGTTCAAGAAGAAGTCGCTGGACAAGTGGGAGGAGGCCAAGAAGCTGCGCGACGACCCGGTGCTGGACAACCTGGAGGAGGCTTCGCAGGAGGCGAAGCAGAAGCTCAGCACGTCGGGAGGGTCGAGCAACCTCAGCAACTCCATCGGCCCGGACTCCGAGTCGGAGACAACATTTCGGCAGCGATCGCAGCAGTCGTG…	:	99.94	1581	1	0	0	3126	0	+-	0	0	+-	0			Yes*
Ps_109046	1324	P7064	P7064_17068:3297-4620 (+)	n.a.	:	100	1324	0	0	0	2625									No polymorphism
Ps_109046	1324	P7076	P7076_07526:3363-4686 (-)	n.a.	:	100	1324	0	0	0	2625									No polymorphism
Ps_109047	711	P7064	P7064_05048:1289-1999 (+)	n.a.	:	100	711	0	0	0	1409									No polymorphism
Ps_109047	711	P7074	P7074_05348:323-1033 (-)	n.a.	:	100	711	0	0	0	1409									No polymorphism
Ps_109048	1983	P7076	P7076_22710:12212-14194 (-)	ATGGGAGACAGCGCCGGCGTGAGCTTCAACGGGGTGTACCCGGTGCCCCAGGGCCTGGCCAAGACGGCCCACGTGCAGAGCATGGAGCAGTACGACGCCATGTACAAGCGCTCGCTCGAGGACCCCGAGGGCTTCTGGGGCGACATGGGCCGCCAGCACTTGGACTGGTTCCGCCAGTTCGACCAGGCCGTCGTGGGCACCGTCAACAAGGGCGACACGGCCTGGTTCCTCAACGGCGAGACCAACGTGAGCGTCAACTGCATCGACCGCCACGTCAAGAAGCACCCGAACAAGACGGCCATCATCTGGGAGGCCGACGAGATCGGCCAGGGCCGCGAGATCTCCTACACGGAGCTGCTCGAGGAGACGTGCCGCATCGCGAACGCCATGAAGCACGCG…	:	99.7	1983	6	0	0	3883	0.0006	+-	0.0006	0.0211	+-	0.0095	0.340836	0.0312713	Yes - Negative
Ps_109049	1983	P7076	P7076_22710:15707-17689 (+)	ATGGGCGACAGCACCGGCGTGAGCGTCAACGGAGAGTACCCTCCGCTCCAGGAGCTGGCCAAGACGGCGCACGTCAAGAACTTCGAGCAGTACGAGGCCATGTACAAGCGCTCGCTCGAGGACCCGGAGAACTTCTGGGGCGAGCTGGCCCGCGAGAACCTCGACTGGTTCCGCGACTTCGACCAGAGCGTCGTGGGCACCGTCAACAAGGGCGACGTGGCCTGGTTCCTGAACGGCCAGATCAATGTGAGCGTCAACTGCATCGACCGCCACGTCAAGAAGCACGCCGACAAGGTGGCCATCATCTGGGAGGCCGATGAGATCGGCCAGGGCCGCGAGATCACCTACACGGAGCTGTTGGAGGAGACGTGCCGCATCGCTAACGCCATGAAGCACGCC…	:	99.9	1983	2	0	0	3915	0	+-	0	0.0034	+-	0.0034	0.746269	0.317311	Yes
Ps_109050	1884	P7076	P7076_22710:18918-20801 (+)	ATGCACAAGCGCTCGCTCGAGGACCCGGAGAACTTCTGGGGCGAGCTGGCCCGCGAGAACCTCGACTGGTTCCGCGACTTCGACCAGACCGTCGTGGGCACGGTGGCCAAGGGCGACGTGGGTTGGTTCCTCAACGGCCAGCTCAACGTGAGCGTCAACTGCATCGACCGTCATGTCAAGAAGCACCCGAACAAGACGGCCATCATCTGGGAGGCCGACGAGATCGGTGAGGGCCGCAACATCTCGTACACGGAGCTGTTGGAGGAGACGTGCCGCATCGCTAACGCCATGAAGCACGCCGGTGTCAAGAAGGGTGACACCGTCGCTCTCTACATGCCCATGATCCCGGAGACCATCTTCGTCATGCTGGCCTGTACGCGTATCGGTGCGGCCCACAGC…	:	99.68	1884	6	0	0	3687	0.0013	+-	0.0009	0.0135	+-	0.0068	0.480851	0.0753042	Yes - Negative
Ps_109052	984	P7076	P7076_01339:1487-2470 (+)	ATGTCCGGAGCCAACAACTTCTACCGCAGTAACAATGCGCCATCCCAGCCGATCACGTTCCAGAACCAGTTCAAAATGACTATTGCCGCCAACCTCTTCGTCCCCCAGGATTTCGACACCGGCGTCCGTGCGCCTGCCATCGTCGTTGGTCACCCGATGGGTGCTGTGAAGGAGCAGAGCGCCAACCTCTACGCCAACAAGCTGGCCGAGCAGGGCTTCGTCACTGTGTCGGTCGACCTCTCATTCTGGGGTGGCAGCGAAGGCGAGCCTCGCAACGCCGTTTTGCCGGATATGTACGTGGAGACTTTCAGCGCTGCCGTCGACTACCTCACGTTGCAGGACTTCGTCGACCCGGAGCGCATCGGCGCGCTAGGTATCTGCGGCAGTGGATCCTTTGCC…	:	94.82	984	51	0	0	1546	0.0332	+-	0.0067	0.1346	+-	0.0273	0.298755	0.000309472	Yes - Negative
Ps_109053	1520	P7076	P7076_00621:6595-8114 (+)	n.a.	:	100	1520	0	0	0	3013									No polymorphism
Ps_109054	1008	P7076	P7076_10060:6163-7170 (+)	n.a.	:	100	1008	0	0	0	1998									No polymorphism
Ps_109055	1671	P7064	P7064_19147:818-2488 (+)	ATGGTCTCCATCGGCACGCGCTCGCCGGTCTACGGCCGCCACGGAATCGTCTCGTGCTCGCAGCCCTTGGCGTCCGAGATCGGCCTGCGCATCTTGAAGCAAGGCGGCAACGCCGTGGACGCGGCCATCGCCATCGCCGCCGCCCTGAACGTCACGGAGCCGTGCTCCACGGGCGTGGGGGGCGACTGCTTCCTGCTCTTCTTCGACGCCCAGACCAAGCAGGTGCGCGGCCTCAACGGCAGCGGCCGCAGTCCTGCGGCTCTCACGGCGGAGCAGGCGATCAAAGACCTTGGACAGGACGCCAGCGTCATCCCCAGTGGCCACGGCCACGCTGTCACGGTACCCGGCACTGTGGCAGGCTGGGTAGATGCAGTGGACGCCTGGGGGACGTTGACTTTG…	:	99.82	1671	3	0	0	3289	0	+-	0	0.0087	+-	0.005	0.534759	0.081859	Yes - Negative
Ps_109055	1671	P7074	P7074_10851:707-2377 (-)	ATGGTCTCCATCGGCACGCGCTCGCCGGTCTACGGCCGCCACGGAATCGTCTCGTGCTCGCAGCCCTTGGCGTCCGAGATCGGCCTGCGCATCTTGAAGCAAGGCGGCAACGCCGTGGACGCGGCCATCGCCATCGCCGCCGCCCTGAACGTCACGGAGCCGTGCTCCACGGGCGTGGGGGGCGACTGCTTCCTGCTCTTCTTCGACGCCCAGACCAAGCAGGTGCGCGGCCTCAACGGCAGCGGCCGCAGTCCTGCGGCTCTCACGGCGGAGCAGGCGATCAAAGACCTTGGACAGGACGCCAGCGTCATCCCCAGTGGCCACGGCCACGCTGTCACGGTACCCGGCACTGTGGCAGGCTGGGTAGATGCAGTGGACGCCTGGGGGACGTTGACTTTG…	:	99.82	1671	3	0	0	3289	0	+-	0	0.0087	+-	0.005	0.534759	0.081859	Yes - Negative
Ps_109055	1671	P7076	P7076_15883:11630-13300 (-)	n.a.	:	100	1671	0	0	0	3313									No polymorphism
Ps_109056	683	P7064	P7064_01881:3972-4653 (-)	ATGTGCGCCGCGCTGACCAAGAAGATCCTGTTCGTGCTGGGCGGCCCTGGCGCCGGCAAGGGCACGCAGTGCGCCAAGCTGGTGGAGAAGTTCGGCTTCGTCCACCTGTCGGTTAGGGAGATTTAGGCCAAAAGATGCAATGTATCATAACTGTCATTGCTGACATGTTGGTGATATTTTGTGTGTGTGCTGCGCAGGCCGGCGACCTGCTACGCGAGGAGCGCCAGTCGGGCTCGGAGAACGGCGAGCTAATCGACCGCATGATCAAGGAGGGCCAGATCGTGCCCGTCAAGATCACGCTGAACCTGCTGCAGCAGGCCATGGTCAAGAGCGGCCGCGACCTGTTCCTCATCGACGGGTTCCCGCGCAACTTCGACAACCTGCAGGGCTGGCAGGAGG…	:	99.85	683	0	1	0	1338	0	+-	0	0	+-	0			Yes*
Ps_109057	3608	P7076	P7076_07539:4348-7956 (-)	ATGGAAGCAGTCGGCCAGAAGCTGCTGGACTTCTCGCAGCCCTTCGACGTGGCGGCGCTGGACCAGGTCGTGGCGTGCATGAACGACCCCAGGAGCCCGCACCAGCGCGTGGCCAACCAGATCATGGTGGCGCTGCAGGAGCACCAGGACTCGTGGACGCGCGCCTCCGACATCCTCGAGCAGTCCAGCAGTATCCAGACCAAGTTCTTTGGCCTGCAGGTGCGGAACTGCACTGCGTTGTGCACATTATGTGAATTATGCTAACGTCAATGGTGTCATCAGATTTTGGAAGATGCCATTCGGTACCGCTGGAAGATCCTGCCCAAGGACCAGCGCGAGGGCATCAAGAGCTACATCGTGGGCAAGCTGCTGTCGGTGCGTGGACTGGTGTAGGGAGTG…	:	99.97	3609	0	1	0	7138	0	+-	0	0	+-	0			Yes*
Ps_109059	1703	P7076	P7076_08249:9585-11287 (-)	ATGGCCGCCCCCGCGACGATCGCGCGCCCCACGGGCGAGACCCTGCGCGGCAAGCAGAAGGAGAAGGACGTGCGCATGTCCAACATCATCGCCGCCAAAGGTGCGCGCTTGCAAATGCCATTCCAGACAGCCACGCGTCAATTCAACGTTTTATATTCAAACTAAACAATTATTTTATTTTATTGTATTGTATCTGCGCAGCCATCGCGAACGCCATCCGCACGAGCCTGGGCCCGCGCGGCATGGACAAGATGATCCAGCAGGGCAACGGCGAGGTGATCATCTCGAACGACGGCGCCACGATCCTGAGCCAGATGCAGGTGTACCACCCCACGGCCAAGATGCTCGTGGACCTGTCCAAGTCGCAGGACATCGAGGCCGGCGACGGCACCACCAGCG…	:	99.94	1703	1	0	0	3368	0.001	+-	0.001	0	+-	0	1.1	0.317311	Yes
Ps_109060	1709	P7064	P7064_16911:2597-4307 (+)	ATGGTGGAGGTGACGGTGCTGGACTACGGCGCCGGCAACGTGCGCAGCCTGAAGAACGCCATCCGCGCGACCGGCCACTCGGTGAAGGATGTGACCTCGGCCGAGGACATCCGCAACGCCGGGGTGCTCATCTTCCCGGGCGTGGGCAACTTCCGCGCCGCCATGGAGTTCCTGAACGCCAGCGGCTACGTGGACGAGCTCAAGGCGTACATCGCGGCGGACCGGCGCTTCATGGGCATCTGCCTGGGCATGCAGACGCTGTTCGAGGGATCGGAGGAGTGCCCCGAGCTCAAGGGCCTGGGCGTGATCAAGGGCAAGGTGGCGCGCTTCCCGTCCGAGCAGGTGACGGTGCCGCACATGGGCTGGAACGGCATCACGGCCTGGAAGAAGTCGTCGCTG…	:	99.88	1711	0	2	0	3360	0	+-	0	0	+-	0			Yes*
Ps_109060	1709	P7076	P7076_05685:27667-29375 (-)	n.a.	:	100	1709	0	0	0	3388									No polymorphism
Ps_109063	1141	P7064	P7064_23828:5857-6997 (-)	ATGGCCCCCAAGAACCCCCGCATCATCGCCCTCTTCGACGTGGACGGCACGCTCACGGCCGCCCGCAAGACCGCGACGCCCGAGATACACGCGCGCCTCAAGAAGCTGCGCGAGAGCATCACCATCGGCGTCGTGGGCGGCTCGGACCTGGTCAAGCAGAAGGAGCAGCTCGGCGAGGACGGTAGGGCGACCGACCGACGGGCTGGCTGAGTGGCTAGAAGGGCTAATATGTGGCTGTTGTCGTCTGCGCTGCAGTGACGGAGAACTTTGACTACAGCTTCTCGGAGAACGGCCTCGTGGCCTACCACAAGGGAAAGCTCATTGGCGAGACGGTGAGCGAAGTGCTGTTACTTTACCTCGTAGTGAGGATAATGAGACTGGGGTGACTGACCTCACTGC…	:	99.82	1141	2	0	0	2246	0.0019	+-	0.0019	0	+-	0	1.19	0.317311	Yes
Ps_109063	1141	P7076	P7076_12923:9791-10931 (-)	n.a.	:	100	1141	0	0	0	2262									No polymorphism
Ps_109064	1044	P7064	P7064_04626:2149-3192 (-)	n.a.	:	100	1044	0	0	0	2070									No polymorphism
Ps_109064	1044	P7074	P7074_18230:1406-2450 (+)	ACCACCTCTCAAGCCAAGCTACACGCTCTACCCTACCAGCCTCCCCATGCTGAACCTGTACCCCGCCCGCCAACCACGCCGTGTACAACGGTGCCAGCCTCAACTTCGCGCCCGAGATCGACCACGCGTGCCAGGCCATCCACGACGCGTGCAAGGGCCTCGGCACGGACGAGGAGGGGCTCATCGCCGCGCTGGGCACCAAGTCGTCGGACCAGCGCTACCTCATCTCGGTGCGCTACAAGGAGCTCTTCGGCAAGGACCTCAAGAAGGTGCTCAAGTCCGAGACGTCGGGCGACTTCGGCCACCTGCTGCAGCTCATCTCGCGGCCGCTGCCCGAGGCGGAGGCGGCCATCCTCCGCAAGGCGACCAAGGGCTTCGGCACCAAGGAGAAGCTCATCT…	:	99.9	1045	0	1	0	2056	0	+-	0	0	+-	0			Yes*
Ps_109064	1044	P7076	P7076_03251:3458-4501 (-)	n.a.	:	100	1044	0	0	0	2070									No polymorphism
Ps_109065	1581	P7064	P7064_04626:4237-5817 (-)	n.a.	:	100	1581	0	0	0	3134									No polymorphism
Ps_109065	1581	P7076	P7076_03251:5544-7124 (-)	n.a.	:	100	1581	0	0	0	3134									No polymorphism
Ps_109069	1166	P7064	P7064_02491:2173-3337 (+)	ATGAGCGGCAAGACGTACAAGATCGCGGTGCTGCCGGGCGACGGCATCGGGCCCGAGGTGTGCGACCAGGCGGTGCAGGTGCTGCAGACCGTGGGCGCGCTCTTCCAGCACGACTTCGCCTTCACCACGGCGCTGTGCGGCGGCGCGGCCTACGAGCAGCACCAGACGCACCTGCCGCAGTCCACGGTGGACACGGTGGCGGCCTCGGACGCCGTGCTCTTCGGCTCGGTGGGCGGCCCCACGGACGCGCAGGAGGACCCCAAGTGGAAGGACGCGGAGAAGAACTGCCTGCTCGGGCTGCGCAAGAACTTCCAGCTGGCGGTCAACATCCGCCCGGCCAAGATCTACTCGATGCTGCCCGACCTGTCGCCGCTCAAGCCCAGCATCATCGCCAACGGC…	:	99.91	1166	0	1	0	2296	0	+-	0	0	+-	0			Yes*
Ps_109069	1166	P7076	P7076_12249:6174-7339 (+)	n.a.	:	100	1166	0	0	0	2311									No polymorphism
Ps_109072	1623	P7064	P7064_17529:11457-13079 (+)	n.a.	:	100	1623	0	0	0	3217									No polymorphism
Ps_109072	1623	P7074	P7074_17726:8779-10401 (+)	n.a.	:	100	1623	0	0	0	3217									No polymorphism
Ps_109072	1623	P7076	P7076_08281:1819-3441 (+)	n.a.	:	100	1623	0	0	0	3217									No polymorphism
Ps_109073	2024	P7074	P7074_22825:653-2676 (+)	n.a.	:	100	2024	0	0	0	4012									No polymorphism
Ps_109073	2024	P7076	P7076_08178:2201-4224 (-)	n.a.	:	100	2024	0	0	0	4012									No polymorphism
Ps_109074	1459	P7074	P7074_17942:1188-2646 (+)	n.a.	:	100	1459	0	0	0	2892									No polymorphism
Ps_109074	1459	P7076	P7076_04628:14052-15506 (+)	ATGAAGGCGCTGATCCTCGTGGGCGGCTTCGGCACGCGGCTGCGGCCGCTGACGCTGTCGTGCCCCAAGCCGCTGGTGGAGTTCTGCAACAAGTCCATCGTGCTGCACCAGATCGAGGCGCTCGTGGCGGTGCGTGGGCGTGGCGCTGGTGCTCGACAGAGAGCATGCTAAGCTTCCCCGCAGTGTATCTTGTCAAAGGATTTTTATTTTTGACATTTGTCAATAACTGAATGCTATTCTGTCGAAAACGCAGGTCGGAGTGACGGAGGTGATCCTGGCCGTGAACTACCAGCCGCAGGTGATGCTGGCGGCGCTCGAGTCCATGGAGAAGAAGGTTCGGAGGCTGCACGAAGCGATCAAGCCATTATTGACACGTGTCTCTGACGGACATCATTTTTG…	:	99.66	1459	1	3	0	2831	0	+-	0	0	+-	0			Yes*
Ps_109075	1162	P7064	P7064_00928:3674-4835 (-)	ATGGCTGGCGAGCGCATGCGATCCGTGCTGTGGACCGACGGCGGGCTGCAGCTCATCGACCAGCGCAAGCTGCCGACCGAGCTGGTGCTGATGCGCTGCGAGACGGTGGAGGCCGTCACGCAGGCCATCGCCGACATGGCCGTGCGCGGCGCCCCGGCCATCGGCGCTGCCGGCGCGTTCGGCCTGGCGATCGGAGCCAAGAGCTTCCCGGCCACCGGCAGCAGCACCAAGGAGGACGTGCTCAAGGCCGTGGAGCAGGCCAAGGCCACCATCGACGCGGCCCGGCCGACGGCCGTCAACCTCACGTGGGGTGCGTCCACGGTCTCAGCTAGCGACAATGTACATTATTGTAGCTGCGGCTAATGCCTTCTGTGTTTCTGTAGCAACGGAGCGCGTGGT…	:	99.91	1162	1	0	0	2296	0	+-	0	0	+-	0			Yes*
Ps_109075	1162	P7074	P7074_35173:3671-4832 (-)	ATGGCTGGCGAGCGCATGCGATCCGTGCTGTGGACCGACGGCGGGCTGCAGCTCATCGACCAGCGCAAGCTGCCGACCGAGCTGGTGCTGATGCGCTGCGAGACGGTGGAGGCCGTCACGCAGGCCATCGCCGACATGGCCGTGCGCGGCGCCCCGGCCATCGGCGCTGCCGGCGCGTTCGGCCTGGCGATCGGAGCCAAGAGCTTCCCGGCCACCGGCAGCAGCACCAAGGAGGACGTGCTCAAGGCCGTGGAGCAGGCCAAGGCCACCATCGACGCGGCCCGGCCGACGGCCGTCAACCTCACGTGGGGTGCGTCCACGGTCTCAGCTAGCGACAATGTACATTATTGTAGCTGCGGCTAATGCCTTCTGTGTTTCTGTAGCAACGGAGCGCGTGGT…	:	99.91	1162	1	0	0	2296	0	+-	0	0	+-	0			Yes*
Ps_109075	1162	P7076	P7076_13696:3674-4835 (-)	n.a.	:	100	1162	0	0	0	2303									No polymorphism
Ps_109076	840	P7064	P7064_12655:451-1289 (-)	ATGAGCTCGTTCGTCAAGTCCAAGCTGCTGCCCAGCGGCCACTCGATCCCCGCCGTCGCGCTGGGCGTGTACCAAAGCGCCCCCGGCGCTGAGACGTACGACGCCGTGCTGGCCGCGCTGCGTCTCGGCTACCGACACATCGACACGGCCACCGTGTACCGCAACGAGGCGGACGTGGGCAAGGCCATCCGCGACTCGGGCGTGCCCCGCCAGGAGGTCTTCGTGACCAGCAAGATCGTGGCTCCGCGCGGCCGATGGAGCTACGACGAGGTGGTGGAGGGCGTGCGGCTCAGCAACCGCAAGCTCGGGCTCGAGTACATCGACCTGTACCTGCTGCACGCCCCTTTGACGGCGCCACGCGCGCCGAGGCCTGGAGGGCCCTGGAAGACATGCAGACCG…	:	99.88	840	0	1	0	1649	0	+-	0	0	+-	0			Yes*
Ps_109076	840	P7076	P7076_19549:5316-6155 (-)	ATGAGCTCGTTCGTCAAGGCCAAGCTGCTGCCCAGCGGCCACTCGATCCCCGCCGTCGCGCTGGGCGTGTACCAAAGCGCCCCCGGCGCTGAGACGTACGACGCCGTGCTGGCCGCGCTGCGTCTCGGCTACCGACACATCGACACGGCCACCGTGTACCGCAACGAGGCGGACGTGGGCAAGGCCATCCGCGACTCGGGCGTGCCCCGCCAGGAGGTCTTCGTGACCAGCAAGATCGTGGCTCCGCGCGGCCGATGGAGCTACGACGAGGTGGTGGAGGGCGTGCGGCTCAGCAACCGCAAGCTCGGGCTCGAGTACATCGACCTGTACCTGCTGCACGCCCCCTTTGACGGCGCCACGCGCGCCGAGGCCTGGAGGGCCCTGGAAGACATGCAGACC…	:	99.88	840	1	0	0	1657	0.0013	+-	0.0013	0	+-	0	1.13	0.317311	Yes
Ps_109077	1341	P7064	P7064_20725:210-1549 (+)	ATGAACTCGGTGGACGAGGACTTCTGCGACTCGACCAAGCAGCTGAGCGGCTACTTCAAGATCGCGGGCTCCAAGTCCAAGAACTACTTCTACTGGTTCTTCGAGTCGCGCGGCTCGCCGTCCACGGACCCCGTCATCATCTGGCTCACGGGCGGCCCCGGCTGCAGCTCCATCCTGGCGCTGCTGCAGGAGAACGGCCCGTGCTCGGTCAACGACGACCTGTCGCTCAAGCGCAACCCGTACTCGTGGACGGAGCGGGCCAACGTCATGTGGATCGACAGCCCGTGGGCGTCGGCTTCAGCTACGGCGACGTGAGCGAGTACGACACGACGGAGAAGGAGGTGGGCGACGACATGTTCCACTTCCTGCAGGACTTCTTCCAGGCCAAGCCCGAGTACC…	:	99.93	1341	0	1	0	2642	0	+-	0	0	+-	0			Yes*
Ps_109077	1341	P7076	P7076_08359:46534-47874 (+)	n.a.	:	100	1341	0	0	0	2658									No polymorphism
Ps_109078	1695	P7076	P7076_01058:11874-13568 (+)	n.a.	:	100	1695	0	0	0	3360									No polymorphism
Ps_109079	1631	P7064	P7064_18951:736-2366 (-)	n.a.	:	100	1631	0	0	0	3233									No polymorphism
Ps_109079	1631	P7074	P7074_21938:70-1700 (-)	n.a.	:	100	1631	0	0	0	3233									No polymorphism
Ps_109087	873	P7074	P7074_29692:62-933 (-)	ATGAGCGCGCCCGTGGTGAACCTCGACTTCCTGCGCGCCGGCAGCCGCGGCGCGTCCGTGAACTACGGCGGCGCGATGCCCAACATGCACATGGCGACCATGGACGACCTGCGCGTAGACGCGGGCGCGGGCGACGCGCTGGCCGCGGGCTTCATGCTGCCCCCGTGGCGGACCCGGCCGCCTACTCGCGCGAGCACTTCAAGGTCAAGTACACGGAGGACAACGAGCAGACGCTCAACTTCGCCAAGGGCACCACCACGCTGGCCTTCATCTACAACGGCGGCATCATCGTGGCCGTGGACTCGCGCTCGACCATGGGCCCGTTCATCGCGTCCCAGCAGGTCAAGAAGGTGAGCCCCATCAACGACTACATCCTGGCCACGCTGGCCGGCGGCGCCG…	:	99.43	873	4	1	0	1683	0.0037	+-	0.0021	0.0231	+-	0.0232	0.413897	0.404956	Yes
Ps_109089	906	P7064	P7064_16802:3090-3995 (+)	n.a.	:	100	906	0	0	0	1796									No polymorphism
Ps_109090	636	P7064	P7064_21503:538-1173 (+)	n.a.	:	100	636	0	0	0	1261									No polymorphism
Ps_109090	636	P7074	P7074_25076:507-1143 (+)	ATGACGACGCTCGTCGTGGGGAAGAACCTGCCCGGCAGCCGCAACGACGAGTTCTTCGGCTGGGAGGAGGCCGCGGGAGGCCGCGGCGCCGACACCGGCGGCGCCTTTCGAGGTGGAGCAGCTGATCCAGCGTCAGATCCGCGCGGACCCGACGGCGCTCTCGCAGATCTACGACGTGCCCGACGACCAGGACACGTACCTGTGGCAGTACGAGCACCTGCGCCAGGTGATGAAGGAGCTGAACGTGCTGGTGGCGCGTCTGGACGGCAGCTGCACGCGCGAGTCGTGCCCCGTGATGAAGGCCACGGACGACTGGGTCTTCCTGTGCGCGGCCCACAAGGCGCCCAAGGAGTGCTGCGCCTTCGAGTACATCGTGCACACGATGGACAACGTCAACAC…	:	99.84	637	0	1	0	1247	0	+-	0	0	+-	0			Yes*
Ps_109090	636	P7076	P7076_07599:3594-4229 (-)	n.a.	:	100	636	0	0	0	1261									No polymorphism
Ps_109091	702	P7076	P7076_07599:2544-3245 (+)	n.a.	:	100	702	0	0	0	1392									No polymorphism
Ps_109093	786	P7064	P7064_10721:176-961 (+)	n.a.	:	100	786	0	0	0	1558									No polymorphism
Ps_109093	786	P7074	P7074_16882:278-1061 (-)	ATGGACTTGCTCGGGATCAGGACGGAGGAAGAGCTGCATGGCTGGCTGGTCAAGGGGGTCTTCGCGCTTGGTGTGGTAACGTATGCAGCGACGACCTTCATCACTGCACCCTACGGGCGTCATCTTCGGCCCGGTTGGGGGCCAACGGTGAACACGCGCCTCGGGTGGGCCCTGATGGAGAGCCCCTCGGCCGTTGGTTGCCGTCGTGTACTTGTGGGGTGAGCACCGCTCGGAGACTACCCCCCTCATCGCAGCAAGCTTGTGGGGATGCCACTACGTCTACCGCTCCTACATCTACCCATTCCTGATTCGTACCAGCAAGGACAAACGCATGCCGCTGACCGTGATGCTTTCCGGGGACTTCTACAATGTGATCAACGCGTACATCAACGCTCGGTA…	:	99.62	786	1	1	0	1528	0.0017	+-	0.0017	0	+-	0	1.17	0.317311	Yes
Ps_109093	786	P7076	P7076_00916:42970-43755 (+)	n.a.	:	100	786	0	0	0	1558									No polymorphism
Ps_109095	1446	P7064	P7064_09543:1553-2998 (+)	ATGGCTTCGCTCGGAGACTACCGTGTGGCGGACATCTCGCTGGCTGACTTCGGCCGCAAGGAGATCGAGATCGCGCAGATCGAGATGCCCGGCCTCATGCAGAGCCGCAAGGAGTACGGCCCCTCGCAGCCGCTCAAGGGCGCCCGTGTGGCCGGCTCGCTGCACATGACCATCCAGACGGCCGTGCTGATCGAGACCCTCAAGGCCCTGGGCGGTGACATCCGGTGGTGCTCGTGCAACATCTTCTCGACCCAGGACCACGCCGCCGCCGCTATCGCTCGCGACAACTCGGCCGCCGTGTTCGCCTGGAAGGGCGAGACCCTCGAGGAGTACTGGGAGTGCACCCTGAACGCCATCACGTGGCCCTCGGACGACGGCAAGGGCGACGGCCCGGACATC…	:	99.93	1446	1	0	0	2859	0.0008	+-	0.0008	0	+-	0	1.08	0.317311	Yes
Ps_109095	1446	P7076	P7076_10424:3214-4659 (+)	ATGGCTTCGCTCGGAGACTACCGTGTGGCGGACATCTCGCTGGCTGACTTCGGCCGCAAGGAGATCGAGATCGCGCAGATCGAGATGCCCGGCCTCATGCAGAGCCGCAAGGAGTACGGCCCCTCGCAGCCGCTCAAGGGCGCCCGTGTGGCCGGCTCGCTGCACATGACCATCCAGACGGCCGTGCTGATCGAGACCCTCAAGGCCCTGGGCGGTGACATCCGGTGGTGCTCGTGCAACATCTTCTCGACCCAGGACCACGCCGCCGCCGCTATCGCTCGCGACAACTCGGCCGCCGTGTTCGCCTGGAAGGGCGAGACCCTCGAGGAGTACTGGGAGTGCACCCTGAACGCCATCACGTGGCCCTCGGACGACGGCAAGGGCGACGGCCCGGACATC…	:	99.86	1446	2	0	0	2851	0.0008	+-	0.0008	0.0092	+-	0.0092	0.5625	0.363028	Yes
Ps_109096	1395	P7064	P7064_05385:65-1459 (-)	n.a.	:	100	1395	0	0	0	2765									No polymorphism
Ps_109096	1395	P7076	P7076_10424:11823-13217 (+)	ATGAAACTCTCGACCTCCATCTTCGCACTCGTGGCCGCCGTTGTGTCGATGGCCGTGCTCCAAGTTCCAGCCCAGCAGGCTGGAACCAGCACCCCGGAAGTGCACCCTTCTCTGGCGTCCAAGCAATGCTCCAAGGCTGGTGGTTGCGTGATGGAAGCCACATCGGTCGTGCTGGATGCCAACTGGCGCTGGCTGCACCAGGTCGGCGACTACAAGAACTGCTACTCGGGGAACCAGTGGGACGCCACGCTGTGCTCGACTCCGGAAGCTTGCGCCAAGAATTGCGCTCTCGAAGGCGCCGACTATCAAGGAACCTACGGCATCACGACGTCTGCTGACGAGCTGCAGCTGAAGCTGGTGACGCAGACTCAGTACGGTGCGAACGTCGGCTCTCGCGTG…	:	99.93	1395	1	0	0	2757	0.0009	+-	0.0009	0	+-	0	1.09	0.317311	Yes
Ps_109099	942	P7074	P7074_20758:1991-2932 (-)	n.a.	:	100	942	0	0	0	1867									No polymorphism
Ps_109099	942	P7076	P7076_02290:2287-3228 (-)	n.a.	:	100	942	0	0	0	1867									No polymorphism
Ps_109100	546	P7064	P7064_11215:1858-2403 (+)	n.a.	:	100	546	0	0	0	1082									No polymorphism
Ps_109102	447	P7064	P7064_19864:2404-2850 (-)	n.a.	:	100	447	0	0	0	886									No polymorphism
Ps_109103	1446	P7064	P7064_17544:1662-3107 (+)	n.a.	:	100	1446	0	0	0	2866									No polymorphism
Ps_109103	1446	P7074	P7074_16856:297-1742 (-)	ATGGCCGACGACTGCAGCACAAGCTACGAGCAGCTGTTCCGGTCGCTGGTGCGGCACTCGCGGCTCTTCCCGCTACGCAGCTCGGACGTGGCGCTGCTCCCGTCGCCCTCGGCCTTCTACCGGCAGCTGCTGCGCAACATCCAGCACGCGGAGCGGCGCGTGTCCATCTCGTCGCTGTACCTGGGCACGGGCCAATTGGAGGAGGCTCTGGTGGACGCTCTAGCCTCCAGACTACGCGAACGACCCGAGCTCCAGGTGCAGGTAGTGCTGGACTACTCGCGCGGCCAGCGTGGGGGGCTCACCGCCAGCTCCGTGACCATGCTGGCCCCTCTACTCAAGGAGTTCCCGGACAACGTGGAGCTCTTCCTGTTCCGCGTGCCGCAGCTCTCGGGGATCAAG…	:	99.93	1446	1	0	0	2859	0	+-	0	0.0035	+-	0.0035	0.740741	0.317311	Yes
Ps_109105	1103	P7064	P7064_13589:1128-2229 (-)	ATGGTCATGATGATGTTCGTTAAGAACTCGGCGCCCGCGCTCAAGTGCGTAACCCTACCTGCCACAGCCCCCCCCGCCGTCTCGTGCAGACGTCGGACCGCGCGCCGCTCTATCACTGCGTCACAAGAGCGGATAGAGAGGGCGTCGTGGACCGAGTGCGGGGTGGTTATGTTATGGCGATAATTCTCTAACGTTGCGCCGAACTTTATTGTATTGGCACTTTGTGCGCAGGACCGTGGGCCAGCAGGCCCGTGGCATGGCCACGGAGAAGCAGATTCTGCAGCGTATCACGGCCACGTCCAACATCGCCAAGATCACCAAGTCGATGAAGATGGTGTCGGCCGCCAAGATGCGCGGCGCTGAGAACCGCATGAACGCCGGCCGCCCCTTCACGGCGTG…	:	99.82	1103	1	1	0	2163	0	+-	0	0.0129	+-	0.013	0.436681	0.321047	Yes
Ps_109105	1103	P7074	P7074_18335:147-1248 (-)	ATGGTCATGATGATGTTCGTCAAGAACTCGGCGCCCGCGCTCAAGTGCGTAACCCTACCTGCCACAGCCCCCCCCGCCGTCTCGTGCAGACGTCGGACCGCGCGCCGCTCTATCACTGCGTCACAAGAGCGGATAGAGAGGGCGTCGTGGACCGAGTGCGGGGTGGTTATGTTATGGCGATAATTCTCTAACGTTGCGCCGAACTTTATTGTATTGGCACTTTGTGCGCAGGACCGTGGGCCAGCAGGCCCGTGGCATGGCCACGGAGAAGCAGATTCTGCAGCGTATCACGGCCACGTCCAACATCGCCAAGATCACCAAGTCGATGAAGATGGTGTCGGCCGCCAAGATGCGCGGCGCTGAGAACCGCATGAACGCCGGCCGCCCCTTCACGGCGTG…	:	99.91	1103	0	1	0	2171	0	+-	0	0	+-	0			Yes*
Ps_109105	1103	P7076	P7076_07338:909-2011 (+)	n.a.	:	100	1103	0	0	0	2187									No polymorphism
Ps_109106	1005	P7074	P7074_14710:654-1658 (-)	n.a.	:	100	1005	0	0	0	1992									No polymorphism
Ps_109106	1005	P7076	P7076_07338:4767-5771 (+)	n.a.	:	100	1005	0	0	0	1992									No polymorphism
Ps_109107	701	P7064	P7064_03377:669-1369 (+)	n.a.	:	100	701	0	0	0	1390									No polymorphism
Ps_109107	701	P7076	P7076_00056:114-814 (+)	n.a.	:	100	701	0	0	0	1390									No polymorphism
Ps_109108	543	P7064	P7064_10470:3058-3600 (-)	n.a.	:	100	543	0	0	0	1076									No polymorphism
Ps_109109	918	P7064	P7064_10470:3860-4777 (+)	n.a.	:	100	918	0	0	0	1820									No polymorphism
Ps_109110	1089	P7076	P7076_06127:5086-6173 (+)	ATGGCCACCGGCACCACCTTCAGCGGCGCGCAGAACAACGTGGGCACGACGCCCATCGAGGACGCGCTCGAGACCATCCGCCAGGGCGGCTTCGTGGTCGTCATGGACAACGAGGACCGCGAGAACGAGGGCGACCTGATCGCCGCCGCCGAGTTCGCCACCGAGGAGCGCGTGGCCTTCATGCTGCGCCACTCCACGGGCATCGTGTGCGTGCCGGCGCTGGCCCCGCGCATCGACGAGCTGCAGCTGCCGCTCATGGTGGAGAACAACACGGAGGTGCACAAGTGCAAGTTCACGGTCACGGTGGACCTCAAGGAGGGCAACTCGACGGGCGTCTCGGCCGCGGACCGCGCGCGCACCATCCGCGCGCTGGCCGACCCCAAGGTGGGGCGCAGGCCT…	:	99.91	1089	0	1	0	2143	0	+-	0	0	+-	0			Yes*
Ps_109112	1293	P7074	P7074_21583:410-1702 (-)	n.a.	:	100	1293	0	0	0	2563									No polymorphism
Ps_109112	1293	P7076	P7076_01808:310-1603 (+)	CCGCGTTCCTCTCACGTTGAAGCCCGCCCCCGCCGCCGCCCCGCTCCCCGCCACAAGTATGAACCGCATCGACCGCATCCGCTCGCACGTGGCCCACGGCTCGCCCGTGCCCGTGACGCCCGAGGAGGACGTGGTGATCGTGTCGGCGCTGCGCACGCCCATCACCAAGGCCCGCCGCGGCGGCTTCAAGGACACGACGCCCGACGTGCTGCTGGGCCACGTGCTGCAGGCCGTGCTCAAGCAGGCCAAGGTGGACCCCAAGCTCGTGGGCGACGTCGTGGTGGGCAACGTGCTGCAGCCCGGCGCGGGCGCCGGCATGGCCCGCATGGCCCAGCTGGCCGCGGGCATCCCGCACACGGTGCCGCTGCACGTGCTCAACCGCCAGTGCAGCTCCGGCCT…	:	99.92	1294	0	1	0	2549	0	+-	0	0	+-	0			Yes*
Ps_109115	1551	P7064	P7064_14974:40-1590 (+)	ATGGCCAAGCTCACGGCCGAGCTGCGCGAGCGCGTGGCCCGGACGCGCCAGGGCGGCGGGGAGGCGGCCCGCAAGCGCCACGAGTCCAGGGGCAAGATGCTCGTGCGCGACCGCATCGACTCGCTGCTGGACGCCGGCTCGCCCTTCCTGGAGCTGTCTTCGCTGGCCGCCTACAACGTCTACGGAGGGGAGTTCGACGTGCCGAGCGCCGGCATCGTCACGGGCATCGGCCGCATCGCCGGCGTCGAGTGCATGATCCTGGGCAACGACGCCACGGTCAAGGGCGGCACGTACTTCCCCCTCACCGTCAAGAAGCACCTGCGCGCGCAGGAGATCGCGCAGGAGAACCGCCTGCCCTGCGTCTACCTCGTGGACTCGGGCGGCGCCTTCCTGCCGCTG…	:	99.74	1551	4	0	0	3043	0.0007	+-	0.0007	0.0168	+-	0.0097	0.399254	0.0978254	Yes - Negative
Ps_109116	1155	P7064	P7064_15975:3316-4470 (-)	ATGAGTCGCCCCGAGCACATCTCGCCGCCCGAGGTGCGTGCTGCCGGCCCGACCTGGAGCCAATTGCATCGGCCTTTGCGCTAACTCTATGCGTTTATTCTCTGTGGCGGCAGCTTTTCTACGATGAGAAGGAGGCGGCCAAGTACAACTCGAGTTCGCGCATCGTCAAGGTGCAGCAGGAGCTGTCGTACCGCGCCATCGAGCTGCTGAACCTGCCTGAGGGCAAGGAGGCCTTCATCCTGGACGTTGGCTGCGGTAGCGGCCTCAGTGGAGGTCCGTTAGCTACGAATTGCAGAGGGTTTAGCCATCTACGCGGAGTTTTAGCTAAGCTTTTGTCTGGTTGTTTGCTGCAGTGGCGCTGGAGGAGCACGGCCACGCCTGGGTCGGCGTGGACATCAG…	:	99.83	1155	2	0	0	2274	0.0039	+-	0.0027	0	+-	0	1.39	0.148614	Yes
Ps_109116	1155	P7074	P7074_11261:2159-3313 (-)	ATGAGTCGCCCCGAGCACATCTCGCCGCCCGAGGTGCGTGCTGCCGGCCCGACCTGGAGCCAATTGCATCGGCCTTTGCGCTAACTCTATGCGTTTATTCTCTGTGGCGGCAGCTTTTCTACGATGAGAAGGAGGCGGCCAAGTACAACTCGAGTTCGCGCATCGTCAAGGTGCAGCAGGAGCTGTCGTACCGCGCCATCGAGCTGCTGAACCTGCCTGAGGGCAAGGAGGCCTTCATCCTGGACGTTGGCTGCGGTAGCGGCCTCAGTGGAGGTCCGTTAGCTACGAATTGCAGAGGGTTTAGCCATCTACGCGGAGTTTTAGCTAAGCTTTTGTCTGGTTGTTTGCTGCAGTGGCGCTGGAGGAGCACGGCCACGCCTGGGTCGGCGTGGACATCAG…	:	99.83	1155	2	0	0	2274	0.0039	+-	0.0027	0	+-	0	1.39	0.148614	Yes
Ps_109116	1155	P7076	P7076_01247:3391-4545 (+)	ATGAGTCGCCCCGAGCACATCTCGCCGCCCGAGGTGCGTGCTGCCGGCCCGACCTGGAGCCAATTGCATCGGCCTTTGCGCTAACTCTATGCGTTTATTCTCTGTGGCGGCAGCTTTTCTACGATGAGAAGGAGGCGGCCAAGTACAACTCGAGTTCGCGCATCGTCAAGGTGCAGCAGGAGCTGTCGTACCGCGCCATCGAGCTGCTGAACCTGCCTGAGGGCAAGGAGGCCTTCATCCTGGACGTTGGCTGCGGTAGCGGCCTCAGTGGAGGTCCGTTAGCTACGAATTGCAGAGGGTTTAGCCATCTACGCGGAGTTTTAGCTAAGCTTTTGTCTGGTTGTTTGCTGCAGTGGCGCTGGAGGAGCACGGCCACGCCTGGGTCGGCGTGGACATCAG…	:	99.83	1155	2	0	0	2274	0.0039	+-	0.0027	0	+-	0	1.39	0.148614	Yes
Ps_109117	918	P7064	P7064_15975:6718-7635 (-)	n.a.	:	100	918	0	0	0	1820									No polymorphism
Ps_109117	918	P7074	P7074_11261:5562-6479 (-)	n.a.	:	100	918	0	0	0	1820									No polymorphism
Ps_109117	918	P7076	P7076_01247:224-1141 (+)	n.a.	:	100	918	0	0	0	1820									No polymorphism
Ps_109121	1361	P7064	P7064_16608:208-1567 (+)	ATGAGACTGGCGAACTTTGTCGAGTCCAATCGCGTGCTTCTCAACCTACTCGTGCGCGAGAAACCGTCGCTGCTGGATACGTCTTTGGCTGCTTTGATCAAGATTCCTCGCTGCCGGGCGTACTTGGCATTTGACAACAAGCGCACGTACTTCCACAGTGCGATGAAGAGACTGCGACAGACAGCGTTGCGGAACCACGGAGGTGGGAGCTCGTCGGTGCGTATCCCGGTACGCCGTGAACACATCTTCGAGGATTCCTACTACGCGTTGCGCATGCGCAGCGGTACCGAGTTGCGGCGAAAGCTGCACATTTCATTCACGGGTGAAGAAGGTATTGATGCTGGTGGAGTGACGCGAGAATGGTACATGATTCTGGCTCGTGAAATGTTCAACCCGAAC…	:	99.85	1361	1	1	0	2674	0.001	+-	0.001	0	+-	0	1.1	0.317311	Yes
Ps_109121	1361	P7074	P7074_22005:1333-2691 (+)	ATGAGACTGGCGAACTTTGTCGAGTCCAATCGCGTGCTTCTCAACCTACTCGTGCGCGAGAAACCGTCGCTGCTGGATACGTCTTTGGCTGCTTTGATCAAGATTCCTCGCTGCCGGGCGTACTTGGCATTTGACAACAAGCGCACGTACTTCCACAGTGCGATGAAGAGACTGCGACAGACAGCGTTGCGGAACCACGGAGGTGGGAGCTCGTCGGTGCGTATCCCTGTACGCCGTGAACACATCTTCGAGGATTCCTACTACGCGTTGCGCATGCGCAGCGGTACCGAGTTGCGGCGAAAGCTGCACATTTCATTCACGGGTGAAGAAGGTATTGATGCTGGTGGAGTGACGCGAGAATGGTACATGATTCTGGCTCGTGAAATGTTCAACCCGAAC…	:	99.63	1361	3	2	0	2642	0.001	+-	0.001	0.0066	+-	0.0046	0.662651	0.234201	Yes
Ps_109121	1361	P7076	P7076_08894:9638-10998 (-)	n.a.	:	100	1361	0	0	0	2698									No polymorphism
Ps_109122	1234	P7064	P7064_17464:6570-7803 (+)	ATGCCCAAGGACAAGAAGAAACGCGCGCGCAACGTGGGCACCGCCTCGGCCGCGCAGAATGCGCTGGGCCGCACGCTGGCCACGCCCAACACGAACCTGGGCCAGCATTTCCTCAAAAACCCCATGATCGTGACGCAGATCGTGGCCAAGGCCGCCATCCGCGGCACGGACGTGTGTCTGGAGGTCGGTCCCGGTACCGGTAACCTGACGGTGAAACTTCTGGAGCAGGCCAAGCGCGTGGTGGCCGTGGAGTTCGACCCACGAATGGTGGCGGAGCTGCAGAAGCGCATCCAGCACACGGAGCACATCAACCACCTGCAGATCATCCACGGCGACGTCATGCGCGTGCAGCTGCCCTTCTTCGACGTGTGCGTGGCCAACCTGCCGTACCAGATCTCG…	:	99.92	1234	1	0	0	2438	0	+-	0	0.0076	+-	0.0077	0.568182	0.323636	Yes
Ps_109122	1234	P7074	P7074_17085:5230-6463 (+)	ATGCCCAAGGACAAGAAGAAACGCGCGCGCAACGTGGGCACCGCCTCGGCCGCGCAGAATGCGCTGGGCCGCACGCTGGCCACGCCCAACACGAACCTGGGCCAGCATTTCCTCAAAAACCCCATGATCGTGACGCAGATCGTGGCCAAGGCCGCCATCCGCGGCACGGACGTGTGTCTGGAGGTCGGTCCCGGTACCGGTAACCTGACGGTGAAACTTCTGGAGCAGGCCAAGCGCGTGGTGGCCGTGGAGTTCGACCCACGAATGGTGGCGGAGCTGCAGAAGCGCATCCAGCACACGGAGCACATCAACCACCTGCAGATCATCCACGGCGACGTCATGCGCGTGCAGCTGCCCTTCTTCGACGTGTGCGTGGCCAACCTGCCGTACCAGATCTCG…	:	99.92	1234	1	0	0	2438	0	+-	0	0.0076	+-	0.0077	0.568182	0.323636	Yes
Ps_109122	1234	P7076	P7076_01483:12641-13874 (-)	n.a.	:	100	1234	0	0	0	2446									No polymorphism
Ps_109123	1047	P7064	P7064_17464:10303-11349 (+)	n.a.	:	100	1047	0	0	0	2076									No polymorphism
Ps_109123	1047	P7076	P7076_01483:9095-10141 (-)	n.a.	:	100	1047	0	0	0	2076									No polymorphism
Ps_109124	1993	P7064	P7064_03186:634-2627 (-)	ATGGACTGTGTGCAGCGTGGTAAGATGGACGGCATTTTTGAAGGCTCTGAACCTCATGGCTGAAGTGCCATGGGTTATCAACAAGGAAGTGCTGGAAGTGGTGCTCAAGATTTGGGAAGATGGTGGCAACTTCGGCGATCTCCCTACGCGCACTGACGTTCCGCTGCCGGACCCCGACAGCCCCGAGTTTGCTGACGACCCGGCACTCTACCACAGGAATGTTCGCAAGGTAAGCATTGGACGCTGTTTTTGTTCTGCATGTATCGACGCAACAGAATCAAGCCCACATGATGACATCCTACGTCATGTGGGTTCAAACTGATTGCAAAAGCAAGCGGTTGCTGCTTGGAGGCTGTTGGGTATTTGCATCCCTTGAGTCATCCGAGAGGCTCCAAAATT…	:	99.9	1994	1	1	0	3929	0.0007	+-	0.0007	0	+-	0	1.07	0.317311	Yes
Ps_109124	1993	P7074	P7074_10337:2007-3999 (-)	n.a.	:	100	1993	0	0	0	3951									No polymorphism
Ps_109124	1993	P7076	P7076_06571:2005-3997 (-)	ATGGACTGTGTGCAGCGTGGTAAGATGGACGGCATTTTGAAGGCTCTGAACCTCATGGCTGAAGTGCCATGGGTTATCAACAAGGAAGTGCTGGAAGTGGTGCTCAAGATTTGGGAAGATGGTGGCAACTTCGGCGATCTCCCTACGCGCACTGACGTTCCGCTGCCGGACCCCGACAGCCCCGAGTTTGCTGACGACCCGGCACTCTACCACAGGAATGTTCGCAAGGTAAGCATTGGACGCTGTTTTTGTTCTGCATGTATCGACGCAACAGAATCAAGCCCACATGATGACATCCTACGTCATGTGGGTTCAAACTGATTGCAAAAGCAAGCGGTTGCTGCTTGGAGGCTGTTGGGTATTTGCATCCCTTGAGTCATCCGAGAGGCTCCAAAATTG…	:	99.95	1993	1	0	0	3943	0.0007	+-	0.0007	0	+-	0	1.07	0.317311	Yes
Ps_109125	1239	P7074	P7074_10337:132-1369 (-)	ATGCTGCGCATCGTGTCTCGCTTCAACCAGCCCGCGCGCCGCGTCGTGCAGACCTCGGCCAAGTCGCTCGCCGGCGCGCACAACATGCAGTGCCGCTGCGGCAACTGCGTCCAGCACCCCATGGGCTGCACGTGCCCTCGCTGCCAGTCGCGCTCTTTCTCGGTCAAGTCTCAGTCGCACTACGACATCCCCAAGACGCAGACGGCCGTGATCTTCGACAAGCTCAATGGCCCGCTGCAGGTCCGCAAGGACTGGCCGGTGACGCAGCAGAAGGAACTCAAGCCTGGCGAGGTGCTGGTGCGCTTGGCGTACTCGGGCGTGTGCCACTCGGACCTGCACATCTGGAAGGGGGACTTCCCTCTCGACCCCAAGCTGCCCTGTGTCGGTGGCCACGAAGGT…	:	99.92	1239	0	1	0	2440	0	+-	0	0	+-	0			Yes*
Ps_109125	1239	P7076	P7076_06571:132-1370 (-)	ATGCTGCGCATCGTGTCTCGCTTCAACCAGCCCGCGCGCCGCGTCGTGCAGACCTCGGCCAAGTCGCTCGCCGGCGCGCACAACATGCAGTGCCGCTGCGGCAACTGCTTCCAGCACCCCATGGGCTGCACGTGCCCTCGCTGCCAGTCGCGCTCTTTCTCGGTCAAGTCTCAGTCGCACTACGACATCCCCAAGACGCAGACGGCCGTGATCTTCGACAAGCTCAATGGCCCGCTGCAGGTCCGCAAGGACTGGCCGGTGACGCAGCAGAAGGAACTCAAGCCTGGCGAGGTGCTGGTGCGCTTGGCGTACTCGGGCGTGTGCCACTCGGACCTGCACATCTGGAAGGGGGACTTCCCTCTCGACCCCAAGCTGCCCTGTGTCGGTGGCCACGAAGGT…	:	99.92	1239	1	0	0	2448	0	+-	0	0	+-	0			Yes*
Ps_109126	756	P7076	P7076_05098:355-1110 (+)	ATGAAGGTGCTGGTGCCCGTGAAGCGCGTGGTGGACTACGCCGTCAAGATCCGCGTGGAGCCCAAGGGCGTGGACCTCAAGAACGTCAAGATGAGCATGAACCCCTTCTGCGAGATCGCCGTGGAGGAGGCCATCCGCCTCAAGGAGAAGAAGCTGGCCACCGAGGTCGTGGCCGTGTCCATCGGCCCCAAGCAGAGCCAGGAGACGCTGCGCACGGCGCTGGCCATGGGCGCGGACCGCGGCATCCACATCACCACGGACATGCGCACGGACCAGGAGCTGCAGCCGCTGGCCGTGGCCAAGCTGCTCAAGGAGGTCGTGGCCAAGGAGGAGCCGCAGCTCGTCATCTGCGGCAAGCAGAGCATCGACGCCGACGCCGCGCAGACGGGCCCCATGCTG…	:	99.87	756	1	0	0	1491	0	+-	0	0.0242	+-	0.0245	0.292398	0.323273	Yes
Ps_109127	1341	P7064	P7064_13661:130-1470 (+)	n.a.	:	100	1341	0	0	0	2658									No polymorphism
Ps_109127	1341	P7076	P7076_05543:80-1420 (+)	n.a.	:	100	1341	0	0	0	2658									No polymorphism
Ps_109132	516	P7064	P7064_26000:1368-1883 (-)	n.a.	:	100	516	0	0	0	1023									No polymorphism
Ps_109132	516	P7074	P7074_19083:3457-3972 (+)	n.a.	:	100	516	0	0	0	1023									No polymorphism
Ps_109132	516	P7076	P7076_06825:1869-2384 (-)	n.a.	:	100	516	0	0	0	1023									No polymorphism
Ps_109135	438	P7074	P7074_04494:249-686 (-)	ATGGCTACACGCCGATCGACTTCAGGAGTGCTAGTGCTGATGGACGGATGTCCTGTGATCTTCAATAGCAAGCGCCAAAATGCTGTCGCTCTCTCCACTGCTGAAGCTGAGTACATGGCCCTCGCTCTCGCAACGCAAGAGCTGCAGTGGTTTCGTCAGCTTCTCGCTGAAATGCATGTTGAAGTGCGTGCAACCATCCGGGTTCTCGTCGACAACCTAGCTGCGACTAGCATTGCCTGCAATCGCGGTTGCTCCGCTCGAGCTAAGCACATCGATCTTCGTCTGCATTTCGTTCGTGACCATGTTGATGCCGGTCACATCAAGATCGAGCACGTTCCGTCCTCAAGACAGCTCGCCGACTTCCTCACGAAGGCGTTGCCGACGCCACAGCTCATGAAG…	:	99.77	438	1	0	0	860	0	+-	0	0.0075	+-	0.0075	0.571429	0.317311	Yes
Ps_109135	438	P7076	P7076_10942:8884-9321 (-)	n.a.	:	100	438	0	0	0	868									No polymorphism
Ps_109136	1269	P7064	P7064_09134:44-1312 (+)	n.a.	:	100	1269	0	0	0	2516									No polymorphism
Ps_109141	1353	P7074	P7074_35448:5220-6572 (+)	n.a.	:	100	1353	0	0	0	2682									No polymorphism
Ps_109141	1353	P7076	P7076_03802:514-1866 (-)	n.a.	:	100	1353	0	0	0	2682									No polymorphism
Ps_109142	1457	P7064	P7064_00029:3008-4464 (-)	ATGGACTTCTACATCTACGGAGACGGTAGGAACAGCGCGGAGCCTGGCTACTATGCGGCCAAGTGGACTAATGCTAGGCCGTTGTTGTGGTCTTTTGAGCAGGGAATTTGACTGCTCAAGCTGCGGCCGAGTTCCTACCGAGGGCCTTCTCGCTGGACGAGGAGCTCAAGAAGATGGACACGGAGCGGCCGCCGGAGTCCATTCGCAGGGACGCCAAGATCTCGACGTCGGACATGGCGCTGCTCATCTACACGAGCGGCACAACCGGTTTGCCCAAGGCCGCTCGGGTCAACCACTTCAGCATCATTCTGCGCTCGCTGGCCTTCAAGTACTCGATGCATTTGTCCATGTACGACCGACTGTACTGCGCGCTGCCGCTCTACCACACGTCCGGAGGCA…	:	99.93	1457	1	0	0	2880	0.0009	+-	0.0009	0	+-	0	1.09	0.317311	Yes
Ps_109142	1457	P7074	P7074_35448:3026-4482 (-)	ATGGACTTCTACATCTACGGAGACGGTAGGAACAGCGCGGAGCCTGGCTACTATGCGGCCAAGTGGACTAATGCTAGGCCGTTGTTGTGGTCTTTTGAGCAGGGAATTTGACTGCTCAAGCTGCGGCCGAGTTCCTACCGAGGGCCTTCTCGCTGGACGAGGAGCTCAAGAAGATGGACACGGAGCGGCCGCCGGAGTCCATTCGCAGGGACGCCAAGATCTCGACGTCGGACATGGCGCTGCTCATCTACACGAGCGGCACAACCGGTTTGCCCAAGGCCGCTCGGGTCAACCACTTCAGCATCATTCTGCGCTCGCTGGCCTTCAAGTACTCGATGCATTTGTCCATGTACGACCGACTGTACTGCGCGCTGCCGCTCTACCACACGTCCGGAGGCA…	:	99.93	1457	1	0	0	2880	0.0009	+-	0.0009	0	+-	0	1.09	0.317311	Yes
Ps_109144	1613	P7074	P7074_02738:15733-17345 (+)	n.a.	:	100	1613	0	0	0	3198									No polymorphism
Ps_109144	1613	P7076	P7076_03474:24636-26247 (+)	ATGCCAATACCCTCTTTACTTGCATAGTACGTAATGTATCTACTCACATATTTACGTGTAACTTCAGGTTACTTAACCTCTCGTAGCCCAACCTGCCTGCGCTACCGTCGCCCGATCCTATCGAGTATCGCGACGCGAATCTTCTGCTTGGTCGGCGTCCACCGGCTTGGGCGCCGTCGTCACTGACTTTGCCATTCGCCCCGAGCTCCGCAAGACCGACCCCCGCATCCCCCTACCCGCCCCAATGCTCGCCCGCGCCTCCGCCCCCCTGCGCCGCGCCGCCGCCGGCGCCACGCGCAACGCCAGCACGATCCAGTCCATCCACGCGCGCGAGATCATCGACAGCCGCGGCAACCCCACGGTGGAGGTGGACCTGACGCTCTCGGGCAGCTCCGAGAT…	:	99.94	1613	0	1	0	3182	0	+-	0	0	+-	0			Yes*
Ps_109146	1344	P7064	P7064_19041:17-1360 (+)	n.a.	:	100	1344	0	0	0	2664									No polymorphism
Ps_109147	1401	P7076	P7076_03813:13082-14482 (+)	n.a.	:	100	1401	0	0	0	2777									No polymorphism
Ps_109149	609	P7064	P7064_12618:3525-4133 (-)	n.a.	:	100	609	0	0	0	1207									No polymorphism
Ps_109149	609	P7074	P7074_05954:2220-2828 (-)	ATGGCCCCGACCAAACCGAACCTGGAGGACCCGGAGGTCAAGAAGCAGGCGCTGGCCTCGCTGGCCAAGACCATCCCGGTCGTGCCCTTTAAGGGCGTCGAGTTCTTCGACGTGGGCGGCCTGCTGGCCAACCCGGAGAAGCTGCAGCTGACCTTCGACCTGTTCGTGCAGGCCGTGACGCCCTTCATGGACCAGGTGGACGCCATCGGCTGCTTCGACGCGCGCGGCTTCCTGTTCGCGCCCTACCTGGGCGCGCTCTTCCAGAAGCGCGTCTTCATGCTGCGCAAGCCCGACAAGATGCCGAGCGTGAGCGACACGATCGAGTATTTCAAGGAGTACAAGGGCGACAACAGCGAGGGCGGCGACCACCTGAGCATCCAGGCGTACGCCGTCAACAAG…	:	99.84	609	1	0	0	1199	0	+-	0	0.0251	+-	0.0252	0.2849	0.319235	Yes
Ps_109149	609	P7076	P7076_05204:3113-3721 (-)	n.a.	:	100	609	0	0	0	1207									No polymorphism
Ps_109150	1747	P7064	P7064_12618:1298-3043 (-)	ATGCTGCGCCTGACCTCCCTCCACGCCTCCAGAGCCGCGCGCCTGCCGCTCCCGCGGGCGCTGAGCGCGCGCTTCGCTTCTTCGCACCACAAGGTCTTCCCGGACGCCGACTCGGCGGTGCGGGACATCCCGTCGCGTGCCAAGCTCGTCGTGGGAGGCTTCGGCCTCTGCGGCATCCCTGAGAGCAGCATCCAGGCGCTCGTGAAACAGGTTAGGCTAGTGCTAACCTGGAGGGTGTTGCGAGTGTTTAGAGACAATACGTAATCATTTGCATGTTCATCTTGTGTTGCAGGGAGCCAAAGACTTGACCTGCGTATCCAACAACGCCGGCGTGGACGACTTCGGGCTCGGGCTGCTGTTGCAAACGCGCCAGGTTAAGCGAATGATCTCGTCCTACGT…	:	99.94	1747	0	1	0	3447	0	+-	0	0	+-	0			Yes*
Ps_109150	1747	P7076	P7076_05204:886-2632 (-)	n.a.	:	100	1747	0	0	0	3463									No polymorphism
Ps_109153	944	P7064	P7064_06401:5544-6487 (+)	ATGCAGATCCTCGAGTCCGTCGACGCCTTCCGCCAGGCGCGACGCGCGCTGCCGCCCAACGCCACGCTGGGACTCGTGCCCACCATGGGGGTAACGGATACTTTATGATGCACCACCATAAAGATTCTCCCGCTAACTATTATAATTATTTTACTTTTATTTATATGCAGGGCCTGCACGCCGGCCACATGTCGTTGGTGCAGGAGGCCAAGCGCTCGTGCGACTTCGTGGCCTCCAGCATCTTCGTGAACCCGGCGCAGTTCAGCCCTAACGAGGACTACTCCAAGTACCCGCGCACGTTCGAGAAGGACGTGGCGCTGCTGCAGCAGCAGGGCGTGGACCTCGTCTTCTTCCCGTCCGCGAACGAGATGTACTCGCCGCACCACCGCTGCTACGTGG…	:	99.79	944	2	0	0	1855	0.0017	+-	0.0017	0.0038	+-	0.0038	0.847826	0.613944	Yes
Ps_109153	944	P7074	P7074_19460:4064-5008 (+)	ATGCAGATCCTCGAGTCCGTCGACGCCTTCCGCCAGGCGCGACGCGCGCTGCCGCCCAACGCCACGCTGGGACTCGTGCCCACCATGGGGGTAACGGATACTTTATGATGCACCACCATAAAGATTCTCCCGCTAACTATTATAATTATTTTACTTTTATTTATATGCAGGGCCTGCACGCCGGCCACATGTCGTTGGTGCAGGAGGCCAAGCGCTCGTGCGACTTCGTGGCCTCCAGCATCTTCGTGAACCCGGCGCAGTTCGGCCCTAACGAGGACTACTCCAAGTACCCGCGCACGTTCGAGAAGGACGTGGCGCTGCTGCAGCAGCAGGGCGTGGACCTCGTCTTCTTCCCGTCCGCGAACGAGATGTACTCGCCGCACCACCGCTGCTACGTGG…	:	99.89	945	0	1	0	1857	0	+-	0	0	+-	0			Yes*
Ps_109153	944	P7076	P7076_05136:317-1260 (-)	ATGCAGATCCTCGAGTCCGTCGACGCCTTCCGCCAGGCGCGACGCGCGCTGCCGCCCAACGCCACGCTGGGACTCGTGCCCACCATGGGGGTAACGGATACTTTATGATGCACCACCATAAAGATTCTCCCGCTAACTATTATAATTATTTTACTTTTATTTATATGCAGGGCCTGCACGCCGGCCACATGTCGTTGGTGCAGGAGGCCAAGCGCTCGTGCGACTTCGTGGCCTCCAGCATCTTCGTGAACCCGGCGCAGTTCAGCCCTAACGAGGACTACTCCAAGTACCCGCGCACGTTCGAGAAGGACGTGGCGCTGCTGCAGCAGCAGGGCGTGGACCTCGTCTTCTTCCCGTCCGCGAACGAGATGTACTCGCCGCACCACCGCTGCTACGTGG…	:	99.79	944	2	0	0	1855	0.0017	+-	0.0017	0.0038	+-	0.0038	0.847826	0.613944	Yes
Ps_109154	1453	P7076	P7076_05796:3258-4710 (+)	n.a.	:	100	1453	0	0	0	2880									No polymorphism
Ps_109155	2391	P7064	P7064_17514:2468-4858 (-)	ATGTACGTCATCAAGCGCGACGGGCGCCAGGAGGACGTCAAGTTCGACAAGATCACGGCGCGCATCACCAAGCTCTGCTACGGGCTCAACCCGGACTACGTGGACGCCATCAAGATCTCGCAGAAGGTCGTGGCGGGCGTGTACCCGGGCGTCACCACCTCGGAGCTGGACGAGCTGGCGGCCGAGACCGCCGCGTATCAGAGCACGCAGCACCCGGATTTCTCTAAACTGGCGGCAAGAATTGCCGTCTCTAACCTGCACAAGAACACCAACAAGGTGTTCAGCGACAACATCGAGGTCTTCCACAAGAACATCCACGAGAAGACGGGCGCGGCGGCCCCGCTCATCGCTGATGACGTATACGAGATCGTCATGCAGCACAAGGACGAGCTCAACTCG…	:	99.79	2392	3	2	0	4688	0.0005	+-	0.0005	0.0045	+-	0.0045	0.724138	0.376992	Yes
Ps_109155	2391	P7076	P7076_06784:2113-4503 (+)	n.a.	:	100	2391	0	0	0	4740									No polymorphism
Ps_109156	537	P7064	P7064_09205:2649-3185 (-)	ATGGGACCAATGCAACAGGCGTCAAAAGGCGGCGCTCGGTATATCGTTACCTTCATTGATGATTTTTCGCGGTACGTGCATGTATTCCTGCTGTCGTCGAAGACTCAAGTGTTCACGTGTTTTGTGGAGTTCAAGAACCTCGTCGAAATGCAGACTGGGGCGCGCGTGAAGTGCCTACGCAGTGACAACGGCACGGAGTACATCAACAAGCGGTTCCGCAGCTTCTGCAGTTCGTATGGTATCGTCCAGCAAACGAGTGCACCCTACAGCCCGCAACAGAATGGCCTCGCTGAAAGAATGAACAGAACGATCGTCGAGATGGCCAGGTCCATGGTGCACTACATGGGACTTGACCTGGAGTGGTGGGGTGAAGCTGTAAACGCTGCCGTCTACACAATC…	:	99.81	537	1	0	0	1057	0.0025	+-	0.0025	0	+-	0	1.25	0.317311	Yes
Ps_109156	537	P7074	P7074_27625:869-1405 (+)	ATGGGACCAATGCAACAGGCGTCAAAAGGCGGCGCTCGGTATATCGTTACCTTCATTGATGATTTTTCGCGGTACGTGCATGTATTCCTGCTGTCGTCGAAGACTCAAGTGTTCACGTGTTTTGTGGAGTTCAAGAACCTCGTCGAAATGCAGACTGGGGCGCGCGTGAAGTGCCTACGCAGTGACAACGGCACGGAGTACATCAACAAGCGGTTCCGCAGCTTCTGCAGTTCGTATGGTATCGTCCAGCAAACGAGTGCACCCTACAGCCCGCAACAGAATGGCCTCGCTGAAAGAATGAACAGAACGATCGTCGAGATGGCCAGGTCCATGGTGCACTACATGGGACTTGACCTGGAGTGGTGGGGTGAAGCTGTAAACGCTGCCGTCTACACAATC…	:	99.81	537	1	0	0	1057	0.0025	+-	0.0025	0	+-	0	1.25	0.317311	Yes
Ps_109156	537	P7076	P7076_07675:1720-2256 (+)	n.a.	:	100	537	0	0	0	1065									No polymorphism
Ps_109157	1140	P7064	P7064_10658:2624-3763 (-)	ATGCTGTACTTCTTGACGCTAACCCAGCGCTGCAACTTGGCCTGCACGTACTGCGGGTCGTCCGAGGAGCTGGACATCGAGGACTTGATCGACCCTCTCGACTGCAAGTACAAGGTGGACGCTCTGGACAAGCTCACGACCCCCCTCAAGAACGAACAGGAGCCCTTCGCTATCTGCTTCTATGGCGGCGAGCCGCTGCTGCAGCTGCGCCAGATCAAGAAGGTGCTAGCCCAGCACGAGGGCAGTAACACCAAATTCGTGCTGCAGACCAACGGCACCAAGCTCAACCGCACGCCCACTGCGGTGGTGAACAAGATGGACACGATCTTGATCTCAGTGGATGGAGGTGAGAAGGTCACGGACACCAACCGTGGGGCGGGGACTTGGCGCCAAGCCATC…	:	99.91	1140	1	0	0	2252	0	+-	0	0.0059	+-	0.0059	0.628931	0.317311	Yes
Ps_109157	1140	P7074	P7074_03994:2766-3905 (+)	ATGCTGTACTTCTTGACGCTAACCCAGCGCTGCAACTTGGCCTGCACGTACTGCGGGTCGTCCGAGGAGCTGGACATCGAGGACTTGATCGACCCTCTCGACTGCAAGTACAAGGTGGACGCTCTGGACAAGCTCACGACCCCCCTCAAGAACGAACAGGAGCCCTTCGCCATCTGCTTCTATGGCGGCGAGCCGCTGCTGCAGCTGCGCCAGATCAAGAAGGTGCTAGCCCAGCACGAGGGCAGTAACACCAAATTCGTGCTGCAGACCAACGGCACCAAGCTCAACCGCACGCCCACTGCGGTGGTGAACAAGATGGACACGATCTTGATCTCAGTGGATGGAGGTGAGAAGGTCACGGACACCAACCGTGGGGCGGGGACTTGGCGCCAAGCCATC…	:	99.74	1140	3	0	0	2236	0.001	+-	0.001	0.0121	+-	0.0086	0.497738	0.199822	Yes
Ps_109157	1140	P7076	P7076_03283:13940-15079 (-)	n.a.	:	100	1140	0	0	0	2260									No polymorphism
Ps_109158	870	P7064	P7064_18187:265-1133 (+)	ATGCCAATGCGCGACGTGGCTCTGGGCGCGCTGTCGGGCGCGTTGCTGTCCGTGTTCGTCTCTCAGGTGGTGCTCCCTCGCCTCCGCACTCGCCAGCTGCGCGCGCAGGCCTCCAATGGCACCGTGTACCTCGTGGGCGCCGGTCCGGGCGACCCGGAGCTGCTGACGCTCAAGGCGCGTCGGCTGCTGGCCAGCGCGACGGTCGTGGTGGTGGACGACCTCGTGGGGCCCGAAGTGTACGCGCTGATCCCCAAGGACTGCGAGATCATCTACGTGGGGAAGCGCGGGGGCAAGAAGGACTCGGCCAAGCAGGTGGACATCGACGCCATCCTGGTGAGCAAGTGTCGGCTCGGCCACATTGTCGTCCGCCTCAAGGGAGGGGACCCCATGGTCTTCGGC…	:	99.89	870	0	1	0	1709	0	+-	0	0	+-	0			Yes*
Ps_109158	870	P7074	P7074_19513:112-981 (+)	n.a.	:	100	870	0	0	0	1725									No polymorphism
Ps_109158	870	P7076	P7076_03283:10024-10893 (-)	n.a.	:	100	870	0	0	0	1725									No polymorphism
Ps_109160	579	P7064	P7064_17809:1043-1621 (-)	n.a.	:	100	579	0	0	0	1148									No polymorphism
Ps_109160	579	P7074	P7074_17497:196-774 (+)	ATGAACGCGCCCGAGGCGGCGCCTGTGGCCTACGACGCCGTGGTGCCCACACCCGCGCAGCCGCGGCCGCGCGCCTTCCTGGACGTGAGCATCGGCGGCGCTAAGGCCGAGCGCATCGTCGTGGAGCTGGCCAAGGACATCGTGCCGCAGACGGCCACCAACTTCCTCAAGATGTGCACGGACGGTTTCAAGTCCAAGTCGCTGGGCTCCGGCTCGTACAAGAACTCCAAGTTCCACAACGTCACCAAGGGCGTGTACCTCGTGGGCGGCGACGTGCTCCAGGGCGACGGCACGGGCGGCCACGCCGCGCTGGAGGAGAACCAGCGCTACTTCGACGACGAGAACTACGCGCTGCAGTTCTCGGAGGAGGGCGTGCTGGGCATGGCCAACGCCGGCATC…	:	99.83	579	1	0	0	1140	0	+-	0	0.0189	+-	0.0189	0.346021	0.317311	Yes
Ps_109160	579	P7076	P7076_06286:35051-35629 (+)	n.a.	:	100	579	0	0	0	1148									No polymorphism
Ps_109161	2119	P7074	P7074_17497:1440-3558 (-)	ATGTCAACTTGCAGCAGTACGCTGCGACTGCTATCTGAACTGGTTCCGTGGCGCGCGTCGCGCCGAAGTATCGCTGTCCATTGCCTGCAGAAGCACGCGCTCGGCACTCGTGGCGGTGTCGATAGCAGCTCGCTGGGCGGGTCGACATGGCCTGCATTGCATTGCGTGTACTGCCTGCACCATGAGGAGTCACAGGCCTATCCGTTGCCAGCTTCAACATCTGCGCGAAACTTCCACGTCGGGCTCGACGCGCAATATGCGCGTGCCGCCCCGAGTAAATCCGACGTGACTTGGCCTCAGTATGGTGCAGGTTTTTTGCTCCCATCGACGCAAGTGCGTAGCCGCCCAAGCTGAATTTCAGCCAATGGCGGGCCCGCGTGGCTCTGATCTTTTGAGTCG…	:	99.91	2119	2	0	0	4185	0.0017	+-	0.0012	0	+-	0	1.17	0.15658	Yes
Ps_109161	2119	P7076	P7076_06286:36293-38411 (-)	n.a.	:	100	2119	0	0	0	4201									No polymorphism
Ps_109162	1533	P7076	P7076_06286:45066-46598 (-)	n.a.	:	100	1533	0	0	0	3039									No polymorphism
Ps_109163	1193	P7064	P7064_19121:1923-3115 (-)	n.a.	:	100	1193	0	0	0	2365									No polymorphism
Ps_109163	1193	P7074	P7074_19725:712-1904 (-)	n.a.	:	100	1193	0	0	0	2365									No polymorphism
Ps_109163	1193	P7076	P7076_06286:47213-48405 (+)	n.a.	:	100	1193	0	0	0	2365									No polymorphism
Ps_109164	1003	P7064	P7064_10523:3010-4012 (-)	n.a.	:	100	1003	0	0	0	1988									No polymorphism
Ps_109164	1003	P7076	P7076_06286:55552-56554 (+)	n.a.	:	100	1003	0	0	0	1988									No polymorphism
Ps_109165	1011	P7064	P7064_21203:187-1197 (-)	n.a.	:	100	1011	0	0	0	2004									No polymorphism
Ps_109165	1011	P7074	P7074_23495:166-1175 (-)	ATGGTGGGCTACACTATCAACACCAACGGACAGGAAATCGGGTTCGTGGCAATGGCCTCAGTTGAAATTCCCGAGTGTCCAGAGCTTTCGGAGTCTCTGAAACTGACGCGGGTGCGGATGAAGCGCACGATGCTGGTCATCCCAGCTGCTGACACCCCGAAGGCGACCTCGGAGGTCTTTGCCATGGGCGCCACTGAGGCAAACATGTCGTCAATTATCGCTCACGCGCAGTACCGATTAAACATGGCCGTCCTCAACGATATTTCGCTGGTGATCGACTCGCAGAACATCGCGACCCAAACGTTGGCCCTCCGCAAGAACTGGGTGCCGGACGCAAGCCGCCCCTCGTGCAGCATTTGCAGTCGCAAGTTCCACTTCATGTTTCGGCGGCGGCACCAC…	:	99.8	1011	1	1	0	1980	0	+-	0	0.0043	+-	0.0043	0.699301	0.317311	Yes
Ps_109165	1011	P7076	P7076_06286:63315-64325 (-)	n.a.	:	100	1011	0	0	0	2004									No polymorphism
Ps_109166	1193	P7064	P7064_00950:4239-5432 (-)	ATGGCGGCGCGCAAGTTGGACGGCAAGACGGCGGTGGGCTCCTGGCAGGGCGAGAACATCCTGTCCATCGCCCAGTTCGGCAAGCAGAGCGCGCAGTAAGTAGCGCCTCCAGTTCTCGATTCCTGCAGTGCAGTGTGTCAGTCAATGGCTCACCCTTGTGCTCCGTCGCAGGCGCGTGCTCGATGTGGCCGACGAGATGAAGAACATGGTCAAGACGCAGGGCGCGAGCGACCTGCTCAAGGGCAAGGTACGCCCAGTTGCAGCATAAGATGGTGCTGGTGGTGGTAGCTTATATGACCTGCTCCTGCTCTTGTAGCTGCTGGCCAACGTGTTCATGGAGCCGTCCACGCGCACGAGCAGCTCATTCCAGGCGGCCATGAAGCGTCTCGGCGGCCTCGT…	:	99.92	1194	0	1	0	2351	0	+-	0	0	+-	0			Yes*
Ps_109166	1193	P7074	P7074_12224:167-1359 (+)	ATGGCGGCGCGCAAGTTGGACGGCAAGACGGCGGTGGGCTCCTGGCAGGGCGAGAACATCCTGTCCATCGCCCAGTTCGGCAAGCAGAGCGCGCAGTAAGTAGCACCTCCAGTTCTCGATTCCTGCAGTGCAGTGTGTCAGTCAATGGCTCACCCTTGTGCTCCGTCGCAGGCGCGTGCTCGATGTGGCCGACGAGATGAAGAACATGGTCAAGACGCAGGGCGCGAGCGACCTGCTCAAGGGCAAGGTACGCCCAGTTGCAGCATAAGATGGTGCTGGTGGTGGTAGCTTATATGACCTGCTCCTGCTCTTGTAGCTGCTGGCCAACGTGTTCATGGAGCCGTCCACGCGCACGAGCAGCTCATTCCAGGCGGCCATGAAGCGTCTCGGCGGCCTCGT…	:	99.83	1193	2	0	0	2349	0.0013	+-	0.0013	0.0048	+-	0.0048	0.763514	0.481551	Yes
Ps_109166	1193	P7076	P7076_09768:11205-12397 (-)	n.a.	:	100	1193	0	0	0	2365									No polymorphism
Ps_109167	508	P7064	P7064_13397:103-610 (+)	n.a.	:	100	508	0	0	0	1007									No polymorphism
Ps_109167	508	P7076	P7076_07850:6941-7448 (-)	n.a.	:	100	508	0	0	0	1007									No polymorphism
Ps_109168	411	P7076	P7076_06861:16370-16780 (-)	n.a.	:	100	411	0	0	0	815									No polymorphism
Ps_109169	1058	P7076	P7076_06438:27865-28922 (+)	n.a.	:	100	1058	0	0	0	2097									No polymorphism
Ps_109170	339	P7064	P7064_15395:4179-4517 (+)	n.a.	:	100	339	0	0	0	672									No polymorphism
Ps_109170	339	P7074	P7074_18855:613-951 (-)	n.a.	:	100	339	0	0	0	672									No polymorphism
Ps_109170	339	P7076	P7076_06438:29631-29969 (-)	n.a.	:	100	339	0	0	0	672									No polymorphism
Ps_109171	1305	P7064	P7064_19725:959-2263 (-)	ATGAGCGCCCCCATCCTCTCCATCGACACGCAGCACGAGGACATGATCGTACGTCGTGTGCACTCTGTCCTCCCTCTTTCCGCACGCTCTTGCGGCGCCTCTAACGCCCATAAACTACTGCCAATTGGACTAATTCCCACCTCTCATCGGTTTAACAGCACGATGCGCAGCTGGACTACTACGGCAAGCGTCTGGCCACGTGCTCCTCGGACCGCACCATCAAGGTGTACGACGTCACGGGCGACGTGCAGAACAACGAGCAGATCTTGACGGGGTACGTGCGTAGCTCAGTAGCTCTTGGATCTATTGACAATTATTTATTGCGCGGCGACTAAGTAATTGTTCTTGATACTGTGTTGCCGGGTAAATTAGACACGAGGGCCCCGTGTGGCAGGTGGC…	:	99.92	1305	1	0	0	2579	0	+-	0	0	+-	0			Yes*
Ps_109171	1305	P7076	P7076_07199:8374-9678 (-)	n.a.	:	100	1305	0	0	0	2587									No polymorphism
Ps_109173	318	P7064	P7064_13009:8093-8410 (-)	n.a.	:	100	318	0	0	2e-180	630									No polymorphism
Ps_109173	318	P7074	P7074_25662:217-534 (+)	n.a.	:	100	318	0	0	2e-180	630									No polymorphism
Ps_109174	931	P7064	P7064_13009:3742-4672 (-)	n.a.	:	100	931	0	0	0	1846									No polymorphism
Ps_109178	1131	P7076	P7076_01296:9029-10159 (-)	n.a.	:	100	1131	0	0	0	2242									No polymorphism
Ps_109179	888	P7076	P7076_10992:26328-27215 (+)	n.a.	:	100	888	0	0	0	1760									No polymorphism
Ps_109182	966	P7074	P7074_16618:84-1049 (-)	n.a.	:	100	966	0	0	0	1915									No polymorphism
Ps_109182	966	P7076	P7076_17911:1720-2685 (-)	n.a.	:	100	966	0	0	0	1915									No polymorphism
Ps_109185	1395	P7064	P7064_03217:1319-2712 (+)	ATGGTTGAAGGTTCACTGCCATATTTTCGGATCGACAAGATGGCGAGTATACGATCGACCTCAGCGGTGCGTGAGTACGCCGACTGCCTCGCCGCGGCGCCCTTGTATCAATGACGAACATTTTCCGGCTCAGACGACCAGGAACACTGCATGTGGAGGACGTCGTGCTGCCGGGCTGCGCCGCTGCGCTGACGAAGCTGCTGGCCCAGCGCGACATCGGCGTGCGCTTCGGTGCGTGACGGAAGCCCAATGTTGAATCATCTACAGTGGCTGCACAACTCCATCGATTCACGCTCCGTTCTGCGTCATCCGTGACAGTGACCAATACGACGACCAAGTTCCGTCGGGAGCTGGTGCGTTACCAATACGTGACGACAGACAGAAGCCAGCGACTAACAG…	:	99.93	1395	0	1	0	2750	0	+-	0	0	+-	0			Yes*
Ps_109187	2578	P7064	P7064_19432:1137-3714 (+)	ATGCTGCTCCGCTGCGTGCGTCCGCTGCGCGCGGCGTCATTGTCGTCGGCCGCCGCCTCTCGCCGCTCCGCGCTCTTCTGGCGCAGCTTCGCCTCTGCGTCCGCCAACTCGCTGGAAGTCTGCGTGCGCGAGCGCCAGCTGCCGCCCTTCGAGCGTCTGCAGCTGGCGGAGATCGAGCCGGCGGTTACTACGGCCGCCGCTGACTTCACGCACGACCTGCGCGAGCTGGAGAAGAAGCTGCAGAGCGCGGGCAAGAGCGTGCAGCTCGCTGATGTCGTGGACCCGCTGGAGGTGCAGGGCGACGCGCTGGGCCGCATGTGGGGCATCGTGGGCCACCTCATGAGTGTGCGCAACTCGGAGGAGCTGCGCGCCGTGCACGACAAGCTGCAGCAGCTGGTG…	:	99.92	2578	2	0	0	5095	0	+-	0	0.0032	+-	0.0032	0.757576	0.317311	Yes
Ps_109187	2578	P7076	P7076_03196:52340-54917 (-)	ATGCTGCTCCGCTGCGTGCGTCCGCTGCGCGCGGCGTCATTGTCGTCGGCCGCCGCCTCTCGCCGCTCCGCGCTCTTCTGGCGCAGCTTCGCCTCTGCGTCCGCCAACTCGCTGGAAGTCTGCGTGCGCGAGCGCCAGCTGCCGCCCTTCGAGCGTCTGCAGCTGGCGGAGATCGAGCCGGCGGTTACTACGGCCGCCGCTGACTTCACGCACGACCTGCGCGAGCTGGAGAAGAAGCTGCAGAGCGCGGGCAAGAGCGTGCAGCTCGCTGATGTCGTGGACCCGCTGGAGGTGCAGGGCGACGCGCTGGGCCGCATGTGGGGCATCGTGGGCCACCTCATGAGTGTGCGCAACTCGGAGGAGCTGCGCGCCGTGCACGACAAGCTGCAGCAGCTGGTG…	:	99.96	2578	1	0	0	5103	0	+-	0	0.0032	+-	0.0032	0.757576	0.317311	Yes
Ps_109188	2232	P7064	P7064_15916:3339-5569 (-)	ATGATCACGCTGGAGGAGGGCTGGGACCAGGAGATCAAGCCCAAGGCCATCGACGTGCTGCTGGACATCCTGGACAAGGGCTTCGACCAGGTGAAGGTGTCGCCCTTCCCGCCCAACGCCTTCATGCCCATCTACACGACGTGCTACAACATGTGCACGCAGCGCTCGCCGTACAACTTCTCAGAGCAGCTCTACGACCGCCACGGCCAGACGTTCGACGCATACCTGGAGAAGAAGGTGCTGCCCAGTCTGGAGCAGGCCCACGACGAGTTCTTCCTGCAGGAGCTGGTCAAGCGCTGGACCAACCACAAGCTCATGATGAAGTGGATGACGCGCTTCTTCATGTACCTGGACCGCTACTACGTCAAGCACCACTCGCTCCCGACGCTGGACGACGCC…	:	99.96	2232	0	1	0	4409	0	+-	0	0	+-	0			Yes*
Ps_109188	2232	P7076	P7076_03196:19433-21664 (-)	n.a.	:	100	2232	0	0	0	4425									No polymorphism
Ps_109191	2384	P7076	P7076_10478:4599-6982 (+)	ATGATTGGCTCCTCTCCCCCAACATTCAAGATACTTCTCCCTCTTCAACTCTGTTCATGCGTGTCAGTCGGCAAATTGCCTTCAAGCGCTCAAGACCAACACTCTCGAATCAATGCTCGCGCTGTCCCGCGCCACCCTGCGCCCGACGCCGCGCTCGCTGCAGCTCGCGCGCCGCGGCCTGGCGTCCATGGGCCAGTCGCAGCCGTGGATCAACCCGGAGAACGTGCCGCAGGGCGAGAGCCTCAAGAAGTTCGGCCGCGACCTGACGGAGATCGCCAAGGCCGGCGCCCTGGACCCCGTGATCGGGCGCGAGGACGCCATCCGCCGCGCCACGCAGATCCTGTCGCGCCGCACCAAGAACAACCCGATCCTGATCGGCGAGCCGGGCGTGGGCAAGAC…	:	99.96	2384	1	0	0	4718	0	+-	0	0.0022	+-	0.0022	0.819672	0.317311	Yes
Ps_109192	762	P7064	P7064_08782:4556-5318 (+)	ATGAGCTGCTGCCCCGTGAACATGGAGCCCGCGAGGGCCACCGCCCCCGCCTCGGGCGCGATCAAGACCTTCCGCCAGACTAAGCTCTTTGTGACAGGCCCCGCCAAGGCCAAGGCCGGCGTGCTGTCGCTCCCGGACATTTTCGGCATCGACAGCGGCCGCGTCCAGCAAGACGCCGAGGCGCTAGGCAAGCTGGGCTACGCGGTGGTGGTCGTGGACGCCGCCGACGGGGACTACAAGACGCCCGACAACAAGGGCGACATGGCCGCGTGGCTCAACAAGTACAGCTTCGACAACTTCGCGGGCGCGCGCATCGCCGACGCCATCGCGTACCTGCAGCAGGAGGCCGGCGTGGAGACCATCAGCAGCTACGGCTACTGCTGGGGCGGCTACCTGGGC…	:	99.87	763	0	1	0	1497	0	+-	0	0	+-	0			Yes*
Ps_109192	762	P7074	P7074_04910:2921-3682 (+)	n.a.	:	100	762	0	0	0	1511									No polymorphism
Ps_109192	762	P7076	P7076_04643:4268-5029 (-)	n.a.	:	100	762	0	0	0	1511									No polymorphism
Ps_109193	253	P7064	P7064_19150:2558-2810 (-)	n.a.	:	100	253	0	0	1e-141	502									No polymorphism
Ps_109193	253	P7074	P7074_19103:1274-1526 (-)	n.a.	:	100	253	0	0	9e-142	502									No polymorphism
Ps_109193	253	P7076	P7076_07614:17369-17621 (+)	n.a.	:	100	253	0	0	1e-141	502									No polymorphism
Ps_109194	882	P7064	P7064_03904:899-1780 (+)	n.a.	:	100	882	0	0	0	1748									No polymorphism
Ps_109194	882	P7076	P7076_08220:2193-3074 (-)	n.a.	:	100	882	0	0	0	1748									No polymorphism
Ps_109195	477	P7064	P7064_03904:2334-2810 (-)	ATGCAGCAGGAGCGAGAGAGCGCGGAGCTGTGCCTGAACGGCTGCGGCTTCTTCGGCGCGCCCGGCAGCGGCGGCATGTGCTCCGTGTGCTGGAAGAAGACCATGTCGGACCGCCAGGCGGCGGCGGCGCAGTCCCCGCGCGCGGCGGAGCAGAAGGTGGACGAGGCGGCCAAGCTGGAGACGGCGGTGCCCGCCGAGACCGCGGACAACCAGAGCGTGGCCCCCAGGGACGTGGCGGCGGCCGAGGAGGAAAGGCCGGCGGAAAAGCTCGTGCAGAAGAACAAGAAGCGCTGCTGGGAGTGCAAGAAGAAGGTGGGCCTCACGGCCATCGAGTGCCGCTGCGGCTACGTGTTCTGCAGCAGCCACCGGTACGCGGACCAGCACAACTGCAGCTTCGAC…	:	99.79	477	1	0	0	938	0	+-	0	0.0316	+-	0.0319	0.240385	0.321883	Yes
Ps_109195	477	P7076	P7076_08220:1163-1639 (+)	ATGCAGCAGGAGCGAGAGAGCGCGGAGCTGTGCCTGAACGGCTGCGGCTTCTTCGGCGCGCCCGGCAGCGGCGGCATGTGCTCCGTGTGCTGGAAGAAGACCATGTCGGACCGCCAGGCGGCGGCGGCGCAGTCCCCGCGCGCGGCGGAGCAGAAGGTGGACGAGGCGGCCAAGCTGGAGACGGCGGTGCCCGCCGAGACCGCGGACAACCAGAGCGTGGCCCCCAGGGACGTGGCGGCGGCCGAGGAGGAAAGGCCGGCGGAAAAGCTCGTGCAGAAGAACAAGAAGCGCTGCTGGGAGTGCAAGAAGAAGGTGGGCCTCACGGCCATCGAGTGCCGCTGCGGCTACGTGTTCTGCAGCAGCCACCGGTACGCGGACCAGCACAACTGCAGCTTCGAC…	:	99.79	477	1	0	0	938	0	+-	0	0.0316	+-	0.0319	0.240385	0.321883	Yes
Ps_109196	1251	P7064	P7064_11127:2347-3597 (+)	n.a.	:	100	1251	0	0	0	2480									No polymorphism
Ps_109196	1251	P7076	P7076_06708:2341-3591 (+)	n.a.	:	100	1251	0	0	0	2480									No polymorphism
Ps_109198	714	P7074	P7074_08432:962-1675 (+)	n.a.	:	100	714	0	0	0	1415									No polymorphism
Ps_109198	714	P7076	P7076_00412:3078-3791 (+)	n.a.	:	100	714	0	0	0	1415									No polymorphism
Ps_109199	517	P7064	P7064_08664:1109-1624 (-)	ATGAATCTCCGACGTCTCGTCGTCGCGGCTGTGGCTTTCCTCACCGCCTCGCACGCTTCCGTCATCGACCACGACCAGGTCGTGCCGTTCGCACAGCCCACACCGACCTCGACGTCTCAAACCGCTGCGTCAAATTCAAGCCCCAGCTCCACATCACGAACGGCTGCCACCCGTACCCTGCTGTCGATGCGGACGGCAACACCAGCGGTGGTCTCAACCCGACGGGGTCGTCCAGCGCTGGCTGCAAAGGCTCGGGCTACGGCAGCCAGATCTACGGACGCTCGACGTGGTACAACGGCGTCTGGGCCATCATGTACTCCTGGTACTTCCCCAAGGACTCGCCGGCGTCAGGCTTTGGCCACCGCCACGACTGGGAGCACATCGTGGTCTGGCTGAACA…	:	99.81	517	0	1	0	1009	0	+-	0	0	+-	0			Yes*
Ps_109199	517	P7076	P7076_00412:1713-2229 (+)	n.a.	:	100	517	0	0	0	1025									No polymorphism
Ps_109200	703	P7076	P7076_00412:297-999 (-)	ATGAACCTCCGTGCGTTCTTCACTGCGGCCGCAGCCTCACTCGCTCTCACCCAAGCCGACGTGATCTCGCACGACCAGGTCGTTCCATTCGCTCAGCCCACAGCTTCGACAGCGGAGTAGGCGGCAGGCATCAAGTTCAAGCCGCAGATCCGGCTGGCACCCCTACCCAGCCGTCGACAAGGACGGCAACACGAGTGGGGGACTCAAACCCACGGGCTCATCTAGCGCCGGCTGCAAGGGGTCCGGGTACGGCAGCCAGATCTACGGCCGCATCACGACGTTCAATGGCGTCTACGCTCTCATGTACTCGTGGTACTTCCCCAAGGACTCTCCGATCTCGGGACTGGGCCACCGCCACGACTGGGAGCATGTGGTCGTGTGGGTCGACGACATCACGCT…	:	99.72	703	2	0	0	1378	0.0036	+-	0.0026	0	+-	0	1.36	0.16617	Yes
Ps_109203	1086	P7064	P7064_08670:66-1151 (-)	n.a.	:	100	1086	0	0	0	2153									No polymorphism
Ps_109203	1086	P7074	P7074_08506:996-2081 (-)	AGCAAAAGCTCAAGTGACCCCCCTCTCCGTAAAGATGGCCGTCAAGTTCCTGAACCAGGGCGCCAAGATCCAGGAGTTCACCGTGGGCGGCCGCAACCTCGTGCTGGGCTTCCCCACGCCGGAGCTCTACATCCAGCACTGCGGCCCGCACTTCGGCGAGACCGTGGGCCGCATCGCCAACCGCGTGTCGGGCGCCAAGGTGGAGCTCAACGGCAAGTCCTACGACCTCATCGCCAACGACGGCGTCAACTCGCTGCACGGCGGCAACACGTGGGGGCTCAAGGACTTCGAGGGCCCCTTCGAGGTCAAGAACCACGAGGGCAAGGACGCCGTGCAGTACAAGCTCGTGAGCCCCGACGGAGACTCGGGATTCCCCGGCACGGTCGAGTTCACGGTCAC…	:	99.91	1086	1	0	0	2145	0.0016	+-	0.0016	0	+-	0	1.16	0.317311	Yes
Ps_109205	825	P7076	P7076_10336:20731-21555 (+)	n.a.	:	100	825	0	0	0	1635									No polymorphism
Ps_109206	4630	P7076	P7076_22013:1421-6050 (-)	ATGCCATTTCCCAACTGGAAGCGCCGCGGACAAGAGCCCGAAGAGGCCCCCGCCCTCCGCCTTCCGCCCGCCCTCGCTTCATCCCTCCCCCAAGATGCTTCGCCTGACGCACTCGGCGAAGCGCCGCGTGCCGCTGTACAAGGCCAGCGGCAACCGCCTGCTGGTGGCCGCGCGCGAGAAGGTGGACCGCCGCAACGCGCCGCGCTTCGAGACGCCCGCCGTGCTCGAGTTCGAGGACGGCTCGCGCTTCCACGGCGTGTCGTTCGGCGCCAAGAAGTCGATGGCCGGCGAGGTCGTCTTCACCACGGGCATGGTGGGCTACCCGGAGGCGCTCACGGACCCGTCCTTCAAGGGCCAGATCCTTAACATGACCTTCCCCATGATCGGCAACTACGGCGT…	:	99.96	4630	2	0	0	9162	0	+-	0	0.0032	+-	0.0023	0.757576	0.164133	Yes
Ps_109207	663	P7064	P7064_15715:5493-6155 (+)	n.a.	:	100	663	0	0	0	1314									No polymorphism
Ps_109207	663	P7074	P7074_19619:58-721 (-)	ATGCTTGCCTCCCGTGTGTTCTCGGCCGCCCGCCGCGCCGCCGGCACGCGCTCCATCGCGACCGTGAAGCTGCCCGACCTCGCCTACGACTTCGGCGCCCTGGAGCCGTCCATCTCGGGCCAGATCATGGAGATCCACCACCAGAAGCACCACCAGACGTACGTCAACAACTACAACGCCGCGCTCGAGCAGTATGCCGAGGCCGAGGCCAAGGGCGACCACGCCAAGCTGCTGAGCCTGCTGCCGGCGCTCAAGTTCAACGGCGGCGGCCACGTGAACCACTCCATCTTCTGGACCAACCTGGCGCCCGCCAACGAGAACGGCGGCGGCGAGCCCGAGGGCGAGCTGCGCAAAGCCATCGACCAGGAGTTCGGCAGCTTCGACAACTTCAAGAAGACC…	:	99.85	664	0	1	0	1300	0	+-	0	0	+-	0			Yes*
Ps_109207	663	P7076	P7076_01746:14723-15385 (+)	n.a.	:	100	663	0	0	0	1314									No polymorphism
Ps_109208	2747	P7074	P7074_21076:8406-11152 (-)	ATGTTTTTTATTGCACCGCAGTCGGAGGAGGACCGCAAGCTGAAGGAGGACCTGGAGACGGCCGTGGCGCGCGTGTGCGACAAGCAGGAGGAGCTGGGCGTCAAGCAGCTGGCGCTGGAGCTGCTGCGCCGCGAGATCCGCACGGCCACGTCGTCCATGACGTCGGTGCCCAAGCCGCTCAAGTTCCTGCGGCCCTCGTACGACGACCTCAAGGCCGCGTACGAGACGCTGCAGGCCGGGGAGACCCAGAAGCTTATGGCCGACGTGCTGGCCGTGCTGGCCATGACCATGGCCAAGGAGGGCAGCCGCGAGAGCCTCAAGTTTAAGCTGCTGGGCAACAGCACGGACCTGGGCTCGTGGGGCCACGAGTTCGTGCGCTCGCTGGCCGGGGAGGTTGGC…	:	99.75	2749	3	4	0	5364	0.0006	+-	0.0006	0.0011	+-	0.0011	0.954955	0.689861	Yes
Ps_109208	2747	P7076	P7076_03625:4045-6791 (-)	ATGTTTTTTATTGCACCGCAGTCGGAGGAGGACCGCAAGCTGAAGGAGGACCTGGAGACGGCCGTGGCGCGCGTGTGCGACAAGCAGGAGGAGCTGGGCGTCAAGCAGCTGGCGCTGGAGCTGCTGCGCCGCGAGATCCGCACGGCCACGTCGTCCATGACGTCGGTGCCCAAGCCGCTCAAGTTCCTGCGGCCCTCGTACGACGACCTCAAGGCCGCGTACGAGACGCTGCAGGCCGGGGAGACCCAGAAGCTTATGGCCGACGTGCTGGCCGTGCTGGCCATGACCATGGCCAAGGAGGGCAGCCGCGAGAGCCTCAAGTTTAAGCTGCTGGGCAACAGCACGGACCTGGGCTCGTGGGGCCACGAGTTCGTGCGCTCGCTGGCCGGGGAGGTTGGC…	:	99.93	2747	2	0	0	5430	0.0006	+-	0.0006	0.0011	+-	0.0011	0.954955	0.689861	Yes
Ps_109209	1665	P7074	P7074_06756:1225-2889 (-)	AACCAACCAAGTTGCAAGCCTGTCAAGCTTGCCCTCCCACGACCGGAAGCTTCTGCTCCTCGTTACCACTCAGCCAGAAGAACCAAGTCGCCAACCAGCCAGCCAACCAAGCATGCCGTCCGAAGCACTAACGGACCCGGTCTACTCCGAAGCCACAACGCCCAAGGGTGCCGACCTCGCCCCCGCGTACGACGAAGCCGCCGAGCGCAACGTCAAGCCCAACTGGATCCTGTACTCCAGTCTGCTCGTGGCGCTGCTGCAGCCCTTCCAGAGCGGGTGGTCGTCGTCCCAGACCAACCTCTCGCAGTACAGCAACACGGACGAGTGCAATGCGCGTCCCGTGGCCGAGGACACCTGTCTGATGTTCCCGGGCCACTCCAAGCTCGAGTGGACGTTCGC…	:	99.88	1665	2	0	0	3285	0.0021	+-	0.0015	0	+-	0	1.21	0.161513	Yes
Ps_109209	1665	P7076	P7076_03627:1164-2828 (-)	AACCAACCAAGTTGCAAGCCTGTCAAGCTTGCCCTCCCACGACCGGAAGCTTCTGCTCCTCGTTACCACTCAGCCAGAAGAACCAAGTCGCCAACCAGCCAGCCAACCAAGCATGCCGTCCGAAGCACTAACGGACCCGGTCTACTCCGAAGCCACAACGCCCAAGGGTGCCGACCTCGCCCCCGCGTACGACGAAGCCGCCGAGCGCAACGTCAAGCCCAACTGGATCCTGTACTCCAGTCTGCTCGTGGCGCTGCTGCAGCCCTTCCAGAGCGGGTGGTCGTCGTCCCAGACCAACCTCTCGCAGTACAGCAACACGGACGAGTGCAATGCGCGTCCCGTGGCCGAGGACACCTGTCTGATGTTCCCGGGCCACTCCAAGCTCGAGTGGACGTTCGC…	:	99.88	1665	2	0	0	3285	0.0021	+-	0.0015	0	+-	0	1.21	0.161513	Yes
Ps_109213	912	P7064	P7064_15064:929-1840 (-)	n.a.	:	100	912	0	0	0	1808									No polymorphism
Ps_109213	912	P7074	P7074_15675:285-1196 (+)	n.a.	:	100	912	0	0	0	1808									No polymorphism
Ps_109216	564	P7076	P7076_03300:144-707 (+)	n.a.	:	100	564	0	0	0	1118									No polymorphism
Ps_109217	513	P7064	P7064_19762:1272-1782 (+)	ATGCGTATTCACACGTGCTACTTCTGCTCGAGCCCCGTGTACCCGGGCCACGGCATCACGTTCGTGCGCAATGACAGCAAGATCTTCCGCTTCTGCCGCTCCAAGTGCCACAAGAACTTCAACCGCAAGCGCAACCCGCGCAAGGTGAAATGGACCAAGGCCTTCCGGAAGGCTGCGGGCAAGGAGATGGCCCTGGACACGACGTTCGACTTCGACAAGCAGCGCCACCGCGCCGTCAAGTACGACCGCGAGCTCATGGGCGCCACCATCCACGCCATCGAGCGCGTGACGCAGATCAAGGAGAAGCGCGAGGCCGTCTTCTACAAGAACCGCATGAAGGCAGCAAGGCCAAGGCCAAGGCGCGCGACATGCGCGAGCTGGAGCAGAACATCGAGCTCA…	:	99.61	513	0	2	0	985	0	+-	0	0	+-	0			Yes*
Ps_109217	513	P7074	P7074_19896:9426-9938 (-)	n.a.	:	100	513	0	0	0	1017									No polymorphism
Ps_109217	513	P7076	P7076_06536:21071-21583 (+)	n.a.	:	100	513	0	0	0	1017									No polymorphism
Ps_109218	1881	P7074	P7074_19896:7088-8968 (-)	n.a.	:	100	1881	0	0	0	3729									No polymorphism
Ps_109218	1881	P7076	P7076_06536:22042-23922 (+)	n.a.	:	100	1881	0	0	0	3729									No polymorphism
Ps_109219	1005	P7064	P7064_07275:4694-5698 (+)	ATGGCTCAAGTTGTCAAGATCCATGGCGAAGGAGGCGTGCGTCTCTAGGCGTACGAGCGCCCAGCCACAGGCCCTCGCGACATCGTCGTCAAGCTCAAAGTGGCTGGGATCTGTGGCTCCGACCTCATGTACATCCGGATTGGCGGCATTCCGCCCGGACACGTTACGGCGATCGGGCACGAGGCGGCGGGCATCGTCATGGAGGTTGGCGACGAAGTGGAGGGCATCAGCGTTGGTATGCGCGTCGTCGTAAACCCAATGGAGACGCCGAGTAACATTGGCTCCGGAGGCCCGGAGGGTGCTTTCACGCAGGAGCTGCTGGTACGTGATGCCAAGCTCGGCGCTTCGGTGCTGCCCATTCCCGACGACATCCCGTACGAGGTTGCGGCTCTGTGCGAA…	:	99.9	1005	1	0	0	1984	0	+-	0	0	+-	0			Yes*
Ps_109219	1005	P7074	P7074_16704:1566-2570 (+)	n.a.	:	100	1005	0	0	0	1992									No polymorphism
Ps_109219	1005	P7076	P7076_24380:3585-4589 (-)	n.a.	:	100	1005	0	0	0	1992									No polymorphism
Ps_109221	879	P7076	P7076_01235:1894-2772 (-)	n.a.	:	100	879	0	0	0	1742									No polymorphism
Ps_109222	1230	P7074	P7074_09365:1730-2959 (+)	n.a.	:	100	1230	0	0	0	2438									No polymorphism
Ps_109222	1230	P7076	P7076_01485:1422-2651 (-)	n.a.	:	100	1230	0	0	0	2438									No polymorphism
Ps_109224	1317	P7064	P7064_03746:332-1646 (-)	ATGGCCGACTTCATCGCCAAGAAGCGCGAGATGTTTCTAGTGCAGATGTCGCTCGACACGAAGCGCGAGGAGATCCGTAAACTGGAAGAAAAGGCTCAGCTGAAAGAAGAAGCTCTGAAGAAGAGTGAGCTCATGCTCGAAGAGGATGCTGTGCGCTTCGACACGTTCCTGAAGGAGAACGACAAGAAGGCGCACGAGGCCATCAAACGCGCGGAGAAGGAGACAAAGGCCAAGGCCGACAAAGTGCAGGAGATCAAGAAGCTCAACCAGCAGATCCAGCTCGTGCAAAGTGACATGTCCAAGCTTAGCGAGCAGCTCCAAGACTGCCTCCAGTACAAGGCGTTCCTCGACGAGCTCACCCCGCAAGAGTACGAGATCGAGCAGCGCGACAAGAAACGA…	:	99.85	1317	0	2	0	2579	0	+-	0	0	+-	0			Yes*
Ps_109224	1317	P7076	P7076_17130:12888-14204 (+)	n.a.	:	100	1317	0	0	0	2611									No polymorphism
Ps_109225	774	P7074	P7074_34366:909-1682 (+)	n.a.	:	100	774	0	0	0	1534									No polymorphism
Ps_109225	774	P7076	P7076_04879:911-1684 (+)	n.a.	:	100	774	0	0	0	1534									No polymorphism
Ps_109226	491	P7064	P7064_11379:3130-3620 (+)	n.a.	:	100	491	0	0	0	973									No polymorphism
Ps_109226	491	P7074	P7074_16341:2647-3136 (+)	ATGACTGTGAAGCGCCGCAACCACGGACGTAACAAGAAGGGCCGCGGCCACGTGAAGCGCGTGCACTGCGTGTCCACGGCCAAGCTCATCCCCAAGGACAAGGCCATCAAGCGCTTCGTCGTGCGGTACGTCGCAGCTCAGCAGCAGCAACAGCCACAAGCAGCAGACAAGACCCATGACGCACTCTTCGGGCGTATTATAATACGCTTGAAGTGCTGTATTGGGCAACAGACCAGAGCAATCGGACACTGACCCTGCTGTTGTATCTCCCCCTGTTCTCATACCACTACAGCAACATCGTGGACCAGTCGGCCATCCGTGATCTGAAGGAGGCTTCGGTGTACGAGTCGTACGCTCTGCCCAAGATCTACATCAAGAACTACTACTGCGTGGAAGCCG…	:	99.8	491	0	1	0	957	0	+-	0	0	+-	0			Yes*
Ps_109228	1584	P7064	P7064_19566:1116-2699 (-)	n.a.	:	100	1584	0	0	0	3140									No polymorphism
Ps_109228	1584	P7074	P7074_06247:7154-8738 (+)	ATGGGCGACAAGTACGACCGCCAGCTGCGTCTGTGGGGCGCCGAGGGCCAGCGCCGCCTGGCCAGCACGCACGTGCTGCTCGTGGGCTCGTGCGCCACGGGCTCGGAGGCGCTCAAGAACCTGGTGCTGCCCGGTGTGCAGCGCTTCACAGTGCTGGACGACCAGACCGTGACGCTGGCCGACGCGACCAACAACTTCTTCGTCACGGCCGACGCCGTGGGCCGCTCCCGGGCCGAGACGGTGGCTGAGCTGCTGCTGGAGATGAACGCGGACGTGGCCGGAGGCGCCCGCCACGCCAGCATCAAGCAGGTGCTGCAGGACGAGCCGCAGTACCTGGACCAGTTCGACCTGGTGCTGGCCACGCAGCTGGACGAGCTGGCCACGGCCAGGCTGGCCGAG…	:	99.81	1586	0	3	0	3096	0.0012	+-	0.0009	0.0018	+-	0.0025	0.949153	0.821347	Yes
Ps_109228	1584	P7076	P7076_05998:3399-4982 (-)	n.a.	:	100	1584	0	0	0	3140									No polymorphism
Ps_109230	561	P7064	P7064_14137:3291-3851 (+)	n.a.	:	100	561	0	0	0	1112									No polymorphism
Ps_109230	561	P7074	P7074_04378:7099-7659 (+)	n.a.	:	100	561	0	0	0	1112									No polymorphism
Ps_109231	867	P7074	P7074_02234:1931-2797 (+)	n.a.	:	100	867	0	0	0	1719									No polymorphism
Ps_109231	867	P7076	P7076_00637:4293-5159 (+)	CTATGGGCGCACCGCAGCTACAAGGCCTGCGGACTCGTGCGCTTCCTGCTGATGCTGTGTAACGCAATGGCCAACCAAGGAACTGTTTTTCACTGGGCGAGAGACCACCGCGTGCACCACAAGTACTCGGACACGAGCGCCGACCCGCACAACTCCGGCCGCGGCTTCTTCTTCGCACACATGGGCTGGCTGCTGGTCAAGAAGGACCCCAAGGTGGTCAAGGCCGGCGAGGGCCTCAACTACGACGACCTGTGGGCTGACTGGACCGTCGTGCTGCAGGAGAAGCTCAACCCGTGGGGTAACCTCTTCATGTGCTTCGTGTTCCCCATGCTGGTGACAATGCACTTCGCCGGCGAAACGTGGTTCAACGCACTCTTCGTGTGCGGCTTCCTGCGCTAC…	:	99.77	867	2	0	0	1703	0	+-	0	0.0167	+-	0.0118	0.374532	0.156994	Yes
Ps_109232	1105	P7064	P7064_00911:7416-8520 (-)	n.a.	:	100	1105	0	0	0	2190									No polymorphism
Ps_109232	1105	P7074	P7074_30664:584-1688 (-)	n.a.	:	100	1105	0	0	0	2190									No polymorphism
Ps_109232	1105	P7076	P7076_03010:34015-35119 (+)	n.a.	:	100	1105	0	0	0	2190									No polymorphism
Ps_109234	945	P7064	P7064_03009:213-1157 (-)	n.a.	:	100	945	0	0	0	1873									No polymorphism
Ps_109235	1173	P7064	P7064_15862:1777-2948 (-)	ATGATCGCCCGCGGCGCCAAGACCCTGAGCCGCGTGGCGTCCCCGCGCGCCGCCGCCTTCTCCACGGGCGCCGACATCAAGCTGGCCAACCTGCAGGTCGAGCGCACGACCACCCCAAAGGCCAAGCTGCCCAAGGAGCAGCTCAAGTTCGGCAAAACTTTCACGGACCACATGCTCGAGGTGGACTGGGAGCTGGGCAAGGGCTGGGGCAACCCGGCGATCCACCCGTACGGCCCCATCGCCATGGACCCGGCCAGCGCCGTGCTGCACTACGCGCTCGAGTGCTTCGAAGGCATGAAGGCGTACGTGGACGCCGAGGGCCACATCCGCCTCTTCCGCCCGGACATGAACATGAAGCGCCTCAACAACTCGATGAAGCGCCTGCTGCTCCCGGAGTTC…	:	99.83	1173	1	1	0	2302	0	+-	0	0.0159	+-	0.0159	0.3861	0.317311	Yes
Ps_109235	1173	P7076	P7076_05662:1783-2955 (-)	n.a.	:	100	1173	0	0	0	2325									No polymorphism
Ps_109236	856	P7076	P7076_04435:5179-6034 (+)	ATGATTCCGCCGCAGAGTTCGCTGGTGAAGTACAACAACCCGATCCTTGTGAGCTCTAGCAAGGACAAGGCTCTGCTCAAGGGCAAGAAGCCTGCCAAGTTCGGCAACCAAGCTCCGAACGGCGATGCCAACGGGTCGGGGGCTCCACCAGCGCCCAAGCCGACGGTTTTCACGGGCAGCAACACGCAGAGCGGGAACCCGACGGAGGACATCCTGAACTCGATCCTGCCGCCGAAAGAGTGGACCGAGGACGGGCAGCTCTGGGTGCAGTACGTGTCGAGCACGCCAGCCACGCGCCTGGATGTCGTAAACCTGCAGGAGCAGCTGGACCTGAGACTGCAGCAGCGGCAGGCGAGGGAGACCGGCATCTGCCCCGTCAGAGAGGAACTATACGCGCAG…	:	99.88	856	1	0	0	1689	0	+-	0	0.0071	+-	0.0071	0.584795	0.317311	Yes
Ps_109237	621	P7064	P7064_20612:6717-7337 (-)	ATGGTCAAGAACGTGCGCATCACCTACCGCCGCCGCCACTCGTACGCCACCCGGTCGAACGGCATCAAAGGCCGTCAAGACCCCCGGTACGTGCAGCAGCAGCAGCAGATAGCAGCGGCGCATTGCAGCACAGGAATCAGCCCCGCGTACGCATCGGACGCAATAGCGGAGCCGAACGGACAGAGAGAGATACAGGAACCTCTGGCCGGGGCTGGCCAGTGCAATGCCCAATCGCCCCCCCCCCCATCCAACCCTATCCAGGAGCAGCACCTTATTGACCGTCTATATTGCTGTGTGTTGTTCATCGCCACCAGGTGGCAAGCTTGTCGCCCAGTACCGCAAGAAGCGTGCTGCCGGCCCCAAGTGCGGTGACTGCAAGCAGTCGCTGAAGGGCATCAA…	:	98.88	624	1	3	0	1164	0.0041	+-	0.0042	0	+-	0	1.41	0.32897	Yes
Ps_109237	621	P7074	P7074_24230:5636-6250 (-)	ATGGTCAAGAACGTGCGCATCACCTACCGCCGCCGCCACTCGTACGCCACCCGGTCGAACGGCATCAAGGCCGTCAAGACCCCCGGTACGTGCAGCAGCAGCAGCAGATAGCAGCGGCGCATTGCAGCACAGGAATCAGCCCCGCGGACGCATCGGACGCAATAGCGGAGCCGAACGGACAGAGAGAGATACAGGAACCTCTGGCCGGGGCTGGCCAGTGCAATGCCCAATGCCCCCCCATCCAACCCTATCCAGGAGCAGCACCTTATTGACCGTCTATATTGCTGTGTGTTGTTCATCGCCACCAGGTGGCAAGCTTGTCGCCCAGTACCGCAAGAAGCGTGCTGCCGGCCCCAAGTGCGGTGACTGCAAGCAGTCGCTGAAGGGCATCAAGCACCT…	:	98.71	621	2	2	0	1160	0.0081	+-	0.0057	0	+-	0	1.81	0.155301	Yes
Ps_109237	621	P7076	P7076_12558:15610-16224 (-)	ATGGTCAAGAACGTGCGCATCACCTACCGCCGCCGCCACTCGTACGCCACCCGGTCGAACGGCATCAAGGCCGTCAAGACCCCCGGTACGTGCAGCAGCAGCAGCAGATAGCAGCGGCGCATTGCAGCACAGGAATCAGCCCCGCGGACGCATCGGACGCAATAGCGGAGCCGAACGGACAGAGAGAGATACAGGAACCTCTGGCCGGGGCTGGCCAGTGCAATGCCCAATGCCCCCCCATCCAACCCTATCCAGGAGCAGCACCTTATTGACCGTCTATATTGCTGTGTGTTGTTCATCGCCACCAGGTGGCAAGCTTGTCGCCCAGTACCGCAAGAAGCGTGCTGCCGGCCCCAAGTGCGGTGACTGCAAGCAGTCGCTGAAGGGCATCAAGCACCT…	:	98.71	621	2	2	0	1160	0.0081	+-	0.0057	0	+-	0	1.81	0.155301	Yes
Ps_109238	732	P7064	P7064_11150:5507-6238 (-)	ATGCACGCGCTCAAAGTTGTCTTCGTCGCTGCAATCCTGCTGGTAGTCGACGCAGTCTCCATCGACCATGACAAGGTTCAACCGTTCGCCCAGCGCGAGCCCGTGACTCTTTCGGAGAAGCTTGGTGTCAAGTACAAACCTACAATGGACGATCAAGAAGGCTGCGCGGTTTTCCCTGCTGTGAACGCGGCCGGGGAGACGAATGGCGGGCTGAAGGGCTCCGGGGGGACTACTGGCTGTCGCGAAGCACCTCTGGGAGCGCAAGTGTACGGCCGATCGATGTGGTATGAAGGAAAGTACGCCATTTTGTACGCATGGTATTTCCCGAATGGCTTCTCCGCGGACTGGCCAGTGAGGCGCCACGACTGGGCGAGCGCGGTGGTCTGGCTGGACGACCCC…	:	99.86	732	1	0	0	1443	0.0019	+-	0.0019	0	+-	0	1.19	0.317311	Yes
Ps_109238	732	P7074	P7074_03323:93-824 (-)	ATGCACGCGCTCAAAGTTGTCTTCGTCGCTGCAATCCTGCTGGTAGTCGACGCAGTCTCCATCGACCATGACAAGGTTCAACCGTTCGCCCAGCGCGAGCCCGTGACTCTTTCGGAGAAGCTTGGTGTCAAGTACAAACCTACAATGGACGATCAAGAAGGCTGCGCGGTTTTCCCTGCTGTGAACGCGGCCGGGGAGACGAATGGCGGGCTGAAGGGCTCCGGGGGGACTACTGGCTGTCGCGAAGCACCTCTGGGAGCGCAAGTGTACGGCCGATCGATGTGGTATGAAGGAAAGTACGCCATTTTGTACGCATGGTATTTCCCGAATGGCTTCTCCGCGGACTGGCCAGTGAGGCGCCACGACTGGGCGAGCGCGGTGGTCTGGCTGGACGACCCC…	:	99.86	732	1	0	0	1443	0.0019	+-	0.0019	0	+-	0	1.19	0.317311	Yes
Ps_109238	732	P7076	P7076_13351:73-804 (+)	ATGCACGCGCTCAAAGTTGTCTTCGTCGCTGCAATCCTGCTGGTAGTCGACGCAGTCTCCATCGACCATGACAAGGTTCAACCGTTCGCCCAGCGCGAGCCCGTGACTCTTTCGGAGAAGCTTGGTGTCAAGTACAAACCTACAATGGACGATCAAGAAGGCTGCGCGGTTTTCCCTGCTGTGAACGCGGCCGGGGAGACGAATGGCGGGCTGAAGGGCTCCGGGGGGACTACTGGCTGTCGCGAAGCACCTCTGGGAGCGCAAGTGTACGGCCGATCGATGTGGTATGAAGGAAAGTACGCCATTTTGTACGCATGGTATTTCCCGAATGGCTTCTCCGCGGACTGGCCAGTGAGGCGCCACGACTGGGCGAGCGCGGTGGTCTGGCTGGACGACCCC…	:	99.86	732	1	0	0	1443	0.0019	+-	0.0019	0	+-	0	1.19	0.317311	Yes
Ps_109239	2853	P7076	P7076_03713:3034-5886 (-)	n.a.	:	100	2853	0	0	0	5656									No polymorphism
Ps_109240	572	P7064	P7064_16734:3312-3883 (+)	n.a.	:	100	572	0	0	0	1134									No polymorphism
Ps_109241	531	P7064	P7064_17276:4309-4839 (-)	n.a.	:	100	531	0	0	0	1053									No polymorphism
Ps_109241	531	P7074	P7074_19352:4192-4722 (+)	n.a.	:	100	531	0	0	0	1053									No polymorphism
Ps_109243	507	P7064	P7064_17694:238-744 (+)	ATGACCGCCGACACCGCCAAGTACAGCGTCGCCACCTTCGCCGCCGGCTGCTTCTGGGCCGTGCAGCGCGCCTTCGACCGCGTGCCGGGCGTGGTCGAGACCTCGGTGGGCTACTCGCAGGGCAAAACGGATCACCCGACGTACCGCACCGTCGTCACGGGCCGCACGAACCACGCCGAGTCCATCAAGATCGCGTTCAACGAGACGCAGGTCTCCTACGACGACCTGCTCAAGGTCTTCTGGACCACCCACGACCCCACATCGCTCAACCGCCAGGAGGACGACGTCGGGACGCAGTACCGCTCGGGCATCTACTACCAGAACGAGGAGCAGCACAAGGCCGCGTTGGCGTCCAAGGAGGAGCACCAGAAGACGCTGGACAAGCCCATTGTCACGGAA…	:	99.8	507	1	0	0	997	0.0022	+-	0.0022	0	+-	0	1.22	0.317311	Yes
Ps_109243	507	P7074	P7074_10478:1499-2004 (+)	ATGACCGCCGACACCGCCAAGTACAGCGTCGCCACCTTCGCCGCCGGCTGCTTCTGGGCCGTGCAGCGCGCCTTCGACCGCGTGCCGGGCGTGGTCGAGACCTCGGTGGGCTACTCGCAGGGCAAAACGGATCACCCGACGTACCGCACCGTCGTCACGGGCCGCACGAACCACGCCGAGTCCATCAAGATCGCGTTCGACGAGACGCAGGTCTCCTACGACGACCTGCTCAAGGTCTTCTGGACCACCCACGACCCCACATCGCTCAACCGCCAGGAGGACGACGTCGGGACGCAGTACCGCTCGGGCATCTACTACCAGAACGAGGAGCAGCACAAGGCCGCGTTGGCGTCCAAGGAGGAGCACCAGAAGACGCTGGACAAGCCCATTGTCACGGAA…	:	99.8	507	0	1	0	989	0	+-	0	0	+-	0			Yes*
Ps_109245	3879	P7064	P7064_11760:3664-7541 (+)	ATGGGGTCCACGGCCACGTACGTGGCGGCGGAGACCCCCAAGCCCGGCGACGACGAGCCCAACCGCCTGGACGTCGCCTTCAACCGCGTGGACAACCCAGCGCCGACTGCGTCGAAGGACAACGCGGCGACCGACGGCCAACTCGTGTCAATGTCCGAGCTCTTCTCGTACGCTGACGGCGTCGACAAGCTTCTCATGTTCCTGGGCACCGTGGGAGGCTTGGCCGCCGGCGTGGGGCAGCCCATCCAGATCGTGCTCTTCGGAGACGTGCTCAACACGTTCAACCCGGCCGATCCGGGGGCGAACATCGAGCACAGCATCAAGCACGTCGCGCTCAACTTCGTGTACGTTGGCATCGCGGTCTTCATTGCCGGCAGCATGCAATGGCGTGCTGGACCA…	:	99.97	3879	0	1	0	7674	0	+-	0	0	+-	0			Yes*
Ps_109245	3879	P7076	P7076_05952:4058-7936 (+)	n.a.	:	100	3879	0	0	0	7690									No polymorphism
Ps_109247	486	P7064	P7064_25544:123-608 (+)	n.a.	:	100	486	0	0	0	963									No polymorphism
Ps_109252	3816	P7076	P7076_03545:3261-7076 (-)	ATGAACGTGGTCCACACAACAACGAGGTTTTACTCCCCGAGGTTATTTCCGTCTCAGCGGCCGCAGGCAGCCGACACCAAGCAAGACCGAGGCGACCAAGGGCGAGCGATCTCCATGGCCGACAAGGACGAGAAGGTGGGCGTGGGCCTCTCCTCCACGGGGCAGTTCGACCGGGACATCTACGGCGTCGGGGGCGGCGACCGCTTCGCCGGCTACAGCGCCACCGTCACGGAGGAGGGCGACGAGGAGCCGCAGGACCAGAAGCCGCAGAAGCAGAAACCCAGTGACCATCACTCTCGCTCCGATGGCCTCATCGACGACAGCTACGACCCGTTCGCCGAGGCGCGCGAGGCCAACGGCTCCGGGCTCGTGAACACGCGCATCGTGGACCGCGAGAAC…	:	99.95	3816	2	0	0	7549	0.0003	+-	0.0003	0.0011	+-	0.0011	0.927928	0.4829	Yes
Ps_109254	1306	P7064	P7064_10324:2-1306 (-)	ATGGTTTTCGTACGTTTGCCTGTTGTCGGGAAGCGTTCGTATGTAGGACTCCTCTTAACTCACCGTATGCGTTGCCTGCCCGTTTACCGCCGAGCAGAAGCTCTACACGTACCCCGCCAACTACCGCGTCTTCAAGGTGCTCATCGCCGCCGAGTACAACGGCGTCGACATCGAGCTGCCGGAGTTCGACATGGCCACGGACCTCAAGTCCGAGGAGTTCCAGTCCAAGACCCCCGTGGGCAAGGTGCCGATCCTCGAGACCGAGGAGGGCACGATCTTCGAGAGCGGCGCTATCGCCAAGTACGTGGCTCGCCTCCGCAACGACACCGGCCTGTACGGCAAGACCTTCTTCGAGTCGGGCCAGGTGGACTCCTGGATCGACTTCTCCGCCTACGAGCT…	:	99.85	1306	1	1	0	2565	0	+-	0	0.0105	+-	0.0105	0.487805	0.317311	Yes
Ps_109255	1089	P7076	P7076_03073:4642-5730 (-)	n.a.	:	100	1089	0	0	0	2159									No polymorphism
Ps_109256	7679	P7076	P7076_03073:8220-15904 (+)	ATGGGCGTTCTCGGCCTCCAGCGCTGCATTGCGTTCCTCCAGCATCCGCGCGCGCTCCTGCGTCTGCTGCAGCGCCGTATGATCTGGCAACAACAGCAGTCCATCAGTCTCTTGATGATCTCGCGCTTACCAGCTGCAGCCAGCTTCGTACCGAGCTCCCACTGCCCCGCGGCGCCGAGCGACAGCGTCGCAGCGCCCAGCGTCAATCGGATCGGGATCTCCCTCTCCACCGCCTTCGCCTCCTCCTCGGACGGCTGCGGCGTCCGACCCGCCGGTGTCGCCGCCGTCGCCATGGGACTCGCCATCTTCAATTACACCAGCATACAATCGTCGGTGTACCACTATTCCGGTACATCCGCTATCCCACCGTAAAGCATACAGATCCAACTTAGCCTATTG…	:	99.86	7686	3	2	0	15150	0.0003	+-	0.0002	0.0008	+-	0.0008	0.953704	0.54429	Yes
Ps_109257	1156	P7064	P7064_12381:13712-14868 (-)	ATGCTGGCGGCTGTGCGTTCCATCCAGAAGCCCGTGGTGAGCACGGGCGTGCGCGCCCTGAGCGTGCCGGCCTACCACCCGGACCTCAAGTCCCAGGCGGCCAAGCCCAAGGTGCGTAGAGCGAGACTACGTCCTAGTCTTTTTGGTGTAGACCCTCTCCGCCCGCCTGATACTGAGACTGACGTGGCTGCTGCCTGCCTGCGACCGAGTAGAACATCAAGTACTTCAAGATCTACCGTTGGGACCCCGAGTCCAAGGAGAAGCCCTACCAGTGCACGTACCCCGTGGACCTGGACGAGTACGTGGGGCTGGACGCGAAGGACGTTAAATGAGCGAGGGGAGGGAGGATACTGACGCCCCCGTGGCTATTGTCCTCTGTAGGTGCGGACCCATGGTGCT…	:	99.91	1157	0	1	0	2278	0	+-	0	0	+-	0			Yes*
Ps_109257	1156	P7074	P7074_16051:400-1554 (+)	ATGCTGGCGGCTGTGCGTTCCATCCAGAAGCCCGTGGTGAGCACGGGCGTGCGCGCCCTGAGCGTGCCGGCCTACCACCCGGACCTCAAGTCCCAGGCGGCCAAGCCCAAGGTGCGTAGAGCGAGACTACGTCCTAGTCTTTTTGGTGTAGACCCTCTCCGCCCGCCTGATACTGAGACTGACGTGGCTGCTGCCTGCCTGCGACCGAGTAGAACATCAAGTACTTCAAGATCTACCGTTGGGACCCCGAGTCCAAGGAGAAGCCCTACCAGTGCACGTACCCCGTGGACCTGGACGAGTACGTGGGGCTGGACGCGAAGGACGTTAAATGAGCGAGGGGAGGGAGATACTGACGCCCCCGTGGCTATTGTCCTCTGTAGGTGCGGACCCATGGTGCTG…	:	99.83	1156	1	1	0	2270	0	+-	0	0	+-	0			Yes*
Ps_109257	1156	P7076	P7076_16028:13865-15020 (-)	n.a.	:	100	1156	0	0	0	2292									No polymorphism
Ps_109259	2733	P7076	P7076_06431:388-3120 (+)	n.a.	:	100	2733	0	0	0	5418									No polymorphism
Ps_109261	1107	P7076	P7076_06431:9510-10616 (-)	n.a.	:	100	1107	0	0	0	2194									No polymorphism
Ps_109265	1269	P7064	P7064_15717:3488-4756 (-)	n.a.	:	100	1269	0	0	0	2516									No polymorphism
Ps_109265	1269	P7076	P7076_09346:34560-35828 (-)	n.a.	:	100	1269	0	0	0	2516									No polymorphism
Ps_109266	1647	P7074	P7074_20545:851-2497 (+)	n.a.	:	100	1647	0	0	0	3265									No polymorphism
Ps_109266	1647	P7076	P7076_09346:18022-19668 (+)	n.a.	:	100	1647	0	0	0	3265									No polymorphism
Ps_109267	1257	P7076	P7076_10540:5778-7034 (-)	ATGTTCGGCGGCGGCTTCGAGAGTTTCTTCGGCGGCGGCTTCGAGGGCGGCCCCGGTGGCCCGTCCAAGCCCGTGGACAACAGCAAGTTCTACGAGGCGCTGGGCGTGCCCAAGACGGCCACGGCCGCCGAGATCAAGAAGGCCTACCGCAAGCTGGCGCTCAAGAACCACCCGGACAAGGGCGGCGACCCGGAGCTCTTCAAGACCATTACGGTGGCCTACGAGGTGCTGAGCGACCCGGAAAAGCGCGAGCTCTACGACCAGTACGGCGAGGAGGGCCTGCAAAACGGCGGCGGCGGCGCGGACGCCAGCGACCTCTTCTCGCAGTTCTTCCGCGGCCAGGGCGGCCGCCGGCCGCGCGGCCCGCAGAAGGGCGAGGACCTGACGCACCCGCTCAAG…	:	99.84	1257	2	0	0	2476	0	+-	0	0.0246	+-	0.0175	0.289017	0.159809	Yes
Ps_109268	528	P7064	P7064_16356:1230-1757 (-)	n.a.	:	100	528	0	0	0	1047									No polymorphism
Ps_109268	528	P7074	P7074_27710:363-890 (+)	n.a.	:	100	528	0	0	0	1047									No polymorphism
Ps_109268	528	P7076	P7076_10540:4544-5071 (+)	n.a.	:	100	528	0	0	0	1047									No polymorphism
Ps_109270	1056	P7064	P7064_17080:819-1874 (+)	n.a.	:	100	1056	0	0	0	2093									No polymorphism
Ps_109270	1056	P7074	P7074_20845:500-1555 (-)	n.a.	:	100	1056	0	0	0	2093									No polymorphism
Ps_109270	1056	P7076	P7076_01736:7691-8746 (+)	n.a.	:	100	1056	0	0	0	2093									No polymorphism
Ps_109271	3609	P7076	P7076_01736:9373-12981 (-)	n.a.	:	100	3609	0	0	0	7154									No polymorphism
Ps_109273	873	P7074	P7074_22931:253-1125 (-)	n.a.	:	100	873	0	0	0	1731									No polymorphism
Ps_109273	873	P7076	P7076_01535:3768-4640 (+)	n.a.	:	100	873	0	0	0	1731									No polymorphism
Ps_109277	759	P7064	P7064_06268:663-1421 (+)	n.a.	:	100	759	0	0	0	1505									No polymorphism
Ps_109277	759	P7074	P7074_00656:948-1706 (+)	n.a.	:	100	759	0	0	0	1505									No polymorphism
Ps_109277	759	P7076	P7076_00641:951-1709 (+)	n.a.	:	100	759	0	0	0	1505									No polymorphism
Ps_109278	1062	P7064	P7064_11599:211-1271 (+)	ATGAAGCGCCGGATGGGCAGCGACGCGCGGAAGCGGCTGGGCGCGTACGAGAAGCACGCAGAGATCGGGCGCGGCACCTACGGCACCGTGTACCTGGGGTACCACGCCGAGTCGCGCGCGCGCGTGGCCATCAAGAAGGTGCTCGGGCCGCTGGAGGCCGGTCGCCACGAGGCCGCCGTGCTGGGCCGATGCCGCGGGGCCGCGCACGTGGTGCAGCTGCTGGAGGCCGTGGAGCGCAATGACAAGCTCTACCTGGTGCTCGAGTACATGGACAGCGACCTGGAGACGCTGATCGGCGCCACCGAGAGCGCGCCGACGCTGGACGTGGCGCAGGTCAAGGCGTACCTGCGCATGCTGCTGCTGGGCGTGCAGGAGCTGCACGCGCGTGGCGTCCTGCAC…	:	99.81	1062	1	1	0	2081	0	+-	0	0.0084	+-	0.0085	0.543478	0.323037	Yes
Ps_109278	1062	P7074	P7074_06337:211-1272 (+)	n.a.	:	100	1062	0	0	0	2105									No polymorphism
Ps_109278	1062	P7076	P7076_01858:215-1276 (+)	n.a.	:	100	1062	0	0	0	2105									No polymorphism
Ps_109279	1053	P7076	P7076_11413:249-1301 (+)	n.a.	:	100	1053	0	0	0	2087									No polymorphism
Ps_109281	726	P7064	P7064_29237:592-1317 (+)	n.a.	:	100	726	0	0	0	1439									No polymorphism
Ps_109281	726	P7074	P7074_07463:621-1346 (+)	n.a.	:	100	726	0	0	0	1439									No polymorphism
Ps_109281	726	P7076	P7076_03193:414-1139 (-)	n.a.	:	100	726	0	0	0	1439									No polymorphism
Ps_109282	1265	P7064	P7064_17305:843-2107 (+)	n.a.	:	100	1265	0	0	0	2508									No polymorphism
Ps_109282	1265	P7074	P7074_09406:3133-4397 (-)	ATGCTGGCGACGCTGGACGAGCTGGTGCCGCTGCCAGCGGAGCTCAAGATGTACCTGCTGCACCTGACGGCCATCGGCCTCGTGAGCTACGCGGCCGTGGCGCTGCTCATCCCCGTGGTGGGCCGCCGCATGCCGGCCAAGCTCTCGGGCAAAGACCTGTGCAAGCGCGGCACGCCCGCGGGAGATATCCCCATGTAGGGCGAGACATCTCGCGCTCGACGCTGGGGCCAATGCAACTCACTAACCGCTGTGCGTCTGATGTTGTCTGCAGTCCGGAGGCGCTTGGCATCGTGTCGGGACTCGTGTACGTCGCGGCGCTGGTCGTGACGGTGCTCACGGTCGTGGACAACCCGGACGTGAAGCGCATGATGGCGTGGGGCATCGTCAGCATCCTGTCCA…	:	99.92	1265	1	0	0	2500	0.0013	+-	0.0013	0	+-	0	1.13	0.317311	Yes
Ps_109282	1265	P7076	P7076_00457:5347-6611 (-)	n.a.	:	100	1265	0	0	0	2508									No polymorphism
Ps_109283	580	P7076	P7076_05334:1290-1869 (-)	n.a.	:	100	580	0	0	0	1150									No polymorphism
Ps_109284	631	P7064	P7064_16438:2741-3371 (+)	n.a.	:	100	631	0	0	0	1251									No polymorphism
Ps_109284	631	P7074	P7074_16116:3094-3724 (+)	ATGCAGGGAGGAGACTACGCGCAGCCTCACGGAGCCGCGTTCATCGCGCGCGTGAGCGTCTCCATCAAGAGGTGCGTCCTGCGAGAGGGGACCGGATGAATCTTCCTCCCACAGTAGACCTGACTAATTGACGTGTATGCATTTTTGTAGGAAATGGCAGTACCTGCTGGACAAGTCGACCATCCACGTGTACGCGCGCTGGGGCGTGGCCCTGGGCCTGCTGGCGCTCTACCTGGTGCGCGTGTTCTACCTCAACGCCTTCCACATCGTGACGTACGGCCTGGGCATCTACCTGCTGAACCTGTTCATCGGCTTCCTGTCGCCCCAAGTTGACATGGAGTCGGAGGGCCCGCTGCTACCGCACAAGCAGAGCGAGGAGTTCCGCCCATTCACGCGCCG…	:	99.68	632	0	2	0	1221	0	+-	0	0	+-	0			Yes*
Ps_109289	666	P7074	P7074_20759:111-776 (-)	n.a.	:	100	666	0	0	0	1320									No polymorphism
Ps_109289	666	P7076	P7076_07636:15879-16544 (+)	n.a.	:	100	666	0	0	0	1320									No polymorphism
Ps_109290	3705	P7076	P7076_10443:5290-8994 (+)	n.a.	:	100	3705	0	0	0	7345									No polymorphism
Ps_109291	2058	P7076	P7076_10443:14436-16492 (-)	ATGACGGCCGAGATGACGAGCATGCTGGACGCGGTGGAGAGCGACCCCAACATCAAGTCGGTGGTGCTCATCTCGGCCAAGCCGGGCGTGTTCATCGCCGGCGCCGACATCGCCGAGCTGCAGGCATGCCAGACAGAGGAGGAGATGCGCGCCATGTCCAGCGCCGGCCAGAGCTTCATGAACCGCCTGGCCAGCTCCAAGAAGCCATTCGTGGCGGCCATCGAGGGCTCCTGCATGGGCGGAGGCCTCGAGGTGGCGCTCGCCTGCCACTACCGCGTGGCCTCGCAGAGCATGAAGACGCAGCTGGCGCTGCCCGAGGTGATGCTGGGGCTGCTGCCGGGCGCTGGAGGCACCCAGCGTCTGCCCAAGCTCGTGGGCATCCAGGCGGCGCTGGACATG…	:	99.95	2058	0	1	0	4064	0	+-	0	0	+-	0			Yes*
Ps_109292	827	P7064	P7064_17922:2774-3600 (-)	n.a.	:	100	827	0	0	0	1639									No polymorphism
Ps_109292	827	P7076	P7076_10443:18501-19327 (-)	n.a.	:	100	827	0	0	0	1639									No polymorphism
Ps_109294	840	P7064	P7064_20412:657-1496 (+)	n.a.	:	100	840	0	0	0	1665									No polymorphism
Ps_109294	840	P7074	P7074_13961:12560-13399 (-)	n.a.	:	100	840	0	0	0	1665									No polymorphism
Ps_109294	840	P7076	P7076_06595:13459-14298 (-)	n.a.	:	100	840	0	0	0	1665									No polymorphism
Ps_109296	3132	P7074	P7074_10987:5077-8208 (+)	ATGGCAGACGTTCGCTATGAGCTGGAGACGCCCGAGGCGGTGCTCAAGCACTTCGACGTGACGGAGGAGCGCGGCCTGAGCGCCGCGCAGGTGGAGCAGCGCCGCGCCGCGCACGGCTACAACGAGCTAGACAAGGAGGAGGGCACGCCCCTGTGGAAGCTCGTGCTGGAGCAGTTCGACGACGCGCTGGTCAAGATCCTGCTGGGCGCCGCCGTCGTGTCCTTCGCGCTCGCGCTGTTCGAGGACGGCGGCGAGGAGGGCATCGGTGCCTTCGTGGAGCCGCTCGTGATCCTCGTGATCCTCGTGCTGAACGCCATCGTGGGCGTGTGGCAGGAGTCGAACGCCGAGGCCGCGCTCGAGGCGCTCAAGGACCTGCAGCCCGAGAACGCGCGCGTCATG…	:	99.97	3132	1	0	0	6201	0	+-	0	0.0024	+-	0.0024	0.806452	0.317311	Yes
Ps_109297	1334	P7064	P7064_18790:5745-7078 (+)	ATGGTGGCCTCCAACAAGATCGTCGTGTGCGACAACGGCACGGGGGTGCGTCTAGCCTTCGACTGTAGCAGCGCCATGCAATGATTGATCATGTATCACTAACAGTTCCCCTCCCTTGTTATACCTCTGCAGTTCGTGAAGGCTGGGTTCGCCGGTGAAAACTTCCCCAAGGCCATCTTCCCGTCCCTCGTGGGCCGCCCCGTGCTCCGCGCCGAGGAGGCCGTGCAGACGGACATCCTGCTCAAAGTACGTCGCCTGTGTGTCGCCCCCTCTCAAATTGAAGCTAATGCTGACAGTTGATACACTTGTAGGACATTATGTTCGGCGACGAGGCTGCCGCCGTGCGGTCGAACCTCGAGATCTCGTACCCCGTGGAGAACGGCATCGTCAAGAACTGGG…	:	99.85	1334	2	0	0	2629	0	+-	0	0.0179	+-	0.0127	0.358423	0.158702	Yes
Ps_109297	1334	P7074	P7074_10987:11102-12435 (+)	ATGGTGGCCTCCAACAAGATCGTCGTGTGCGACAACGGCACGGGGGTGCGTCTAGCCTTCGACTGTAGCAGCGCCATGCAATGATTGATCATGTATCACTAACAGTTCCCCTCCCTTGTTATACCTCTGCAGTTCGTGAAGGCTGGGTTCGCCGGTGAAAACTTCCCCAAGGCCATCTTCCCGTCCCTCGTGGGCCGCCCCGTGCTCCGCGCCGAGGAGGCCGTGCAGACGGACATCCTGCTCAAAGTACGTCGCCTGTGTGTCGCCCCCTCTCAAATTGAAGCTAATGCTGACAGTTGATACACTTGTAGGACATTATGTTCGGCGACGAGGCTGCCGCCGTGCGGTCGAACCTCGAGATCTCGTACCCCGTGGAGAACGGCATCGTCAAGAACTGGG…	:	99.85	1334	2	0	0	2629	0	+-	0	0.0179	+-	0.0127	0.358423	0.158702	Yes
Ps_109298	1448	P7074	P7074_37221:259-1706 (-)	n.a.	:	100	1448	0	0	0	2870									No polymorphism
Ps_109298	1448	P7076	P7076_02003:3301-4748 (+)	n.a.	:	100	1448	0	0	0	2870									No polymorphism
Ps_109299	900	P7076	P7076_01833:17026-17925 (+)	ATGGCCATCATGATGTCGATCCAGATCGCTGGAAGCGCGTCCAAGTTCTTCGGCGACGCGCCTAAAGCCTTCCAGGCCGGCTCAACCATTTTCGCTCTCCGCGACCACGTCACGCCGATCGACTCGTTCAGCTCCGACGGCGTCCGTCTGCCCAAGCTCGAAGGAAGACTCGACTTCAGGGACATTTCATTCCGGTACCCGACGCGACCCGAAGTGAGCGTGCTCAAGCACTACAATCTCTCCATTGAAGCGGGCGAGACCGTAGCGTTCTGTGGACCAAGCGGAGGCGGAAAGAGCACCATCATCTCGCTCATTGAGCGGTTCTACGACCCCGTGGATGGCGAGGTCATGCTGGACGGCTACAACATCAAGGACCTGAACTTGAGCTGGCTGCGCAGC…	:	99.89	900	1	0	0	1776	0	+-	0	0.0065	+-	0.0065	0.606061	0.317311	Yes
Ps_109300	684	P7064	P7064_13847:729-1411 (-)	CATGTCGACCCCCGCCGCGTCCGCGCAGCCGCAGCTGTACATCTACGACCACTGCCCCTTCTGCTGCCGCGCGCGCGTGGCCATGGGGCTCAAGCAGGTCAAGCACGACGTGCTGTTCCTGGCCAGCCACGACGAGGCCACGCCCATCGGCCTCGTGGGCTCCAAGCAGGCGCCCATCCTCGTGCCCGTGGGGAGAAGCCCTTCGCCGAGAGCTGGGACATCGTGGCCTACATCGACGCGCACTACGGCGGCGCGCCCGTCCTCAAGCCGGCCTCGGGCCGCGAGGACCTGGCCAAGTGGATCGACAGTGTCATGCCGCTGCTGGTCAAGCTCTACCTGCCGCGCTTCCACGCGGCGCCGCTGCCTGAGTTCACGCTGCGCGCGTCGCGCGACTACTTC…	:	99.71	684	1	1	0	1332	0	+-	0	0	+-	0			Yes*
Ps_109300	684	P7074	P7074_11635:4469-5152 (+)	n.a.	:	100	684	0	0	0	1356									No polymorphism
Ps_109300	684	P7076	P7076_05452:12128-12811 (+)	n.a.	:	100	684	0	0	0	1356									No polymorphism
Ps_109304	1182	P7064	P7064_17941:451-1631 (+)	ATGCCTTCGGACGACGAGCGCAGTGTGAGCGACGTGAGCGACGTGGAGGAGGAGGTGCAGGCCCCGGCCGAGGAGGTCGAGGACTGCAGCAACTCGGACGTGGTCACCAAGTACCGCCTGGCCGCCGAGATCGCGCAGTCGGCGCTCGAGGGCGTGCTGTCGCAGCTCGAGGCCGGCAAGGACGTGGTGGAGCTCTGCAAGTTCGGCGACCTGATCGTGGAGCAGCGCTGCGCCGCCATCTTCAAGAGCAAGAAGATCGACAAGGGCGTGGCCTTCCCCACGTCCATCTCGGCCAATGAGATCATCTGCCACTTCTCGCCCCTGCAGAACGAGTCGCTCGTGCTCAAGGCCGGCGACTGGGTCAAGATCGACCTGGGCTGCCACATTGACGGCTACATC…	:	99.92	1182	0	1	0	2327	0	+-	0	0	+-	0			Yes*
Ps_109304	1182	P7074	P7074_16134:954-2134 (+)	ATGCCTTCGGACGACGAGCGCAGTGTGAGCGACGTGAGCGACGTGGAGGAGGAGGTGCAGGCCCCGGCCGAGGAGGTCGAGGACTGCAGCAACTCGGACGTGGTCACCAAGTACCGCCTGGCCGCCGAGATCGCGCAGTCGGCGCTCGAGGGCGTGCTGTCGCAGCTCGAGGCCGGCAAGGACGTGGTGGAGCTCTGCAAGTTCGGCGACCTGATCGTGGAGCAGCGCTGCGCCGCCATCTTCAAGAGCAAGAAGATCGACAAGGGCGTGGCCTTCCCCACGTCCATCTCGGCCAATGAGATCATCTGCCACTTCTCGCCCCTGCAGAACGAGTCGCTCGTGCTCAAGGCCGGCGACTGGGTCAAGATCGACCTGGGCTGCCACATTGACGGCTACATC…	:	99.92	1182	0	1	0	2327	0	+-	0	0	+-	0			Yes*
Ps_109304	1182	P7076	P7076_04938:16370-17551 (+)	n.a.	:	100	1182	0	0	0	2343									No polymorphism
Ps_109306	439	P7064	P7064_10003:2446-2884 (+)	n.a.	:	100	439	0	0	0	870									No polymorphism
Ps_109306	439	P7074	P7074_06896:5257-5695 (-)	ATGTCTTGGCAAGATCGAAGCCGTCAACGTCGACTTCGCTTACCCCACTCGAATGGATGCTCCCATTTTGAGAAACTATAGCGTCACGATCGAACCTGGCCAGACTGTCGCGTTCGTAGGCGCTAGCGGCGGTGGAAAAAGCACCATCATCTCACTGCTGGAGCGGTTTTACGACCCCACCAGCAGCTCCATTCTGCTGGACGGGCGAGACCTGCGCACACTCAACCTGAAGTGGTTGCGATCGCAAATTGGGCTGGTGTCCCAGGAACCGGTGCTGTTTGCAGCTACTATTGCGGAAAATATCACGGCAGGACGGACCGATTACACGCGGGAGGACGTCATTACCGCTGCGAAGCTGGCGAACGCTCACGAGTTCATCATGTCACTCCCAGAAACGTA…	:	99.77	439	1	0	0	862	0.0041	+-	0.0041	0	+-	0	1.41	0.317311	Yes
Ps_109306	439	P7076	P7076_07150:2456-2894 (+)	n.a.	:	100	439	0	0	0	870									No polymorphism
Ps_109308	1545	P7074	P7074_01798:3344-4887 (-)	ATGTACGGCTCCACGACGGACGTGCCGCCGCTGCCGGATGTTGCCAAGCAAGACACCCACGCGGACGTGCAGGCTCTGCGCGCCAGCTTCGCCTCGGGCGCCACCAAGGACGTGCGCACGCGCCGGTCGCTGCTGCGCGCGCTGCAGCGGCTCGTGGACGAGAACGAGGCGCTCATCAGCGACGCCGTGTGGAAGGACCTGCACAAGCACCCGCTGGAGCTGTTCGCCTGCGAGGTGTCGCTGCTCAAGGCCGAGATCCAGGACTATATCGACTACGTGGACGACTGGGCCAAGCCCAAGCTCAAGCCCACCAACATCGTCAACCTGCCGGGGCTGTCGTACGTGCGCCCCGAGCCACTGGGCGTCGTGTGCGTCATCGGCACGTGGAACTACCCCGTG…	:	99.94	1545	0	1	0	3047	0	+-	0	0	+-	0			Yes*
Ps_109308	1545	P7076	P7076_21699:1942-3486 (+)	n.a.	:	100	1545	0	0	0	3063									No polymorphism
Ps_109313	910	P7076	P7076_03723:14541-15449 (-)	ATGAAGATCGTCGCCATCGGTGCGTGTCCCTTCGCCCCACAGAGAGCGGCGAGTAGAGCTGCCTCCAAGCTCTGTGTGTGTCGCAACCTTCCTAATCCATGCTGGCTTATTTTTTAAATTATTTTATTATTTATTACGCTGCAGAGTTGCTGCGCCAGGACGGCCAGGGTCAGGACCCGACCATCCTGTCGGCGGGCTTCGAAGTGTCGTCCTTCGGCTACTTCCAGCGCTCGGGGTGCGTGGCCGTGAATTGATCCAAGGGGGTATTACTGCGTCTTAGAGGGTTGTAGGATGCTGACCGGCGTGACGCCATCGCTGTTGTTGTTGTTATTTCTGCTGCAGAGTGCGGGAGATGATCAACTTCTTCAGCCGCACGTTCGTCAAGCGCACGGAGCCCGG…	:	99.67	910	2	1	0	1772	0.0021	+-	0.0021	0.0095	+-	0.0095	0.620513	0.446904	Yes
Ps_109314	1356	P7064	P7064_23522:196-1551 (+)	ATGGTGCAGCACCAAGTGAAGGAGTACTTCCCCACCGTGCCCAAGGTGACGTTCGAGGGCCAGAACACCAAGAGCGCGCTCGCCTTCCGCGAGTACAACGCGTCCGAGGTGATCCTGGGCAAGACCATGGAGGAGTGGTGCCGCTTCGCCGTCTGCTACTGGCACACGTTCGGCAACACGGGCGGCGACCCGTTCGGCAGCGAGACGTACACGAACCGCGCGTGGAACGCCGATGACGGAGCCAACCTGTCGCCGCGCGAGCGCCTGCTCGAGGCCGCCAAGTGCAAGGCCGACGCCGCCTTCGAGATGTTCACCAAGCTCGGCGTCAAGTACTACACGTTCCACGACGTGGACCTCGTGTCCGAGGGCGCGAGCCTCGACGAGTCCCAGAGCCTGCTG…	:	99.93	1356	1	0	0	2680	0	+-	0	0.0144	+-	0.0144	0.409836	0.317311	Yes
Ps_109314	1356	P7074	P7074_37458:290-1645 (+)	ATGGTGCAGCACCAAGTGAAGGAGTACTTCCCCACCGTGCCCAAGGTGACGTTCGAGGGCCAGAACACCAAGAGCGCGCTCGCCTTCCGCGAGTACAACGCGTCCGAGGTGATCCTGGGCAAGACCATGGAGGAGTGGTGCCGCTTCGCCGTCTGCTACTGGCACACGTTCGGCAACACGGGCGGCGACCCGTTCGGCAGCGAGACGTACACGAACCGCGCGTGGAACGCCGATGACGGAGCCAACCTGTCGCCGCGCGAGCGCCTACTCGAGGCCGCCAAGTGCAAGGCCGACGCCGCCTTCGAGATGTTCACCAAGCTCGGCGTCAAGTACTACACGTTCCACGACGTGGACCTCGTGTCCGAGGGCGCGAGCCTCGACGAGTCCCAGAGCCTGCTG…	:	99.78	1356	3	0	0	2664	0.0008	+-	0.0008	0.0287	+-	0.0204	0.27907	0.171752	Yes
Ps_109318	792	P7064	P7064_15712:3892-4682 (-)	ATGTCGACAACCGAGAACTGGGGATTGCTCATGGTTGCGTGTATTGACGCTACGGGGATCGATATGCAGCCGATCCGCGACTACAATATGTGGTGGCCGGGTTTTTCTTCGTCTTCATGATGTTCGGCAGCTTTTTCGTGGTCAATCTGTTCGTCGGGGTCATCATCGATAACTTCAACAAAATGACGGACGCTCTGGGCGGTACATTCATGCTTTCATCCGAGCAGAAAAAGTGGATAAAGGCTCAGAAGGCCGCAGCGCAGGTTGGTCCCCAGCTTATCCTTAAACATTTTCCCGATCCTCTTCGGCGCAAGATCTTCCACCTCGTCAGACGGAAGCGGTTCGAGTGGTTCATCATGATCTGCATCACTATCAACACGCTGCTCATGGCTGCGCAAC…	:	99.87	792	0	1	0	1554	0	+-	0	0	+-	0			Yes*
Ps_109318	792	P7074	P7074_15713:854-1644 (-)	ATGTCGACAACCGAGAACTGGGGATTGCTCATGGTTGCGTGTATTGACGCTACGGGGATCGATATGCAGCCGATCCGCGACTACAATATGTGGTGGCCGGGTTTTTCTTCGTCTTCATGATGTTCGGCAGCTTTTTCGTGGTCAATCTGTTCGTCGGGGTCATCATCGATAACTTCAACAAAATGACGGACGCTCTGGGCGGTACATTCATGCTTTCATCCGAGCAGAAAAAGTGGATAAAGGCTCAGAAGGCCGCAGCGCAGGTTGGTCCCCAGCTTATCCTTAAACATTTTCCCGATCCTCTTCGGCGCAAGATCTTCCACCTCGTCAGACGGAAGCGGTTCGAGTGGTTCATCATGATCTGCATCACTATCAACACGCTGCTCATGGCTGCGCAAC…	:	99.87	792	0	1	0	1554	0	+-	0	0	+-	0			Yes*
Ps_109318	792	P7076	P7076_10481:5662-6453 (-)	n.a.	:	100	792	0	0	0	1570									No polymorphism
Ps_109319	1251	P7076	P7076_10481:15292-16542 (-)	n.a.	:	100	1251	0	0	0	2480									No polymorphism
Ps_109321	1476	P7064	P7064_03304:1397-2872 (+)	n.a.	:	100	1476	0	0	0	2926									No polymorphism
Ps_109322	1014	P7064	P7064_17290:5321-6334 (+)	ATGCCGCCGTCTTCGCTCCGCTGGGACGAGTCCCAGATGCCTCCGCAGCATGGCCGCTTGGCCATCGTCACCGGCGCGAACACCGGTTTAGGCTTTGCCACCTCGGTGGCGTTGGCTCGCGCTGGCGCCCACGTGATCCTGGCCTGCCGCAACGAAGCGCGAGGTCTCGAGGCGCAGCAGCGCATCCGCGACGAGATCAAGGCCGGTAACGACACCAGCAGCGTGTCTGTGGGTGCCGCAGAGTACATGCAGCTGGACGTGGGGGCGCTGCAGAGCGTGCGCGACTTCGTGTCGGCCTTCACGACGCGGTTCTCGGGACGTCGACTGGACATTCTGGTGCTGAACGCCGGCGTCAAGGCCGTCGAGTACGGCGAGACGGTGGATGGCTTCGAGCAGCAG…	:	99.9	1014	1	0	0	2002	0	+-	0	0.0045	+-	0.0045	0.689655	0.317311	Yes
Ps_109322	1014	P7074	P7074_18826:628-1631 (-)	ATGCCGCCGTCTTCGCTCCGCTGGGACGAGTCCCAGATGCCTCCGCAGCATGGCCGCTTGGCCATCGTCACCGGCGCGAACACCGGTTTAGGCTTTGCCACCTCGGTGGCGTTGGCTCGCGCTGGCGCCCACGTGATCCTGGCCTGCCGCAACGAAGCGCGAGGTCTCGAGGCGCAGCAGCGCATCCGCGACGAGATCAAGGCCGGTAACGACACCAGCAGCGTGTCTGTGGGTGCCGCAGAGTACATGCAGCTGGACGTGGGGGCGCTGCAGAGCGTGCGCGACTTCGTGTCGGCCTTCACGACGCGGTTCTCGGGACGTCGACTGGACATTCTGGTGCTGAACGCCGGCGTCAAGGCCGTCGAGTACGGCGAGACGGTGGATGGCTTCGAGCAGCAG…	:	98.92	1014	1	1	0	1933	0	+-	0	0.0045	+-	0.0045	0.689655	0.317311	Yes
Ps_109323	815	P7074	P7074_16205:1031-1845 (+)	n.a.	:	100	815	0	0	0	1616									No polymorphism
Ps_109323	815	P7076	P7076_04611:15333-16147 (+)	n.a.	:	100	815	0	0	0	1616									No polymorphism
Ps_109324	1297	P7064	P7064_05096:2889-4185 (+)	n.a.	:	100	1297	0	0	0	2571									No polymorphism
Ps_109324	1297	P7074	P7074_19534:2418-3714 (+)	n.a.	:	100	1297	0	0	0	2571									No polymorphism
Ps_109324	1297	P7076	P7076_14791:16326-17622 (+)	n.a.	:	100	1297	0	0	0	2571									No polymorphism
Ps_109325	972	P7076	P7076_14791:13323-14294 (+)	n.a.	:	100	972	0	0	0	1927									No polymorphism
Ps_109327	1497	P7064	P7064_17832:9703-11200 (-)	ATGGCAGCCGAGTGGACCCCGTCGTCGTGGCGCCAATTCCCCGCCAAGCAGCAGGCCCCCTACCCGGATGAACAGGCGCTCAAGCAAGCCCACGACAAGTGTAAGAACAGCCATAGTGGGTCATCACGCGCCGTGTGTCAATGACCTCTAACATGTTGCAATGGCTGCAGTGAGGACGCTGCCGGGTCTGGTGTCGGTGCGCGAGATCGAGGCCCTGAAGACGCAGCTGGCCGATGTGGCGGCGGGCAAGCGCTTCCTGCTGCAGGGCGGCGACTGCGCCGAGCGGTTCCAGGACTGCCAGCCGGAGCTGATCGAGAAGAAGCTCAAGATCATGATCCAGATGAGTCTGGTGCTGGTCTGGGGCGCGCGCATGCCCACAGTGCGCGTGGCTCGCATGGC…	:	99.93	1498	0	1	0	2954	0	+-	0	0	+-	0			Yes*
Ps_109330	1719	P7074	P7074_08339:155-1872 (+)	ATGTCGATGGTCTTTGACGAGTACGGCCGCCCCTTCATCATCCTGCGCGACCAGGAGCAGAAGCAGCGCATCAAGGGCGTGGAGGCCATCAAGGTGCGTTGTCAAAAACGGAATGAATGCTGTCAAAAATACCCGTGATTATAGCCCTCGTCAAAAACACGAACAAGATCTTAATATTTTTTGTCAAAAACTGGATTGTAGAGCAACATCCTGGCGGCGCGCACCGTGTCGAGCCTGCTGCGCACCTCGCTGGGCCCGCGCGGCATGGACAAGATGATGGTGAGCCAGGACGGCGACGTGACCATCTCGAACGACGGTGCCACCATCCTGGAGCAGATGCAGGTGGAGCACCGCGTGGCGCACCTGCTCGTGGAGCTCAGCAAGTCGCAGGACGACGAG…	:	99.94	1719	0	1	0	3392	0	+-	0	0	+-	0			Yes*
Ps_109330	1719	P7076	P7076_10865:8199-9917 (+)	n.a.	:	100	1719	0	0	0	3408									No polymorphism
Ps_109334	279	P7064	P7064_26910:756-1034 (-)	n.a.	:	100	279	0	0	4e-157	553									No polymorphism
Ps_109334	279	P7076	P7076_04305:3572-3850 (-)	n.a.	:	100	279	0	0	4e-157	553									No polymorphism
Ps_109337	1188	P7064	P7064_00637:360-1547 (+)	ATGGCGAAGAGGAACCGCTGGGACTCAGACTCGGACTCGGGCGACGAGCGCGCCTCTCGGCGCAAGAAGAAGTCCTCCGGCGAAACTAATCCTCTCCTCAACTCCTCCGGCGTCTCCTCTTCAAATGGCAACGCTTCCGACCTCTTAAATCGGCCTACAGCCGAAGAAATCGCAGCTCCGGATGACCCGCCGAGGCACAATTTCTACCTTTTAGGCTGCCGCAGCGTCGACTGCTACGCGCGCATCGGCAAAATCGACGAAGGAACGTACGGAGTCGTGTCCAAGGCTCGAGACAAGGAAACGGGTGACGTGGTGGCGTTGAAACAGGTCAAGATGAGCGCCGACGTCAGCCAGGAGGGCTTCCCCATCACCGCTCTACGTGAGACCAACGTGCTGCTG…	:	99.92	1188	1	0	0	2347	0	+-	0	0.0048	+-	0.0048	0.675676	0.317311	Yes
Ps_109337	1188	P7076	P7076_11636:13941-15128 (-)	n.a.	:	100	1188	0	0	0	2355									No polymorphism
Ps_109338	1469	P7064	P7064_10451:1793-3260 (-)	ATGACGGCGGACGTGGCCATGGCGTCGGCGGACGAGAGCGCGGGGCTCACGAGCTACTACGAGCAGAAGATTGAGCACCTGGAGCTGACGGTGCGCGACGAGACGCAGAACCTGCGGCGTCTGCAGGCGCAGCGCAACGAGCTCAACTCGAAGGGTAAGATAGATAGATATCTTCTTCTCCTCCTCTTCTTCTCTTTCTTTATCTTTTTGTATAAAGTTATAGGTTTCTTATTTCTCTCCTTTTTTGTATCAACTATGAAGTCCGTCTGCTGCGCGAGGAGCTGCAGCTGCTGCAGGAGCCCGGCTCGTACGTGGGCGAGGTGGTGAAGCAGATGGGCAAGTCCAAGTGCTGGTCAAGGTGAACCCCGAGGGCAAGTACGTGGTGGACGTGGACAAGAC…	:	99.93	1469	0	1	0	2896	0	+-	0	0	+-	0			Yes*
Ps_109338	1469	P7074	P7074_19825:1197-2664 (+)	ATGACGGCGGACGTGGCCATGGCGTCGGCGGACGAGAGCGCGGGGCTCACGAGCTACTACGAGCAGAAGATTGAGCACCTGGAGCTGACGGTGCGCGACGAGACGCAGAACCTGCGGCGTCTGCAGGCGCAGCGCAACGAGCTCAACTCGAAGGGTAAGATAGATAGATATCTTCTTCTCCTCCTCTTCTTCTCTTTCTTTATCTTTTTGTATAAAGTTATAGGTTTCTTATTTCTCTCCTTTTTTGTATCAACTATGAAGTCCGTCTGCTGCGCGAGGAGCTGCAGCTGCTGCAGGAGCCCGGCTCGTACGTGGGCGAGGTGGTGAAGCAGATGGGCAAGTCCAAGGTGCTGGTCAAGGTGAACCCCGAGGGCAAGTACGTGGTGGACGTGGACAAGA…	:	99.93	1469	0	1	0	2896	0	+-	0	0	+-	0			Yes*
Ps_109338	1469	P7076	P7076_07239:6391-7859 (-)	n.a.	:	100	1469	0	0	0	2912									No polymorphism
Ps_109340	1212	P7064	P7064_10545:1914-3125 (+)	ATGACCAAGGGCAAGGGCTCGTGGATCTGGACGAGCGACAACCGCAAGCTGCTGGACTTCACGAGCGGCATCGCCGTGACCAGCGTGGGCCACTCGCACCCGAAGGTGGTGGCCGCAGTGCAGAAGCAGGCGGCCACGCTCGTGCACGCGCAGGTGAACATCGGCTACCACCAGCCCATGCTGGACCTGACGGAGAAGCTGCTGCCGGTGCTGCCCAAGAGCCTGGATTCGCTCTTCTTCGCGTGCAGCGGCTCGGAGGCCGTGGAGAACGCCGTCAAGCTGGCGCGCCACGCCACGGGCAAGAGCAGGGTGATCGCGTTCCAGGGCGGCTACCACGGCCGCACGGTCGGCACCATGAGCCTCACGTCGAGCAAGACGGTGTACAGCGCCGGCTTCGGT…	:	99.83	1212	2	0	0	2387	0.0014	+-	0.0011	0.0039	+-	0.0055	0.820144	0.655801	Yes
Ps_109340	1212	P7074	P7074_14090:440-1651 (-)	n.a.	:	100	1212	0	0	0	2403									No polymorphism
Ps_109340	1212	P7076	P7076_02450:1924-3135 (+)	n.a.	:	100	1212	0	0	0	2403									No polymorphism
Ps_109341	852	P7064	P7064_15644:6014-6865 (+)	ATGGCGGCGGAGCGAGAGCCTCAGGACTACCAGTACGCGAGCGAGTCGCTGGACCAGTTCGCCACGTACGAGGACTACTTGGACTCGCAATTGAGCGAGACCGACCTGTTCTACCTCGAGGATGAAGAACTCGCTCGTCAGCTGGTAGAACTGGGCTATCGTGGAAGTGGCGAGACACTTCGGCGGGACGACTTTGAAGCGCGGAAGCGAGCTGAACGAGAGCGCAATGCACAGAAGACGAGTGCTCCGAAGCCACTTGCAAGTGCGGGGAAAGACCTCTCGCAGTGCCCGTTCTTGGCAGCTTTGGCGAGCCGAGAAGATCTCGTGCGCAACGGGAAGCTGACGGTGGGCGCACAATTTCGTGTATAGTTAGTTGCTGGAGATTTTCTTAGCGCTGTT…	:	99.88	852	1	0	0	1681	0.0021	+-	0.0021	0	+-	0	1.21	0.317311	Yes
Ps_109341	852	P7074	P7074_17113:4237-5088 (+)	ATGGCGGCGGAGCGAGAGCCTCAGGACTACCAGTACGCGAGCGAGTCGCTGGACCAGTTCGCCACGTACGAGGACTACTTGGACTCGCAATTGAGCGAGACCGACCTGTTCTACCTCGAGGACGAAGAACTCGCTCGTCAGCTGGTAGAACTGGGCTATCGTGGAAGTGGCGAGACACTTCGGCGGGACGACTTTGAAGCGCGGAAGCGAGCTGAACGAGAGCGCAATGCACAGAAGACGAGTGCTCCGAAGCCACTTGCAAGTGCGGGGAAAGACCTCTCGCAGTGCCCGTTCTTGGCAGCTTTGGCGAGCCGAGAAGATCTCGTGCGCAACGGGAAGCTGACGGTGGGCGCACAATTTCGTGTATAGTTAGTTGCTGGAGATTTTCTTAGCGCTGTT…	:	99.77	852	2	0	0	1673	0.0021	+-	0.0021	0	+-	0	1.21	0.317311	Yes
Ps_109341	852	P7076	P7076_06722:14312-15163 (+)	n.a.	:	100	852	0	0	0	1689									No polymorphism
Ps_109342	2697	P7064	P7064_02245:4286-6984 (-)	ATGCGTCTGAGTCCGCGCGAAGAGGACCATTTGATGCTGCACTCGGCCGGCTTCCTGGCCCCAGAAGCGGCTGGCGAGGGGCCTCCGACTCAACTACACGGAGAGCGTCGCGCTGCTGGCCACGCAGGTCCGAGAGAGAGAGAGAGAGAGACGACCTTTAGCTGTCCATATCTTTGTCGTGCTCATACAATGGCAATTGTGCTGCTGGCAGGTGCTGGAGTTCATCCGGGACGGCAAGACGGTGGCGGAGCTCATGACCCTCGGCGCGCAGATGCTCGGAAGGTACACAGGGGCTTCAGTGCAACTGTAAGGTGTGCATGTACTGTGGGACTAACACTGCTGTTGTTATTGTCGTAAACAATACAGACGCCAGGTGATGGAGGGCGTGGCCTCCATCCT…	:	99.85	2699	2	2	0	5303	0	+-	0	0.0017	+-	0.0017	0.854701	0.317311	Yes
Ps_109342	2697	P7076	P7076_02495:375-3071 (+)	ATGCGTCTGAGTCCGCGCGAAGAGGACCATTTGATGCTGCACTCGGCCGGCTTCCTGGCCCAGAAGCGGCTGGCGAGGGGCCTCCGACTCAACTACACGGAGAGCGTCGCGCTGCTGGCCACGCAGGTCCGAGAGAGAGAGAGAGAGAGACGACCTTTAGCTGTCCATATCTTTGTCGTGCTCATACAATGGCAATTGTGCTGCTGGCAGGTGCTGGAGTTCATCCGGGACGGCAAGACGGTGGCGGAGCTCATGACCCTCGGCGCGCAGATGCTCGGAAGGTACACAGGGGCTTCAGTGCAACTGTAAGGTGTGCATGTACTGTGGGACTAACACTGCTGTTGTTATTGTCGTAAACAATACAGACGCCAGGTGATGGAGGGCGTGGCCTCCATCCTG…	:	99.93	2697	2	0	0	5331	0	+-	0	0.0017	+-	0.0017	0.854701	0.317311	Yes
Ps_109343	2194	P7064	P7064_18475:929-3123 (-)	ATGGCGAGCCCGAGCGCCGAAGCCGCAGGCGAGCGCCTCGCGCGCGTGAGCCGCATGCGCACGCTGTCGGCGCTGCTGGACGACGAGCTGGAGGACGACGAGCAGCTGCCCGAGGAGTGCCGCGCGCTGTTCGCGCACGTGACGGCGGCCGCGGCCAAGGACGCCAAGGACGAGGACGCGGCGCAGCTGGAGCAGACGCGGCGCAACGAGTTCCTGTGCGTCGAGTGCCAGGCGCACGAGGCCGAGCTCTTCTGCGAGCAGTGCCACGACTACTTCTGCGAGCTGTGCTGCGGCGGCCAGCACCGCAAGGGCAACAGGCGGAAGCACACGTTCCAGCCGCGCTTCCCGGCGTCTAAGGCTGCGCCGGCGGCTGCGGCTGAGGCTGGTGCGGCCCACGGC…	:	99.82	2195	3	1	0	4312	0.0008	+-	0.0008	0.0016	+-	0.0016	0.931034	0.654721	Yes
Ps_109343	2194	P7076	P7076_05600:20106-22299 (-)	n.a.	:	100	2194	0	0	0	4349									No polymorphism
Ps_109344	1155	P7074	P7074_21007:535-1689 (-)	n.a.	:	100	1155	0	0	0	2290									No polymorphism
Ps_109344	1155	P7076	P7076_06646:22045-23199 (-)	n.a.	:	100	1155	0	0	0	2290									No polymorphism
Ps_109348	2946	P7064	P7064_14381:1125-4071 (+)	ATGAGCAACGTGGAGGCCCTGGAGTCGCAGGTGGCGGCGCTGTCGCCCTTCTCGGTGGAGAACTGGCCCGCCGCGCGCATCCGCAAGACGTTCGTGGACTTCTTCACGAACCAGACGGAGCTGCCGCACACGTTCTGGAAGTCGTGCCCCGTGGTGCCCCTGGACGACCCGACGCTGCTGTTCATCAACGCCGGCATGAACCAGTACAAACCCATCTTCCTGGGCCAGGTGGACCCGTCGCACCCCATGTCCAAGCTCGTGCGCGCCTGCAACTCGCAGAAGTGCATCCGCGCCGGCGGCAAGCACAACGACCTGGACGACGTGGGCAAGGACGTGTACCACCACACGTTCTTCGAGATGCTGGGCAACTGGAGCTTCGGCAACTACTTCAAGAAGGAG…	:	99.93	2947	1	1	0	5818	0	+-	0	0.003	+-	0.003	0.769231	0.317311	Yes
Ps_109348	2946	P7076	P7076_02678:470-3415 (-)	ATGAGCAACGTGGAGGCCCTGGAGTCGCAGGTGGCGGCGCTGTCGCCCTTCTCGGTGGAGAACTGGCCCGCCGCGCGCATCCGCAAGACGTTCGTGGACTTCTTCACGAACCAGACGGAGCTGCCGCACACGTTCTGGAAGTCGTGCCCCGTGGTGCCCCTGGACGACCCGACGCTGCTGTTCATCAACGCCGGCATGAACCAGTACAAACCCATCTTCCTGGGCCAGGTGGACCCGTCGCACCCCATGTCCAAGCTCGTGCGCGCCTGCAACTCGCAGAAGTGCATCCGCGCCGGCGGCAAGCACAACGACCTGGACGACGTGGGCAAGGACGTGTACCACCACACGTTCTTCGAGATGCTGGGCAACTGGAGCTTCGGCAACTACTTCAAGAAGGAG…	:	99.97	2946	1	0	0	5832	0	+-	0	0.003	+-	0.003	0.769231	0.317311	Yes
Ps_109349	1431	P7064	P7064_18807:1828-3258 (-)	n.a.	:	100	1431	0	0	0	2837									No polymorphism
Ps_109349	1431	P7074	P7074_19733:830-2260 (-)	n.a.	:	100	1431	0	0	0	2837									No polymorphism
Ps_109350	1389	P7064	P7064_16676:1217-2605 (-)	n.a.	:	100	1389	0	0	0	2753									No polymorphism
Ps_109350	1389	P7076	P7076_03606:5479-6867 (-)	n.a.	:	100	1389	0	0	0	2753									No polymorphism
Ps_109352	489	P7074	P7074_16449:1105-1593 (-)	n.a.	:	100	489	0	0	0	969									No polymorphism
Ps_109354	911	P7074	P7074_18651:144-1054 (+)	n.a.	:	100	911	0	0	0	1806									No polymorphism
Ps_109354	911	P7076	P7076_18111:38755-39665 (+)	n.a.	:	100	911	0	0	0	1806									No polymorphism
Ps_109355	936	P7076	P7076_09591:6804-7739 (+)	n.a.	:	100	936	0	0	0	1855									No polymorphism
Ps_109356	1389	P7064	P7064_12459:766-2154 (+)	n.a.	:	100	1389	0	0	0	2753									No polymorphism
Ps_109357	1350	P7064	P7064_12459:2787-4136 (-)	ATGGACGCGCCCGCGCCGGAGAAGAAGTCGTGGAGCCGCAAGCTCCTGACGTCGCTGACCTTCTGGATCATCGCTGGCATGGTCGTCGGTATCCTGCTGGGCCAGTTCGCGCCCGACTTCTCCGAGAAGGCCGCCCCCATGAAGAACATCTTCCTGCGCACGGTGCAGTTCATCGTGTTCCCGCTCGTGTTCTCGTCGCTGGTCATCGGTATCGCCGACCAGAAGGACATGAAGCAGCTCGGCCGCATCGCGCTCAAGTCCATTATCTACTTCGAGATCGTCACGACCATCGCCCTGATCCTCGGCCTCTTCGCCGTCAACATCGTCAAGCCCGGCAAGGTCGGCCTCACCCAGGGTGAGGAGTACGAGAGCGAGTCCGAGTCGACCTTCACGTTCGAG…	:	99.78	1350	3	0	0	2652	0.0008	+-	0.0008	0.0129	+-	0.0092	0.471616	0.190104	Yes
Ps_109358	825	P7064	P7064_17441:2497-3322 (+)	ATGGCGGAAGTTGCAACTGAAGTGAAGCTTTTCAACAAGTGGTAGGTAGCAGCTTTCTCTCGCGCGCATCATGGCGGCGCGCAGACAGACAGGTGCGCCGCGTCGCGGCGCGTCGAGCCGTACCGGTCTCAACCGCAGGCGCCCAGCGGCGCACCCAAAACAATGAAATCACACAGCAGAGCAGCCCAGCTCTAAAGAATCAGCGCGCCGCCTGACGATTAATAGGCTAGTATCACCCAAGCAGCAGCAGCTAATACAGGTGTGCTTCGAAACAGGTCGTACGATGACATCAGCGTCGCGGCGGACATCTCCCCTGGAGGACTACATTGCCGTAAAGGGAAAGGCCGCCACGTTCCTGCCGCACACGGCTCAGCGCTACCAGAAGAAGCGCTTCCGCAA…	:	99.88	826	0	1	0	1622	0	+-	0	0	+-	0			Yes*
Ps_109358	825	P7074	P7074_14821:2307-3131 (-)	n.a.	:	100	825	0	0	0	1635									No polymorphism
Ps_109358	825	P7076	P7076_18831:2718-3542 (+)	n.a.	:	100	825	0	0	0	1635									No polymorphism
Ps_109359	810	P7064	P7064_17209:1453-2261 (+)	ATGTCGACGGGGCCGGCCCGCAAAGGAATGTTCCAAACCAAGTCTCCTCTCTTCCGGGAATGCATGGCCGAGTTCCTCGGCATGTTCGTCTTCATGCTGTTCGGCACCGGCGTCGTCGCCCAAGTCGTGCTGAGCGAAGGCACGAAAGGCGAGTTCATCAGCATCAACTTCTGCTGGGGTCTCGGCATCCTGTTCGGTATCCACGTCTGCGGTGGTGTATCGGGCGCGCACTTGAACCCGGCGGTGACTATGACGCTGGCCCTGTTCGGCCGCTTCGAGTGGAAGAAGGTCCCGTGCTACGTGATAGCTCAAATGCTGGCGGCGTTCCTGGCCGCGGCCATTGTCGGCATGGTGTACGACCCGCTGATCAAAGTCTCCGACCCGCACATGAAGACGACC…	:	99.88	810	0	1	0	1590	0	+-	0	0	+-	0			Yes*
Ps_109359	810	P7074	P7074_11192:9038-9846 (-)	ATGTCGACGGGGCCGGCCCGCAAAGGAATGTTCCAACCAAGTCTCCTCTCTTCCGGGAATGCATGGCCGAGTTCCTCGGCATGTTCGTCTTCATGCTGTTCGGCACCGGCGTCGTCGCCCAAGTCGTGCTGAGCGAAGGCACGAAAGGCGAGTTCATCAGCATCAACTTCTGCTGGGGTCTCGGCATCCTGTTCGGTATCCACGTCTGCGGTGGTGTATCGGGCGCGCACTTGAACCCGGCGGTGACTATGACGCTGGCCCTGTTCGGCCGCTTCGAGTGGAAGAAGGTCCCGTGCTACGTGATAGCTCAAATGCTGGCGGCGTTCCTGGCCGCGGCCATTGTCGGCATGGTGTACGACCCGCTGATCAAAGTCTCCGACCCGCACATGAAGACGACCC…	:	99.88	810	0	1	0	1590	0	+-	0	0	+-	0			Yes*
Ps_109359	810	P7076	P7076_05877:6843-7652 (-)	n.a.	:	100	810	0	0	0	1606									No polymorphism
Ps_109361	741	P7064	P7064_05311:3327-4065 (+)	ATGGCCAACAAAACGACCGGTGGGCCCAGCATTGGCATTGATATCGGAACGGCATACTCCAGGGTGGCTATTTGGCACAAAGACCGCGCGGAAATCCTTCCCAATCGATTCGGGAATCGGTTGACATCGTCGTACGTGGCATTCACCGACTCGAAAGTTCTCGTGGGTGATGCCGCAGCCGACCAACGGCTTCAAAACGCTGAGAACACAGTGTTCGGTATAACACGGCTACTCGGCCGCAAGTTTTCGGACCCTGAAGTCCAAGAGCGCATCAAGCATTGGCCATTCAAAGTGATTCGGGGCCCGCACGATACCCCCCCCCCCCCCCCACGTGATGGTGCAGTTCAGAGGACAGACCAAGATTTTCCACCCTGTGCAGATTTTGTCCTTGCTGCTCTC…	:	99.6	741	1	1	0	1439	0.0019	+-	0.0019	0	+-	0	1.19	0.317311	Yes
Ps_109361	741	P7076	P7076_05184:3372-4111 (+)	ATGGCCAACAAAACGACCGGTGGGCCCAGCATTGGCATTGATATCGGAACGGCATACTCCAGGGTGGCTATTTGGCACAAAGACCGCGCGGAAATCCTTCCCAATCGATTCGGGAATCGGTTGACATCGTCGTACGTGGCATTCACCGACTCGAAAGTTCTCGTGGGTGATGCCGCAGCCGACCAACGGCTTCAAAACGCTGAGAACACAGTGTTCGGTATAACACGGCTACTCGGCCGCAAGTTTTCGGACCCTGAAGTCCAAGAGCGCATCAAGCATTGGCCATTCAAAGTGATTCGGGGCCCGCACGATACCCCCCCCCCCCCCCCCACGTGATGGTGCAGTTCAGAGGACAGACCAAGATTTTCCACCCTGTGCAGATTTTGTCCTTGCTGCTCT…	:	99.87	741	0	1	0	1453	0	+-	0	0	+-	0			Yes*
Ps_109362	393	P7064	P7064_05311:1996-2388 (+)	n.a.	:	100	393	0	0	0	779									No polymorphism
Ps_109362	393	P7074	P7074_16508:13286-13678 (-)	ATGGCGGCATCGAGACGAGGTACGGGCATCGACCTCGGGTCCAAGTATTCCCGAGTGGCTGTGTGGCTAAATGATCGCGTAGAGATCGTGCCTAGCAAGTCCGGCGACCGATTTACGCCGACGATCGTGGCGTTCACAGAGACCGAAGTGCTCATCGGCGAGCCTGCCACTCACCAGTTGCTGCAGAATGCGCAAAACACGATCTTCGACATCACGCGCTTGATCGGCCGCAAGTTCTCGGATCCTGAGATCCAGGAAGGCATCAAGCTCTGGCCCTTCAAGGTGGTCTGCGGCCCGGATGACAAACCCCTAGTGGTGGTGACGTTTAAGGGCGCGTCGAAGTCATTTGAAGCAGTGGAGGTCCTTGCCATGCTTCTGTCGGAGTTGCGTTAA	:	99.75	393	1	0	0	771	0.0034	+-	0.0034	0	+-	0	1.34	0.317311	Yes
Ps_109362	393	P7076	P7076_05184:2041-2433 (+)	n.a.	:	100	393	0	0	0	779									No polymorphism
Ps_109363	1551	P7064	P7064_05311:131-1682 (+)	ATGCCGACGCTGGGGCCGGAGCCTGCCATTTCATGCGCACGACGTGTCTGCGGGTGGGCGTGTGGGTGAACAATAACGTGGCGGTGCTTACGAGCGACCGCCCGTTGCCGTCGTTCGTAGCGTTCACGGACACGGAGCGACTCGTTGGCGACGTCGCCAAGCGCCAAGTGGCCACGAACGTGAACAACACGGTGTTCGGCACCACGCGCCTCATCGGCCGCAAGTTTTCGGACCTGGAAGTACAGGAAGACTTGAAGCACTGGCCGTTCAAAGTGGTTGGCGGGCCAAATGATGGCCCGCTAGTGGAGGTGCAGGCTGCGGGCCAGACCAAGACGTTCCGGCCAGTGGAGATCCTGGCCATGCTCCTGGCCGAGGCACGCGAGACGGTGGAGACGCATC…	:	99.94	1552	0	1	0	3061	0	+-	0	0	+-	0			Yes*
Ps_109363	1551	P7076	P7076_05184:177-1727 (+)	n.a.	:	100	1551	0	0	0	3075									No polymorphism
Ps_109364	741	P7064	P7064_10472:531-1271 (+)	n.a.	:	100	741	0	0	0	1469									No polymorphism
Ps_109371	306	P7064	P7064_10756:57-362 (-)	n.a.	:	100	306	0	0	3e-173	607									No polymorphism
Ps_109372	792	P7074	P7074_14569:119-904 (+)	ATGGCCAGTGCCCTCCCGCGCCGCATCGTCAAGGTACGCGGCTCTAACGGCGCCTTGCTACCCCCCCCCCTCTCCTCCCTGTGGGGCGCTGGATCCGTCGGATCGAGAGACTGACACTGCGCGTATCTGCAGGAAACCCAACGGCTGCTCGCTGAGCCTGGTGCGTGGAGTATGATTACTTGGAGGGGATGATGTTGTGCGCTAACGGAGTGATGTTCTCGTATGCAGTCGCCGGTATCAGCGCCACGCCGTACGAAGACAACCTCCGCTACTTCCAGGTGGTGATCGCCGGCCCGCAGTCGTCGCCCTACGAGAGTACGTGGGTCCTGTCCTTGCGATATAACTGCAGAGGGGTGCAGGCGTTGATAGGGCTCTTCTTTTCTTGTGCTTGATAGACGG…	:	98.99	792	2	2	0	1499	0.0074	+-	0.0052	0	+-	0	1.74	0.154714	Yes
Ps_109372	792	P7076	P7076_12714:15013-15803 (-)	ATGGCCAGTGCCCTCCCGCGCCGCATCGTCAAGGTACGCGGCTCTAACGGCGCCTTGCTACCCCCCCCCCCCCTCCTCCTCCCTGTGGGGCGCTGGATCCGTCGGATCGAGAGACTGACACTGCGCGTATCTGCAGGAAACCCAACGGCTGCTCGCTGAGCCTGGTGTGTGGAGTATGATTACTTGGAGGGGATGATGTTGTGCGCTAACGGAGTGATGTTCTCGTATGCAGTCGCCGGTATCAGCGCCACGCCGTACGAAGACAACCTCCGCTACTTCCAGGTGGTGATCGCCGGCCCGCAGTCGTCGCCCTACGAGAGTACGTGGGTCCTGTCCTTGCGATATAACTGCAGAGGGGTGCAGGCGTTGATAGGGCTCTTCTTTTCTTGTGCTTGATAG…	:	99.75	792	1	1	0	1546	0	+-	0	0	+-	0			Yes*
Ps_109373	1422	P7064	P7064_21321:822-2243 (-)	ATGACCGTCAAGGCCGTGCGCGCCGCCAGCACCTTCCGCGTCGAGACGGACTCGATCGGCGAGGTCAAGGTGGACGACTCCAAGTACTGGGGCGCGCAGACGCAGCGCAGCCTCGAGAACTTCCCCATCGGCGGCGCGCGCGAGCGCATGCCCATGCCCGTGATCAAGGCCTTCGGCGTGGTCAAGAAGTGCGCGGCCAAGTACAACCTCGAGAAGGGCAAGCTGGACGCCGCCGTGGCCGAGAAGATCATCGCCGCGGCCGACGACGTGATCGCCGGCAAGCTGGACGACCACTTCCCGCTCGTGGTCTTCCAGACGGGCTCGGGCACCCAGTCCAACATGAACACGAACGAGGTCATCTCGAACCGCGCCATTGAGCTCGCGGGCGGCGAGCTGGGC…	:	99.93	1422	1	0	0	2811	0.0008	+-	0.0008	0	+-	0	1.08	0.317311	Yes
Ps_109373	1422	P7074	P7074_13460:5793-7214 (+)	ATGACCGTCAAGGCCGTGCGCGCCGCCAGCACCTTCCGCGTCGAGACGGACTCGATCGGCGAGGTCAAGGTGGACGACTCCAAGTACTGGGGCGCGCAGACGCAGCGCAGCCTCGAGAACTTCCCCATCGGCGGCGCGCGCGAGCGCATGCCCATGCCCGTGATCAAGGCCTTCGGCGTGGTCAAGAAGTGCGCGGCCAAGTACAACCTCGAGAAGGGCAAGCTGGACGCCGCCGTGGCCGAGAAGATCATCGCCGCGGCCGACGACGTGATCGCCGGCAAGCTGGACGACCACTTCCCGCTCGTGGTCTTCCAGACGGGCTCGGGCACCCAGTCCAACATGAACACGAACGAGGTCATCTCGAACCGCGCCATTGAGCTCGCGGGCGGCGAGCTGGGC…	:	99.93	1422	1	0	0	2811	0	+-	0	0.0116	+-	0.0117	0.462963	0.321464	Yes
Ps_109375	1610	P7074	P7074_03015:412-2019 (-)	ATGCTGTCTCGTGTGGTGCGCGCCGGTGCGCGCTCGTTCGCGACCGACGCCAAGAAGGCCTCGGGCTCGGTGGGCCAGATCACGCAGATCATTGGTGCCGTCGTGGATGTCCAGTTCAAGGACAACCTGCCCCCCATCCTGAACGCCCTGGAGATCAAGACCCAGGACAACACGCGCATCGTGCTCGAGGTCGCCCAGCACCTGGGTGAGAACACGGTCCGCACCATCGCCATGGAGGGCACGGACGGTCTCGTCCGCGGCCAGGAGTGCGTCGACACGGGCAACCCCATCATGGTACGTTCCAAATTTTCAGATACCTCTTCAGATTTTTGTTTAGCACAAGTCTAGATCAAAGTTATTTATATATTTATTCTGTATTTTTTCTTATTTGGAACGCGG…	:	99.81	1610	1	1	0	3162	0.0009	+-	0.0009	0	+-	0	1.09	0.317311	Yes
Ps_109375	1610	P7076	P7076_07053:4151-5759 (-)	ATGCTGTCTCGTGTGGTGCGCGCCGGTGCGCGCTCGTTCGCGACCGACGCCAAGAAGGCCTCGGGCTCGGTGGGCCAGATCACGCAGATCATTGGTGCCGTCGTGGATGTCCAGTTCAAGGACAACCTGCCCCCCATCCTGAACGCCCTGGAGATCAAGACCCAGGACAACACGCGCATCGTGCTCGAGGTCGCCCAGCACCTGGGTGAGAACACGGTCCGCACCATCGCCATGGAGGGCACGGACGGTCTCGTCCGCGGCCAGGAGTGCGTCGACACGGGCAACCCCATCATGGTACGTTCCAAATTTTCAGATACCTCTTCAGATTTTTGTTTAGCACAAGTCTAGATCAAAGTTATTTATATATTTATTCTGTATTTTTTTCTTATTTGGAACGCG…	:	99.88	1610	1	1	0	3168	0.0009	+-	0.0009	0	+-	0	1.09	0.317311	Yes
Ps_109376	1807	P7076	P7076_07053:7375-9183 (-)	ATGACGTCCATGGCCAACGGGGTGGTCAAGCTGGGGGAGCTGCCGGCGCTGGAGGACGTGCCCCCGAGCGAGCGCATGCGGCTGTTCCGCCAGAAGCTCAAGCTCTGCTGCGCGCTCTACGACTTCAGCGACATGCGCAAGCAGGTGCGCGAGAAGGAGGCCAAGCGCAACGCGCTGCTGCAGATCGTCGAGTACATCTCGGCCGGGAAGGTGGCCTGGGACCCCTCGGTGGTGGCCGACCTGCTCGAGTGCGTGGGCGCCAACATCTTCCGCCACTTGGGGCGCAGCTCCAACCCCACGACGGTCAACGCCAACGGGAACGTCGAAGGTGAGGGAGGATATCCCCCCACTCTGCTCTACCTTCCTCTCTCTTGCCCCCCCCCCCTAATGTATTGGTGG…	:	99.78	1809	2	1	0	3548	0	+-	0	0	+-	0			Yes*
Ps_109378	1028	P7076	P7076_09745:7761-8788 (-)	n.a.	:	100	1028	0	0	0	2038									No polymorphism
Ps_109380	1080	P7064	P7064_20041:560-1639 (+)	n.a.	:	100	1080	0	0	0	2141									No polymorphism
Ps_109380	1080	P7074	P7074_25830:1380-2459 (-)	n.a.	:	100	1080	0	0	0	2141									No polymorphism
Ps_109380	1080	P7076	P7076_05161:13077-14156 (+)	n.a.	:	100	1080	0	0	0	2141									No polymorphism
Ps_109381	750	P7076	P7076_04677:70-819 (+)	n.a.	:	100	750	0	0	0	1487									No polymorphism
Ps_109382	993	P7064	P7064_16080:6133-7125 (+)	n.a.	:	100	993	0	0	0	1968									No polymorphism
Ps_109382	993	P7074	P7074_20109:1821-2812 (-)	ATGGGCAGCGCCGCCAGCAGATCGCAGGTGCCCGACAAATGGGACGCCTCGCGGATCTCCTCGCAGCAGGGCAAACTAGCGGTGGTCACGGGCGGAAACTCTGGCATCGGCTACGAGACAGCGCTGCATCTCGCTCGCAATGGAGCGCACGTGGTTTTGGCTTGTCGCGACATCCAACGCGGCCGAGCAGCCGAGACCAAGATCCGTGAGACGTTGGCGTCGGACCCCGACGCTGCCGGCTCTGTGGAGTTTATGCAGGTGGACGTGAGCGACTTGGCCAGCGTGAAGCAGTTCGCCTCCGAGTTCAAGAAGACCCACGACCGCCTGGATCTGCTCATCAACAACGCCGGCGTCATGGGCGGAGCGTACGCGAAGACGGTGGACGGCTACGAGCGGCAG…	:	99.9	993	0	1	0	1953	0	+-	0	0	+-	0			Yes*
Ps_109382	993	P7076	P7076_02121:8885-9877 (+)	n.a.	:	100	993	0	0	0	1968									No polymorphism
Ps_109383	998	P7064	P7064_16080:9008-10005 (-)	n.a.	:	100	998	0	0	0	1978									No polymorphism
Ps_109384	1332	P7074	P7074_11883:8-1339 (-)	ATGGGCAAGGAAAAGACGCACATCTCGCTGGTCGTCATCGGCCACGTCGACGCCGGCAAGTCGACCACCACCGGTCACCTGATCTACAAGTGCGGCGGTATCGACAAGCGTACCATCGAGAAGTTCGAGAAGGAGGCTGCCGAGCTCGGCAAGACCTCGTTCAAGTACGCCTGGGTGCTGGACAACCTGAAGGCCGAGCGCGAGCGCGGTATCACGATCGACATTGCCCTGTGGAAGTTCGAGTCCCCCAAGTTCTTCTTCACGGTCATTGACGCCCCTGGCCACCGTGACTTCATCAAGAACATGATCACGGGCACCTCGCAGGCCGACTGCGCCATCCTGGTGGTCGCCTCGGGTGTGGGCGAGTTCGAGGCTGGTATCTCCAAGGAGGGCCAGACG…	:	99.55	1332	6	0	0	2593	0	+-	0	0.0374	+-	0.0155	0.21097	0.015826	Yes - Negative
Ps_109385	1030	P7064	P7064_18387:157-1186 (+)	n.a.	:	100	1030	0	0	0	2042									No polymorphism
Ps_109385	1030	P7076	P7076_05351:7614-8644 (-)	ATGTCCTGGTGTACCATCGAGTCCGACCCCGGTACGCGGCACTCACTTAGTGCGCTCTCGCTGAGCCTCCGCTCCCTCCCACTAACCCCCTATATATCTCTTCTGCAGGCGTGTTCACCGCCCTCATCGAGGACATCGGCGTCAAGGGCGTGCAGGTGGAGGAGCTCTACACGCTGGACGAGCAGCAGTTCGCCGACCTATCGCCCGTGTACGGGTTGGTCTTCCTCTTCAAGTACGAGTCCAACCATGGGGAAGACGCCGAGCCGCCCGTGTTCGCCAGCGAGGAGGACGGGCTGTTCTTCGCCAAGCAGGTGATCAGCAACGCCTGCGCCACGCAGGCCATCCTGTCCATCCTGCTCAACTGCCAGGACATCGAGCTGGGCGAGACGCTGAGCGAGT…	:	99.9	1031	0	1	0	2028	0	+-	0	0	+-	0			Yes*
Ps_109386	1399	P7064	P7064_13807:6973-8371 (-)	ATGTCGGACGCCGAGCACAGCGGCGAAGTCGCGGCCAACGAGGGCGAGGGCGGCGCCAGCGGCAGCAGCAAGAACAAGAAGAAGAAGAAGAACAAAAAGAAGAAGAGCAAGGCCGCCGCCGGTGGCGCGGGCTCCAAGCCGGCGCCGTTCCGCGGCGTCTCGGGCTTCACGGACAGCTACGTGGGCGTGGGCCAGACGGAGCCGCCCACGATCCCCATCGAGAAGCTCTTCCCGGACGGCCACTTCCCCGTGGGCGAGATCCAGGAGCACCCGGGCGACTTGAACACGTTCCGCACCACGAGCGAGGAGAAGCGCGCGCTGGACCGCGCCCAGGAGGACCTGTACGAGACGGTGCGTCACGCCGCCGAGGTGCACCGCCACGTGCGCAAGTTCGCGCAG…	:	99.79	1399	3	0	0	2750	0.0009	+-	0.0009	0.008	+-	0.0057	0.605556	0.218558	Yes
Ps_109386	1399	P7076	P7076_05320:2968-4366 (-)	n.a.	:	100	1399	0	0	0	2773									No polymorphism
Ps_109387	1153	P7064	P7064_17374:862-2014 (+)	ATGGAGAAGGGCAAGGCCGCCATGGAGAACATGAAGAACATGAAGATGCCGCCTGGCAGCAAGGGCCCGGCCGCGGCGCTGGCCAAGGTGGCGGTGTTCACGGGCGCGGCCATCTACGGCGCCTACCTGTCCATCTACAACGTGCCGCCTGGACACCGCGCCGTGGTCTACAGCCGTATCGACGGCGTGGGCCACCAGGTCATCGAGCAGGGCACGCACTTCCTCATCCCGTGGCTGCAGCGCCCCCTGATCATGGACGTGCGCACGCGCCCGCGCACCTACGCGTCACTCACGGGCACCAAGGACCTGCAGATGATCAACATCTCGATCCGTGTGCTGTCCAAGCCCGACCGCTCGCGTCTGCAGTGGCTCTACCAGAACCTCGGCCTCGGTACGCTG…	:	99.74	1153	3	0	0	2262	0.0036	+-	0.0025	0	+-	0	1.36	0.149867	Yes
Ps_109388	579	P7064	P7064_17374:1-579 (-)	n.a.	:	100	579	0	0	0	1148									No polymorphism
Ps_109388	579	P7074	P7074_20097:1943-2521 (-)	n.a.	:	100	579	0	0	0	1148									No polymorphism
Ps_109389	954	P7064	P7064_11449:592-1545 (+)	n.a.	:	100	954	0	0	0	1891									No polymorphism
Ps_109389	954	P7074	P7074_25814:995-1948 (+)	n.a.	:	100	954	0	0	0	1891									No polymorphism
Ps_109389	954	P7076	P7076_16800:420-1373 (-)	n.a.	:	100	954	0	0	0	1891									No polymorphism
Ps_109390	463	P7076	P7076_06442:9720-10182 (+)	n.a.	:	100	463	0	0	0	918									No polymorphism
Ps_109391	1214	P7064	P7064_11840:804-2017 (+)	n.a.	:	100	1214	0	0	0	2407									No polymorphism
Ps_109391	1214	P7076	P7076_06442:641-1854 (+)	n.a.	:	100	1214	0	0	0	2407									No polymorphism
Ps_109392	1368	P7064	P7064_13275:4866-6233 (+)	n.a.	:	100	1368	0	0	0	2712									No polymorphism
Ps_109392	1368	P7076	P7076_15326:6405-7772 (+)	ATGAGCGAGGAAGCGACCAACAAACGTACGACCAACAGGCTCCGCCAGCAACACTGTCAATAGGCTGGAGATGCACTGACGCATACTCCTCTCTCTGTCTGCAGCGACGTCGGGCGTGGTGTCCTTCGTGACCGGCGGCTTCGGCGGTACGTCTCGCGTCTATTACATCGCTTCAGTAGTGAACGACTGAGGCCGCGGACACTGACGCGCGACTGACGTGTGCATGACAGGCATGTGCCTTGTGGCAACGGGCCACCCGCTCGACCTCATCAAGGTCAACATGCAGACGCAGCCCAAGCCGCTGCCCGGCCAGCCGCCCATGTACACGAACGCCGTCGACTGCGCCCGCAAGATGGTCGCCAAGGATGGGGTACGACACTGTCTGTCTCCAGCGTTCTG…	:	99.93	1368	1	0	0	2704	0.0016	+-	0.0016	0	+-	0	1.16	0.317311	Yes
Ps_109393	1029	P7064	P7064_13275:1202-2230 (-)	n.a.	:	100	1029	0	0	0	2040									No polymorphism
Ps_109393	1029	P7074	P7074_21081:2243-3271 (-)	n.a.	:	100	1029	0	0	0	2040									No polymorphism
Ps_109393	1029	P7076	P7076_15326:2740-3768 (-)	n.a.	:	100	1029	0	0	0	2040									No polymorphism
Ps_109394	674	P7064	P7064_13275:104-777 (+)	ATGGTGTCGCTGAAGCTTCAGAAGCGGTGCGTGTAAAGCTCTAATACAATACAGGGTCCAGCCACAGGGTCCAGCCCTCAGGTCTACAGGGAACGAAAGCAGGATGCTGACGCGTGTGTGTATGCTGCTCCCCCCTCTACAGTCTGGCCGCGTCCGTGCTCAAGTGCGGCAAGCGCAAGATCTGGCTCGACCCTAACGAGTCGAACGAGATTGCCCTGGCCAACTCGCGTCAGAACATTCGCAAGCTCGTGAAGGATGGCTTTGTCATCAAGAAGCCGCAGGTGATCCACTCGCGCGCCCGCTTCACCAAGCGAAACGAGGCCAAGCGCAAGGGCCGCCACACGGGCATCGGTAAGCGTCGCGGTACGGCCAACGCTCGCCTGCCCTTCAAGGTGATCT…	:	99.85	674	1	0	0	1328	0	+-	0	0	+-	0			Yes*
Ps_109394	674	P7074	P7074_21081:1144-1817 (+)	ATGGTGTCGCTGAAGCTTCAGAAGCGGTGCGTGTAAAGCTCTAATACAATACAGGGTCCAGCCACAGGGTCCAGCCCTCAGGTCTACAGGGAACGAAAGCAGGATGCTGACGCGTGTGTGTATGCTGCTCCCCCCTCTACAGTCTGGCCGCGTCCGTGCTCAAGTGCGGCAAGCGCAAGATCTGGCTCGACCCTAACGAGTCGAACGAGATTGCCCTGGCCAACTCGCGTCAGAACATTCGCAAGCTCGTGAAGGATGGCTTTGTCATCAAGAAGCCGCAGGTGATCCACTCGCGCGCCCGCTTCACCAAGCGAAACGAGGCCAAGCGCAAGGGCCGCCACACGGGCATCGGTAAGCGTCGCGGTACGGCCAACGCTCGCCTGCCCTTCAAGGTGATCT…	:	99.85	674	1	0	0	1328	0	+-	0	0	+-	0			Yes*
Ps_109394	674	P7076	P7076_15326:1641-2314 (+)	ATGGTGTCGCTGAAGCTTCAGAAGCGGTGCGTGTAAAGCTCTAATACAATACAGGGTCCAGCCACAGGGTCCAGCCCTCAGGTCTACAGGGAACGAAAGCAGGATGCTGACGCGTGTGTGTATGCTGCTCCCCCCTCTACAGTCTGGCCGCGTCCGTGCTCAAGTGCGGCAAGCGCAAGATCTGGCTCGACCCTAACGAGTCGAACGAGATTGCCCTGGCCAACTCGCGTCAGAACATTCGCAAGCTCGTGAAGGATGGCTTTGTCATCAAGAAGCCGCAGGTGATCCACTCGCGCGCCCGCTTCACCAAGCGAAACGAGGCCAAGCGCAAGGGCCGCCACACGGGCATCGGTAAGCGTCGCGGTACGGCCAACGCTCGCCTGCCCTTCAAGGTGATCT…	:	99.85	674	1	0	0	1328	0	+-	0	0	+-	0			Yes*
Ps_109395	675	P7074	P7074_35358:358-1026 (+)	ATGGACAGGACGTTGCCATTAACCCCTGAGCACATGGCAGCTCGCCTTGAGTTTGCCGAGCGCATGCTGCTGGCTGCTCAGAAGGGAAAAGTTTGGGAGCTAATTTTTTTCTGATGAAAATTTTAACCTAGACGGACCGGACGGGTACAAGCATTATTGGAGGGACCTGCGTCGACCTCCGCGCCGTTACCTGAGCCGTCAGAACGGCGGCGGCTCGCTCATGGTTTGGGGTGCAATCGGATACGAGGGCAAGTCGGAGCTTGTAGTGCTGGAAGGTCGCCAGGCGTCGCACCACTATATCTGGACGGTGTCGGAGCACATGTTGCCGCTCGCCCACCGGAACTACGGCACCGACTTCGTCTTCATGCAAGACAATGCCTCCATCCACGCTTCCTACGA…	:	98.22	675	6	3	0	1225	0.0114	+-	0.0047	0	+-	0	2.14	0.015286	Yes - Positive
Ps_109396	360	P7076	P7076_14516:129-488 (+)	ATGGACTTCATCACTGATCTGCCGCGAACGGAGCGGGGCGTCGACTCTATCTGGGTCGTCGTCGATCGGTTGACCAAGCGGTGTCATTTCGTGCCAACCACCAAGAAGGTGAACGCCGAAGGTGTTGCTCGACTCTTTATCGACAACATCTGGAAGTTACACGGCATGCCGACGAATATCGTCTCCGACCGCGACAGGAAGTTCGTGTCCGCCTTCTGGCAGCATGTCTTCAAGTCCATCGGGACGAAGCTAAGCATGACCGTTGCACATCGCGCTCAAGGTGACGGACAAACGGAGCACATGAACCGAACCTTGGATGAGTATCTTCGGTGCTTCGTCGGTCCACTTCAAGATGATTAG	:	99.72	360	1	0	0	706	0.0037	+-	0.0037	0	+-	0	1.37	0.317311	Yes
Ps_109398	1122	P7076	P7076_02060:2262-3383 (+)	n.a.	:	100	1122	0	0	0	2224									No polymorphism
Ps_109402	1642	P7064	P7064_06549:2996-4637 (-)	ATGCTGCGACTTGGCCAGCGACTTCCGACGCTGGGCCAGCGCCTGGCGCCTGCTGCTGCGGCCTGCGGCTCCCCGTATCTGTCTTGTGTGCGCTTCAAGCGCTCGGCCGCCAAGTCTGGGCGCGTGAGCGCCGCATCCGGCTCCGGTGCGACGTCTTCAAGTCGAGAAATGGTCATTATTGACAATAATAACAACATTTGTTATTGTGCAGACCGCAGCGCGGCGCTGACGATGGCCATCCGCCAGATCGAGAGCAGCTTCGGCAAGGGCGCGGTCATGCAGCTGGGGTCCACGTACGCCCGCTGCACTAAAATCTATGCCCCATCGCGACAAAAGTTAATAAGTGTTTGCTTATTTATTTATTAATGCAGCAAGATCGCAGAGCGCGTGGACGTGATT…	:	99.94	1642	1	0	0	3247	0	+-	0	0.0034	+-	0.0034	0.746269	0.317311	Yes
Ps_109402	1642	P7074	P7074_12150:173-1813 (+)	ATGCTGCGACTTGGCCAGCGACTTCCGACGCTGGGCCAGCGCCTGGCGCCTGCTGCTGCGGCCTGCGGCTCCCCGTATCTGTCTTGTGTGCGCTTCAAGCGCTCGGCCGCCAAGTCTGGGCGCGTGAGCGCCGCATCCGGCTCCGGTGCGACGTCTTCAAGTCGAGAAATGGTCATTATTGACAATAATAACAACATTTGTTATTGTGCAGACCGCAGCGCGGCGCTGACGATGGCCATCCGCCAGATCGAGAGCAGCTTCGGCAAGGGCGCGGTCATGCAGCTGGGGTCCACGTACGCCCGCTGCACTAAAATCTATGCCCCATCGCGACAAAAGTTAATAGTGTTTGCTTATTTATTTATTAATGCAGCAAGATCGCAGAGCGCGTGGACGTGATTT…	:	99.94	1642	0	1	0	3239	0	+-	0	0	+-	0			Yes*
Ps_109402	1642	P7076	P7076_00808:3718-5359 (-)	ATGCTGCGACTTGGCCAGCGACTTCCGACGCTGGGCCAGCGCCTGGCGCCTGCTGCTGCGGCCTGCGGCTCCCCGTATCTGTCTTGTGTGCGCTTCAAGCGCTCGGCCGCCAAGTCTGGGCGCGTGAGCGCCGCATCCGGCTCCGGTGCGACGTCTTCAAGTCGAGAAATGGTCATTATTGACAATAATAACAACATTTGTTATTGTGCAGACCGCAGCGCGGCGCTGACGATGGCCATCCGCCAGATCGAGAGCAGCTTCGGCAAGGGCGCGGTCATGCAGCTGGGGTCCACGTACGCCCGCTGCACTAAAATCTATGCCCCATCGCGACAAAAGTTAATAAGTGTTTGCTTATTTATTTATTAATGCAGCAAGATCGCAGAGCGCGTGGACGTGATT…	:	99.94	1642	1	0	0	3247	0	+-	0	0.0034	+-	0.0034	0.746269	0.317311	Yes
Ps_109403	408	P7064	P7064_29503:276-683 (-)	n.a.	:	100	408	0	0	0	809									No polymorphism
Ps_109403	408	P7076	P7076_23027:6032-6439 (+)	n.a.	:	100	408	0	0	0	809									No polymorphism
Ps_109404	2152	P7064	P7064_08065:1721-3872 (-)	n.a.	:	100	2152	0	0	0	4266									No polymorphism
Ps_109404	2152	P7076	P7076_07335:12322-14473 (+)	n.a.	:	100	2152	0	0	0	4266									No polymorphism
Ps_109406	981	P7074	P7074_45362:60-1041 (-)	ATGCTCGTGCTTGTCTACGTTGATGATATTATGGTTGCGACCAACAATGAAGAGGACAAGTGCAAGCTGTTTGAGGAGCTGAATGTGGCGTACGGCATTAAGGACCAGGGGCTTCTCAAGGAATACCTGGGCATTGAGGTGGACCAGACTGATGAGGGCATCACCATTCGCCAGAGCAAGTATGCTCGAGAGGTATTGCAGACATTTGGGTACGAGAACGCCCATGCAGTGGGCAACCCGATGGAGACAAATGTTCGGCTGGCGCCTTTGGATGCGAGTGAGGAGTCTGACACTAGCTTTGACTATCGAAAGGCCGTCGGGATGTTGATGTACTTGGCTACGGGAACGAGACCCGACCTGGCGTTTGCAGTGGGGCAACTTAGTCGGTTCGTGGCCAAG…	:	98.98	982	9	1	0	1859	0.0071	+-	0.0032	0.0148	+-	0.0074	0.689516	0.339544	Yes
Ps_109408	681	P7064	P7064_08427:3867-4547 (-)	TGCGCGCGTGCCGCACTGCCGGATAGCGGTCGAGACGCACGCCGCCGCCACGATGATGAACATCTTCTCGCGCAAGAACAAGCTGGAGGACGAGCTGTTCAACATGAAGTTCACGGCCAAGACGCTGCTGCGCAACGCCAAGAAGTGCGAGAAGAACCAGGTGGCGCAGAAGGCCAAGCTCAAGAAGGCCATCGAGCAGGGCAACATGGAGGGCGCCAAGATCTACGCGCAGAACGTGATCCGCGAGAAGAACCAGGCGCTGAGCTACCTGCAGCTGGCCTCGCGCATGGACGCCGTGGCGGCGCGCGTGCAGACGGCCATCAGCATGGGGCAGCTCAAGGCCAACATGAGCGGCGTGGTCAAGGGCATGGACACGGTCATGGAGTCCATGAACGTGGA…	:	99.85	681	1	0	0	1342	0.0024	+-	0.0024	0	+-	0	1.24	0.317311	Yes
Ps_109408	681	P7074	P7074_14560:1131-1811 (+)	n.a.	:	100	681	0	0	0	1350									No polymorphism
Ps_109408	681	P7076	P7076_04341:4035-4715 (-)	n.a.	:	100	681	0	0	0	1350									No polymorphism
Ps_109409	795	P7064	P7064_18307:581-1374 (+)	ATGGCGGACACCTCTAGCGACCAGCAGAAGCCCCAGGCCGGCCCCGCGACGCTGGCCAAGCAGCTCGTGGCGGACACCGTCGCCGCCATGGCCGCGTCGCTGGGCGTCGCGCCCTTCATCACCATCGTGGACCGCGCCATCATCGAGAACGCCAGCGGCGCGCGGCCGCTGGGCCGCGGGCTCAAGGAGCTGAGCGTCGAGTTCCTCAAGCACCCGCTGCGCTTCGTGGGCAAGCGCGAGTTCCACCTCATCTTCGGGCTCTACACGGCCACGTACGTGACGGCCAACGTCGTGGACTCGGTCTGCGAGTACGCCGAGGCGGACAACCAGATGCCCAAGTTCATCGGCACCACGGCCGTCAACATGTCGCTCTGCATCGCCAAGGACCGCGCCTTCGCG…	:	99.75	795	1	1	0	1552	0	+-	0	0.0161	+-	0.0161	0.383142	0.317311	Yes
Ps_109409	795	P7074	P7074_22596:731-1525 (-)	ATGGCGGACACCTCTAGCGACCAGCAGAAGCCCCAGGCCGGCCCCGCGACGCTGGCCAAGCAGCTCGTGGCGGACACCGTCGCCGCCATGGCCGCGTCGCTGGGCGTCGCGCCCTTCATCACCATCGTGGACCGCGCCATCATCGAGAACGCCAGCGGCGCGCGGCCGCTGGGCCGCGGGCTCAAGGAGCTGAGCGTCGAGTTCCTCAAGCACCCGCTGCGCTTCGTGGGCAAGCGCGAGTTCCACCTCATCTTCGGGCTCTACACGGCCACGTACGTGACGGCCAACGTCGTGGACTCGGTCTGCGAGTACGCCGAGGCGGACAACCAGATGCCCAAGTTCATCGGCACCACGGCCGTCAACATGTCGCTCTGCATCGCCAAGGACCGCGCCTTCGCG…	:	99.87	795	1	0	0	1568	0	+-	0	0.016	+-	0.016	0.384615	0.317311	Yes
Ps_109409	795	P7076	P7076_07289:16008-16802 (+)	n.a.	:	100	795	0	0	0	1576									No polymorphism
Ps_109410	517	P7074	P7074_18940:3441-3957 (+)	n.a.	:	100	517	0	0	0	1025									No polymorphism
Ps_109410	517	P7076	P7076_07289:9429-9945 (-)	n.a.	:	100	517	0	0	0	1025									No polymorphism
Ps_109411	465	P7074	P7074_18940:4154-4618 (-)	n.a.	:	100	465	0	0	0	922									No polymorphism
Ps_109411	465	P7076	P7076_07289:8768-9232 (+)	n.a.	:	100	465	0	0	0	922									No polymorphism
Ps_109412	1470	P7076	P7076_07289:6748-8219 (-)	ATGTTGGTTCTGTTCGAGACGGCCGCGGGCCACGCGCTGTTCAAGGTGCAGGATGAGGCCAAGCTGGCCAACGCCGACGACGTGTTCAAGCACTTCGCCACGCCCGAGAAGGCGGCCAAGGTGCTGAAGCTCAAGGGCTTCAATGCCTTCAAGGACACGACCGAGGCCGTGGCCGCCGCCACCGACATGGTGGACGGCAAGATGGGCAAGACGCTCAAGAAGTTCCTCAAGAAGAACGTGGTGGACGCCGGCCTCAAGGACAAGCTGGCCGTGTCGGACAAGGCGCTCGGCTCGCTCATCAAGGACAAGCTCAGCATCTCGTGCGTCAACGACAGCGCCGTGAACGAGGTCATGCGCGGCATCCGCGCCAACATGGACACGCTCATCACGGGCCTGGAG…	:	99.86	1472	0	2	0	2886	0.0015	+-	0.001	0.0099	+-	0.0099	0.577889	0.398564	Yes
Ps_109413	897	P7074	P7074_02760:1926-2821 (+)	ATGACCCTCGCCGGCGTCCCCACCGCCTCGCTGCTCGCGGAGCTGCAGAAGCGCATTGAGTGCGCCAGCAAGAAGGAGCGCCGCACCATCTTCATCGGTACGGCATAACCGCAGCAATACCGCGTTAAACAGCGAGCGGATCTTGTGGACTCGGCACCGACGCGCCGCCTTTTGTTCTGTTACAGGACCCCCTGGCTGCGGCAAGGGCACGCAGTCACCCCTGGTGAAGGACGAGTACTGCCTGTGCCACCTGGCCACCGGTGACATCCTGCGCGCCGCCGTGGCCGCCGGCACCGAGATGGGCAAGAAGGCCAAGGCCGCCATGGAGTCGGGCGCCCTCGTGACCGACGAGATCGTGGTCGGCATCATCAAGGACGCCATCAAGAGCCCCAGTGTCGT…	:	99.89	897	0	1	0	1762	0	+-	0	0	+-	0			Yes*
Ps_109414	468	P7064	P7064_10649:167-634 (+)	ATGCTCGCTCGCTCGGCCCTCAAGCGCTTCTCCGCCGCCGCGCGCAACGGCACGTCCCCCGCCTTCGTGCAGCAGACGCGCCTGTACCACGAGAACGTCATCGACCACTACGAGAACCCGCGCAACGTGGGCGCCATGGACAAGAGCGCCAAGGACGTGGGCACGGGCCTCGTGGGCGCGCCCGCCTGCGGCGACGTCATGAAGCTGCAGATCCAGGTGGACGAGCACGGCACCATCGTGGACTCGAAGTTCAAGACGTTCGGCTGCGGTTCGGCCATCGCGTCCTCGTCCGTGGCCACCGAGTGGCTCAAGGGCAAGAGCGTGGACGAGTGCCTCAAGATCAAGAACACGGACATCGCGGCGCACCTAAAGCTGCCGCCCGTCAAGCTGCACTGCAGC…	:	99.79	468	1	0	0	920	0.0023	+-	0.0023	0	+-	0	1.23	0.317311	Yes
Ps_109415	1392	P7076	P7076_15273:2091-3482 (-)	n.a.	:	100	1392	0	0	0	2759									No polymorphism
Ps_109416	637	P7076	P7076_15273:1351-1987 (+)	n.a.	:	100	637	0	0	0	1263									No polymorphism
Ps_109418	576	P7064	P7064_09007:1331-1905 (-)	ATGCGTGTCTCCTCTCTTCTCGTAATTGCCGCAGGCTTCTTGCTCGCATCCAGCGAAGCTTTTTCGTCCGAATCCTCCGCCAAGCTGTCGATCCAGAACGCTGCACGCGGGACCCGGTTCTTGAGGACGGCGGCATTGGAGACAACGCGAGACGATGAAGAGAGGGGAGTCACCATGAACTTCGCGGGGCACTTTCGTGGCAATAAGGCGACGAAGAAGTTGCTCAACTTGTGGTACAAGACTGGAGAATCCGAAGCCTCCGTTGCGCGAAACTCGGAATTTCCAGCGTCCCGCAGGCCTTGAGAAGCCAGCACGAGAACTGGAAGGCGCTTGTCAAGTACAAGAAGCTGCTAGACGACCGCTTCGCGAGGTTTGGTAAGCGCTACTACAATAAGAAGA…	:	99.83	576	0	1	0	1126	0	+-	0	0	+-	0			Yes*
Ps_109418	576	P7076	P7076_04444:5614-6189 (-)	n.a.	:	100	576	0	0	0	1142									No polymorphism
Ps_109420	789	P7064	P7064_19300:274-1062 (+)	n.a.	:	100	789	0	0	0	1564									No polymorphism
Ps_109420	789	P7074	P7074_17567:489-1277 (+)	ATGACGTCCACGCGCAAGTTCTGCTGCGACGACCTGTTCCGCTTCAACAACGTCAACCTGGACGTGCTGACGGAGACGGTGAGTCTTTCTGCTTTGCTGTCACGCCTCGCGCGCCCGCGTAGCGCCAGTATTGACCGAGCTCTGCCCGTATGTCGGCCACCAGTACAACATGTCGTTCTACCTGCAGTACCTGGCCAAGTGGCCCGACTACTTCCTGGTGCAGGAGGACCCCAACAACACCATCATGGGCTACAGTGAGTCACTCCCCTTGACGCTGCTTCTTTTGTGCCTTTCCCGGCTCGGATTGACCCAGTATGGACCTCTAAATGATACCTTTCGTGGCTGTGCTCTGCCTGATTCAGTTATGGGCAAGGCTGAGGGCCAAGGCACCAACTGGCA…	:	99.62	789	3	0	0	1540	0.0028	+-	0.0028	0	+-	0	1.28	0.317311	Yes
Ps_109420	789	P7076	P7076_04478:2323-3111 (+)	ATGACGTCCACGCGCAAGTTCTGCTGCGACGACCTGTTCCGCTTCAACAACGTCAACCTGGACGTGCTGACGGAGACGGTGAGTCTTTCTGCTTTGCTGTCACGCCACGCGCGCCCGCGTAGCGCCAGTATTGACCGAGCTCTGCCCGTTTGTCGGCCACCAGTACAACATGTCGTTCTACCTGCAGTACCTGGCCAAGTGGCCCGACTACTTCCTGGTGCAGGAGGACCCCAACAACACCATCATGGGCTACAGTGAGTCACTCCCCTTGACGCTGCTTCTTTTGTGCCTCTCCCGGCTCGGATTGACCCAGTATGGACCTCTAAATGATACCTTTCGTGGCTGTGCTCTGCCTGATTCAGTTATGGGCAAGGCTGAGGGCCAAGGCACCAACTGGGC…	:	99.75	790	0	2	0	1534	0	+-	0	0	+-	0			Yes*
Ps_109425	4485	P7064	P7064_12084:4509-8994 (+)	ATGTCCTCGGTGTCCTTCTCTGAGCCCGCGGCCGCCGCGCAGGCGGCGCTGTCTCCCGTGGGCGGCGTCACTACGGACGACGCCACGCGCGCCTCGCTGGTGCTGGCGGACGGCACCACGTACTCGGGCTACTCGTTCGGCGCGCAGCAGAGCATGTCGGGCGAGGTGGTGTTCAACACGGGCATGGTGGGCTACCCGGAGGCGCTGTCCGACCCGTCGTACCGCGGCCAGATCCTCGTGCTGACGTACCCGCTCATCGGCAACTACGGCGTGCCCGACATGGACGTCAAGGACCAGTTCAACCTGCCCAAGTTCTTCGAGTCGAGCACGGTGCAGATCTCGGGCCTCATCGTGTCCGAGTACTCGTTCCAGCACAGCCACTGGAACGCCGTCAAGTCG…	:	99.93	4486	2	1	0	8861	0.0003	+-	0.0003	0.0021	+-	0.0021	0.85124	0.396144	Yes
Ps_109425	4485	P7076	P7076_09592:1228-5712 (-)	ATGTCCTCGGTGTCCTTCTCTGAGCCCGCGGCCGCCGCGCAGGCGGCGCTGTCTCCCGTGGGCGGCGTCACTACGGACGACGCCACGCGCGCCTCGCTGGTGCTGGCGGACGGCACCACGTACTCGGGCTACTCGTTCGGCGCGCAGCAGAGCATGTCGGGCGAGGTGGTGTTCAACACGGGCATGGTGGGCTACCCGGAGGCGCTGTCCGACCCGTCGTACCGCGGCCAGATCCTCGTGCTGACGTACCCGCTCATCGGCAACTACGGCGTGCCCGACATGGACGTCAAGGACCAGTTCAACCTGCCCAAGTTCTTCGAGTCGAGCACGGTGCAGATCTCGGGCCTCATCGTGTCCGAGTACTCGTTCCAGCACAGCCACTGGAACGCCGTCAAGTCG…	:	99.96	4485	2	0	0	8875	0.0003	+-	0.0003	0.0021	+-	0.0021	0.85124	0.396144	Yes
Ps_109427	864	P7064	P7064_19727:218-1081 (-)	n.a.	:	100	864	0	0	0	1713									No polymorphism
Ps_109427	864	P7076	P7076_03722:4890-5753 (+)	ATGTTCGTCTTCGACTGGTTCTACAACGTGCTGGGCTACCTCGGTGCGTGTCATGTTCTCCATCAGCGTCAGGTGCAGGAGCTGGAGCTGGCGGGGGGATCTGGGCGCGCGGCAGGAGGCTCTGGCGGCCTCGATCCATCCCGCCAGCGACAAATCCCCGCGCTTGCATCTCCTTCTCTTGAAATGGGTGCAATTTCTGCCGGATTTCTAATATTGGATTATTTTAATTGTTTATTAATTGCAGGCCTGTACCACAAGAATGCCAAGATCCTGTTCCTGGGTCTGGACAACGCCGGCAAGACCACCCTCCTGCACATGCTCAAGGACGACCGCGTCGCCGTCCACGAGCCCACGCTCCACCCCAGTACGTGGCTGGACATTGGCGGACAGGAACCGACC…	:	99.88	864	1	0	0	1705	0	+-	0	0	+-	0			Yes*
Ps_109428	1038	P7064	P7064_02495:4985-6022 (+)	n.a.	:	100	1038	0	0	0	2058									No polymorphism
Ps_109428	1038	P7074	P7074_11009:2604-3641 (+)	n.a.	:	100	1038	0	0	0	2058									No polymorphism
Ps_109428	1038	P7076	P7076_05693:35244-36281 (+)	n.a.	:	100	1038	0	0	0	2058									No polymorphism
Ps_109429	1173	P7064	P7064_15745:3670-4842 (+)	n.a.	:	100	1173	0	0	0	2325									No polymorphism
Ps_109429	1173	P7076	P7076_06049:788-1960 (-)	n.a.	:	100	1173	0	0	0	2325									No polymorphism
Ps_109430	1143	P7074	P7074_05520:471-1613 (+)	n.a.	:	100	1143	0	0	0	2266									No polymorphism
Ps_109432	1161	P7064	P7064_15056:10-1170 (+)	ATGGTCGCAGCCTCGACTGTGCGCGCCGCGGTGGTCGCGTCGCCGGAACAGCCGGAGCAGGAGCTGAGCCCGCAGTTCGTGGACAACTTCGCCAAAGGAATTGTCATTCACGACAACAAGTCCCAGGAGGAGGAAGAGCAGCCGAAGCTCGAGATGTCTGAGTACAAACGCAAGGAGGTTAACGGCGAGCTGCAGCCGGAGCCGTACTTGGTGTCGAACCCGAACCGGTTCGTGCTGTTCCCGATCCAGGAGCACGACGTGTGGCAGATGTACAAGAAGGCCGAGGCCTCGTTCTGGACGGCCGAGGAGTTGGACCTGGTGCACGACCTGAACGACTGGCAGAAGCTGACGGACAACGAGCGGTTCTTCATCAAGCACGTGCTGGCCTTCTTCGCGGCG…	:	99.74	1161	3	0	0	2278	0.0019	+-	0.0014	0.0086	+-	0.0086	0.639785	0.441924	Yes
Ps_109434	402	P7064	P7064_15891:210-611 (+)	n.a.	:	100	402	0	0	0	797									No polymorphism
Ps_109434	402	P7074	P7074_12838:222-623 (+)	n.a.	:	100	402	0	0	0	797									No polymorphism
Ps_109434	402	P7076	P7076_05253:127-528 (+)	n.a.	:	100	402	0	0	0	797									No polymorphism
Ps_109435	1242	P7076	P7076_06791:7880-9121 (+)	n.a.	:	100	1242	0	0	0	2462									No polymorphism
Ps_109436	1482	P7076	P7076_06647:13293-14774 (-)	n.a.	:	100	1482	0	0	0	2938									No polymorphism
Ps_109438	906	P7064	P7064_21104:1164-2069 (-)	n.a.	:	100	906	0	0	0	1796									No polymorphism
Ps_109438	906	P7076	P7076_09024:16919-17824 (-)	n.a.	:	100	906	0	0	0	1796									No polymorphism
Ps_109439	621	P7064	P7064_18117:6697-7317 (-)	n.a.	:	100	621	0	0	0	1231									No polymorphism
Ps_109439	621	P7074	P7074_21086:4031-4651 (-)	n.a.	:	100	621	0	0	0	1231									No polymorphism
Ps_109439	621	P7076	P7076_09024:18224-18844 (+)	n.a.	:	100	621	0	0	0	1231									No polymorphism
Ps_109440	1759	P7064	P7064_17799:6666-8423 (-)	ATGGAGACGGCGGACCTCGTGGTGGACGGCACGCGCACGTCGGGCAAGGACGTGCGCGAGCAGAACGTGACGGCGGCCGTGGCCATCGCCAACATCGTCAAGAGCTCGCTGGGCCCCGTGGGCCTCGACAAGATGCTCGTGGACGACATCGGCGACGTGACCATCACGAACGACGGCGCCACGATCCTCAAGCAGCTGGAGGTGGAGCAGCCCGCCGGCAAGGTGCTCGTGGAGCTGGCCGGTCTGCAGGACCAGGAGGTGGGCGACGGCACCACGTCCGTCGTCATCATCGCCGCGGAGCTCCTCAAGGTGCGACTCGAACGCCCCTTAAGATACTTTTTCTATTTCGTTGCCTATCTCTTTAGGCAATTAGTGGGGTGATGTGTAGCATTGGTGACG…	:	99.94	1759	0	1	0	3471	0	+-	0	0	+-	0			Yes*
Ps_109440	1759	P7076	P7076_06620:12267-14025 (+)	n.a.	:	100	1759	0	0	0	3487									No polymorphism
Ps_109441	840	P7076	P7076_06750:1214-2053 (-)	n.a.	:	100	840	0	0	0	1665									No polymorphism
Ps_109442	1263	P7074	P7074_20829:1380-2642 (+)	n.a.	:	100	1263	0	0	0	2504									No polymorphism
Ps_109442	1263	P7076	P7076_02842:886-2148 (-)	n.a.	:	100	1263	0	0	0	2504									No polymorphism
Ps_109443	1310	P7076	P7076_10551:22406-23715 (-)	n.a.	:	100	1310	0	0	0	2597									No polymorphism
Ps_109444	627	P7064	P7064_16308:1525-2151 (+)	n.a.	:	100	627	0	0	0	1243									No polymorphism
Ps_109444	627	P7074	P7074_22004:379-1005 (-)	n.a.	:	100	627	0	0	0	1243									No polymorphism
Ps_109444	627	P7076	P7076_10551:7047-7673 (+)	n.a.	:	100	627	0	0	0	1243									No polymorphism
Ps_109445	681	P7064	P7064_16226:1859-2539 (-)	n.a.	:	100	681	0	0	0	1350									No polymorphism
Ps_109445	681	P7074	P7074_15724:1531-2211 (-)	n.a.	:	100	681	0	0	0	1350									No polymorphism
Ps_109447	1179	P7064	P7064_16311:695-1874 (-)	ATGTGGACGGGCAAGGCTGTCAAGCTGGAGCACGTCCCCAAGCCCAAGATCATGGAGGCGTCTGATGTGGTGGTGAAGGTCACCGCATGCTCCGTGAGCCCGGACTTCGCGACGGACGTGTGCGGCGATACTATGGGGTTGGAGAAGAACCAGATTCTGGGCAGTGAGGCAGTCGGCATCGTGGATTCCGTGGGCGCGGATGTGCAAAAGGTCAAGGAGGGCGACCGCGTGGCTGTGAGCTTTGTAATTGCCTGCGGAAAATGCAAGCACTGCCGTCGACAGGAGTACGCAGCGTGCAACTGCACGAATTCGTCGCAGGAGTTTAAGCAGACCTACGGTGGCTGGGCTCCTGCTGCCGTGCTTGGAAGCACCCGCATGCTGGGGAACGTCCCGGGTGTG…	:	99.83	1180	1	1	0	2315	0.0011	+-	0.0011	0	+-	0	1.11	0.317311	Yes
Ps_109448	1775	P7064	P7064_18566:316-2088 (-)	ATGGGCAAGACGCGACGCAAAGGAACGAGCCCGGCCGAGGAGAAGGCCGAGGCCGAGCCGGTCACCGCCAAGGTGACGACGCCGCAGGTCGACGCTGCTGTTGAGTCTGCGGACAAGAAGCAAAAGAAGAAAAAGTCCAAGAAGGCTAAGCAGGCCAAGCAGAAGCGGGAGCCTGAGGCTGCCGACTTCGAGGCTGAGGCTGAGCAGGAAGAGGAGGAGGCGCCCGTGGAGCCGAATGGGGACGACGAGCAGGACGAAGAGACGGAGCAGGCTATTGCGGATGCGGCCAACCACAGCCTGGCCGAGGGTACCGTGGACCAGCGCTACTTCTCCAACGAGGAGTTTGCTTCGCTGCCACTGTCGGAGCCCACGCGCAAGGCTCTGGCCGACATGGGCTTC…	:	99.83	1775	1	1	0	3489	0	+-	0	0	+-	0			Yes*
Ps_109449	1462	P7064	P7064_00269:227-1688 (+)	n.a.	:	100	1462	0	0	0	2898									No polymorphism
Ps_109449	1462	P7074	P7074_26541:1866-3327 (-)	n.a.	:	100	1462	0	0	0	2898									No polymorphism
Ps_109449	1462	P7076	P7076_05516:10283-11744 (-)	n.a.	:	100	1462	0	0	0	2898									No polymorphism
Ps_109451	969	P7076	P7076_03806:18935-19903 (-)	n.a.	:	100	969	0	0	0	1921									No polymorphism
Ps_109452	894	P7064	P7064_06903:902-1795 (+)	n.a.	:	100	894	0	0	0	1772									No polymorphism
Ps_109452	894	P7074	P7074_02194:3917-4810 (-)	n.a.	:	100	894	0	0	0	1772									No polymorphism
Ps_109452	894	P7076	P7076_05308:903-1796 (+)	n.a.	:	100	894	0	0	0	1772									No polymorphism
Ps_109454	810	P7076	P7076_04817:3473-4282 (-)	n.a.	:	100	810	0	0	0	1606									No polymorphism
Ps_109455	1766	P7064	P7064_17928:230-1996 (+)	ATGGCTTCCTCCACTTCGCTCGAGTCGTCCCTGCCCCCCGCGGCGCTGGAGATCCTGCCGGACATCATGGTGCGTAGCCTCGCATCTCCCCTCTGCGTGCATACCGGAATTGCCTCCCAATTCCGCGTAGAAGCCGAGATGTAGCCATTATGGCATGGTGTCCGCTAGCCGCTGACCTGGATCGTCCTCGCGCTCTCCTCTCCAGGCGGCGATCGGCCAGACGCCCATGGTGCGCGTCAACAGCATCGGCAAGAAGGCGCATCTGCAGTGCGAGCTCCTGGCCAAGTGCGAGTTCTTCAACGCCGGCGGCTCCGTCAAGGACCGCATCGGCAAGCGCATGGTGGAGGACGCCGAGGCCGCGGGCCGCATCAAGCCGGGCGACACGCTCATCGAGCCCAC…	:	99.83	1767	2	1	0	3471	0	+-	0	0	+-	0			Yes*
Ps_109455	1766	P7074	P7074_06327:4160-5924 (+)	ATGGCTTCCTCCACTTCGCTCGAGTCGTCCCTGCCCCCCGCGGCGCTGGAGATCCTGCCGGACATCATGGTGCGTAGCCTCGCATCTCCCCTCTGCGTGCATACCGGAATTGCCTCCCAATTCCGCGTAGAAGCCGAGATGTAGCCATTATGGCATGGTGTCCGCTAGCCGCTGACCTGGATCGTCCTCGCGCTCTCCTCTCCAGGCGGCGATCGGCCAGACGCCCATGGTGCGCGTCAACAGCATCGGCAAGAAGGCGCATCTGCAGTGCGAGCTGCTGGCCAAGTGCGAGTTCTTCAACGCCGGCGGCTCCGTCAAGGACCGCATCGGCAAGCGCATGGTGGAGGACGCCGAGGCCGCGGGCCGCATCAAGCCGGGCGACACGCTCATCGAGCCCAC…	:	99.77	1766	3	1	0	3461	0	+-	0	0.0042	+-	0.0042	0.704225	0.317311	Yes
Ps_109455	1766	P7076	P7076_04813:4237-6002 (+)	n.a.	:	100	1766	0	0	0	3501									No polymorphism
Ps_109457	930	P7076	P7076_04795:343-1272 (+)	n.a.	:	100	930	0	0	0	1844									No polymorphism
Ps_109458	2125	P7074	P7074_14230:2394-4517 (-)	ATGAGCGACATCCCCGTGCAGCTAGGCCACTACCGCCTGGGCAAGACGCTCGGCATCGGCTCCTTCGGCAAGGTCAAGCGTACGTTTAGAGACGTTTAGAGACTCGCGTTCAGCCACTTGTTGCCACCCCGTTTAGGTGAATTTGTTGCCGACGGACCTATCTGCGTCTTTGTATGTGTCTAACCAGTGGCCGAGCACGACATCACGGGCCACAAGGTGGCCATCAAGATCCTCAACCGCAACAAGATCCGCAGCCTCGACATGAGCGAGAAGGTGCGGCGCGAGATCACGCTGCTGCGCAAGATGCGCCACCCTCACATCATCCGACTGTACATGCACACCACATTTGCATCAAATTATTAGGGGGATCCAGGAAAATAACGGTATTTTATGGTGTAT…	:	99.86	2125	2	1	0	4181	0	+-	0	0.0029	+-	0.0029	0.775194	0.317311	Yes
Ps_109458	2125	P7076	P7076_04806:313-2436 (+)	ATGAGCGACATCCCCGTGCAGCTAGGCCACTACCGCCTGGGCAAGACGCTCGGCATCGGCTCCTTCGGCAAGGTCAAGCGTACGTTTAGAGACGTTTAGAGACTCGCGTTCAGCCACTTGTTGCCACCCCGTTTAGGTGAATTTGTTGCCGACGGACCTATCTGCGTCTTTGTATGTGTCTAACCAGTGGCCGAGCACGACATCACGGGCCACAAGGTGGCCATCAAGATCCTCAACCGCAACAAGATCCGCAGCCTCGACATGAGCGAGAAGGTGCGGCGCGAGATCACGCTGCTGCGCAAGATGCGCCACCCTCACATCATCCGACTGTACATGCACACCACATTTGCATCAAATTATTAGGGGGATCCAGGAAAATAACGGTATTTTATGGTGTAT…	:	99.95	2125	0	1	0	4197	0	+-	0	0	+-	0			Yes*
Ps_109459	1421	P7076	P7076_09899:29846-31266 (+)	ATGGCCCAGGAACGCGAAGGTATCACTTGCCCCTTGCTGTATGCCATGACGCTGAGTGTCGATTGCAATAACGCGCTTACGGTTGTGTCCACATTGTTGCATTGGCAGAATTCGTTGCTGTGTGCGGCAAGCTCAAGCTGGAGGTGCTGGAGCTGCTGCGCACCAAGCACCAGCTGCCCCAGGAGGCTCTGGACTGGGTGGACGAAGTGGTGGAGTACAACTGCATCGGCGGCAAGCTCAACCGCGGCATCAGCGTCGTGCACTGGTGAGTTGCAACGCATTGGCTTGGATTTCTTGTACCGGGAGTGTATCATTTTGCTGACGTGTTGCGTTTGCTGGCTCGCTGTAGCACGCAGGCCATGGCCCCCGGCAAGGTCCTCACTTCGGAGATGAAAGAGA…	:	99.86	1421	2	0	0	2801	0	+-	0	0	+-	0			Yes*
Ps_109460	489	P7064	P7064_16427:5715-6203 (+)	n.a.	:	100	489	0	0	0	969									No polymorphism
Ps_109460	489	P7076	P7076_09899:24515-25003 (-)	n.a.	:	100	489	0	0	0	969									No polymorphism
Ps_109467	333	P7064	P7064_03681:1037-1369 (+)	n.a.	:	100	333	0	0	0	660									No polymorphism
Ps_109467	333	P7076	P7076_16359:340-672 (+)	n.a.	:	100	333	0	0	0	660									No polymorphism
Ps_109468	1245	P7074	P7074_16532:6298-7542 (+)	ATGGCCAAGCTCAGCGTCAAGAACGTGGACGTCAAGGGCAAGCGCGTGCTCATCCGCGTGGACTTCAACGTGCCCTTCGCGCAGGACGGCTCCATCTCCAACACGCAGCGCATCGACGCCGCGCTGCCCACCGTGCAGTACGTGCTGGACCAGGGCGCCAAGGCCGTGGTGCTCATGTCGCACCTGGGCCGCCCCGAGGGCAAGCCCAAGGCCAAGGACTCGCTGGCGCCCGTGGCCGTGGCCGTGGAGCAGAAGCTCGGCCGCAAGGTGACGTTCCTCAAGGACTGCGTGGGCCCCGAGGTGGAGGCCGCGTGCGCCAACCCGGCCGAGGGCAGCGTCATCCTGCTCGAGAACCTGCGCTTCCACGTCGAGGAGGAGGGCAAGGGCAAGGACGCCGAG…	:	99.92	1245	1	0	0	2460	0.0009	+-	0.0009	0	+-	0	1.09	0.317311	Yes
Ps_109468	1245	P7076	P7076_14178:3043-4287 (-)	n.a.	:	100	1245	0	0	0	2468									No polymorphism
Ps_109471	798	P7076	P7076_14393:8167-8964 (+)	ATGGACCTCATCTTGGAGTACGCCGACTACTACGCGCTGGATGCAGTGTACCCCGCCGACATGCCGCGGGACTCGATCTCGCGCCAGATCGCATCGATCACGGGCATCACGTTGGTCGGGGGGTATCTGCTCTACCTCATCGGTGCCGGCTTTGCGTACCAGTTCTGGTTCGACAAGGAGCTGATGAAACATCCAAAGTTCTTGAAAGACCAAGTCAAGAGCGAGATCGTGGCGTCCTTGAAGTCCATCCCGGTCATGGTCATGCTCACGCTGCCGTGGTTCCTCGCCGATGTGCGCGGCTACTCCAAGACGTACACGGAGTTCGGGAAGTACGGCTACGGCTTCGAAGCGATGGCCGTCGTCTGGTTCGTCTTCTTCTCCGACATGTTGATCTACTGG…	:	99.87	798	1	0	0	1574	0	+-	0	0.0115	+-	0.0116	0.465116	0.3215	Yes
Ps_109474	2196	P7076	P7076_02650:6580-8775 (-)	n.a.	:	100	2196	0	0	0	4353									No polymorphism
Ps_109476	315	P7074	P7074_11661:1040-1354 (-)	n.a.	:	100	315	0	0	1e-178	624									No polymorphism
Ps_109476	315	P7076	P7076_08013:1019-1333 (-)	n.a.	:	100	315	0	0	1e-178	624									No polymorphism
Ps_109477	753	P7076	P7076_07977:15924-16676 (-)	n.a.	:	100	753	0	0	0	1493									No polymorphism
Ps_109478	912	P7064	P7064_18689:1415-2326 (-)	n.a.	:	100	912	0	0	0	1808									No polymorphism
Ps_109479	390	P7074	P7074_29375:800-1189 (+)	ATGCACTTCTGTCCGTCGTGTGGCAACATCCTGCTCGTGGAGCCCGACGTGCGTTGTCCTCTATTGTCCCTGTGTAGCCATCTTTGTAGCTGACGTGTTGTGCGTTGATTTCTACTGCAGTCCGACGGCATGCGCTTCTTCTGCCAGACGTGCCCGTACCTGTTCCAGATCAACGACAAGGTGGAGAAGAAGGTGCCGCTGCAGCGCAAGCAGGTGGACGACGTGCTGGGCGGCGACGAGGCCTGGGAGAACGTGGACCAGACCGAGACGCGCTGCCCGCACTGCGAGTTCAACAAAGCCTACTTCATGCAGATCCAGATCCGGTCGGCCGACGAGCCGTCCACCACTTTTTACAAGTGCGTGCAGTGCAAGAAGCAGTGGAACGACTAA	:	99.74	390	1	0	0	765	0	+-	0	0.0472	+-	0.0476	0.174825	0.321394	Yes
Ps_109479	390	P7076	P7076_19768:11612-12001 (+)	n.a.	:	100	390	0	0	0	773									No polymorphism
Ps_109480	444	P7064	P7064_00023:1621-2066 (+)	ATGGCTCTTAAGCGGATCAACAAGGAGCTGCAGGACCTGGGCCGCGACCCGCCCGCCAACTGCAGCGCCGGACCCGTGGGCGACGACCTGTTCCACTGGCAGGCGACCATCATGGGCCCCGAGGACAGCCCGTACGCCGGCGGCGTGTACTTCCTGAACATCTACTTCCCGGCCGACTACCCGTTCAAGCCGCCCAAGGTGAACTTCACGACGCGCATCTACCACTGCAACATCAACGCCAACGGCGGCATCTGCCTGGACATCCTGAAGGACCAGTGGAGCCCCGNGCTGACCATCTCGAAGGTGCTGCTGTCGATCTGCTCGCTGCTCACGGACGCCAACCCGGACGACCCCGCTGGTGCCCCGAGATCGCGCAAATTTATAGAACAGACCGCGCGC…	:	99.33	446	1	2	0	846	0	+-	0	0	+-	0			Yes*
Ps_109480	444	P7074	P7074_23955:28-468 (-)	ATGGCTCTTAAGCGGATCAACAAGGAGCTGCAGGACCTGGGCCGCGACCCGCCCGCCAACTGCAGCGCCGGACCCGTGGGCGACGACCTGTTCCACTGGCAGGCGACCATCATGGGCCCCGAGGACAGCCCGTACGCCGGCGGCGTGTACTTCCTGAACATCTACTTCCCGGCCGACTACCCGTTCAAGCCGCCCAAGGTGAACTTCACGACGCGCATCTACCACTGCAACATCAACGCCAACGGCGGCATCTGCCTGGACATCCTGAAGGACCAGTGGAGCCCCGCGCTGACCATCTCGAAGGTGCTGCTGTCGATCTGCTCGCTGCTCACGGACGCCAACCCGGACGACCCGCTGGTGCCCGAGATCGCGCAATTTATAGAACAGCCGCGCGCGCCA…	:	99.32	444	0	3	0	833	0	+-	0	0	+-	0			Yes*
Ps_109481	1983	P7064	P7064_12249:4020-6002 (-)	ATGAACCTCTCCAAGATCCTGCTCATGGCGGCGGCGGCCTTCGCCGGCGCCGTAACGGCCGACGACGCGTCCAAGGGCCCGCGCGGCCCCGTGATCGGCATTGACCTGGGCACGACCTACTCGTGCGTGGGCATCTACAAGGACCAGAAGGTCGAGATCATTGCCAACGACCAGGGCAACCGTATCACACCCTCGTACGTCGCCTGGGACTCGAACGACGAGCGCCTGATCGGTGACGGCGCCAAGAACCAGGCCACGATCAACCCGGAGAAGACGCTGTTCGACGTCAAGCGTCTCATCGGCCGCAAGTACAACGACAAGTCGGTGCAGGCCGACAAGAAGCTGCTGCCCTACGAGCTCGTGAACAAGGATGGCAAGCCCTTCATCCAGGTGGAGGTC…	:	99.9	1983	2	0	0	3915	0	+-	0	0.0089	+-	0.0063	0.529101	0.157744	Yes
Ps_109481	1983	P7076	P7076_04317:5306-7288 (+)	n.a.	:	100	1983	0	0	0	3931									No polymorphism
[truncated: 20,732 more rows]
