# Supplementary material for: Comparative Genomic Analysis among Four Representative Isolates of Phytophthora sojae Reveals Genes under Evolutionary Selection
Source: Front Microbiol. 2016 Sep 30;7:1547. doi: 10.3389/fmicb.2016.01547 (PMC5042962; doi:10.3389/fmicb.2016.01547)
Supplement: Supplementary file 4 [file Table_4.XLSX]

## Sheet: Table S4
Supplementary Table S4. Polymorphic information of the identified alleles for the indicated effector and house-keeping genes
a The house-keeping genes were selected according to the results of CEGMA analysis (http://korflab.ucdavis.edu/Datasets/cegma/).
b "n.a." means the allele in this isolate shows no polymorphism, thus the sequence is not listed.
Effector family (and name)a	Gene ID	lenth	Isolate	Contig ID and coordinate	Sequenceb		Iden	Align	Mis	Gap	E-value	Score
CRN PsCRN_100	Ps_137323	858	P7064	P7064_14912:124-981 (-)	n.a.	:	100	858	0	0	0	1701
CRN PsCRN_100	Ps_137323	858	P7074	P7074_42450:1006-1862 (-)	ATGAGCGCCTTTGTGCACGGCTCCCGTCCGACGACGTACTATTACACGAGGGAGTTGGCATCTCGCTGCTCTAACATGCATCCATCGTCTGACAGTGGGGTCAGACAAGAGGCCGAGGTGTGTGGCGCTTTGGTGGTAGCGAGTCGCCACAATGGACTGGCGGGCTCGTCCTTCCCGAATTTCTTCTCTCGGTTGCTGTACGAAGTGGAGATGCAAAAGTCGAGCGACGTCCAGGTTCGGTTTCCCCCTGAAGTACGTGGGTTTCTATCGGATCTCACGGTGCCGTTTCTCGCACCGTCGGACGTGAAGTGGCCGGCGTTCCTACTGCAGACGTCGCTCAACCTGGGGACGCTCACTCGTCTGACGAACAAGGACAAAGGTGACGTGAGCTTCATGGAC…	:	99.88	858	0	1	0	1685
CRN PsCRN_100	Ps_137323	858	P7076	P7076_00946:1025-1882 (-)	n.a.	:	100	858	0	0	0	1701
CRN PsCRN_106	Ps_137868	1155	P7064	P7064_10368:3790-4943 (-)	ATGAAGACAGTTAACGGTATGGTGGCGGAAGAAGGTCGCTCCTTCACTTTGGACACTGAGAGTCACACGACTATCGCAGAAGCGAAGAAAGCAATCAAAAGAGAAGATGGGCTTCCAGTTCCCGGCCACCGGATGACGTTGCATCTTGCCAAAGACGAAAACGGCGAGTGGCTCAAGCTTACCGGCTTCGATGTGAAGCAGCTGGAGCTTGGCAAGGTTCCCGACAGAATCAATCGCATCACGACTGAGAAGACGGAACTGCCCTCGGACTTCAGTATCGGGGACGCTGCCTTTGCCTTCCCAGACGCCGGTGATGCTGGAGGCGAAGACCTCCACCTCCTTGTCAAGATTCCAGACACCGCTGCTGCTTCGGCAGTGAAGAAGAGCAAGACTTGGTCC…	:	99.74	1156	0	3	0	2244
CRN PsCRN_106	Ps_137868	1155	P7076	P7076_08359:42132-43286 (-)	ATGAAGACAGTTAACGGTATGGTGGCGGAAGAAGGTCGCTCCTTCACTTTGGACACTGAGAGTCACACGACTATCGCAGAAGCGAAGAAAGCAATCAAAGAGAAGATGGGCTTCCAGTTCCCGGCCCACCGGATGACGTTGCATCTTGCCAAAGACGAAAACGGCGAGTGGCTCAAGCTTACCGGCTTCGATGTGAAGCAGCTGGAGCTTGGCAAGGTTCCCGACAGAATCAATCGCATCACGACTGAGAAGACGGAACTGCCCTCGGACTTCAGTATCGGGGACGCTGCCTTTGCCTTCCCAGACGCCGGTGATGCTGGAGGCGAAGACCTCCACCTCCTTGTCAAGATTCCAGACACCGCTGCTGCTTCGGCAGTGAAGAAGAGCAAGACTTGGTCC…	:	99.91	1155	1	0	0	2282
CRN PsCRN_110	Ps_139086	1001	P7064	P7064_10487:6184-7184 (+)	n.a.	:	100	1001	0	0	0	1984
CRN PsCRN_114	Ps_139467	668	P7064	P7064_06667:345-1012 (+)	n.a.	:	100	668	0	0	0	1324
CRN PsCRN_114	Ps_139467	668	P7074	P7074_06691:2008-2675 (+)	n.a.	:	100	668	0	0	0	1324
CRN PsCRN_114	Ps_139467	668	P7076	P7076_17047:2271-2938 (-)	n.a.	:	100	668	0	0	0	1324
CRN PsCRN_123	Ps_140434	1700	P7064	P7064_00661:14033-15732 (+)	n.a.	:	100	1700	0	0	0	3370
CRN PsCRN_123	Ps_140434	1700	P7076	P7076_15935:2125-3824 (-)	n.a.	:	100	1700	0	0	0	3370
CRN PsCRN_13	Ps_128228	992	P7074	P7074_16315:1819-2810 (-)	n.a.	:	100	992	0	0	0	1966
CRN PsCRN_13	Ps_128228	992	P7076	P7076_04535:19993-20984 (+)	n.a.	:	100	992	0	0	0	1966
CRN PsCRN_132	Ps_141420	345	P7064	P7064_16217:620-964 (-)	n.a.	:	100	345	0	0	0	684
CRN PsCRN_132	Ps_141420	345	P7074	P7074_18699:644-988 (+)	n.a.	:	100	345	0	0	0	684
CRN PsCRN_132	Ps_141420	345	P7076	P7076_06442:8728-9072 (+)	n.a.	:	100	345	0	0	0	684
CRN PsCRN_159	Ps_143677	1156	P7064	P7064_15867:2576-3731 (+)	n.a.	:	100	1156	0	0	0	2292
CRN PsCRN_159	Ps_143677	1156	P7076	P7076_01242:11199-12354 (-)	n.a.	:	100	1156	0	0	0	2292
CRN PsCRN_173	Ps_144404	1173	P7064	P7064_06500:13286-14470 (+)	ATGCCAGGCTACGAAGGCGGCATCGCCATGGTGAAGATCCCCAGGAATCATACCGTGGCCGACTTGCAGAAAATGATAAAGGCCAAGTGCCCGACGTTTCTGCAATTTATCGAGTCTGACCAGCTCATGCTGTTCTTGGCGAAGTTCGACGGCAAGTGGATGCCCATCCGTGGCCCGGAAGTGAACGCCATGTACGCTGGAGACATCCCAGAGCGAGTGGCCGAAATCCTCACAAACCCAGCTAAGATGCTTGCGCCGGAGCAGAAGATTGGGGACTTGTTTTCCGACGTCCGGATCTCGGACATGGAGGTTCACTTCCTTGTGAAGCTTCCACCGACACTTCCTCCTCCCGATCCACTGCAGGAACTCCCTTGGAAACTCGGAGTCAACGAGGCGAGA…	:	98.65	1185	4	2	0	2226
CRN PsCRN_173	Ps_144404	1173	P7076	P7076_20850:15493-16677 (+)	ATGCCAGGCTACGAAGGCGGCATCGCCATGGTGAAGATCCCCAGGAATCATACCGTGGCCGACTTGCAGAAAATGATAAAGGCCAAGTGCCCGACGTTTCTGCAATTTATCGAGTCTGACCAGCTCATGCTGTTCTTGGCGAAGTTCGACGGCAAGTGGATGCCCATCCGTGGCCCGGAAGTGAACGCCATGTACGCTGGAGACATCCCAGAGCGAGTGGCCGAAATCCTCACAAACCCAGCTAAGATGCTTGCGCCGGAGCAGAAGATTGGGGACTTGTTTTCCGACGTCCGGATCTCGGACATGGAGGTTCACTTCCTTGTGAAGCTTCCACCGACACTTCCTCCTCCCGATCCACTGCAGGAACTCCCTTGGAAACTCGGAGTCAACGAGGCGAGA…	:	98.65	1185	4	2	0	2226
CRN PsCRN_192	Ps_126380	180	P7064	P7064_26301:1198-1377 (-)	n.a.	:	100	180	0	0	3e-98	357
CRN PsCRN_192	Ps_126380	180	P7074	P7074_02001:1077-1256 (-)	n.a.	:	100	180	0	0	2e-98	357
CRN PsCRN_192	Ps_126380	180	P7076	P7076_10359:2294-2473 (+)	n.a.	:	100	180	0	0	3e-98	357
CRN PsCRN_2	Ps_127110	588	P7074	P7074_22460:1478-2066 (+)	ATGGCGCCACTCGAGTCAGTTGCGGACCTTTACGCAGCCCCCATGCGTCAACAGGACAGCATTGGGATGCTGAGGGCCGCGCTGTGTATGGCATTCTCAGACACTCTCGGAAGAGAGCGGCCTCGTGTGAGAGTGTACGTGAGTAGAGCCACCTTTGATAGAGAGGAGGCGCTTCAAGATGGGGACAAGGTGGCGACACACGGAAGCGACAAAAATGACCCTCTGATCGTGAAAGCTCCCGGCTCTGAGCCAGGACTCCCGGGTATGATTCGCTTGAGCGATCATGGCAAGTTTAAGCAGGAGTGCGACTTGACGGAGTGGAAACGTGGCTCCGTACGCAAGATCCCGTTGATCTGGGAGTTTATGAAAGATTTGGGTGGGTGTACGAGCAATGGGACC…	:	99.49	589	2	1	0	1136
CRN PsCRN_2	Ps_127110	588	P7076	P7076_06609:2363-2950 (-)	ATGGCGCCACTCGAGTCAGTTGCGGACCTTTACGCAGCCCCCATGCGTCAACAGGACAGCATTGGGATGCTGAGGGCCGCGCTGTGTATGGCATTCTCAGACACTCTCGGAAGAGAGCGGCCTCGTGTGAGAGTGTACGTGAGTAGAGCCACCTTTGATAGAGAGGAGGCGCTTCAAGATGGGGACAAGGTGGCGACACACGGAAGCGACAAAAATGACCCTCTGATCGTGAAAGCTCCCGGCTCTGAGCCAGGACTCCCGGGTATGATTCGCTTGAGCGATCATGGCAAGTTTAAGCAGGAGTGCGACTTGACGGAGTGGAAACGTGGCTCCGTGCGCAAGATCCCGTTGATCTGGGAGTTTATGAAAGATTTGGGTGGGTGTACGAGCAATGGGACC…	:	99.83	588	1	0	0	1158
CRN PsCRN_201	Ps_145621	729	P7064	P7064_01138:292-1020 (-)	n.a.	:	100	729	0	0	0	1445
CRN PsCRN_29	Ps_129240	524	P7076	P7076_04763:4943-5466 (+)	n.a.	:	100	524	0	0	0	1039
CRN PsCRN_36	Ps_130845	917	P7064	P7064_07964:2452-3368 (+)	n.a.	:	100	917	0	0	0	1818
CRN PsCRN_36	Ps_130845	917	P7074	P7074_02295:1382-2298 (-)	ATGACGCCGCCTGCAAAGGACGGGATGAAGATGATTCCACGGGCAGAAAAAGAGATCGATTTATTTTGTGGAGTGTTCGGTATGAGCGGAATGATTTCCCTTACGAAGAGGCTCAGCGAGAACGTTGACAGCGTGGTGAAGGCGCTTGCGGAAGAACTGGGGGCTCGTCATTTAGAACTGAACCTCTATTTGGCGCAGAAGACGGGGGAGAACAGGCAGACCGAGTGGATAGTGGCCGACGAGGAGCTGGACAAGCTCTTGTTAGGGGGGGCTTCCGAAGGACGCCACTGGTACGCCGCCGTTTAAAAAACTGTAGCCGCCGACCAAATTACGAGATAAGTTTGGCCAGCACATACGTGATTCACGTACTCATTCCAGAAGAAGCAGAAGACCAGTAGT…	:	99.78	918	0	2	0	1788
CRN PsCRN_36	Ps_130845	917	P7076	P7076_13672:4152-5068 (+)	n.a.	:	100	917	0	0	0	1818
CRN PsCRN_45	Ps_131544	992	P7064	P7064_15626:296-1278 (+)	ATGGCGTTGCCGTCCCAGTCGACACTGGCCTGCGCTGTAGTAGGAGAATGAGGTGTGTTCACTGTGGATATCCCAACGGACGTCGACTGGAGCAAGTTTCTTGTCCACCACCTGAAGAAAAAAACCAAGAAGGAGAAACCCGACACCGTCACGTGCGAACTCGACAGGATGCAGCTCTTCCTGGCCAAAATGACGGACAAGGCCTGGCTGTCGTCCGCCTCCGAAGACGTCAAGAGGCTGAGGAAGGGAGGCACGACGGATCTCATCAAAGCATTGACAACGGAAGATAAAGAGCTGCTGGGGGAGGGCCTCCTTCTGAACGCGCTAGAGAAAATGGACCCTCCACTGCCTCTCCAGATCCACGTGCTGGTGGTGCTACCACCAAGTAACGATGGACCA…	:	98.59	993	3	2	0	1859
CRN PsCRN_45	Ps_131544	992	P7076	P7076_07392:9560-10551 (-)	n.a.	:	100	992	0	0	0	1966
CRN PsCRN_48	Ps_156406	2162	P7064	P7064_16047:3007-5167 (-)	ATGGTAGCTCTACTAAACTACTGGGTCGTAGGGGAAGCGGACGCAGGCTGTATAATCATTGAAAAGTGGACGACGGTAGCTCTCCTGAAGGATGCGATCAAGGCCAAGCACCCTATTGGCATCCAATGTGACGCCGCGGATCTACAGCTCTTCCTGGCCAAGACGACGGAAGGCTCGTGGCAGACGGTGAACGGCGTCGTTAGTGGTGTGAGCGATACTTCTGGCATGATAAAGTTGAAAATTGGGTCGGTGCCGCTCCGCGCCTACGGCTTGTCAGAGAAGGACATGCAGGTCGAAGTATCGGATGCAGAACTTGTGGCGGGCAACGGCCCCGTGCACGTGCTGGTGAAGATGCCACAACAACCTCAGCCAACTTTAACGCAGCCGCTAGCTGTCGAG…	:	99.81	2162	3	1	0	4246
CRN PsCRN_48	Ps_156406	2162	P7076	P7076_01304:25450-27611 (+)	n.a.	:	100	2162	0	0	0	4286
CRN PsCRN_64	Ps_134182	1280	P7076	P7076_06485:10270-11549 (+)	n.a.	:	100	1280	0	0	0	2537
CRN PsCRN_7	Ps_127770	1714	P7076	P7076_03323:9700-11413 (+)	n.a.	:	100	1714	0	0	0	3398
CRN PsCRN_71	Ps_134930	695	P7076	P7076_06476:329-1023 (+)	n.a.	:	100	695	0	0	0	1378
CRN PsCRN_75	Ps_135351	1403	P7064	P7064_33132:1106-2508 (-)	ATGCCCCTGAACGGAGGAAGTATTGTAATGAATTGTATTGTACTGTATTTGTATTGTACTGCATTTGTATTTTATTGTATTTGTATTGTATTGTATTATGCGACTTTGGGCACAACGGATTCTACTGTACATCAACCTTCCTTGCAAACAGAATCCGTTTAAGTACGACCACCCTATCAAGGGAGGAACTTGACCTCCCATTTGAGAATCGTTCGTGTTGAGGAAAGATGTGAAGCTGTCACTGACTTGCGCAGTTGTCGGGAAGGCGGGAGAGTCGTTCGGCGTGGAGGTCGACAGTGACGTGCAGGTGTGGAAGTTGAGGGATAAGATCAAGAAAGCGATAAAGCACGACTTGAAGGGCGCCGACGAGAACAAGCTGGAGGTGTTCCTGGCGAAGAT…	:	99.71	1403	4	0	0	2750
CRN PsCRN_75	Ps_135351	1403	P7076	P7076_12459:693-2095 (+)	ATGCCCCTGAACGGAGGAAGTATTGTAATGAATTGTATTGTACTGTATTTGTATTGTACTGCATTTGTATTTTATTGTATTTGTATTGTATTGTATTATGCGACTTTGGGCACAACGGATTCTACTGTACATCAACCTTCCTTGCAAACAGAATCCGTTTAAGTACGACCACCCTATCAAGGGAGGAACTTGACCTCCCATTTGAGAATCGTTCGTGTTGAGGAAAGATGTGAAGCTGTCACTGACTTGCGCAGTTGTCGGGAAGGCGGGAGAGTCGTTCGGCGTGGAGGTCGACAGTGACGTGCAGGTGTGGAAGTTGAGGGATAAGATCAAGAAAGCGATAAAGCACGACTTGAAGGGCGTCGACGAGAACAAGCTGGAGGTGTTCCTGGCGAAGAT…	:	99.86	1403	2	0	0	2765
CRN PsCRN_78	Ps_135863	482	P7064	P7064_02134:1209-1690 (+)	n.a.	:	100	482	0	0	0	955
CRN PsCRN_78	Ps_135863	482	P7074	P7074_26914:69-550 (+)	n.a.	:	100	482	0	0	0	955
CRN PsCRN_78	Ps_135863	482	P7076	P7076_10209:159-640 (+)	n.a.	:	100	482	0	0	0	955
CRN PsCRN_79	Ps_117443	354	P7076	P7076_00471:62-415 (+)	TCATGCGCAAACTGTGCTGACCAAGCGCAAGACATATGTCCACTCGAAGGTGGGTTCGACCGAGTACAAGGAACTTCTGGACGCCTTCAACATTAAGGTGCAACCTGTGCGTAAAGCTGCTGCTAAGTGGGGTGAAGTCAAGGGGTTCACATGGGACATGAAACTCAGCGAGGAGAAGCAGAAAGATGAATATCGCGAGTATGTTGACAGCAACATTGGCGAGCTTCTCCAGGAGGAGAAGCTTTGCGTGTTCGGTGTGGAAAATACGACAGATATTCTCCGAGTTGTTGTCAACGACTCCAACATTGAGCTCCGGGGTCGCACCGATCTTCTCATACTCAGTGATATCGTCAT	:	99.72	354	1	0	0	694
CRN PsCRN_82	Ps_136114	2277	P7076	P7076_07726:1430-3706 (+)	n.a.	:	100	2277	0	0	0	4514
CRN PsCRN_95	Ps_136760	790	P7064	P7064_16246:81-870 (+)	n.a.	:	100	790	0	0	0	1566
CRN PsCRN_95	Ps_136760	790	P7076	P7076_05649:12608-13397 (-)	n.a.	:	100	790	0	0	0	1566
CRN PsCRN_98	Ps_137275	832	P7074	P7074_23893:1757-2588 (-)	n.a.	:	100	832	0	0	0	1649
CRN PsCRN_98	Ps_137275	832	P7076	P7076_14300:2270-3101 (-)	n.a.	:	100	832	0	0	0	1649
elicitin	Ps_108533	624	P7064	P7064_01850:529-1152 (-)	n.a.	:	100	624	0	0	0	1237
elicitin	Ps_108901	519	P7064	P7064_18597:19627-20145 (+)	n.a.	:	100	519	0	0	0	1029
elicitin	Ps_109539	525	P7064	P7064_13039:741-1266 (-)	ATGCCGTCGTTCACCTCGATCGTCCTGCTCGGCCTCGCCATGGCCAGCCCCGTTCGCGCTGCCGACTGCCCCACCGAAGCGTTGCTTGGCCTCGCAAGCAACACGAACCTGGCCACGTGCCAGACCGAAACGGGTGTCAGTGTGGCGACCATCTCGACGTTGACAGACTCCCATATCTCGACCATTTGCACGAGCACGGCGTGCCTCGGACTAATGGCCGACGTAGCGGCCATGGATCCTCGGTGACTGCACCATTCCAGGCTCAAGCGTGACGGTGCAAACTGATGTGCTCGACCGTGTGGCTGCTGCGTGCGGCAGCAGTGCATCATCGACGTCTACGGGCTCCACTGACGCTGGGTCCTCCGGGTCGATGAGGTCTTCAGGCGCTGCCAATGTGGG…	:	99.81	526	0	1	0	1027
elicitin	Ps_127652	1500	P7064	P7064_05483:9405-10904 (+)	ATGTGGTTCGTCGCCAGAGCGGTCGCAGCAGCAGCGGTTATCCGGGTCACCAGCGCCGCCACATGCGAAGTGGCCTCGCTCCAGACGGTCCTGGCCTCATCAGACACCAGCGCGTGTGCCTCGGACTCAGGGTACGTCGTTACCTCGCTGTCCACGCCTACGGACGCCGAGATGGCCATCATGTGCACCAGCACGGCCTGCCAGTCGGTTGTGGCGCAGCTCGAGGCGGTCTTCCCTTCGGAGTGCTCCATAGGCTCGTTCGCGCTGTACGCCGACCTGACCACCCCCGTGACGAGCTACTGTTCCTGGGGCGACTTATCCTCATCCGAGTCGTCGTCCTCAGGCTCTAATAGTGGCCTGGGTACTGGCCCAGTACTACTGGGGCGATCGTTGGAATCG…	:	99.93	1500	1	0	0	2966
elicitin	Ps_127795	583	P7064	P7064_09325:3415-3997 (-)	n.a.	:	100	583	0	0	0	1156
elicitin	Ps_127826	612	P7064	P7064_31106:3941-4552 (+)	n.a.	:	100	612	0	0	0	1213
elicitin	Ps_127827	1047	P7064	P7064_31106:4645-5691 (-)	ATGCGGCTGTCCTCTTGGTTAGTTGTTGCTGCTGCTGCTGCTGTTGCTGTCAGTTTTGGCTCAGTTCTGGCAGCTAGCGACACTTGCTCCGTGTTTGAGATCCACACGACGATCCAAGTAATTGACGGCGTGCTGTCGAGCAGCGAGTGTGCAGACTACGTGAATGAGGATTCGTCGTTGAAAGTGCTGTGCGCTGCTACAAGCTGCGTGGCTGTGCTGGGAGATTTGGTGCCGAAGCTCCCGAACCGCACGCTCACCGCCAACGACAACGGAGACACCAGTGTCAACAAGAAGTCGGAGCTGCAGAATCATCTGGACAAATGCAGCGCAGACTCGAGTTCCTCGGTGAGGGTGGACGCTGTAGACACGTCGACGAACGGAGCGAGCATTTCGGTGGAT…	:	99.9	1047	1	0	0	2068
elicitin	Ps_127828	2384	P7064	P7064_31106:5894-8279 (-)	ATGCGCGCTTCAACGTCTCGCTGCTCGAGCCACCTTGTCGCGCGACGGTCGTCGGAAGGTGACGAAGGAGGACATCACCTCTTTGATGGATTCATCACGCGCGGTGTCTATGACGAAGAGCACCAACGCTTTACACACCCGCTCAGTTATCAAACCACTGTTCGCTTTGAACGTGTTTGCATGACTTCCTTCGAGGTGTTCGCGCTCACGCTGCTGGTGCAGCTAATCTGCACCAATGGAGACTCGATATCGACCGGTTCTGCATCGTCGCCGTCGGCTTCGAGCATATCGTCGTCCAGCGTCAACTGCACGAGTCAGGAGCGGAACGAGACCGTGGGTCTCTTTCTAAACCTCACGACTATCGACGAGTGCGCCGGCGACGCGTCCATTTCGAACAAC…	:	99.75	2386	4	2	0	4666
elicitin	Ps_127833	1248	P7064	P7064_01246:3031-4278 (+)	ATGCGTTCTCTACTCGCGCTGCTGTCGTTGGCGTTACTCTTTACCGCCGTCAACGCCGCCGAGTGCACCGACTCGGAAGCCACCTACGCCGCTTCCTTGTGGGACTCCGCCGCCGCCAGCCCGGCCTGCTCGTCGTACGTGACGCAGTTCGATCCGGTCTACATCGATGCCCCGTGCACTGCCACCAGCTGCATCAGCTACATGGAAGTCGCGGCCGAGAACCTGCCCGCCTGCACCTACAACGGCGTCAGCAACAAGATCGAGCTGCAGAACGCGCTCACGGCCTGCAACGGAGGCGACACAGAAGACGCGGGCTCTCCGACGACCGTCACGGACGCTCCGGCCACCACAACGACTACAACCCCCACCCCAACGTCGTCGTCCACTACGGACTGCACG…	:	99.84	1248	2	0	0	2458
elicitin	Ps_127835	459	P7064	P7064_01246:576-1034 (+)	ATGACCTCGATCCGCAGTACGCTGGCCGTCGCCCTCCTGGCGCTCGTGGCGCTGCAGGCCGCCCCTGCCCGCGCCGCCAACTGCACGAGCGACGAGCAGACCACCGTGGACAACGTGTACGCCGACCTGGCCAACAGCACGGCGTGCGCGGACCTCATCGCCGACACGGACGCGTCGTCGCTCGACTACTGCATGAACAGCGACTGCCTCTCGACGCTCAGCGACGCCGTGGACGAGCTGCCGGACTGCACGGGCGAGGACGAGATCGACCGCAAGAGCGGCCTGCAGGCCATCGTCACGTACTGCGCCAACGTGACGGCCGTGATGGACCAGTCGGCCTCGGCCTCGGGCAGCGCCACGGGCAGCGGCTCGGTCGTGTCGGCCGCCTCGCGGGGCTCC…	:	99.78	459	1	0	0	902
elicitin	Ps_127836	765	P7064	P7064_20246:2399-3163 (+)	n.a.	:	100	765	0	0	0	1516
elicitin	Ps_128624	402	P7064	P7064_18993:3921-4322 (+)	n.a.	:	100	402	0	0	0	797
elicitin	Ps_134051	489	P7064	P7064_07727:5318-5806 (+)	CGACGAGACGCGGCACCCGTCGCCGCAGTCGTTATCACTCCTCATTATCCAACGTCCACGCTACCCAGCCAATGTTCAAGTGTTCGTTCGTCCCGCTCGTGCTGCTGCTTGCATGCGCCATTCCGGTGGCGGCAGCAGCCCCGCAGTGCTCTGCCGGGGTCAGTCGAGCGACCAGGACCACGCTGGACAACGGCAAACTCTTCAGCTCCTGCGCAGTGGACGCTACAGGCGTCCGATTCGACGTCGACTCGCTCTTGGACGCGCTCAACCTCCCGGAGCGCGACTTCCTCCTCTTCTGCCGCTCTTCGGGCTGCACTGACCCCGTGGAGACGCTGCTGCTTGCCATCCCGACCAACTGCCTCATCACGTACCACGGATCTGCGCGCAACCTGTCGGAAG…	:	99.8	489	1	0	0	961
elicitin	Ps_134055	411	P7064	P7064_07728:8766-9175 (-)	ATGAACGGCTTCAGCTTCGTCGCGACTGCTGGTCTACTGCTACTCAGCTGCATTCCGGCGGTGCTTGCAGCTGCAGAGTGCTCGTCAGCTGTGAACGACTCCATCACGGCCACAATCGACAACGGGCCGCTCGTCAGCTCGTGTGCGAGTGTGCGGCTCGACGTCAACTCGCTGTTCGACTGCTCAGATTTTCTCCGCGTGATTTCCTCCTCTTCTGCCGAGCCCCGAGCTGCGCCAAACCAGTGAGGTCGCTGCTCAACTCCATTCCGACGGACTGCCTTATCAACTACCATGGATCGGCGCGCAACCTGTCCGCTGAAGTCTCGAGTTTGTACCGCGAGTGTGCTAAGGTCGTCGGCGCAGCGGACCAGACTGACGAGGACTACGTCTACAGATATT…	:	99.76	411	0	1	0	799
elicitin	Ps_134056	1259	P7064	P7064_07728:4078-5336 (-)	n.a.	:	100	1259	0	0	0	2496
elicitin	Ps_134730	537	P7064	P7064_09266:3035-3571 (+)	n.a.	:	100	537	0	0	0	1065
elicitin	Ps_134731	573	P7064	P7064_09266:4532-5104 (-)	n.a.	:	100	573	0	0	0	1136
elicitin	Ps_135435	474	P7064	P7064_22301:36-509 (+)	ATGCAGAGCGTGGCAATCTTCCTGACCGCCTTCCTGGTCGTCGTAACATTCGTGGCCAACGCTGAGAACTGCACGGTGCTGGAGGTGTACACCGCTCTGGAGCCTGTCGCATCCGACGCCAACTTCGCCGCCTGCCAGACGGACAGCAACTACTCCTTGTTGTCGTTCGCGGCCCCAACACTGAATCAGAGCGAGGCGTTCTGCGCCAGCTCCGCGTGTCAGACGCTGCTCAACACGACACTGTCCTCGGGACTGCTGCCGGACTGTCAGGTGGCCATCGGAGCCCACAGACTCAACCTCACGAATGCAGTCACAATCGCCGCGAGGTGCCCAACGAGTCTGATGGAGCGTGCAGTGAGCAAGGAGGAAGACCACGACACGATCGGCCACACAGCAGAC…	:	99.79	474	1	0	0	932
elicitin	Ps_137043	603	P7064	P7064_18714:1985-2587 (-)	n.a.	:	100	603	0	0	0	1195
elicitin	Ps_138550	480	P7064	P7064_02234:1273-1752 (+)	n.a.	:	100	480	0	0	0	952
elicitin	Ps_139079	366	P7064	P7064_17117:562-927 (+)	ATGAAGACCTTCGCCTACGCCGCTGCCGCCGCCGTCGCCTGCCTCGCCACGCAGACCGCCGCCTACGACGAGACCACCGTGTGCCCGTCCTCGGAGACTGCCAAGCTCCTGGCCCTTGCCGCGGACCCGTACCTGTCTTCGTGCCAGACCGCGTCGGGCTACACGTTCGTCCCGCCCTCGGCTTACCCCACGGAGGCTCAAGTCCTGCTCATGTGCCTGACGTCGGACTGCTACTCGCTCATCTCTGACCTTCTGGCCCTCGACCCGTCGGACTGCGTGATCGACTTCGGCACGGTGAAGATCAACGTACTGGAGCTGGCGGACAGCTTCCTGCCCAACTGCACCGCTCTCGGTTTCTCGGCTTAA	:	99.73	366	1	0	0	718
elicitin	Ps_139315	480	P7064	P7064_13298:35-512 (+)	ATGAAGTCCTTCGTTGCCGCCGTTGCCGCCCTCACCGCGCTCACGTCCCAGGCCTCCGCCGCTACCTGCGGCAGCGCCGTGCTCTCGGCCCTGCTCACGAACCAGTATATTGACCAGTGCGCGTCGGACTCTGGCTACGTCTTCACGGCCGCCACCAAGCCCAACCAGGAGACGGTCGACAAGATGTGCGCCTCCGCCGCCTGCAAGGGCCTGCTCGCCGACGCGCAGGGCATGGACCTGACGGAGTGCACGCTGCCGGTCGGTGACAACATCAACCTGATGGCCGACCTGATCGACTACGTGCCGGCTCACTGCCCGTCGACCGAGGCGCCCAGCACCGAGACCACGGACGCCCCGCCCGACTACAGCCCCCACGTCGTCGGCGACCGACGCGCCGAC…	:	99.58	480	0	2	0	920
elicitin	Ps_141288	528	P7064	P7064_20680:805-1332 (-)	n.a.	:	100	528	0	0	0	1047
elicitin	Ps_143116	732	P7064	P7064_13039:1844-2574 (-)	ATGAAGGCTGCCATCTCCTCACTTCTGCTCGCTGCTTTCGCAGTCACGAACGCTGCCAACTGCGGCGTGAGCAAGTTGGCCGCGATTGCCAACTCGGCTGATGCCTCCAGCTGCAAGCTCGGGAGCAACTTCGTGGTTCCTGTCGAGTCTACGGTCAACGCCATCGTTACCAACTTGGAGTCGTTCTGTGCGGATGAGTCCTGTGGACATGTCCTTGAAGCTCTGCAAGATATCGGGGATGCTCAATCGACGGTGAAGGTCTTCGTCAGAGCGTCGTTAACCCCATCAAGGCCGTGTGCAGCGCCACCAGAGCTCTGCGAGCGGCTGATGGATCGCACCAGCACGGATCCACGATGGAGATTTCTTTGGGCTCGATGGAGATGGAGGATTCCCATGATG…	:	99.86	732	0	1	0	1435
elicitin	Ps_144033	408	P7064	P7064_15559:1809-2216 (-)	ATGCGCGTTACCACCGCCATCCTCATCTCTATCGCTGCAACAGTCTCCGCCCAGGAACTGTGCGACTCGAGCGTGAGCGACCCCATCGTCGCCACTCTGGACAACAGCGCACTCTTCAGCAACTGCGCGACTGCTGAGATCAGAGTGCAAACGCGCGTGTCGTCCCTCTTCGACGTGTTACAGTTCACCGCCAAGGATTTGACCATCTTCTGTCGAGCGTCTGGCTGCCTGTCCCCAGTGCGAGACCTGGTGGCCTCCATCCCGCCCAACTGCCTCATCAAGTACCATGGATCGAACCACAATTTGTCCAAAGAGGTAACGGCGATACATGACGAGTGTATGGAGAGTAACACTGCTGCGAGGAAGGCAGCAGAGGACGATATGGCCCGATACTTCCTC…	:	99.75	408	1	0	0	801
elicitin	Ps_155353	666	P7064	P7064_01246:1642-2307 (+)	n.a.	:	100	666	0	0	0	1320
elicitin	Ps_157230	2577	P7064	P7064_11953:7685-10249 (+)	ATGGCTCCGCGCCACGCAAAGTCTCAGCTCCTCACGCTCCTCGTCTCCATTGTGCTGCTGGTAACACCCTCCAGCGCCAATGTGTGGCCGACTACCGGAGTGTGCGGTCCTCGCGTCCGATATTCGTGGGACGCGCTCACGTCCACCGACAAGCAGCTCTACCGGGACGCCATCTCCACCGCCATGAGCACCGGTTACCACGCTCTGTTCGTGGAAGTGCACTCGGACCTCACGTCCTTCCGGGAGGCGCACAACACGTGCGGCATGATGTTCTGGCACCGCCGCTACCTGCTCGCCTACGAGGAAATGCTGCGCAGTCTCGGGACGAGGTTCGCGTGCATCACGATTCCGTACTGGGACTACTTCGCGGACTACGCCAAGTTCTTGGCCAACACGTGT…	:	99.19	2578	7	3	0	4942
elicitin	Ps_108533	624	P7074	P7074_12406:121-744 (-)	n.a.	:	100	624	0	0	0	1237
elicitin	Ps_108732	612	P7074	P7074_21126:10343-10954 (+)	n.a.	:	100	612	0	0	0	1213
elicitin	Ps_108901	519	P7074	P7074_19152:474-992 (-)	n.a.	:	100	519	0	0	0	1029
elicitin	Ps_127652	1500	P7074	P7074_13779:157-1657 (+)	ATGTGGTTCGTCGCCAGAGCGGTCGCAGCAGCAGCGGTTATCCGGGTCACCAGCGCCGCCACATGCGAAGTGGCCTCGCTCCAGACGGTCCTGGCCTCATCAGACACCAGCGCGTGTGCCTCGGACTCAGGGTACGTCGTTACCTCGCTGTCCACGCCTACGGACGCCGAGATGGCCATCATGTGCACCAGCACGGCCTGCCAGTCGGTTGTGGCGCAGCTCGAGGCGGTCTTCCCTTCGGAGTGCTCCATAGGCTCGTTCGCGCTGTACGCCGACCTGACCACCCCCGTGACGAGCTACTGTTCCTGGGGCGACTTATCCTCATCCGAGTCGTCGTCCTCAGGCTCTAATAGTGGCCTGGGTACTGGCCCAGTACTACTGGGGCGATCGTTGGAATCG…	:	99.87	1501	1	1	0	2952
elicitin	Ps_127795	583	P7074	P7074_17057:1984-2566 (-)	n.a.	:	100	583	0	0	0	1156
elicitin	Ps_127826	612	P7074	P7074_18634:1220-1831 (-)	n.a.	:	100	612	0	0	0	1213
elicitin	Ps_127827	1047	P7074	P7074_18634:81-1127 (+)	n.a.	:	100	1047	0	0	0	2076
elicitin	Ps_127833	1248	P7074	P7074_22341:1516-2764 (+)	ATGCGTTCTCTACTCGCGCTGCTGTCGTTGGCGTTACTCTTTACCGCCGTCAACGCCGCCGAGTGCACCGACTCGGAAGCCACCTACGCCGCTTCCTTGTGGGACTCCGCCGCCACCAGCCCGGCCTGCTCGTCGTACGTGACGCAGTTCGATCCGGTCTACATCGATGCCCCGTGCACTGCCACCAGCTGCATCAGCTACATGGAAGTCGCGGCCGAGAACCTGCCCGCCTGCACCTACAACGGCGTCAGCAACAAGATCGAGCTGCAGAACGCGCTCACGGCCTGCAACGGAGGCGACACGGAAGACGCGGGCTCTCCGACGACCGTCACGGACGCTCCGGCCACCACAACGACTACAACCCCCACCCCAACGTCGTCGTCCACTACGGACTGCACG…	:	99.92	1249	0	1	0	2460
elicitin	Ps_127835	459	P7074	P7074_28325:41-499 (+)	n.a.	:	100	459	0	0	0	910
elicitin	Ps_127836	765	P7074	P7074_07975:1030-1794 (+)	ATGCGTCTTACTACTCTCAAGTGGGCTAGCATCGCTCTGGCTTCCGCTCTACATGTAATGCTGGTGCTAAATGCATCGGCCAAGGTTTGCAACACGACGCAACTCACGCAGCTCACCAACGTGGTCACGACGTACTCCAGCAGTGCGGACTGCACCGGTAGCACCTTGGACCCGAGAACCAACGACGTAGCTGAGATCTGTGCTGGCGCGTGCATGCAACTCGTCCGCCAGCTGCAGCCAGACACGCCCGACTGCGAGTTCGACGGCACCAACCTCGGCGAGTCGATGAGTAGGCTCGTGGCGTGGTGCGATACAGCGTCGGTCTCTGCTTCGGGCTTGGCATCGGCATCGTCCGGCTTCAACTCGAGGGCAGGATGGAATGCTACCGACTCAATCTCG…	:	99.74	766	0	2	0	1487
elicitin	Ps_134051	489	P7074	P7074_37969:632-1119 (-)	CGACGAGACGCGGCACCCGTAGCCGCAGTCGTTATCACTCCTCATTATCCAACGTCCACGCTACCCAGCCAATGTTCAAGTGTTCGTTCGTCCCGCTCGTGCTGCTGCTTGCATGCGCCATTCCGGTGGCGGCAGCAGCCCCGCAGTGCTCTGCCGGGGTCAGTCGAGCGACCAGGACCACGCTGGACAACGGCAAACTCTTCAGCTCCTGCGCAGTGGACGCTACAGGCGTCCGATTCGACGTCGACTCGCTCTTGGACGCGCTCAACCTCCCGGAGCGCGACTTCCTCCTCTTCTGCCGCTCTTCGGGCTGCACTGACCCCGTGGAGACGCTGCTGCTTGCCATCCCGACCAACTGCCTCATCACGTACCACGGATCTGCGCGCAACCTGTCGGAAG…	:	99.8	489	0	1	0	954
elicitin	Ps_134055	411	P7074	P7074_27647:1056-1466 (-)	n.a.	:	100	411	0	0	0	815
elicitin	Ps_134731	573	P7074	P7074_22461:265-837 (+)	n.a.	:	100	573	0	0	0	1136
elicitin	Ps_135435	474	P7074	P7074_00201:1060-1533 (+)	ATGCAGAGCGTGGCAATCTTCCTGACCGCCTTCCTGGTCGTCGTAACATTCGTGGCCAACGCTGAGAACTGCACGGTGCTGGAGGTGTACACCGCTCTGGAGCCTGTCGCATCCGACGCCAACTTCGCCGCCTGCCAGACGGACAGCAACTACTCCTTGTTGTCGTTCGCGGCCCCAACACTGAATCAGAGCGAGGCGTTCTGCGCCAGCTCCGCGTGTCAGACGCTGCTCAACACGACACTGTCCTCGGGACTGCTGCCGGACTGTCAGGTGGCCATCGGAGCCCACAGACTCAACCTCACGAATGCAGTCACAATCGCCGCGAGGTGCCCAACGAGTCTGATGGAGCGTGCAGTGAGCAAGGAGGAAGACCACGACACGATCGGCCACACAGCAGAC…	:	99.79	474	1	0	0	932
elicitin	Ps_137043	603	P7074	P7074_20427:1663-2264 (+)	ATGAAGATCGCCGTGCTGGTTCTGTGTCTGGCCGCTGCGTTTGGTGCTGCTGCTGCCGTTGCACCACCGTGCAACGGCACGGCGATGACCCAGCTTCTCGGTACTGGAGACGTGAGAGCTTGCAGCGCCATGTTCGGAAACAGCTCCGCGTCGTTGGAACCGCCCTCCGACGCGCAGGTCACTGCCGTGTGCAACAACAACGCCTGCATGAAGTCACTGGGCGCGCTGAAGCAAGTCGCCCCAACCGAATGCACGATCGGGCCTATCCTTCTACACGCAAATATCATCGATCCGATCCTGCAGCGCTGCGCGAATAAGACTCGATCGGCCGGTTCCGCTGGATCGGTCAGTGCGTCAGGATCTGGTGCAGGACCTCGGTTGGTGATGTCAGTGGATCGG…	:	99.83	603	0	1	0	1179
elicitin	Ps_138550	480	P7074	P7074_18143:1156-1635 (+)	n.a.	:	100	480	0	0	0	952
elicitin	Ps_139079	366	P7074	P7074_25404:1-366 (+)	ATGAAGACCTTCGCCTACGCCGCTGCCGCCGCCGTCGCCTGCCTCGCCACGCAGACCGCCGCCTACGACGAGACCACCGTGTGCCCGTCCTCGGAGACTGCCAAGCTCCTGGCCCTTGCCGCGGACCCGTACCTGTCTTCGTGCCAGACCGCGTCGGGCTACACGTTCGTCCCGCCCTCGGCTTACCCCACGGAGGCTCAAGTCCTGCTCATGTGCCTGACGTCGGACTGCTACTCGCTCATCTCTGACCTTCTGGCCCTCGACCCGTCGGACTGCGTGATCGACTTCGGCACGGTGAAGATCAACGTACTGGAGCTGGCGGACAGCTTCCTGCCCAACTGCACCGCTCTCGGTTTCTCGGCTTAA	:	99.73	366	1	0	0	718
elicitin	Ps_139315	480	P7074	P7074_08959:2421-2900 (-)	n.a.	:	100	480	0	0	0	952
elicitin	Ps_141288	528	P7074	P7074_14127:716-1243 (-)	n.a.	:	100	528	0	0	0	1047
elicitin	Ps_144033	408	P7074	P7074_25074:848-1255 (-)	n.a.	:	100	408	0	0	0	809
elicitin	Ps_155353	666	P7074	P7074_22341:127-792 (+)	n.a.	:	100	666	0	0	0	1320
elicitin	Ps_157221	2436	P7074	P7074_17313:1891-4326 (+)	ATGCTGTCCAAGCAGGCGGAGCTGGTGCCGAAGCTCCCCGTGATCACTATCGTCCCTGATGCCAACCCGGTCCGCCCTATAGCTAGACGCGGGCCTGCTGCTGCTGCTACTCGTCAACGCGAGTTGAACCCGACCTCGACGTGGAATACCGGCTTCTGCGACTGCTGCTGCTCCGTGGCTCCGACCTACTGCTGCGTCGTCACCTGTTGCCCGTGCACTACCGTTGCGTCAGTGAAGGAAAGCTTAGGCGGTAGATACGAGAGGACACTGGTGTACTACGGAGCGTTGGCGTTCGGCGTGCTGTTCTGCATCGGGTACGCGGCTTCGACTAACTCCGATGAACACTCGGATAGCGATATGGCTTCAACGCCTCCTCCAGCGCACCACCACGGTGGTGTT…	:	99.92	2436	2	0	0	4813
elicitin	Ps_157230	2577	P7074	P7074_21167:1853-4430 (+)	ATGGCTCCGCGCCACGCAAAGTCTCAGCTCCTCACGCTCCTCGTCTCCATTGTGCTGCTGGTAACACCCTCCAGCGCCAATGTGTGGCCGACTACCGGAGTGTGCGGTCCTCGCGTCCGATATTCGTGGGACGCGCTCACGTCCACCGACAAGCAGCTCTACCGGGACGCCATCTCCACCGCCATGAGCACCGGTTACCACGCTCTGTTCGTGGAAGTGCACTCGGACCTCACGTCCTTCCGGGAGGCGCACAACACGTGCGGCATGATGTTCTGGCACCGCCGCTACCTGCTCGCCTACGAGGAAATGCTGCGCAGTCTCGGGACGAGGTTCGCGTGCATCACGATTCCGTACTGGGACTACTTCGCGGACTACGCCAAGTTCTTGGCCAACACGTGT…	:	99.96	2578	0	1	0	5095
elicitin	Ps_108238	555	P7076	P7076_01064:2671-3225 (+)	n.a.	:	100	555	0	0	0	1100
elicitin	Ps_108257	843	P7076	P7076_08214:2397-3239 (-)	n.a.	:	100	843	0	0	0	1671
elicitin	Ps_108533	624	P7076	P7076_04837:638-1261 (+)	n.a.	:	100	624	0	0	0	1237
elicitin	Ps_108732	612	P7076	P7076_06947:10672-11283 (-)	n.a.	:	100	612	0	0	0	1213
elicitin	Ps_108901	519	P7076	P7076_04094:1608-2126 (-)	n.a.	:	100	519	0	0	0	1029
elicitin	Ps_109539	525	P7076	P7076_08022:750-1274 (-)	n.a.	:	100	525	0	0	0	1041
elicitin	Ps_127652	1500	P7076	P7076_07380:5061-6560 (-)	n.a.	:	100	1500	0	0	0	2974
elicitin	Ps_127795	583	P7076	P7076_12976:20567-21149 (-)	ATGCGTCAACTCGCCTCGCTGCTCACTGTCGTCGCCTTCACCCTGGCGCCACTCGGAGCTCTCGCCGCCGAATGCACCGACGCGGAGGTGGCCCACGACGACGAGCTGTGGGCCTGGGCCGCAACGCAATCGGCCTGTGCGCCGTACGCCTCGGGCACCTCGTACTTCAACTGGCCCTGCGACGCCAGTGACTGCACGGCGATCTTGGCGAGTATGGCCGCCTCCATGTCGGACTGCACGTACAGCGGCGTGAGCAACAAGATCGAGGTGCAGAACGCCATCACAGTCTGCACCGGGGGAGACACCACGGACCCAGGCTCCCCAAGCACCGACACCCCGTCGACGACTGCTCCATCCCCAACGGCGACAGCTTCCAACACGGACTGTGCGGCCTCGGAG…	:	99.83	583	1	0	0	1148
elicitin	Ps_127826	612	P7076	P7076_11979:3932-4543 (-)	n.a.	:	100	612	0	0	0	1213
elicitin	Ps_127827	1047	P7076	P7076_11979:2793-3839 (+)	ATGCGGCTGTCCTCTTGGTTAGTTGTTGCTGCTGCTGCTGCTGTTGCTGTCAGTTTTGGCTCAGTTCTGGCAGCTAGCGACACTTGCTCCGTGTTTGAGATCCACACGACGATCCAAGTAATTGACGGCGTGCTGTCGAGCAGCGAGTGTGCAGACTACGTGAATGAGGATTCGTCGTTGAAAGTGCTGTGCGCTGCTACAAGCTGCGCGGCTGTGCTGGGAGATTTGGTGCCGAAGCTCCCGAACCGCACGCTCACCGCCAACGACAACGGAGACACCAGTGTCAACAAGAAGTCGGAGCTGCAGAATCATCTGGACAAATGCAGCGCAGACTCGAGTTCCTCGGTGAGGGTGGACGCTGTAGACACGTCGACGAACGGAGCGAGCATTTCGGTGGAT…	:	99.9	1047	1	0	0	2068
elicitin	Ps_127828	2384	P7076	P7076_11979:206-2589 (+)	ATGCGCGCTTCAACGTCTCGCTGCTCGAGCCACCTTGTCGCGCGACGGTCGTCGGAAGGTGACGAAGGAGGACATCACCTCTTTGATGGATTCATCACGCGCGGTGTCTATGACGAAGAGCACCAACGCTTTACACACCCGCTCAGTTATCAAACCACTGTTCGCTTTGAACGTGTTTGCATGACTTCCTTCGAGGTGTTCGCGCTCACGCTGCTGGTGCAGCTAATCTGCACCAATGGAGACTCGATATCGACCGGTTCTGCATCGTCGCCGTCGGCTTCGAGCATATCGTCGTCCAGCGTCAACTGCACGAGTCAGGAGCGGAACGAGACCGTGGGTCTCTTTCTAAACCTCACGACTATCGACGAGTGCGCCGGCGACGCGTCCATTTCGAACAAC…	:	99.92	2384	2	0	0	4710
elicitin	Ps_127833	1248	P7076	P7076_02013:922-2168 (-)	ATGCGTTCTCTACTCGCGCTGCTGTCGTTGGCGTTACTCTTTACCGCCGTCAACGCCGCCGAGTGCACCGACTCGGAAGCCACCTACGCCGCTTCCTTGTGGGACTCCGCCGCCGCCAGCCCGGCCTGCTCGTCGTACGTGACGCAGTTCGATCCGGTCTACATCGATGCCCCGTGCACTGCCACCAGCTGCATCAGCTACATGGAAGTCGCGGCCGAGAACCTGCCCGCCTGCACCTACAACGGCGTCAGCAACAAGATCGAGCTGCAGAACGCGCTCACGGCCTGCAACGGAGGCGACACGGAAGACGCGGGCTCTCCGACGACCGTCACGGACGCTCCGGCCACCACAACGACTACAACCCCACCCCAACGTCGTCGTCCACTACGGACTGCACGA…	:	99.84	1248	1	1	0	2450
elicitin	Ps_127835	459	P7076	P7076_02013:4165-4623 (-)	ATGACCTCGATCCGCAGTACGCTGGCCGTCGCCCTCCTGGCGCTCGTGGCGCTGCAGGCCGGCCCTGCCCGCGCCGCCAACTGCACGAGCGACGAGCAGACCACCGTGGACAACGTGTACGCCGACCTGGCCAACAGCACGGCGTGCGCGGACCTCATCGCCGACACGGACGCGTCGTCGCTCGACTACTGCATGAACAGCGACTGCCTCTCGACGCTCAGCGACGCCGTGGACGAGCTGCCGGACTGCACGGGCGAGGACGAGATCGACCGCAAGAGCGGCCTGCAGGCCATCGTCACGTACTGCGCCAACGTGACGGCCGTGATGGACCAGTCGGCCTCGGCCTCGGGCAGCGCCACGGGCAGCGGCTCGGTCGTGTCGGCCGCCTCGCGGGGCTCC…	:	99.56	459	2	0	0	894
elicitin	Ps_128624	402	P7076	P7076_01509:9771-10172 (+)	n.a.	:	100	402	0	0	0	797
elicitin	Ps_134051	489	P7076	P7076_04293:632-1120 (-)	CGACGAGACGCGGCACCCGTCGCCGCAGTCGTTATCACTCCTCATTATCCAACGTCCACGCTACCCAGCCAATGTTCAAGTGTTCGTTCGTCCCGCTCGTGCTGCTGCTTGCATGCGCCATTCCGGTGGCGGCAGCAGCCCCGCAGTGCTCTGCCGGGGTCAGTCGAGCGACCAGGACCACGCTGGACAACGGCAAACTCTTCAGCTCCTGCGCAGTGGACGCTACAGGCGTCCGATTCGACGTCGACTCGCTCTTGGACGCGCTCAACCTCCCGGAGCGCGACTTCCTCCTCTTCTGCCGCTCTTCGGGCTGCACTGACCCCGTGGAGACGCTGCTGCTTGCCATCCCGACCAACTGCCTCATCACGTACCACGGATCTGCGCGCAACCTGTCGGAAG…	:	99.8	489	1	0	0	961
elicitin	Ps_134055	411	P7076	P7076_04284:4139-4549 (-)	n.a.	:	100	411	0	0	0	815
elicitin	Ps_134730	537	P7076	P7076_07378:7259-7795 (+)	n.a.	:	100	537	0	0	0	1065
elicitin	Ps_134731	573	P7076	P7076_07378:8756-9328 (-)	n.a.	:	100	573	0	0	0	1136
elicitin	Ps_135435	474	P7076	P7076_02848:10716-11189 (-)	n.a.	:	100	474	0	0	0	940
elicitin	Ps_138550	480	P7076	P7076_03645:15322-15801 (-)	n.a.	:	100	480	0	0	0	952
elicitin	Ps_139313	1425	P7076	P7076_06776:9306-10730 (+)	ATGAAGCTCCTTCTCATCGGCGCGGTGGCTGCCGCGCTGGCTCAGTCGACCTCGGCGGCATCATGCGCGATCTCGACGCTCTCCAATCTGCTTACGAACCAGTACATCGACCAATGCTCCGCAGACTCCGGATACGTCTTCACGACGGGTGTCAAGCCCGTCCCGGCAGAGATGGCTGGTATGTGCGCGTCGGACGCGTGCCACAGTCTCCTGGCTGACGTGGTGGCCATGGACCTGACCGACTGCACGCTGCCTATTGGCGACAAGATCTACTTGTTCGCCGACTTGGTCGACTACGTGTCAGACCAGTGCGAGGACGAGGAGATTCCCGTTCCAACCACCGCCACGCCCCAGCCGACGACGGCGGCACCAACTCCGGCACCCACTGCAACTACCCCG…	:	99.72	1425	4	0	0	2793
elicitin	Ps_139315	480	P7076	P7076_06776:5073-5551 (+)	ATGAAGTCCTTCGTTGCCGCCGTTGCCGCCCTCACCGCGCTCACGTCCCAGGCCTCCGCCGCTACCTGCGGCAGCGCCGTGCTCTCGGCCCTGCTCACGAACCAGTATATTGACCAGTGCGCGTCGGACTCTGGCTACGTCTTCACGGCCGCCACCAAGCCCAACCAGGAGACGGTCGACAAGATGTGCGCCTCCGCCGCCTGCAAGGGCCTGCTCGCCGACGCGCAGGGCATGGACCTGACGGAGTGCACGCTGCCGGTCGGTGACAACATCAACCTGATGGCCGACCTGATCGACTACGTGCCGGCTCACTGCCCGTCGACCGAGGCGCCCAGCACCGAGACCACGGACGCCCCCGCCGCGACTACAGCCCCACGTCGTCGGCGACCGACGCGCCGA…	:	99.79	480	0	1	0	936
elicitin	Ps_141288	528	P7076	P7076_03303:2573-3100 (+)	ATGAACCATGTCCTCGCGCTCGCCTTGACTCTCGTCCTCACGTGCCTGCTCGCAGTCCAGCAGGCCGCCGCCGTCGGCGTCTGCAAGCAGTCGGAGCTGGGCTCGCTGCTCACGAACCCCAACACGACGGCGTGCGCCAGCGACTCAGGCGTCGTGTTCGCCGACCTGGACGGCACGCCGTCGGACGCGCAGTTGACGAGTATATGTGAGACCGACACGTGTCTGTCGCTCATGGCCGCGATCCTCGCCATCGACCCGGAGGACTGCACGCTGCCGCTGAACGAGAACCTCAACCTCATGAGCAACCTCGTGGACCCCGTAGTGGACAAGTGCGCGGCCATGGGCATCGACATCGCCGGCAGCTCCCGTGTCAGCAGCGACGACGCCGTCACCGTCGGC…	:	98.86	528	6	0	0	999
elicitin	Ps_143116	732	P7076	P7076_08022:1852-2583 (-)	n.a.	:	100	732	0	0	0	1451
elicitin	Ps_144033	408	P7076	P7076_05097:19595-20002 (-)	n.a.	:	100	408	0	0	0	809
elicitin	Ps_155353	666	P7076	P7076_02013:2892-3557 (-)	n.a.	:	100	666	0	0	0	1320
elicitin	Ps_157221	2436	P7076	P7076_00209:59817-62252 (-)	n.a.	:	100	2436	0	0	0	4829
House-keeping gene	Ps_108136	865	P7064	P7064_06523:604-1468 (+)	n.a.	:	100	865	0	0	0	1715
House-keeping gene	Ps_108142	1822	P7064	P7064_18586:1078-2899 (-)	n.a.	:	100	1822	0	0	0	3612
House-keeping gene	Ps_108144	1164	P7064	P7064_15296:518-1680 (+)	ATGACGCACTCCTTCCCGAACCCATCAAGCTCCACGACGACGAGACGAGCTCGACGCAGTCGGAGGCGTCCGACTCGGTCCCGAACACGTTCGAGGGCCCCGAGAAGAACCTCGAGATCGACTTCAAGCTCGGCGTCGGCCACCCGCGCGGCCTGCGCGAGGTGCCCCGGGCCGACCTGGACGAGATGCTCGAGGCCGGCCAGTGCCAGATCCTGTCGCGCACGAGCAACGAGCACATCGACGCCTACGTGCTGTCCGAGAGCTCCATGTTCATCTACGCGCACAAGATCGTGCTCAAGACGTGCGGCACCACGACGCTGCTCAAGTGCCTGCCCTTCATCAAGACCTTCTCGGAGCGCCTCGGCCTCGAGATCGAGTGGGTCAACTACTCGCGCAAGA…	:	99.91	1164	0	1	0	2292
House-keeping gene	Ps_108149	1743	P7064	P7064_29301:1318-3060 (-)	ATGGCAACGCAGGACGTGGAGATGGCCGAGCCCGAGCAGGTGCACCCGCTGCAGACGCAGTTCGAGGACGCGGAGGACGTCGCGGCCGCGCTCACGGCGAACGCGGCGCCCGACGCGGCCATCCAGGCCTTCCAGCGCATCATCTCCTACGGTACAGCGGGCCGCGAAGAGTAAACGGCACTGCGCAGCTATTTGTTAACTTGCTATTGCTGCTGTGGCTGGCAGCCGGGGAGGACGCGGCGCTGGAGCAGGTGCAGCGCGTGAAGGAGCACTCGATCTACAAGCTGGCGCAGCTGTACATCCAGTTCGGCCGCGAGAAGGAGCTGGCCACGCTGCTGCAGTCGCTGCGGCCGTTCTTCGCCACGCTGGCCCGCGCCAAGACCGGCAAGATCGGTGCGG…	:	99.94	1743	1	0	0	3447
House-keeping gene	Ps_108150	1739	P7064	P7064_12120:112-1850 (+)	n.a.	:	100	1739	0	0	0	3447
House-keeping gene	Ps_108165	814	P7064	P7064_19208:1401-2214 (-)	n.a.	:	100	814	0	0	0	1614
House-keeping gene	Ps_108171	873	P7064	P7064_18978:613-1494 (+)	ATGGGGCTGCTGAGTATCCTCAAGAAGGTCAAGGAGAAGGAGAAGGAGATCCGCGTCCTCATGCTGTGCGTTTGGTAGCCGTAGCGATCAAAGGAGCAGGGAGGGATGACGCGTTGTTGCTGTTGTTGTTGTTGTTGTTGTTGTTGTTGTTGTTGTTGTGTGGACAGAGGCCTGGACAATGCCGGCAAAACGACGATCCTCAAGAAGTTTATGGGCCAGGACATCACGGAGATCTCACCGACGCTGGGCTTCGACATCCAGACGCTCGAGTACAAGGAGTGAGCAGGTCTTCCTGCGACTGCAGGTGCATATGGACACTGCTGACCGTTGTCGTGCTGTGTCTTGCCGCCAGCTTCAAATTGAACGTCTGGGACGTCGGGGGCCAGCAGACCATTCGCT…	:	98.98	882	0	1	0	1685
House-keeping gene	Ps_108173	1845	P7064	P7064_16210:2023-3867 (-)	n.a.	:	100	1845	0	0	0	3657
House-keeping gene	Ps_108179	1536	P7064	P7064_18287:649-2184 (+)	ATGCTGTCGTCCAAGATCCACCGCTCCGTGCTGCCGTCCGCGGCCTCGGCCACGCGCCGCTTCTTCCACGCCGAGGTGCACAACAAGGAGCTGATCCAGTCGGCCGGCTTCATCAACGGCAAGTGGGTCGAGGCCCACTCCAACAAGCACTTCGCCGTGGTCGACCCTTCCACGGACAAGGAGATCGCGCGCGTGGCCAACATGGGCCGCGTCGAGACGAACGAGGCCATCGCCGCGGCGCTGGCGGCCCAGAAGAAGTGGCGCAAGACCACGCCCGCCGCGCGCTCCGTGCTGCTCAAGAAGTGGCACGCCGCCATCGTGGCCAACACGGAGGACCTGGCCGTCATCGCGTCCGTGGAGAGCGGCAAGCCACTGCCCGAGGCCAAGGGCGAGGTGGCC…	:	99.93	1536	1	0	0	3037
House-keeping gene	Ps_108184	1289	P7064	P7064_03990:682-1971 (+)	ATGGCGAGCGCCGCGACGCGGGAGGTGCTGGGCAACCAGCCGCTGGTGATCGACAATGGCAGCGGGCTCATGAAGGCGGGCTTCGCGGGCGGCGAGACGCCGCAGGTGGTGTTCCCGTCCTTCGTGGGCACGACCAAGCACACGCGCATGATGCCGGGCGGCGCCTACGAGGGCGGCGACGTGTTCGTGGGCAACCGCGTGCAGCACCACCGCGGGCTCTTCAAGATCCAGTACGCCATGGAGCACGGCGTCGTCACGGACTGGAACAGCATGCACCGCATCTGGCAGCACGTCTACTCCAAGGACATGCTCAACGTGCAGAGCGAGGACCACCCGGTGCTGCTCACGGAGGCGCCGCTGAACCCCGTGGCCAACCGCCAGCGCGCGGGCGAGGTCTTC…	:	99.92	1290	0	1	0	2541
House-keeping gene	Ps_108244	1390	P7064	P7064_16953:4486-5875 (+)	ATGTCCGCCCCCAACGAAGCCGACGACCAGGTGGAGCTCTTCAAGGTGAAGAAGCTTATCAAGTCTCTCCAGGCCGCTCGCGGGTGCGTCTCTCTAAGCGTCTCTAACCGTCTCTAAACAAAACTTCTCTAACCACCTCTAACCATCTCTAACCCGTAGCAACGGCACGAGCATGATCTCGCTGATCATCCCTCCGAAGCAGCAGATCCCGCTCATCTCCAAGATGCTGGCGGACGAAATGGGTACGGCCTCCAACATCAAGTCGCGCGTGAACCGCCTGTCGGTGCTGGGCGCCATCACGTCCACGCAGCAGCGCCTCAAGCTCTACAGCAAGTGCCCTCCCAATGGGCTCATCATCTACTGCGGCACCATCATCACGGACGAGGGCAAGGAGAAGCG…	:	99.86	1390	2	0	0	2740
House-keeping gene	Ps_108247	1479	P7064	P7064_17348:1175-2653 (-)	ATGGAGCTCTCGTGGTGGGAGGTTCCGCTCTTCCGCGAGCCTGGATGGAGGCCCAGCGCCAGCCCCGTGCCCTACTTCCAGGGCGCGCTGGTGTTCATGACGCTCGTGTTCCTGTTCGAGACGTACCTGGACCTCCGCCAGCACCGCAAGCTGCACGACAAGCAGTTCCCCCAGCCCCTGGCGGAGGCGATCGAAGGACTCGGCAGCTACAGCGTCAAGAAGAAGGAGAAGAACGAGGAGGAGAAAGAAGATGAGAAGGAGAAGGATGGAGAAGACGAGACGCAGCAGAAGGAGGAGGAGGAGGAGGAGACGACGCTGCTGGAGGCGACGCGCACCAAGTTCGACAAGAGCCGCGCCTATGGCCTGGACAAGAGCACGTTCGGCTTCGTGAGCAGCGGC…	:	99.86	1479	2	0	0	2916
House-keeping gene	Ps_108269	1469	P7064	P7064_19505:1898-3366 (+)	n.a.	:	100	1469	0	0	0	2912
House-keeping gene	Ps_108272	1245	P7064	P7064_16530:1216-2461 (+)	ATGCTGGCGCAGCTGCAGACGCAGATCCAGAGCCTTGGGACCGCCCCCGGCAGCCAGCGCGACGCCTTCTACGTTGTGGACACGGCCGCCGTGGACGAGCGCTTCAAGCTCTGGCACCAGTACCTGCCCGAGGTGCGGCCGTACTACGCCGTCAAGTGCAACCCGGACCCGGCCCTGATCGAGGGCCTGGCCCGCCTCGGAGCAGGCTTCGACTGCGCCAGCCAGACGGAGATCAGCTCCGTGCTCGGCAACGGCGTCCCGGCCAGCGACATCATCTACGCCAACCCGTGCAAGCAGGGCTCGCAGATCGCCTACGCGCAGGCGCACGGCGTCGACACCATGACGTTCGACTCGCAGGATGAACTCACCAAGATCCACAGCATCAACCCCAACGCCAAG…	:	99.76	1246	2	1	0	2438
House-keeping gene	Ps_108280	2991	P7064	P7064_20633:913-3904 (-)	ATGGCGGGCGTGACGAACGAGCGCTACTGCACGGTGCTGCTGCAGCAGGTGACGGGGGAGAAGGCGCTGCCCCGTCCGCAGGACGAGATCCTCAAGGGCCTCGAGTCGCCCAAGGTGGAGCTCAAGATCCGCGCCGTCAAGAGCGCCATCCTCGCGCTGCTGCAGGGCGAGAAGCTGCCCAAGGTGCTGATGCACATCATCCGCTTCTGCTCCACGCAGAGCGACCACACGCTCAAGAAGCTGCTCATGGTCTACTGGGAGATCGCGCCCAAGTACGAGCAGCAGCCCACGAGCGAGGCCGGCGCGCCCAAGGCTCCGCCCAAGCTGCTGCCCGAGATGATCCTGGTCTGCAACGCGCTGCTGAACGACCTGAACCACCCGAACGAGTACATCCGCGGC…	:	99.83	2992	4	1	0	5884
House-keeping gene	Ps_108292	1107	P7064	P7064_33872:776-1882 (+)	n.a.	:	100	1107	0	0	0	2194
House-keeping gene	Ps_108338	1370	P7064	P7064_16962:2436-3805 (-)	ATGGCGGACGACGGCGGCATGACTTCGTGCCTGAACCTCATGCGGCGCATGCCCCCGCGCGAGGTGGAGACGGACGTGTACAACCTGACGCGGCTACTGCCTGCGCTGGCCGACGACCTGTATCAGCGCGTGGACCAGCCGCTGCAGGTGGCGGTGGACCCGACCAACGGCCGCAAGTATCTGCTCTGCGACTACAACCGCGACGGGGACTCGTACCGCTCCCCGTGGAGCAACCAGTACGACCCCCCAGCCCCCGAGGGGGAAGGCTTCTACCCGTCGGAGACGCTACGCGAGCTCGAGGTGCAGGCCAACGAGATCTTCGACTCGTACCGAGAGCTCTACTACCAGGGGGGCATCTCCTCCGTCTACATGTGGGACCTCGAGCCGGGCTTCGCCGCC…	:	99.93	1370	1	0	0	2708
House-keeping gene	Ps_108345	933	P7064	P7064_19001:3132-4065 (-)	ATGTCGCAGGGAAAGACGTGCCATTTCAAGCTGGTGCTGCTGGGCGACACGGCCGTGGGCAAGTCTTGTCTCGTCGTGCGGTTCGTGCGCGACGAGTTCTTCGAGTTCCAGGAGCCCCACCATTGGAGGTAGGCCTCTCTCTTTCTCTCTCTCGTTATTACCTAGACGCGGGATCCTGTCCTGCGCTGGACGCGGCATGGAGGATTTGTATGCGCTATCGTGGGAGTGTGAGGATGGTCCTAACCGTGTCTGTTGTTCTTGTGCTTCTGCGGCGGTTGGTGATTTTCTTTCTACTTGTAGCTGCTTTTCTTACACAGACGGTCGGTCTCGAGGACGGGTTGACGGTCAAGTTTGAGATCTGGGATACCGCAGGACAAGGCAAGTGTTTAAATTCTGCTG…	:	99.89	934	0	1	0	1836
House-keeping gene	Ps_108346	3735	P7064	P7064_14258:9919-13653 (+)	n.a.	:	100	3735	0	0	0	7404
House-keeping gene	Ps_108363	2187	P7064	P7064_10717:1487-3673 (-)	n.a.	:	100	2187	0	0	0	4335
House-keeping gene	Ps_108382	1415	P7064	P7064_18085:4991-6404 (+)	ATGGGTCAGGGCCAGAGCGGACTGCCGCGCCAGACGCGCGAGGAGGCCGCCAAGAAGAAGGAGGATGCGGCCAAGCAGAAGAAGAAGAAGTTCGAGCCGCGCGGCGGCGCCATGACGCGCAAGCGCCGCAAGAAAAAGGCCCGGCCGCCGCCGTGCGCATCCCGACTGTGTACCCGACGGCCAAGTGCAAGCTGCGCCTGCTCAAGATGGAGCGCATCAAGGACTTTCTGCTCATGGAGCAGGAGTTCATCCAGAACCAGGAGGTCATGAAGCCCAAGCAGGAGAAGGACGAGGAGGAGCGCTCCAAGGTGGACGACCTGCGCGGCACGCCCATGGGCGTCGGCACGCTCGAGGAGATGATCGACGACAACCACGCCATCGTCTCGTCCTCCGTGGGGC…	:	99.93	1415	0	1	0	2789
House-keeping gene	Ps_108386	1621	P7064	P7064_20665:1491-3111 (-)	n.a.	:	100	1621	0	0	0	3213
House-keeping gene	Ps_108388	1016	P7064	P7064_11610:2058-3071 (+)	ATGTTCCAAACCAAGTGCGTGGGCCGCAGCTGACTCCGTGCAGCGCCATAGCGTGTTTCCACTAACCTCAATTGCTTCCTGCCCCACTGCAGCACTGAGTATGACCGTGGCGTGAACACATTCTCGCCCGAGGCGACTCTTCCAGGTCGAGTACGCCATCGAAGCCATCAAGGTGCGTCCGTCGGACTTGGGACTGAAGGGATCTTGGAGATTTATTAACTAGTATTGCGTCCTACTATTGCAAACTCTACAGATGGGCACCACAGCCATCGGCATCCGCACAAAGGAGGGCGTCGTGCTCGCCGTGGAGAAGCGTCTGACGTCGCCGCTGCTGGAGCCTGGCAGGTATGTTGCTCGACGAAGATCCGAGCAAAACTTAAGGATTGAGCTACACTTCTG…	:	99.8	1016	0	1	0	1992
House-keeping gene	Ps_108422	1986	P7064	P7064_15923:2597-4581 (+)	ATGGCCGAGGCTTCACTGCTGCAGCGCGGGCTGCAGTTTCTGGAGGAGAATGACGAGAAGCGATCTGGTGTGTGGCTCGTGTGGCTACTACTAGTGCTGGTGCGCTGGCTTGTGGGCCTCCACTCGTACTCTGGCGAGCACACGCCGCCCATGTTCGGCGACTACGAGGCGCAACGCCACTGGATGGAGATCACGATCAACCTGCCGGTCTCGGACTGGTACTTCAACACCACATCCAACGACCTGCTCTACTGGGGACTGGACTACCCGCCGCTGACTGCATACGTGTCGTATCTATTCGGGCGCGTGGCGGAAGTTACGGAGCCGGCTATGGTGGAGCTCACGAGCTCGAGGGGATATGAGTCGGCTACGAGCAAGGTGTTCATGCGCACGTCCGTG…	:	99.95	1986	0	1	0	3921
House-keeping gene	Ps_108433	1962	P7064	P7064_05530:15496-17457 (-)	n.a.	:	100	1962	0	0	0	3889
House-keeping gene	Ps_108451	2121	P7064	P7064_18578:2636-4758 (-)	ATGGCTTCAAGTCTCAGTAATCGTGCTTCAGGATCAGTATCCCCCATGCGTATCATTTGCGTTCAACACTTGACCGCCACGAGGTCCGCGAGTCCCGTGGGGGCGGGCTCCCTCACAACGGATTCCTCCACGTACATTGCTTTCCAATCGCTTCCTTACCATGATGCTCGCTGTGCGACGTGAAGCTGCATTGGTCCGCAGCCTTTCGACGCTCTCGTTCGCGCCGCCGCCGCCGGTGCCTCCTCGTCGCGTGGTGGTCACCGGACTGGGCGCTGTGACCCCGTTCGGCGTAGGCGTTGAGCGCGCGTGGAAGAAGGTCTTGGGCTCGCAATGCGCCATTCAGGTACGATGGCGATGGATCTTTGTCGTGGTTGCATTGGCATTGACAAAATCGTTGTG…	:	99.81	2123	2	2	0	4161
House-keeping gene	Ps_108453	2008	P7064	P7064_05862:198-2204 (+)	ATGCCGACCGTGGGGGTCAAGCGCGACGAGCTGTTCGCGGCCATGGGCCAGACGTACACGGACGAGGAGTTCGACGTGCTGTGCTTCGAGTTCGGCATCGAGCTGGACGACATCACGAGCGAGAAGCAGCTCAAGCAGCGCGAGACGCAGGGCCAGGACAAGGACCACTCGGCCCACTCGGACGCCGTGCTCTACAAGATCGACGTGCCCGCCAACCGCTACGACCTGCTCTGCGTCGAGGGCATCGCGCGCGCGCTGCGCATCTTCCTGGAGAAGGAGCGCCCGCCCGTGTACACGCTCACGCCGCGCGCCGAGGGCCCGCACCACATCACGGTCAAGCCCAACACCAAGGTCCGTGCCAATGCAATTGAATTGCATTGCAATTGCAATAGATAGAGT…	:	99.95	2008	0	1	0	3965
House-keeping gene	Ps_108459	846	P7064	P7064_15437:14292-15137 (-)	n.a.	:	100	846	0	0	0	1677
House-keeping gene	Ps_108503	1959	P7064	P7064_16871:214-2172 (+)	ATGCTGCGTCTCGCCGCCCGCTCCCCCGCCCCCGCCGCGGCCGCCGCCTCCAAGCGCATGTTCTCGGCCGCCGCCGGCTCCGAGGTCATCGGCATTGACCTGGGCACGACCAACTCGTGCGTGGCCGTCATGGAGGGCAAGACCCCGCGCGTGATCGAGAACTCGGAGGGCGCGCGCACGACCCCGTCGGTCGTAGCCATCCTGGACAACGACGAGCGCCTCGTGGGCATGCCCGCCAAGCGCCAGGCCGTGACCAACCCGGAGAACACGTTCTACGCCGTCAAGCGCCTCATCGGCCGCAAGTTCGACGACAAGGAGACGCAGGAGGTGTCCAAGGTGGTCTCGTACAAGATCGTCAAGGGCAACAACGGCAAGGACGCCTGGGTGGAGGCCAAGGGC…	:	99.95	1959	1	0	0	3875
House-keeping gene	Ps_108529	1038	P7064	P7064_07066:5601-6638 (-)	n.a.	:	100	1038	0	0	0	2058
House-keeping gene	Ps_108552	737	P7064	P7064_19472:7466-8203 (+)	ATGACCAAGCAGGAAGTGGACGAGGGCTCGTACCTCAAGCCGGGCGAGGTGGACGCCGGCACGTCCATCATCGCCGTGCGCTTCAAGGGCGGCGTGGTGCTGGGCGCCGACTCGCGCACGTCCATGGGCACGTACATCGCCAACCGCGTGAGCGACAAGCTGACGCCGCTGCACGACCGGCTCTACTGCTGCCGCTCGGGCTCGGCCGCCGACACGCAGGCGCTGTCCGACTACGTGCGCTACTACCTGAGCTCGCACAGCGTGGAGCTGGGCCGCCTGCCCAAGGTGGGCACGGCCGCCAACCTCTTCCGCTCGCTGTGCTACCACAACAAGGACCGGCTGCTGGCGGGCATCATCGTGGCCGGGTGGGACCCCGTCAAGGGCGGCCAGGTCTTCTCC…	:	99.86	738	0	1	0	1447
House-keeping gene	Ps_108585	1470	P7064	P7064_13314:1203-2669 (-)	ATGGCTGACCTCTCGGACATCGGACTCTACGGCCTGGCCGTCATGGGCCAGAACTTCGCGCTCAACATGGCGTCGCACGGCTTCAAGGTGTCGGTGTGCAACCGCTCGCCCGACAAGGTGGACGCCACGGTGCAGCGCGCCAAGGACGAGGGCAACCTGCCGCTCGTGGGCTACAAGGACATGAAGGAGTTCGTGGCCTCGCTGGCGCGCCCGCGCAAGGTCGTGATCCTCGTGGTGGCCGGCAAGCCCGTGGACCTGACGATCGCCGCGCTCTCCGAGTTCATGGAGCCCGGCGACATCATCGTGGACGGCGGCAACGAGTGGTTCCCCAACAGCGTGCGCCGCGCCAGCGAGCTGGAGCCCAAGGGCATCCACTTCGTGGGCATGGGCGTGTCCGGC…	:	99.73	1470	1	2	0	2868
House-keeping gene	Ps_108629	1466	P7064	P7064_16757:307-1773 (-)	ATGATCAGCGCGCTGTTCCTCATCAGCCAGAAGGGCGAGGTCGTGCTCAACCGGTTCTACCGCGACGATGTGAGTCGACGCGCGGCCGACAACTTCCGGCTGCAGGTGATCGCGGCCAAGGAGACGGGCACGCTGCCGCCCGTCAAGGTCATCGACGGCTGCTCGTTCCTCTACACGCGCCACGAAAACTTGTACCTCGTGGCCGTCTCGCGCGCCAACATCAACGCCGCGCTGGTCTTCCAGTTCCTCTACCAGCTCAACGTCATCTTCAAAGAGTATTTTGGCAAGAAGTACAACGAGGAGACCATCCGAGACAACTTCACGCTCGTGTACGAGCTGCTGGACGAGACCATGGACCACGGCTACCCGCAGAACTGCTCCAGCGACGTGCTCAAGCTG…	:	99.86	1467	1	1	0	2884
House-keeping gene	Ps_108705	1493	P7064	P7064_17437:20289-21779 (-)	ATGCAGGAGAAGCTCATCAACGAGGAGTACAAGATCTGGAAGAAGAACACGCCGTTCCTGTACGACCTGGTGATGACGCACGCGCTCGAGTGGCCGTCGCTCAGCGTGCAGTGGCTGCCCAACTCGCACACGTAAGACCCATCCGCTCCTTGTTATTTGCAACCTTTTGGTGGTTGTTCGAGTCATTTTGGCCGGGAATTGACAATGTTATGCCGCTCTTAACGTTTTTGCAGCTCGGCTGGCGACGACTTCTCCGTGCACAAGCTGCTGCTGGGCACGCACACGTCGGGCGCCGAGCAGAACCACCTGATGGTGGCGGAGGTGCGTCTGCCGCTGGAGGACACGGAGATCGACGCGCGCAAGTACGACGAGGAGAGCCAGGAGCTGGGCGGCTTCGGC…	:	99.87	1493	0	2	0	2928
House-keeping gene	Ps_108726	1029	P7064	P7064_16606:4797-5826 (+)	ATGAGCAGCACCGGCGCCGGCTACGACTACTCGGCGGGCACGTTCTCGCCCGAGGGCCGCATCTTCCAGGTGGAATACGCCAAGAAGGCCGTCGAGAACAGCGGGTACGATAAATAACCCATGTATCCGTGCAGCAATGGAGATACATGCTAGGTTTTAGTGACGGGTGCAATTATCATGTATTTCTGTAGCACGAGCATCGGTATCAAGTGCACGGACGGCATCATCATGGGCGTGGAGAAGACGCTGCTATCCAAGATGCTGGTGCCCGGCACGCACCGCCGCATCTACGCCATCGATCGCCACGTGGGTCTGTCCATGGCGGGACTCGTGGCCGACGGCCGCCAGCTCGTGAACCGCGCGCGCGAGGAGGCGCTCAACTACAGGAAGAACTACGGC…	:	99.61	1030	3	1	0	2002
House-keeping gene	Ps_108738	1380	P7064	P7064_23408:2803-4182 (+)	n.a.	:	100	1380	0	0	0	2736
House-keeping gene	Ps_108757	1862	P7064	P7064_19973:1377-3237 (-)	ATGACGCACTGGTCCGTGGCCGCGTTGGCGAACACCTCCTGGTTGTCGGGCACCTGGCGGAAGGTGCTCACGTCCGCGAAGCCCTCGGGGATCTCGCAGCTCAACGCGCCACCGAACAGCGGGCGCAGCATTCTCTCCGACAACGTGGTTGACCTCGTGCAGGGTAACTGGGGTACTGTCACTCTTGTCACTACTGGTGCTCGCGAATGTCAATCTATTTCTGTGCGCATATCCAAACAGGGGGATCGGTGCGCACATCTAGATGGTGTGTAAACTTAACAATTACATAGAATATTTAACTGGATACTTTCTTGATAAGTATACTGCCTGCTGACAGTGACCAGATGGCCGCGCTGCGAGTTGGATCGTGTGCGACCATTAGATCTGGAATCGACGACC…	:	99.95	1862	0	1	0	3675
House-keeping gene	Ps_108775	1313	P7064	P7064_18415:2639-3951 (-)	n.a.	:	100	1313	0	0	0	2603
House-keeping gene	Ps_108778	1419	P7064	P7064_20451:1096-2514 (+)	n.a.	:	100	1419	0	0	0	2813
House-keeping gene	Ps_108787	1114	P7064	P7064_11021:188-1300 (-)	ATGGGTCGTGTTATCCGTGGTCAGCGTAAGGGTGCTGGCTCCATCTTCAAGTCGCACACGCACCTCCGTAAGGGCGCCGCCGGCTTCCGCGCCCTCGACTTCGTCGAGCGCACGGGCTACATCAAGGGTGTCGTCAAGGAGATCGTGCACGACTCGGGCCGTGGCGCCCCGCTCGCCAAGGTCACGTTCCGTGACCCGTACCGCTTCCAGCTCAAGCACGAGCTCATGATCGCGGCCGAGGGCATGTACACGGGCATGTTCGTGTACCAGGGCCCCAAGGCCTCGCTCACGGTCGGCAACACGCTGCCCCTGTCGAGCCTGCCCGAGGGTACCATCGTGTGCAACGTCGAGGCCAAGGTCGGCGACCGCGGTTCGTTCGCCCGCGCTTCGGGTGACTAC…	:	99.91	1114	0	1	0	2192
House-keeping gene	Ps_108792	2264	P7064	P7064_11420:2968-5232 (+)	ATGAGCAGCGCCAACGGCAGCTCCGTGGCGCTCACCAGCGGCGGCACCGTCGCCTCCAAGCGCCGCGTCGCCTACTTCTACGACTGTGCGTTGGTCCTCCCTCCTTTGGCTGCGCTGACGTTGTCCCGTCCTAACAACAACTCTTTCTGCCCCACTTTGTGCCTCTTGCTCGCTCCTCCACGCAACGCAGCGGACATCGGCAACTACCACTACGGCCAGAACCACCCCATGAAGGTGCGTACCCACCACGCCTCCCGCTGATGCGGGCGATAGACTGGCTGGCTGATTATAAATCCGTGACTGTGCTGGTGCCTGCCTCCCTGTCCTGCAGCCGCACCGCGTGCGAATGGCGCACAACCTCATCACCAACTACGGCCTCACCAAGCACATGGAAGTCTT…	:	99.87	2265	2	1	0	4458
House-keeping gene	Ps_108796	967	P7064	P7064_18198:1858-2824 (+)	n.a.	:	100	967	0	0	0	1917
House-keeping gene	Ps_108803	1713	P7064	P7064_16016:5016-6728 (+)	ATGGTGGTCGCAGGCATCGACATCGGCACGACGCACGGCTGCGTGGGCGTGTGGCACAACGGCAAGGTGAACATCATCGCCAACGACCAGGGCTTCCGCACCACGCCCGCCTACGTGTGCTTCGAGGGCGAGGAGGTGATCGTGGGCGACACGGCCGTCAACAAGCTGCCGTCGCACGCCGAGAACACCATCTTCCACCTCAAGCGCCTGCTGGGCAAGGCCCACGCCGACGTGGCGGACCGCGACTTCGTCAAGGAGTGGCCCTTCGACATCACGGCGGGCGCCGACGGCGTCGCCCAGGCCGAGACCCAGCGCAACGGCGAGAAGCACCCCGTGTCCCCCGTCGAGTTCATGGCGCTGCTGCTGCAGAACCTCAAGGATCTGGCCGAGGACTTCACG…	:	99.77	1713	4	0	0	3364
House-keeping gene	Ps_108807	1985	P7064	P7064_16063:744-2728 (-)	ATGCCCGGCGAGGAGAACAAGGAGTTCGACGACGAGTTGGTCGACTACGAAGAGGAGGAGGAGACGACGACGGACGCCTCCAAGGCTGCTGCCGAGGGCAAGGACGCCAAGAAGTAAGCAAAAAGATCTCGACCCCGAAGGGGATTGCGTACCCGAGAGGGGGAGCAGCACCGAGGAGAGAGAGCGAGCGACGCCGGGGGGAGAAGACGACGCTTTCTCGCTCGTTCGCCTGCGGTCGGAGGACCTCTTAAGCGCAGCCGCGCTGGCCGTCGTGATGACGCAATCGACGCTCGGTCGCTTATCCGCTCGCTCGGGATCTTCGAGGGAAGGAGGGGAAAAGGCCAGTTTGTTAACAACTTCTTCTGTATCTGTTCCGTGCTGTCGCTGGATGGTGATCGA…	:	99.85	1985	3	0	0	3911
House-keeping gene	Ps_108808	1289	P7064	P7064_19271:2233-3518 (-)	ATGGCAGCGAGTCAGAGCGAGCTGGACCGGCAGATCGAGCAGCTCAAGCGCTGCGAGTACCTCAAGGAGTCGGAGGTCAAGGCGCTGTGCCAGAAGGCGCGCGAGATCCTCGTGGACGAGAGCAATGTGCAGCGCATCGACGCCCCCGTGACGGTAAGAAGGGGGGGAGAGAATTTATTTTTAAAGGAAAAAATACGAAGGGGGGGGCGGGGGGAACTGATTTTTTTCTTATTTGCTATGAATTATGGTAGATCTGCGGTGACATCCACGGCCAGTTCTACGACCTCAAGGAGCTGTTCAACGTGGGCGGGGAGTGCCCCGAGACCAACTACCTGTTCATGGGCGACTTCGTGGACCGCGGCTTCTACAGTGTCGAGACGTTCCTGCTGCTGCTGGCTC…	:	99.77	1289	0	3	0	2508
House-keeping gene	Ps_108812	1815	P7064	P7064_17367:4462-6275 (+)	ATGGCGAACATTACCGTGACGGAGGGCGCGCCGCACGCCGTGTCGGACGAGACGCGCGCACGCGCCGACGAGCTCAAGGCGCAGGGCAACGAGGCGCTGGCGCACTTCAAGTTCGCCACGGCCGTCGAGTTCTACACCAAGGCCATCGAGCTCGTGCCCACCGCGATCTTTACGCCAACCGCGCCGCCGCGCACGTCAAGAGCGAGAGCTACGGACTGGCCATCGACGACGCGTCGGCGGCCATTGAGCTCGAGCCCAGCTACATCAAAGGTCGGTGGCGGTCGGTGTCTTTCTGTGTGTGTTTACCGGCGGAAGGGCGTTGAGGACTGACGAGTGTGTGCTTTAATTTATGGCTGCTGCAGCCTACTACCGCCGCGGCTCGGCGCAGCTAGCGCTCGG…	:	99.72	1815	4	1	0	3550
House-keeping gene	Ps_108838	1449	P7064	P7064_09292:4339-5787 (-)	n.a.	:	100	1449	0	0	0	2872
House-keeping gene	Ps_108852	1590	P7064	P7064_19091:1-1591 (+)	ATGCTGTGCAGCCTCAGCGGCCAGGTGCCCGTGGAGCCCGTGGTGTCGCTCAAGTCGGGGCTCGTGTTCGAGCGGCGCCTGCTGCTCGAAGTACCTGGAGCAGAACCAGCGGCGCTGCCCCGTGACGGGCGAGGAGCTGGACGCCGAGAAGGACCTGCTGGCGGTGCGCGCGGCGCCCGCCTCGGGCGGCAAGGCCGCCTCCGCCGCCGCCACGGCGCCCGCGGCGCTGAGCGCCCCCGAGGCGGCGAGCGTGCCGCAGCTGCTGGCCGCCTTCCAGAACGAGTGGGACGCCGTCATGCTCGAGACCTTCACGCTCAAGCAGCACCTGGAGCAGACGCGCCAGGAGCTGAGCCACGCGCTGTACCAGCACGACGCCGCCTGCCGCGTCATCGCGCGCCT…	:	99.94	1591	0	1	0	3138
House-keeping gene	Ps_108879	2158	P7064	P7064_12720:326-2484 (+)	ATGATGAAGAAGAGCGTGGTGAAGAACCGCGCGCCCGCGCCCATCCAGATCACGGCCGAGCAGATCCTGCTCGAGGCCAACCAGCGCAAGGAGGAGCTCGCGCAGCCGCCGCGCCGCCGCATCACGGATGCCGCCGAGCTGGCCGAGTACCGCATGGGCAAGCGCAAGGCCTTCGAAGACGAGCTGCGCCGCCAGCGCCACCACGTGGGCACGTGGATGAAGTACGCCACGTGGGAGGAGAGCCAGGAGGAGTTCGCGCGTGCGCGCAGCGTCTTCGAGCGCGCGCTGGACGTGGACTACAAGGCCACCACGATCTGGCTCAAGTACGCCGAGATGGAGATGCGCCACAAGTTCGCCAATCACGCGCGCAACGTCTGGGACCGCGCCGTAACGCTGCTG…	:	99.95	2159	0	1	0	4264
House-keeping gene	Ps_108957	738	P7064	P7064_04679:2366-3103 (-)	n.a.	:	100	738	0	0	0	1463
House-keeping gene	Ps_108965	1053	P7064	P7064_16397:3278-4329 (-)	ATGGCGGCCGAAACGACGACGACGGCGACGCACAGCAAGCTGCAGCTGCCCGAGGAGGTGGTGACGCACCCGCTGGTGCTGCTGAGCATCGTGGACCACTACAACCGCGTGGCGCGCGACACGAGCAAGCGCGTGGTGGGCGTGCTGCTGGGCTCGACCTTCCACGGCAAGTGCGACATCACCAACTCGTTCGCCGTGCCCTTCGACGAGGACCTGCGCAACCCGGGCATCTGGTACCTGGACCACGACTTCCTGGAGAACATGTACCAGATGTTCAAGAAGATCAACGCCAAGGAGCGCATCGTGGGCTTCTACAGCTCGGGCCCCAAGATCCGCAAGGCCGACCTCGACATCGACGACCTGTTCCGCCGCTACTGCCCCAACCCGGTGCTGGTCATC…	:	99.81	1053	1	1	0	2064
House-keeping gene	Ps_108980	2501	P7064	P7064_18483:6956-9456 (-)	n.a.	:	100	2501	0	0	0	4958
House-keeping gene	Ps_108983	1957	P7064	P7064_02468:124-2080 (+)	ATGAGCAGCCCCGCCGACGCCCCCGCGACGGACGTGCCCCCGGCCGCCCCGGCCACCTCGGACGCCGCCGCGCCCATCAGCAAGAACGAGCTGAAGCGCCGCCTCAAGGCGGAGAAGGCGGCCAAGGCCAAGGCCGAGAAGGCCGCCAAGAAGGCCGCGGAGGCCGCCGCCAAGCCCAAGAAGGCCGCCTCGGCCGCCGCTGCCGACGAGGAGGAGCTGGACCCGACCGCGTACTTCGCCAACCGCGAGAAGGCGCTCGTGGAGCTGGAGAAGCAGGGCGTGAACCCGTACCCGCACAAGTTCCATGTGTCCACGTCGCTGCCCGAGTTCCACGAGCAGTTCGGCGACGTGGAGGCCGGCAGCCACAACGCCGACGTGATCGTGTCGGTGGCTGGCCGC…	:	99.9	1958	0	2	0	3850
House-keeping gene	Ps_108994	1038	P7064	P7064_18082:2560-3597 (+)	ATGGCCTCCGAGAACCTGACGCACGCCATCGTGGGCCTGGGCAACCCGCTGCTCGACATCTCGGCCGACGTGACGCCCGAGTTCCTCACCAAGTACGGCCTCAAGCTGGACAACGCCATCCTGGCCGACGAGAGCCACGCGCCCATGTTCGAGGAGCTCGTCAAGAGCAGCCCCGTGTACGTGGCCGGCGGCGCCACGCAGAACAGCATCCGCGTGGCCCAGTGGATGCTCAACAAGCACAACAAGTCGGCCACGAGCTTCTTCGGCTGCGTGGGCAAGGACGCGCACGGCGCCAAGCTCAAGGAGTGCGCCGAGGCCGACGGCGTCAACGTGTCGTACCTCGAGAACGCCGACATCAAGACAGGCACGTGCGCCGTGTGCGTCGTCGAGTCGGAGCGC…	:	99.9	1038	1	0	0	2050
House-keeping gene	Ps_109034	1842	P7064	P7064_04896:2717-4555 (-)	ATGGCCAGCGCCACCAAGAAGCGCGTGTCGTACTTCTACCACCGTAGGGCGGCCTCCCTTGACTCTCGCTGCGGTTTCCCCCTTGCTCTAACCTTGTTCTACCTGCTCTACCCACAGCCGAGGAGGGCCACTTCTACTATGGCCCGGGCCACCCCATGAAGCCGCACCGCATGAAGCTGGCGCACCACTTAGTGGTCAACTACGACCTGTACCGCAAGATGGACATCTTCGTACGTCCGATACAAACTCCAAGTCAAACTACTTTCAGAAGAGTAGAATGATAGGCTAATTCTACCTCGTTCTACCCTGTGTTCTGCCTCACACAGGAGCCGCACATCGCGTCGGCCGAGGAGATCAAGAACTTCCACGCGCCCGACTACATCGACTTCCTCCAGAGGA…	:	99.73	1843	0	5	0	3574
House-keeping gene	Ps_109046	1324	P7064	P7064_17068:3297-4620 (+)	n.a.	:	100	1324	0	0	0	2625
House-keeping gene	Ps_109056	683	P7064	P7064_01881:3972-4653 (-)	ATGTGCGCCGCGCTGACCAAGAAGATCCTGTTCGTGCTGGGCGGCCCTGGCGCCGGCAAGGGCACGCAGTGCGCCAAGCTGGTGGAGAAGTTCGGCTTCGTCCACCTGTCGGTTAGGGAGATTTAGGCCAAAAGATGCAATGTATCATAACTGTCATTGCTGACATGTTGGTGATATTTTGTGTGTGTGCTGCGCAGGCCGGCGACCTGCTACGCGAGGAGCGCCAGTCGGGCTCGGAGAACGGCGAGCTAATCGACCGCATGATCAAGGAGGGCCAGATCGTGCCCGTCAAGATCACGCTGAACCTGCTGCAGCAGGCCATGGTCAAGAGCGGCCGCGACCTGTTCCTCATCGACGGGTTCCCGCGCAACTTCGACAACCTGCAGGGCTGGCAGGAGG…	:	99.85	683	0	1	0	1338
House-keeping gene	Ps_109063	1141	P7064	P7064_23828:5857-6997 (-)	ATGGCCCCCAAGAACCCCCGCATCATCGCCCTCTTCGACGTGGACGGCACGCTCACGGCCGCCCGCAAGACCGCGACGCCCGAGATACACGCGCGCCTCAAGAAGCTGCGCGAGAGCATCACCATCGGCGTCGTGGGCGGCTCGGACCTGGTCAAGCAGAAGGAGCAGCTCGGCGAGGACGGTAGGGCGACCGACCGACGGGCTGGCTGAGTGGCTAGAAGGGCTAATATGTGGCTGTTGTCGTCTGCGCTGCAGTGACGGAGAACTTTGACTACAGCTTCTCGGAGAACGGCCTCGTGGCCTACCACAAGGGAAAGCTCATTGGCGAGACGGTGAGCGAAGTGCTGTTACTTTACCTCGTAGTGAGGATAATGAGACTGGGGTGACTGACCTCACTGC…	:	99.82	1141	2	0	0	2246
House-keeping gene	Ps_109095	1446	P7064	P7064_09543:1553-2998 (+)	ATGGCTTCGCTCGGAGACTACCGTGTGGCGGACATCTCGCTGGCTGACTTCGGCCGCAAGGAGATCGAGATCGCGCAGATCGAGATGCCCGGCCTCATGCAGAGCCGCAAGGAGTACGGCCCCTCGCAGCCGCTCAAGGGCGCCCGTGTGGCCGGCTCGCTGCACATGACCATCCAGACGGCCGTGCTGATCGAGACCCTCAAGGCCCTGGGCGGTGACATCCGGTGGTGCTCGTGCAACATCTTCTCGACCCAGGACCACGCCGCCGCCGCTATCGCTCGCGACAACTCGGCCGCCGTGTTCGCCTGGAAGGGCGAGACCCTCGAGGAGTACTGGGAGTGCACCCTGAACGCCATCACGTGGCCCTCGGACGACGGCAAGGGCGACGGCCCGGACATC…	:	99.93	1446	1	0	0	2859
House-keeping gene	Ps_109105	1103	P7064	P7064_13589:1128-2229 (-)	ATGGTCATGATGATGTTCGTTAAGAACTCGGCGCCCGCGCTCAAGTGCGTAACCCTACCTGCCACAGCCCCCCCCGCCGTCTCGTGCAGACGTCGGACCGCGCGCCGCTCTATCACTGCGTCACAAGAGCGGATAGAGAGGGCGTCGTGGACCGAGTGCGGGGTGGTTATGTTATGGCGATAATTCTCTAACGTTGCGCCGAACTTTATTGTATTGGCACTTTGTGCGCAGGACCGTGGGCCAGCAGGCCCGTGGCATGGCCACGGAGAAGCAGATTCTGCAGCGTATCACGGCCACGTCCAACATCGCCAAGATCACCAAGTCGATGAAGATGGTGTCGGCCGCCAAGATGCGCGGCGCTGAGAACCGCATGAACGCCGGCCGCCCCTTCACGGCGTG…	:	99.82	1103	1	1	0	2163
House-keeping gene	Ps_109116	1155	P7064	P7064_15975:3316-4470 (-)	ATGAGTCGCCCCGAGCACATCTCGCCGCCCGAGGTGCGTGCTGCCGGCCCGACCTGGAGCCAATTGCATCGGCCTTTGCGCTAACTCTATGCGTTTATTCTCTGTGGCGGCAGCTTTTCTACGATGAGAAGGAGGCGGCCAAGTACAACTCGAGTTCGCGCATCGTCAAGGTGCAGCAGGAGCTGTCGTACCGCGCCATCGAGCTGCTGAACCTGCCTGAGGGCAAGGAGGCCTTCATCCTGGACGTTGGCTGCGGTAGCGGCCTCAGTGGAGGTCCGTTAGCTACGAATTGCAGAGGGTTTAGCCATCTACGCGGAGTTTTAGCTAAGCTTTTGTCTGGTTGTTTGCTGCAGTGGCGCTGGAGGAGCACGGCCACGCCTGGGTCGGCGTGGACATCAG…	:	99.83	1155	2	0	0	2274
House-keeping gene	Ps_109117	918	P7064	P7064_15975:6718-7635 (-)	n.a.	:	100	918	0	0	0	1820
House-keeping gene	Ps_109122	1234	P7064	P7064_17464:6570-7803 (+)	ATGCCCAAGGACAAGAAGAAACGCGCGCGCAACGTGGGCACCGCCTCGGCCGCGCAGAATGCGCTGGGCCGCACGCTGGCCACGCCCAACACGAACCTGGGCCAGCATTTCCTCAAAAACCCCATGATCGTGACGCAGATCGTGGCCAAGGCCGCCATCCGCGGCACGGACGTGTGTCTGGAGGTCGGTCCCGGTACCGGTAACCTGACGGTGAAACTTCTGGAGCAGGCCAAGCGCGTGGTGGCCGTGGAGTTCGACCCACGAATGGTGGCGGAGCTGCAGAAGCGCATCCAGCACACGGAGCACATCAACCACCTGCAGATCATCCACGGCGACGTCATGCGCGTGCAGCTGCCCTTCTTCGACGTGTGCGTGGCCAACCTGCCGTACCAGATCTCG…	:	99.92	1234	1	0	0	2438
House-keeping gene	Ps_109155	2391	P7064	P7064_17514:2468-4858 (-)	ATGTACGTCATCAAGCGCGACGGGCGCCAGGAGGACGTCAAGTTCGACAAGATCACGGCGCGCATCACCAAGCTCTGCTACGGGCTCAACCCGGACTACGTGGACGCCATCAAGATCTCGCAGAAGGTCGTGGCGGGCGTGTACCCGGGCGTCACCACCTCGGAGCTGGACGAGCTGGCGGCCGAGACCGCCGCGTATCAGAGCACGCAGCACCCGGATTTCTCTAAACTGGCGGCAAGAATTGCCGTCTCTAACCTGCACAAGAACACCAACAAGGTGTTCAGCGACAACATCGAGGTCTTCCACAAGAACATCCACGAGAAGACGGGCGCGGCGGCCCCGCTCATCGCTGATGACGTATACGAGATCGTCATGCAGCACAAGGACGAGCTCAACTCG…	:	99.79	2392	3	2	0	4688
House-keeping gene	Ps_109164	1003	P7064	P7064_10523:3010-4012 (-)	n.a.	:	100	1003	0	0	0	1988
House-keeping gene	Ps_109196	1251	P7064	P7064_11127:2347-3597 (+)	n.a.	:	100	1251	0	0	0	2480
House-keeping gene	Ps_109207	663	P7064	P7064_15715:5493-6155 (+)	n.a.	:	100	663	0	0	0	1314
House-keeping gene	Ps_109257	1156	P7064	P7064_12381:13712-14868 (-)	ATGCTGGCGGCTGTGCGTTCCATCCAGAAGCCCGTGGTGAGCACGGGCGTGCGCGCCCTGAGCGTGCCGGCCTACCACCCGGACCTCAAGTCCCAGGCGGCCAAGCCCAAGGTGCGTAGAGCGAGACTACGTCCTAGTCTTTTTGGTGTAGACCCTCTCCGCCCGCCTGATACTGAGACTGACGTGGCTGCTGCCTGCCTGCGACCGAGTAGAACATCAAGTACTTCAAGATCTACCGTTGGGACCCCGAGTCCAAGGAGAAGCCCTACCAGTGCACGTACCCCGTGGACCTGGACGAGTACGTGGGGCTGGACGCGAAGGACGTTAAATGAGCGAGGGGAGGGAGGATACTGACGCCCCCGTGGCTATTGTCCTCTGTAGGTGCGGACCCATGGTGCT…	:	99.91	1157	0	1	0	2278
House-keeping gene	Ps_109284	631	P7064	P7064_16438:2741-3371 (+)	n.a.	:	100	631	0	0	0	1251
House-keeping gene	Ps_109324	1297	P7064	P7064_05096:2889-4185 (+)	n.a.	:	100	1297	0	0	0	2571
House-keeping gene	Ps_109338	1469	P7064	P7064_10451:1793-3260 (-)	ATGACGGCGGACGTGGCCATGGCGTCGGCGGACGAGAGCGCGGGGCTCACGAGCTACTACGAGCAGAAGATTGAGCACCTGGAGCTGACGGTGCGCGACGAGACGCAGAACCTGCGGCGTCTGCAGGCGCAGCGCAACGAGCTCAACTCGAAGGGTAAGATAGATAGATATCTTCTTCTCCTCCTCTTCTTCTCTTTCTTTATCTTTTTGTATAAAGTTATAGGTTTCTTATTTCTCTCCTTTTTTGTATCAACTATGAAGTCCGTCTGCTGCGCGAGGAGCTGCAGCTGCTGCAGGAGCCCGGCTCGTACGTGGGCGAGGTGGTGAAGCAGATGGGCAAGTCCAAGTGCTGGTCAAGGTGAACCCCGAGGGCAAGTACGTGGTGGACGTGGACAAGAC…	:	99.93	1469	0	1	0	2896
House-keeping gene	Ps_109350	1389	P7064	P7064_16676:1217-2605 (-)	n.a.	:	100	1389	0	0	0	2753
House-keeping gene	Ps_109358	825	P7064	P7064_17441:2497-3322 (+)	ATGGCGGAAGTTGCAACTGAAGTGAAGCTTTTCAACAAGTGGTAGGTAGCAGCTTTCTCTCGCGCGCATCATGGCGGCGCGCAGACAGACAGGTGCGCCGCGTCGCGGCGCGTCGAGCCGTACCGGTCTCAACCGCAGGCGCCCAGCGGCGCACCCAAAACAATGAAATCACACAGCAGAGCAGCCCAGCTCTAAAGAATCAGCGCGCCGCCTGACGATTAATAGGCTAGTATCACCCAAGCAGCAGCAGCTAATACAGGTGTGCTTCGAAACAGGTCGTACGATGACATCAGCGTCGCGGCGGACATCTCCCCTGGAGGACTACATTGCCGTAAAGGGAAAGGCCGCCACGTTCCTGCCGCACACGGCTCAGCGCTACCAGAAGAAGCGCTTCCGCAA…	:	99.88	826	0	1	0	1622
House-keeping gene	Ps_109363	1551	P7064	P7064_05311:131-1682 (+)	ATGCCGACGCTGGGGCCGGAGCCTGCCATTTCATGCGCACGACGTGTCTGCGGGTGGGCGTGTGGGTGAACAATAACGTGGCGGTGCTTACGAGCGACCGCCCGTTGCCGTCGTTCGTAGCGTTCACGGACACGGAGCGACTCGTTGGCGACGTCGCCAAGCGCCAAGTGGCCACGAACGTGAACAACACGGTGTTCGGCACCACGCGCCTCATCGGCCGCAAGTTTTCGGACCTGGAAGTACAGGAAGACTTGAAGCACTGGCCGTTCAAAGTGGTTGGCGGGCCAAATGATGGCCCGCTAGTGGAGGTGCAGGCTGCGGGCCAGACCAAGACGTTCCGGCCAGTGGAGATCCTGGCCATGCTCCTGGCCGAGGCACGCGAGACGGTGGAGACGCATC…	:	99.94	1552	0	1	0	3061
House-keeping gene	Ps_109386	1399	P7064	P7064_13807:6973-8371 (-)	ATGTCGGACGCCGAGCACAGCGGCGAAGTCGCGGCCAACGAGGGCGAGGGCGGCGCCAGCGGCAGCAGCAAGAACAAGAAGAAGAAGAAGAACAAAAAGAAGAAGAGCAAGGCCGCCGCCGGTGGCGCGGGCTCCAAGCCGGCGCCGTTCCGCGGCGTCTCGGGCTTCACGGACAGCTACGTGGGCGTGGGCCAGACGGAGCCGCCCACGATCCCCATCGAGAAGCTCTTCCCGGACGGCCACTTCCCCGTGGGCGAGATCCAGGAGCACCCGGGCGACTTGAACACGTTCCGCACCACGAGCGAGGAGAAGCGCGCGCTGGACCGCGCCCAGGAGGACCTGTACGAGACGGTGCGTCACGCCGCCGAGGTGCACCGCCACGTGCGCAAGTTCGCGCAG…	:	99.79	1399	3	0	0	2750
House-keeping gene	Ps_109387	1153	P7064	P7064_17374:862-2014 (+)	ATGGAGAAGGGCAAGGCCGCCATGGAGAACATGAAGAACATGAAGATGCCGCCTGGCAGCAAGGGCCCGGCCGCGGCGCTGGCCAAGGTGGCGGTGTTCACGGGCGCGGCCATCTACGGCGCCTACCTGTCCATCTACAACGTGCCGCCTGGACACCGCGCCGTGGTCTACAGCCGTATCGACGGCGTGGGCCACCAGGTCATCGAGCAGGGCACGCACTTCCTCATCCCGTGGCTGCAGCGCCCCCTGATCATGGACGTGCGCACGCGCCCGCGCACCTACGCGTCACTCACGGGCACCAAGGACCTGCAGATGATCAACATCTCGATCCGTGTGCTGTCCAAGCCCGACCGCTCGCGTCTGCAGTGGCTCTACCAGAACCTCGGCCTCGGTACGCTG…	:	99.74	1153	3	0	0	2262
House-keeping gene	Ps_109388	579	P7064	P7064_17374:1-579 (-)	n.a.	:	100	579	0	0	0	1148
House-keeping gene	Ps_109389	954	P7064	P7064_11449:592-1545 (+)	n.a.	:	100	954	0	0	0	1891
House-keeping gene	Ps_109392	1368	P7064	P7064_13275:4866-6233 (+)	n.a.	:	100	1368	0	0	0	2712
House-keeping gene	Ps_109404	2152	P7064	P7064_08065:1721-3872 (-)	n.a.	:	100	2152	0	0	0	4266
House-keeping gene	Ps_109427	864	P7064	P7064_19727:218-1081 (-)	n.a.	:	100	864	0	0	0	1713
House-keeping gene	Ps_109432	1161	P7064	P7064_15056:10-1170 (+)	ATGGTCGCAGCCTCGACTGTGCGCGCCGCGGTGGTCGCGTCGCCGGAACAGCCGGAGCAGGAGCTGAGCCCGCAGTTCGTGGACAACTTCGCCAAAGGAATTGTCATTCACGACAACAAGTCCCAGGAGGAGGAAGAGCAGCCGAAGCTCGAGATGTCTGAGTACAAACGCAAGGAGGTTAACGGCGAGCTGCAGCCGGAGCCGTACTTGGTGTCGAACCCGAACCGGTTCGTGCTGTTCCCGATCCAGGAGCACGACGTGTGGCAGATGTACAAGAAGGCCGAGGCCTCGTTCTGGACGGCCGAGGAGTTGGACCTGGTGCACGACCTGAACGACTGGCAGAAGCTGACGGACAACGAGCGGTTCTTCATCAAGCACGTGCTGGCCTTCTTCGCGGCG…	:	99.74	1161	3	0	0	2278
House-keeping gene	Ps_109439	621	P7064	P7064_18117:6697-7317 (-)	n.a.	:	100	621	0	0	0	1231
House-keeping gene	Ps_109444	627	P7064	P7064_16308:1525-2151 (+)	n.a.	:	100	627	0	0	0	1243
House-keeping gene	Ps_109481	1983	P7064	P7064_12249:4020-6002 (-)	ATGAACCTCTCCAAGATCCTGCTCATGGCGGCGGCGGCCTTCGCCGGCGCCGTAACGGCCGACGACGCGTCCAAGGGCCCGCGCGGCCCCGTGATCGGCATTGACCTGGGCACGACCTACTCGTGCGTGGGCATCTACAAGGACCAGAAGGTCGAGATCATTGCCAACGACCAGGGCAACCGTATCACACCCTCGTACGTCGCCTGGGACTCGAACGACGAGCGCCTGATCGGTGACGGCGCCAAGAACCAGGCCACGATCAACCCGGAGAAGACGCTGTTCGACGTCAAGCGTCTCATCGGCCGCAAGTACAACGACAAGTCGGTGCAGGCCGACAAGAAGCTGCTGCCCTACGAGCTCGTGAACAAGGATGGCAAGCCCTTCATCCAGGTGGAGGTC…	:	99.9	1983	2	0	0	3915
House-keeping gene	Ps_109486	1851	P7064	P7064_16797:9857-11707 (-)	n.a.	:	100	1851	0	0	0	3669
House-keeping gene	Ps_109496	1038	P7064	P7064_15973:16114-17151 (+)	n.a.	:	100	1038	0	0	0	2058
House-keeping gene	Ps_109505	3352	P7064	P7064_26606:833-4183 (+)	ATGACGCAACAGTGGCTGGCCGCGGCCTCCAAGGCCGTCCGCCGCAGCGTGCGCGCCAGCGCCCACTCGCGCGTGGCGCCCAGCGTGGCGCCGCGCAACGTGGCGGCCCGCTGGACGCGCGCCTTCTCGTCCACGCCGCACCCGAGCGAGACCTTCATGACGGGCACCAACAACGCCTATGTGGAGGAGATGTACTCGAGCTGGAAGTCGGACCCCAAGAGGTAACAACAACAAAAAGTTTAAGCTAGTGCTAACCCCAACTTTAAGCTAGTGCTAAACCAAGTTTAAGCCAGTGCTAACCGGTATACGCCTGTTGCAGCGTGCACAAGTCGTGGGACGTATACTTCCGCCAGATCGAGAGCGGCAGCGTCCCGGGCGAGGCCTTCATCCCCCCGCGAC…	:	99.97	3352	0	1	0	6629
House-keeping gene	Ps_109510	1389	P7064	P7064_18432:279-1667 (+)	n.a.	:	100	1389	0	0	0	2753
House-keeping gene	Ps_109515	954	P7064	P7064_16073:2252-3205 (+)	n.a.	:	100	954	0	0	0	1891
House-keeping gene	Ps_109517	738	P7064	P7064_18154:550-1287 (+)	n.a.	:	100	738	0	0	0	1463
House-keeping gene	Ps_109524	876	P7064	P7064_19238:779-1654 (+)	n.a.	:	100	876	0	0	0	1737
House-keeping gene	Ps_109531	1253	P7064	P7064_15331:245-1497 (+)	n.a.	:	100	1253	0	0	0	2484
House-keeping gene	Ps_109565	1284	P7064	P7064_14556:9735-11017 (+)	ATGTTTGCCAAGACCGTCCGCTCGATGGCCGCCCCGGCGTGCCGCGGCTTCGCCACCAGCCAGAAGATCAAGGTGCACAAGCCCATCGTGGAGCTGGACGGCGATGAGATGACGCGCGTCATCTGGTCCCAGATCAAGGACAAGTACATCCACCCGTACCTGGACCTGGACATCGAGTACTTCGACCTGGGCCTGCCGCACCGCGACGCCACCAACGACCAGGTGACCATCGACGCCGCGCACGCCATCCAGGAGCACCACGTCGGCATCAAGTGCGCCACCATCACGCCCGACGAGCAGCGCGTGGAGGAGTTCAAGCTCAAGAAGATGTGGCGCTCGCCCAACGGCACCATCCGCAACATCCTCAACGGCACGGTCTTCCGCGAGCCCATCGTGATC…	:	99.84	1284	1	1	0	2522
House-keeping gene	Ps_109580	1533	P7064	P7064_21235:732-2264 (+)	n.a.	:	100	1533	0	0	0	3039
House-keeping gene	Ps_109678	621	P7064	P7064_16690:3523-4143 (-)	n.a.	:	100	621	0	0	0	1231
House-keeping gene	Ps_110093	2538	P7064	P7064_12705:1125-3662 (+)	n.a.	:	100	2538	0	0	0	5031
House-keeping gene	Ps_110545	903	P7064	P7064_19030:533-1435 (-)	n.a.	:	100	903	0	0	0	1790
House-keeping gene	Ps_110627	1008	P7064	P7064_16718:1122-2129 (+)	n.a.	:	100	1008	0	0	0	1998
House-keeping gene	Ps_111517	761	P7064	P7064_00421:167-927 (-)	ATGGCGGACGCGCGGCAGAAGAACGTGGTGGTAAGCAAGCCGATCCTGTATGGGTCGGTGGCCACGTACCTCGGGCGCAAGGCCGAGGAGACCAAGACGCACCGCTGGTCCATCTATCTGCGCGGCATGGACAACGAGGACCTGTCCTACATGATCAGCAAGGTAGTCATCAGCCTGCACGTGAGCTTCGCGAACCCCGTGCGCGTGCTGACGGAGCCGCCGTACGAGGTGACGGAGCTGGGCTGGGGAGAGTTCGAGACGCGCATCCAGATCTACTTCCACGACCCGACGGAGCGGCCCATCAGCATCATCCACTTACTGGTGCTGTACCCGCCCAATAGTCAGCCCGCCAGCACCAAGAAGGTGAAAGCTTGCCTAGTTACTGCAGTTTGGAGGTAG…	:	99.87	761	1	0	0	1501
House-keeping gene	Ps_111588	1464	P7064	P7064_19021:1013-2475 (-)	ATGGTGTTAGCGGAGCTCGGGTCCAAGCTGCAGGGCGCGCTGGCCAAGCTCAACCGCACGACGGTGGTGGACGACGAGGTGTTCAGCGCGCTGCTGAAGGAGATCTGCGGCGCGCTGCTCGAGTCGGACGTGCAGGTGAAGCTGGTGCGGCAGCTGCGCGACAATGTCAAGCTGGCCGTGAGCCTCGAGGACGCGAGCTCGGGCGTGAACCGCCGGCGCCTCATCCAGAAGTCGGTCGTGGACCAGCTCGTGCAGATGCTGGAGCCCGAGGCGCAGCCCTACAAGATGAAGAAGGGCCAGAGCAACGTCATCATGTTCGTGGGTCTGCAGGGTAGCGGTAAGACCACGAGCATCGCCAAGTTCGCGCACCACTACCAGCGCAAGGGCTGGAAGACGTGC…	:	99.86	1464	1	1	0	2878
House-keeping gene	Ps_113641	1338	P7064	P7064_12166:3225-4562 (-)	ATGTCGCTCTTCTCGCGCCGGAAGAACCCAGACCAGCTGGTGAAGCTGCTAAAGGACGCGCTGGTGGACCCGTCGGCCCCTGCGAAGCCCTCGAAGGACGGAACGGTGAGGAGTTGATGCCGCCTTGGTACTCGATTGATTCACTACTAGCTAACGCCGACATATGTGGGCCCTTCAGCCTGTGGAAGAAGTGACTAAGCGCCTGAGCGAGATGAAGCTGCTGCTGTACGGAGATGGAGAGCAGGAGGCCAAGCCGGAGAAGTGCGCGCAGCTAGCGGAGCTGCTTATTGGAAGCGGCCTCGTCCCCAAGCTCATCACGGGACTGGACAAGCTGCCTTTCGAGGCACGCAAGCAGTTCGCTCAGGTGTACAACAACCTCATGCGTCGTGACCTCGCGGG…	:	99.85	1338	2	0	0	2637
House-keeping gene	Ps_113901	1477	P7064	P7064_19722:6907-8381 (+)	ATGGCCATCGAGCAGAGCGTCTACGTGGCTTTCAGCACAGTAGCAAAGAAGGATAAAAGTGGTGGAGGGGTGAAGACTCTAAGTGTGGCGAACGCTAAGCCACAATACAAAGCTGTTACGTTGTCTTTGGAGGCGAAAGAGCAGGACATGCAGAAGCTCGAGCAGGAAGGCGCCACTTGGGCCAAATACGTGTTGTGCGGAGTCTTGGGGGTTCAAGACGCGTATTCTGAGCTGTTTAATGGTGAAGAGGGAGATATCCAGATGCTGGTGGATGGAGATATCCCTGCTGGTTGCGGCCTCTCCAGCTCCAGTGCGCTCGTCGTGGCGGCCGCGCTGGCCACGAACAGTGCCTTGAGCACGCCGGGGCGAGATTTATTACGACGAAGTGAACTGGCGGAA…	:	99.73	1478	0	2	0	2886
House-keeping gene	Ps_114999	2591	P7064	P7064_16471:35-2627 (+)	ATGCCCGCCCACCGCCGCCCGTTCTTCCCCGGGGTGGTGCTGCCCATGACGATCACGAACCCCGGAGGTGACCCAAAAGCTCTCATGTCGCTCAAGGAGAGCGGCCAGAAGTACGTCGGCGTCTTCTTGAAGAAGTCGAGCGGAGACCCTCTGAAATCCGGCGGGGGCGAAGACCTGGTCAAGAACTTGAGCGAGATCCACCACGTGGGTAGCTTCGCGCGCATCGACAACATGCTGCCCTTTGACGCCAACTCGGTGCAGGTTCTGATGGTGTCGCAGCGCCGCATCGCCATTGACGACATCCGCGACGAAGGACCCCCTCTTAGGGTGAACATCAGCAACCTGGACAACCCGCCCTTTGACCCCAAGAGCAAGCTCATCAGAGCCTACTCGAACGAG…	:	99.85	2594	0	3	0	5089
House-keeping gene	Ps_115551	972	P7064	P7064_16725:2428-3399 (-)	ATGAAGTACAGCGAGGACCCCGATTGGGCCGACGTCGTCAAGATCCCGCAAGATGACGGCCCGGACCCCATCGTGAGCATCGCGTACCCCGCCGACTGTGCGTCTGCCCTCTCTCTTCCCTATATCTTGTCTAAACTAACGCTGTTTGCCTCCTCCCTCTCGTCCCCAGTCACGGATGTCATGGACTGCTTCCGCGGCGTGCTCAAGATCAACGAGTATAGCGAGCGCACGCTGGCGCTGACGCTGGACGTGATCGAGGCCAACCCGGCCAACTACACGGTCTGGTACTTCCGGCGCCGCGTGCTGGAGGCGCTGGGCTCGGACCTCAAGCCGGAGCTGCAGTTCACGGCCGACATGGCGCTGCAGAACCCCAAGAACTACCAGATCTGGCACTACCGC…	:	99.79	972	2	0	0	1911
House-keeping gene	Ps_116164	543	P7064	P7064_19328:1880-2422 (+)	n.a.	:	100	543	0	0	0	1076
House-keeping gene	Ps_116260	2410	P7064	P7064_16645:302-2711 (-)	n.a.	:	100	2410	0	0	0	4777
House-keeping gene	Ps_119339	814	P7064	P7064_01174:2272-3085 (+)	n.a.	:	100	814	0	0	0	1614
House-keeping gene	Ps_122358	2784	P7064	P7064_19769:1433-4216 (-)	n.a.	:	100	2784	0	0	0	5519
House-keeping gene	Ps_122568	1159	P7064	P7064_15921:290-1448 (+)	n.a.	:	100	1159	0	0	0	2298
House-keeping gene	Ps_123290	1380	P7064	P7064_16073:450-1828 (-)	ATGTCGGAGGCACTCGCGAGCCGCGTGGTGCTGTACGTGCACGAGCTGCTGCACTCGCCTGCAGCCGACGAGCTCATGGTGCACGCGCACCGTCTGTTCGCTCGCATGGGCTTCCCGGAGCCGTACCCAGACGCCGAGCGCCTGGCCATCGCGCTGCTGACGGGCATCTTCACGCTGCTGGCCTACTTTGTGCTCTTCGGCAAGCGCCACCGCCGACGGAGACAGGTGCTGCAGAAGGAGCTGGACGAGGCCTATCAGAAGGTGCAGGAGCTGCAGGACCGCATGGCCATGATGGAGGTGGAGGAGCGCGAGGCGCCCCCCAAGGAGCAGATCCGCATCTGGATGGACGGCGCCTTCGACATGATGCACTACGGCCACATGAACGCCTTCCGCCAGGCC…	:	99.93	1380	0	1	0	2720
House-keeping gene	Ps_124508	1587	P7064	P7064_15421:13648-15234 (+)	ATGCTGGCCGCGCTGACGCACGAGAGCGCCGGCAAGTCCATGGACGCGCTGCTGCAGGGCTCGCGCGCGCCCGCCGTGTACTGCGGCTTCGACCCGACGGCGGACTCGTTGCACCTGGGCAACCTGCTGCAGGGCATCGCGCTGCGCCACTTCCAGCGCGCGGGCCTGCGCCCCATCCTGCTGGTGGGCGGCGCCACGGGCATGATCGGCGACCCGAGCGGCAAGTCGGAGGAGCGCGTGCTGCTGTCGGACGAGACGGTGGCGCACAACGCGCAGCAGATCGCCAAGGGCCTCTCGCCCGTGCTGGACTTCGACGACCCGAGGACGGGCGCCGTCATCATGAACAACGCCGAGTGGCACACCAACATGTCGGCGGTCACGTGGATGCGGGACATCGGC…	:	99.87	1588	0	2	0	3116
House-keeping gene	Ps_125082	2063	P7064	P7064_05387:3776-5838 (-)	ATGGACTACGACGTGCTGCTGGTGAGAGAGCTGTGTGGATACAGAGTGATGGTCGCTGGCATCTATTAATAGATAGACTCACGCTTTATATGACGAACTCCATCAAGGTCGGCGCCGGCCCCGCGAGTCTCGCGGCCGCGATCCGCATGAAGCAGCTCTCGGCCGAGAAGGGCACGGACCTGTCCGTGTGCGTGGTCGAGAAGGGCGCCGAGGTGGGCTCGCACATCGTGTCAGGCAACGTGTTCGAGCCGCGCGCGCTGGACGAGCTGCTGCCCAACTGGAAGGAGCTGGGCGCGCCGCTGGACACGCCCGTGACCAAGGACCAGTTCCTGCTGCTCACGGAGGACAAGTCTCTGGGGCTGCCCCACTTCCTGCTGCCCCAGGAGGAGGTGAGCGTTG…	:	99.9	2063	2	0	0	4074
House-keeping gene	Ps_127347	6269	P7064	P7064_31202:2124-8391 (+)	ATGTTCGTGCTGACGCGCATCTCGGACGTGATCCCCGTGGCGCCGGAGCTGTTCGACGCCGACTACACGCAGGTGCTGATCGAGGAGATCGACCGCAAGTACGCCAACAAGGTCATCGCGGACGTGGGGCTCTGCATCACGCTCTACGACTTCGTGAGCATCGGCGACGCGTTCGTGCACCCGTCGGACGGCACGTCGCACTCGCAGGTCGAGTTCCGCCTCGTCGTGTTCCGCCCGTTCGTGGGGAGGTGCTCAAGGGCCGCATCGTGAGCTGCACGGAGGAGCACATCCGCGTGTCCATGGACTTTGTGCAGGACATCATCATCCCGTCCTACGCGCTGCAGACCCCGTCCTACTTGTGCGTTGCCTGCTGGCTTGTTGTTGCAGCAGTCTGGCACT…	:	99.98	6269	0	1	0	12410
House-keeping gene	Ps_128477	1323	P7064	P7064_19850:559-1881 (-)	n.a.	:	100	1323	0	0	0	2623
House-keeping gene	Ps_128710	1589	P7064	P7064_07977:3580-5166 (+)	ATGATGGGCGAGGCGCTCGACTTCGCGGCGATGGAGCGCTACCGCTTCAAGGACGACGGGCTGGTGACGCGCACGTCCACGGACCAGGAGGAGTGCGAGTCCAGCTGCAGCCTCTTCTTCTTCCCACTGCCGGAGCTGCCGCTGGAGCAGCAGCTCCAGCTGCAGCAGCTGAGCTTCGTCAACACGGACCTCGAGGCACGGATATGTGTATTTGCAATTGTATTTTAGAGTTCTGTTTTAACACTTTTAGTTTTGGCTTTACTTGGTTTATTTTCTTCGTGCAGCCTCTGCTGATGCGCGAGAAGCACATTGCGTACTTGAAGCGCGGCCTCACTCGCCTGTCAGCGGGCTTCGTGGCGCTGGATGCAAGGTACTGTTCGATACCATGCACTTTCTGGC…	:	99.81	1589	1	1	0	3120
House-keeping gene	Ps_128779	1238	P7064	P7064_13381:1780-3017 (+)	n.a.	:	100	1238	0	0	0	2454
House-keeping gene	Ps_129364	1718	P7064	P7064_17648:6911-8627 (+)	ATGTCGGAGAAGGCTCCTCAGGTGCTGGGCGGCACGCGCCCCAACGTGGACGAGCGGTTCCACCTGCAGGACGTGGACGAGAACGGAGAGGAGAACAAGGCGCCGGCGCCGTCCATCTACGCGCTGCAGGCCGAGGACGACGTTCCGGAGGTCACGACCATGGAGAGTCTCTGCATGAACTGCCACGAGGACGGCACCACCAAACTGCTGCTCACCATGATCCCGTACTTCCGCGAGGTCATCCTCATGTCCTTCGAGTGCGAGCACTGCGGCTTCAAGAACAGCGAGGTGCAGTTCGGCGGCAAGGTGCAGGAGCAGGGCGCCAAGGTCGAGCTCGAGGTGACGGACAGGGAGGTGCGTGCAAGCCTTGCAATGAGCGGAGACATTCGAAACATCAGA…	:	99.83	1719	0	3	0	3360
House-keeping gene	Ps_129795	2744	P7064	P7064_17313:8900-11643 (+)	ATGGACATCTCCGCCGCCCTCCTCAACACCCAGAGCCCTGGTACGCATGTGAACGTGTATGAATGTAGCCAAACCTGTCCGGGTCAGGATACGCCTAACCTCGTCTTGTGCCTTATCCTGTCTCCAGACCTGACGCTGCGCAAGCAGGCCGAGGAGTTCCTGAACAATGCGCTGCAGCAGCAAATGGGCCAGTTCATGGTGACGCTCGTGCAGGCGCTGGCCTCGGAGGAGTTCGCCGTGTGGGCCGCCAGGCCGCCGGCCTGTACCTCAAGAACGTGCTGGACGCCAAGGACGACGCCCTGCAGCAGCAGAAGATCAACGCCTGGATGGCCATGGACCCGGCCCTGCGCACGCAGATCAAGGACGGCTCGCTCGGCGTGCTGCAGTCCAACGACCCCG…	:	99.78	2746	2	4	0	5364
House-keeping gene	Ps_130236	931	P7064	P7064_18957:1386-2316 (+)	ATGGAGAAGACGGAGACGGCGGGCGGAGGAGATGCAGTGGCAGCTCACAGGGCGAATGAGGCTACGACGGCTAGTACGATTAGCAGTCGAGACAGCGAGAATGGCACGTCGACGTCCGACTACCGCGTAAGGAGCTGCGCATCGTCCGGAAACGTGTTAGCCGAGCTATTGACACAATTTGGTGCTGTGGAATTTGCTGTCGTTTTCTTGTTAATGTTGCCAATAGATGAGCAGCCAGGCCATAAAGTCTGTGAATGAATTACTGGAAAAGGATGCAGAGGACGAGAGCTTGCAGAGGTACAAAGAGCAACTCCTGGGGGCTGCAGCTCATGGAGATCGAGGAGGTCTGGCATGAGTCTTTGAGGTTAGTTTGGGGGTGTTCGAGCTCGTTCTAACGTT…	:	99.89	931	1	0	0	1838
House-keeping gene	Ps_130255	1425	P7064	P7064_08728:121-1545 (+)	n.a.	:	100	1425	0	0	0	2825
House-keeping gene	Ps_132132	1098	P7064	P7064_03398:2381-3478 (+)	ATGGCCATGGCGAGCGCAGCGCAGTCGACGGCGGACGCGGAGATCCAGGCGCCGCCCGGCGACGGCGTCTCGTGCCTGCGCTTCGGCTCGCGCTCGCAGCTGCTGGTCTACCTCCTGGGACTCGACGCTGCGCGTGTACGACGGCGCGCGCCTGCGCACGCGCGTGGACCTGGAGCGCCCGTGCTGAGCTGCTGCTACGGCCAGGGCGACGGCGAGGCGTTCGCGGGCGGCCTGGACTGCGCCGTCAAGCAGATCGACCTCAACACGCGCCAGGTGGCGGCGACGCTGGGCGCGCACGCGGCCGCCGTGAGACACGTGGGCTACTCGAAGGAGTTCGGGCTGGCCGTGAGCGGCGGCTGGGACGGCGCCCTCAAGGTGCTGGACGTGCGCAGCGGCGGC…	:	99.64	1099	2	2	0	2131
House-keeping gene	Ps_132996	2713	P7064	P7064_06439:173-2885 (-)	ATGAAGTGGCTCCGCTCGGCCGAGATGGAGTACATCTCGCTCATCGTGAACGAGGACGCGGCCCACGACTGCGTGCAGAAGCTGGGCGACCTGGGCGTGCTGGAGTTCACGGACCTGAACCCGGAGCTCACGCCGTTCCAGCGGCGCTACGTCAACTACGTCAAGCGCTGCGACGAGATGGAGCGCAAGCTGCGCTACTTTGAGGTGGAGCTGGCCAAGTTCAGCATCGCGCCCAAGCCGGCGGGCTCCGTCGACCAGTTCCTGCAGGGCTCGGCCGACATCCGCTACGGCTCGCAGGACACGGCGGCGCGCGCGCTGGACACGCTCGAGCGCCTGCTGGAGGACAAGGAGCAGGAGCTGCTGCAGCTCAACTCGATGCACGAGAAGCTCACGCGCGAG…	:	99.74	2713	7	0	0	5323
House-keeping gene	Ps_133014	1185	P7064	P7064_16177:630-1814 (+)	ATGGCAGCGACGGAGCCGCAAGTGGTGGCGGACTTCCTGCGGTTCCTGGAGGACCCGGACGTGGCGGTGGCCGTGGCGGTCATCAAGGCGCTCACGGGCGTGATCACGCGCAGCGGCGCCAGCACCATGATGCAGATGGAGGGCGAGCTGCAGGAGGCGGCGCAGCAGCTGCGCGCCTTCCAGGCCGCGGACGACAACTCGCAGGCCACGCGCTTCCACAACTCGATCGCCACCACGGCCGGCTGTCAGCTGTTCCTGCGCTACGTGACGCGCACGTTCCTCGAGTTCGACGACTTCGACCTGTGCCGCTCGCAGCTCATCGACCGCGGCAAGCTCTTCGCCGAGACGTCGCTCTCGAGCCGCAAGCGCATCAGCGACGTCGGCCACAACTTCATCCGC…	:	99.92	1185	1	0	0	2341
House-keeping gene	Ps_133212	1532	P7064	P7064_03249:5424-6955 (+)	n.a.	:	100	1532	0	0	0	3037
House-keeping gene	Ps_133464	1701	P7064	P7064_17437:18330-20029 (-)	ATGTCCCGCTCGCCCCCGTCCGCGGTGACGGACGTCGCTGAGCACGAGCACGAGGACCCCGTTCCGATGGAGGAGGACGAGACGCCCGCCGCCCCCACCGACGCAGAGAACGCTGAAGGCGAGGAAGAGGAGCCCGACACGCGGCTGGAGAGCGACGAGTACAGGGCCTGGAAGAAAAACACGCCGTTCCTGTACGACGTCGTGATAACCCACTCGCTCGACTGGCCGTCGCTTACTGTGCAGTGGCTGTCCTCGACGTACGTTGCTGTTACCTGGTTAAATTGCTGTCATTGCTACAGTTCTCGTAGTGATGATGATCCAATGGGGATTTTTTAATTGGTGTTATGCATTGGACAGCACGACGGAGTCCGACTTCTCCGTGTATGAACTGCTCTTGGG…	:	99.94	1701	0	1	0	3356
House-keeping gene	Ps_133648	1735	P7064	P7064_17242:1757-3490 (-)	ATGGTAGCGGGGGGCGACGCGAATCTGTTCCAGCTGGCGGACGGCATCTCGTGCCACGCGTGGAACAAGGACCGCTCCAAGCTGGCCATCTGCCCCAACAGCAACGAGATCTGGATCTACTCGGGCTGCCACGCGCCGGACCCGACGCAGTGGCGTCGCGAGGCCGTGCTCTCGGAGCACGACATGCTCGTGAGCGGGCTGGACTGGTCGCCCGTGCACGACCAGCTCGTGTCCTGCTCGCACGACCGCAGCGCCTTCGTGTGGAAGTACGAGGCCGCCTACCGCCAGTGGAAGCCGCTGCTCGTGGTGCTGCGCATCTCGCGCGCCGCGACCAACGTCAAGTGGAGCCCCGACGGTGCGTAGCTAGCGGAGAGAGGGGACTCGCATTGCAATAATTTA…	:	99.94	1735	0	1	0	3424
House-keeping gene	Ps_133691	2502	P7064	P7064_20100:2180-4681 (+)	ATGACGTCGCACCACCACCGCTCCGGGCCGCTCAAGCAGAAGAACAAGAAGCACAAGACCGGCCGCCATGAGTCCAAGACGCTGCTGGCGCGCCGCTCCGGCGGCAAGGTCGAGGGCCGCCGCGCCAGCGTGCGCAGCACGGGCTCGAGCATCGGCAGCATGAGCCTGTCGGGCCAGAAGGCGGCGCGTCTGCAGCGCCAGAAGCAGCTGCGCGGCAACAAGCGCGAGGAGATGCTCCTGCAGCGCCGCTTCGGCCTCGGCAGCGCGCTCGGCCCGCCCAAGATCGTGGCGCTGGTGGCGCTGAGCGAGATGGCCAACCTGGCCGAGGTGCAGCAGAGCCTCCTGGAGGGCGCCTCGAGCGTGGAGGAGCCGGCCCAGGACGCCGTGGGCCTCAAGAAC…	:	99.96	2502	1	0	0	4952
House-keeping gene	Ps_134191	1102	P7064	P7064_17674:950-2051 (+)	ATGTTCAGCCCCGCGTCGACCTCCAAGACCAACCTGCCAGCGCCCGTGCTGCCCTGGGTGGAGAAGTAGTACGTGTACCATGTTAACCGACATCTATAGCTGTATTATAGCAACTCAAACGACTCATACCTTTCGCTTGCTGCGCTCCAGCCGTCCGAAGAACGTGGACGAGATCTCGCACCAGGAGCACGTAGTGGCCACGCTCAAGACGTCCATCGCCAATGGACAGCTGCCACACTTGCTCTTCTACGGGCCCCCAGGAACAGGCAAGACGTCCACCATTGTGGCGGTGGGGCGCCAGCTCTTCGGCCCGGACTTCCGCAAGAACGGCCGATTCCTGGAGCTGAACGCGTCGGACGACCGAGGCATCAAGGTGGTGCGCGAGAAGGTTAAGAGCTT…	:	99.82	1102	2	0	0	2169
House-keeping gene	Ps_134434	1830	P7064	P7064_20097:1252-3080 (-)	ATGGCGGTGGCGGCAGGGGACATCACGACGTTCAACATCCAGCACGGCTACGTGGAGGGCCTGGTGCGCGGCTTCCGCTCGGGCTTCCTGGACGACGTGGACTACCACCACCTCACGCAGTGCGAGAGCCTCGAAGGTTGGAGGAAGCAGGACTGCAGGCGGCAATAGGAGGAGAAGAGCTAACGTATCGTCGCTGCTGGCCCGTGCAGATGTGAAGCTGAACCTGCAGGAGACGGACTACGACCAGTTCCTGGCGGACGAGGTGCGTCGGCAGTAGAAGGGAGGAGGGCGTAGAGAGAAAAGGGGGAGGAGAAGAGCTCCTAGAACTGACGGCTTTGATGCTGTTCGACATTGCTGCTGCTGCTACAGTCGGGCACCATCTCGCCCGGCCTGATCCAG…	:	99.95	1830	0	1	0	3612
House-keeping gene	Ps_135271	823	P7064	P7064_17516:241-1063 (+)	n.a.	:	100	823	0	0	0	1631
House-keeping gene	Ps_135382	620	P7064	P7064_17003:1258-1877 (+)	n.a.	:	100	620	0	0	0	1229
House-keeping gene	Ps_135461	898	P7064	P7064_05318:88-985 (+)	ATGGTGCTGCTGAGCTCGTCGCTGCGTCCGCGCGCCGCGCGCCTGCTGAACGCGGCGTCGCGCAAGTGTCTGGTAAGGCTTCACCTCTCCACCACCTGTGCACCCTCCTATTTCTAATATCCTTCCTGCGCTCTAGCACACCGTGCGCCGCGAGGGTCAGCCTGGCACGCTGGACTGCCGCTACTTCTTCTACGACTCGCTGGGCCGCAAGCAGTCGCCGTGGCACCACGTGCCGCTGTACGCGCCCTCAGCACTCGACCACCCTCAGGAGATCACCAGCTCGGCCGTGTTCCACTTCGTGAACGAGATCCCCAGGGGCTCGCGCGAGAAGATGGAGATCGCCGGCACGGAGGAGTTCAACCCCATCAAGCAGGACGAGCGCAAGGGCGCGCCCCGCCT…	:	99.78	898	2	0	0	1764
House-keeping gene	Ps_135552	2247	P7064	P7064_11942:2986-5232 (+)	n.a.	:	100	2247	0	0	0	4454
House-keeping gene	Ps_135975	1798	P7064	P7064_11254:842-2639 (-)	ATGGCCATGGACACCATCGCGGGCGTGAAGAATTACCTGGAGAAGATCATCTCGGACCCGCAGCTGGAGGGGATGAAGGCGCTGCTGCTAGACGCCGACACCAAGAGCGTGATCAGCATGGTCATGTCCCAGTCGCATATCCTGCAGCGCGAGGTGTTCCTCGTGGAGCAGCTGGACGCCGTGCACGAGCCCATGCTGCACCTCAAGGCCGCCGTGTTCGTGCGCCCCACGGCTCGCAACGTGGAGCTGCTGCGTCGAGAGCTCAAGGCGCCCAAGTACGGCCGCTACCACCTCTTCTTCTCCAATATCTTGCCGGTGGAGGCCCTCGAGAAGCTCGCGGAGGCCGACGAGAAGGAGGTCGTGGTGCAGATCCAGGAGTACTACGCCGACTACCTGGCG…	:	99.94	1798	1	0	0	3556
House-keeping gene	Ps_136600	983	P7064	P7064_21166:766-1747 (-)	ATGGGTAAGACATCCAAGGATAAACGTGTACGTCTCCAGCTCTGTCGGCCTGCTCTCTCTCTCCTGCTACCTGCTCACCCCGCCTCCCTCTCAATGCTCGACAGGACATCTACTACCGCAAGGCCAAGCAGCAGGGCTACCGCGCGCGCTCGGCCTTCAAGCTGCTGCAGCTGGATGACAAGTTCGGGCTGCTGCGCGGCGCCACCCGCGTCGTGGACCTGTGCGCGGCCCCCGGCGGCTGGAGCCAGGTGATCGCAGAGCGCGTGCCCAAGGACAGCACCATCATCGCCGTGGACCTCATGGAGATGGCGCCGCTGGACGGCGTCGTGCAGCTGCAGGGCGACATCACGCACAAGGCCACGGCCGACGAGATCGTGGCGCAGTTCCAAGGCCAGAAGG…	:	99.69	983	2	1	0	1919
House-keeping gene	Ps_136619	1014	P7064	P7064_18652:1823-2836 (-)	n.a.	:	100	1014	0	0	0	2010
House-keeping gene	Ps_136767	972	P7064	P7064_15982:971-1942 (+)	ATGACGCAGACTCGCCGACACATTCTCGTCGTCGGCTCTGTAGGAGCTGACATCGTGGTGGAGGTCGACCGTATGCCAGCACGTGGTGAGACGGTATCTGCTAGCAAGTCGGACACGGGTAACGTTTATCCTGGCGGCAAGGGCGACAACCAAGCTGCTACGATCGCCAAGCTCATCGGAGCGGACCACCCCACGCTGACGGCCAAGATGGCTTGCCAGTTCGGCAACGACAGCCACGGCAAAATGATCAAGGAGACGCTGCAATCCGTCGGTGTGGACACTTCGCTGTGCACTGAAGCAAAGTGCTCGTCGGGCCTCGCCTTCGTGTTCGTGTACCCCGACGGTGACAACTCCATCGTCATCGTGAGTGGCGCCAACTCCGCGTGGTCCAACGAGCTC…	:	99.9	972	1	0	0	1919
House-keeping gene	Ps_136873	1235	P7064	P7064_20362:7727-8961 (-)	ATGATCTCCACCATCGCCAAGGGCCTCACCGCGCAGGGCACGCGCTCCATGAGCACGATCCGCTACGCGGAGTTCGGCCATCCGCTCAATGTCCTCAAGTGCGTTTTTGTTGCCGTTTAAGCCAGTGCTAAACAAGTTTAAGTGGTGCTAACCTTTAACACCACCTAAACTTTTTTTTATCAGGACGGAGGCGGATGACAAGGAGGCTGCTCCGGCCAAGGGCCAGGTGGCGCTTAAGTTCCTGGCCGCGCCGATCAACGTGGCGGACCTGTCGCAGATCCAGGGCGCCTACGCCATCAAGCCCACCTTCCCGGCCGTGGCTGGCAACGAGGGCGTGGCCGTCGTCACGGCCGTGGGCGCCGGCGTCACCAACGTGAAGGTGAAAGACCGCGTCATCCC…	:	99.92	1235	1	0	0	2440
House-keeping gene	Ps_137247	3694	P7064	P7064_09268:79-3772 (+)	ATGCACATCGAGGAGATCATCCTGGACGGCTTCAAGTCGTACGCGACGCGCACGGTGGTGAGCGGGTTCGACCCGCGCTTCAACGCCATCACGGGGCTCAACGGCAGCGGCAAGTCGAACGTGCTGGACGCCATCTGCTTCGTGCTGGGCATCACCAACCTGTCGCAGGTGCGCGCCAACAACCTGCAGGAGCTCGTGTACAAGCAGGGCCAGGCGGGCGTGACCAAGGCCAGCGTGACCATCGTGTTCAACAACCAGGACGCCAAGGCCTCGCCCGTGGGCTACGAGCAGTACGAGCAGATCTCGGTGGCGCGCCAGGTCGTGATCGGCGGCCGCAACAAGTACCTGATCAACGGCCACACGGCCCAAGTGAGCCAGGTGCAGAACCTCTTCCACTCG…	:	99.78	3696	4	4	0	7232
House-keeping gene	Ps_138022	993	P7064	P7064_18719:3654-4646 (-)	n.a.	:	100	993	0	0	0	1968
House-keeping gene	Ps_138033	753	P7064	P7064_15768:9449-10201 (+)	ATGTCGTCTCTGCGCAACGTGGTGAAGCGGCGCGAGCACAAGGAGCGCGGGCAGCTGCGCGAGCGCAAGAAGCTGGGGCTGCTGGAGAAGCACAAGGACTATGTGAAGCGCGCGCGCGACTACAACCAGAAGCAGAAGCGGCTGCAGACGCTGCAGCTCAAGGCGGCGCTGCGCAACCCGGACGAGTTCTACCAGCGCATGGCGGACGCGCGCACGGAGGGCGGCGTGCACGTGTCCACGCACAACCACATCAAGCAGGTGGACTCGGAGGCGCTGCGCACCCTCAAGACGCAGGACCTGGCCTACCTGCACATGAAGCGCGCCGTGGACCTGCGCAAGGCCGAGAAGCTCAACCGCGGGCTGCACTTCGTGGACGCGCGCAAGGGCAACAAGCACACG…	:	99.87	753	1	0	0	1485
House-keeping gene	Ps_138060	838	P7064	P7064_01258:668-1505 (-)	n.a.	:	100	838	0	0	0	1661
House-keeping gene	Ps_138108	1503	P7064	P7064_00131:2194-3696 (+)	ATGGCCAGCAAGGAGCAGCAGCAGCCCAGCGCCAAGGCCGAGCAGCGCGCCAAGCTCGTGCGCCGCAACTCGCGCGTGACGGTGGACCAGCTCCTGCGCGAGGCCTTCGCCCGCGTGGACGTCGACATGGACGGCAAGGTGGACGCGCTGGACATCCAGCGCGGCCTGCGCGTGGCGGCGTCAAGCTGTCGGCGGACGACGTGGGCGAGCTCATGAAGCGCCTGGACCCCAAGAACCAGGGCCAGCTCACGTACGAGGACTTCCACGCCGTGCACGAGGAGCTCATCCTGCAGACCTTCCGCTCGTTCGACAAGGAGAACAAGGGCTACCTCGTGGACGAGGACCTGCAGAACGGCCTGCAGGCGCTGGGCGTGACCGTCACGCTGCAGGAGGCCACCC…	:	99.87	1504	0	2	0	2950
House-keeping gene	Ps_140975	2756	P7064	P7064_10090:232-2988 (-)	ATGGCGCCCAAGCCCAAGTCCAAGAAGGCGGCCGCCTCCGCCTCGGACGACTCCGAGAATGAGACTCCCAACGTGGCCCAGGTCCCGGCCGCCGCCGCCGCCAAGCCCGTCGACTCGAGCCGCCTCGTGTTCGGCGTGGACCTGGACGACCCGCGCGACGCCGAGGACGACGAGACGGCGCTGGCCCCCGTGGCCAAGTACGCCATCCTGGCCATGATCTGCCTCATGTCCTTCTCCATCCGCCTCTTCGCCGTCGTGCGCTACGAGTCCGTAAGTAAAAGAAAAATGCCATTGATACATCCGTGTCAATGTTGCTGCAATTGCAGTCTGATACTAATATTTTATTGTATTTATTGTAGGTGATCCACGAGTTCGACCCGTACTTCAACTTCCGCACGA…	:	99.89	2757	2	1	0	5434
House-keeping gene	Ps_140976	1048	P7064	P7064_10105:2275-3322 (-)	ATGTCCAGGTGAGCTGTTCTTGCCGACGTTGATACCTGCGCCCACGCTGCCTGTACCACCGCGCGCGTACCATGTATACCTTGCTAAGGCACTGACGTATATTCTGTGTGGTTCTGTGGCCCCTGTGACCCGCAAGATACGACCGCGCCATCACCGTCTTCTCGCCCGACGGACACCTGTTCCAGGTCGAATACGCCATGGAGGCCGTCAAGAAGGCACGTGTATACTTTATCGAGCGCATATAGTATACGTAGTGATGGTGGCTTACTGATGCGTTACTATCTGGCTGCAGGGCGCTGTGGTCGTGGGCGTGCGCGGCAAGAACGCCGTGGTGCTGGCCGTGGAGCGCAAGGAGACGGCCAAGCTGCAGGACCCGCGCACGGTGCGCAAGATCTGCAA…	:	99.9	1048	1	0	0	2070
House-keeping gene	Ps_141727	1607	P7064	P7064_17793:213-1817 (+)	ATGGCGCCAACGGAAATGGTGCGTCCGCAGCCTCGATCCTTCGCTGGACACGCGTGTCCTGCGGCTCCTACTGCCGGCCTTCTCGCGGCCATAGGCTCACCAGATAGCTGACGTCTTCTTCTCCATGTTGCTACCTGTGGCCACGCCTAACTGTCCCCACAGACCCCGCGCCGCTCGGTCGAGTACACGCCCACCTACCAGCGCTTCGTGCTCAAGCAAAAGTCGTACGCGCAGCAGTTCTCGCACATCTACGTGAGCCGCCTGCAGCAGCTGCGCGACGTGGTGAGCGTCCAGGTGGAGGAGCGCACGGGCGGGCGCGTGCCCGTGCTGGCCAAGGTCATCGACCTCAAGGCCGACGGCCGGGAATGCGTGCTCATCGGCACGCTGCTCAAGGTGCTG…	:	99.88	1607	0	2	0	3154
House-keeping gene	Ps_141993	800	P7064	P7064_20800:949-1746 (+)	ATGGCCAGCTCCGCCCCCACGTCCACGGGCCTCGAGAGCCCCGAGGCGCTCGCGCGCCTGAACGCCACCATCATGGGCGAGCGCAACCCGCGCGGCATCCCGTCCGCCGTCTTCGTGGTGCGTCTAACTGTCCAGAACTAAGCGTCAAAAAGGGTGCTAACAGCTTGCATTTTCGACATTGCAGGACTCGGTGGAGGCCTTCATGGACGCGTGCGGCGTCAAAAACATCGAGCCGCTCGTGGGCGCGCTGCAGCAGATGTACAGCAAGTACAAGTTCATGGAGACGAGTCTGCAGAAGAACCGCGAGACGTTCAAGCGCAAGATCCCGGACACGCAGAAGGACCTGGACATGGTGCGGCACCTGATCGCCAAGCGCGACGAGGGCGAGACGCTGCAGAC…	:	99.63	800	1	1	0	1556
House-keeping gene	Ps_142360	1925	P7064	P7064_08907:272-2196 (+)	n.a.	:	100	1925	0	0	0	3816
House-keeping gene	Ps_143975	1049	P7064	P7064_17178:7019-8067 (+)	n.a.	:	100	1049	0	0	0	2079
House-keeping gene	Ps_144101	1020	P7064	P7064_12279:678-1696 (-)	ATGATCCGCCTTAAAGCCAAGCAGGCGGAGAAGAAGGCCGAGGAGAAGGAGGCGGCGGCCGCTGCGGCCGAGACGGGCGAGGCTCCCAAGCCCAAGCGAAGATCCTGGGCGTGGGCCGTGGCAAGCGCGCCGGCGCCAGCAAGAAGAAGCGCACGCCCGGCGAGATCCGCATCCAGAAAGGTGGGTGCATACAAAGATCAATACAAAATAGAGGAGATGGGGGCTGACCCATGTTGCTGTATTGGAATAAAGATATCGCGGAGCTGGACGGCGGCAAGGCGGCGTCCATCGACTTCCCGGAGCCGAACGACCTCACGGTGTTCAACGTCAAAGTCAGTGGGCACTGCTCTGAGCTCTATGAGGAGGAGGAGAAGGATGGAGACTGATGTGCGGTTTGTG…	:	99.9	1020	0	1	0	2006
House-keeping gene	Ps_144248	2184	P7064	P7064_16541:1186-3370 (-)	ATGGAGCGCGCTGTGACGCAGGCGCTGAGCGCGACGCTGCGCGGGCTGGATGAGACCATCCTCGAGTACATCAGCGGCGCCCGTGGCGGACCAGCTGGCGGACAAGGTGCCGGCGGACGCGGCGGCGCTGGAGGCGCAGCTGGAGGAGAGCGTGGCGCCGTTCCTGCTGAGCACGGGCTTCTGCGACGACGAGGCGGCGGCCTCGCAGCAGTGCGCGGCGCTGGCGGCCAAGCTCATGGCCAGCCCGGAGCTGCAGGCTCTGCGCGGCGAGGGCGGCGGCGCGCAGGACGCCGTGCGCGTGCTGGAGAACACGCAGAGCATCGAGGAGCAGGCGCGCAAGGACGAGGGCGCGGCCGACGCCGAGCAGCTCATGGCGCGCATGTGGGGCTTCGACAAGAT…	:	99.95	2185	0	1	0	4316
House-keeping gene	Ps_144475	1756	P7064	P7064_17370:2981-4736 (-)	n.a.	:	100	1756	0	0	0	3481
House-keeping gene	Ps_144810	2560	P7064	P7064_16046:1253-3812 (+)	n.a.	:	100	2560	0	0	0	5075
House-keeping gene	Ps_155793	3390	P7064	P7064_17036:194-3589 (+)	ATGGCTCAGCGCGCGACGACGGCCGTGGCGCATGGCGCGCTCCAGAGGTGAGCTGCCCTTCCTCCTTCCGTCTAACCTCGTGCTCGACACCATCTCTCTCTTACTCACCTCGCTGTTATGGCATTGCAGGCTGCCGTACGTCCGCACGGCGTCGGAGATCCAGGAGATGAAGTTCTGGCGGGCGCCTGTGCGCGAGAGCCACCACATCGTGGACCCCATCAAGCGCGCCAAGAACCACACGTCGCGCGTTATCAACATGCAGCTGAGCAAACTCTCGAGCGTCACGCGACAGGCCTCGCTGGACTTCCCGGCGCTCAAGCGCATGCACCCGTTCGAGAGGGTACGTCATGGAGGAGGAAGGAGTGGAGTGGAGTGGAGTAGCTCGATGAGGCAACTTAT…	:	99.79	3396	1	2	0	6669
House-keeping gene	Ps_155929	4742	P7064	P7064_16142:5859-10601 (+)	CTGTCGCCAAGTAGACGGTACCTGCAGCTTGTTCAGGAATATCACTACGCAAGTCTTCGCAGAGACAAAGCTGAAGAGCTCCAACAAATGTTTGACGACAGTCAGTGGCCTGGATACGTGACCAAAGTACCCCATTTACGCGGAGACTGACAGCGCTTACTACATCCCGTCGGACGTCTTCCTCTCGAATGGATTCTTCGTGTCATCCCAGCTTGCTTCGTCCGATTTCACCGCGCTGGAGAAACCATCAGAGTCGTTTGAACGGAACACGATGCTGTTTGTCGAGTACGAGCTTGCTTCAGGAGTTATTGAGGTTAACTACGCGATCGGTTTGCTACCTGATGAGGTCATGCCTCAGCGAGTGGCCGACGATCGGATCGGATATTTCGCCAAACGTTT…	:	99.98	4743	0	1	0	9386
House-keeping gene	Ps_156787	1041	P7064	P7064_16494:1139-2179 (-)	n.a.	:	100	1041	0	0	0	2064
House-keeping gene	Ps_156946	1464	P7064	P7064_19328:184-1647 (-)	n.a.	:	100	1464	0	0	0	2902
House-keeping gene	Ps_157608	626	P7064	P7064_01392:1790-2416 (-)	ATGATCAGCGACACGCCCGCCTGGAAGGCCCTGGCCGAGCACGCGGCCGAAATCAAGGCCACGCACCTGCGCGAGCTGCTCGCCGACGACGCGCGCAACGCCGCCATGCGCACGGAGCAGCAGGGCATCTACCTCGACTTCTCGCGCCAGAACGCCACCTCCAAGACGCTGGACCTGCTCTTCGAGCTGGCCGAGACGGCCGATCTCAAGAAGAAGCTGCAGGCCATCGCCTCGGGCGAGCACGTGAACGCCACGGAGGACCGCGCCGTGATGCACATGGCCCTGCGCGCCCCCAAGACGGAGAAGATCCTCGTAGACGGCCGCGACGTGGTCCCCGACGTGCACGCGGTGCTGGACGCCATCCGCGCCTTCTCCGACAAGGTGCGCGGCGGCCAGTTC…	:	99.84	627	0	1	0	1227
House-keeping gene	Ps_157712	2030	P7064	P7064_05540:760-2787 (-)	ATGGAAATGGTAGCGAGCGTCGCGCCCGCCGAGGACGCCGCTGCAGCGGATGTGGAGCGCCAGATTGAGGAGTCAGTGCTCCGCACCGCAGAGATGTTTGCGCTTACGAAACGCAGCGCTGCCTCGGCCTTCGACTACGCGCCCAGGTACGGCCAGCCAGTCACTGGAACGAGTGGATACATTGCCGAACTAACTTAAATCTCCTCTCTGATCGCCCCCCCCCGTAACCAGCAAGAAGGTGCGTGTGCGGACCAAGCTGAACAACACATACCTGCTGAACTTCCCGAAGGCGCTGCTGGAGCCGAAAACCACGGACACTGCGACTGTTGACGTAGCCCCCACAGCTACAGAGGTGGCAACTCTAGCAGCTCCGGGCCCTGCTCCTGCTCCGGCGGATGT…	:	99.9	2030	0	2	0	3992
House-keeping gene	Ps_157949	1735	P7064	P7064_15916:1405-3137 (+)	ATGGCGGAGCAGCATGACAGCGGCTCGGAGCGCGAGGACGTGGAGCGGATCGTGCGCAGCGCGCCCAAGCGCCTAGGCCAGGACGCCAAGCAGCCCAAGAAGGAGAAGGCCAAGCCCGTCAAGCACGCGGCCAAGTACACGCGCGGCGGCAACCTGTCGCAGCACCGCATCCGCAACATCCGCGACAAGAAGCTCAAGGGCTCGCTACTGCGCGCGCATGAGAAGCAGAAGCTGGCGGCCGAGTCCGCCGCCAAGTCGGAGATCCTGCTGCCCGACCAGGTGGGCTTCCTGGAGGCGGAAGGCCTCGAGAAGACGTACAAGTTCACGCAGAAGCAGCTCGCGGACAACGTGGACCTCAACACGGCGCGCAAGATCTTCAGCCTGGACCTGCCCGACTAC…	:	99.83	1735	1	2	0	3400
House-keeping gene	Ps_158055	3750	P7064	P7064_17276:12663-16412 (+)	ATGAGCGCCGCCTCTGCTGCTCCGCCGACGACGTCCGTGGCCGCGCGGCACGATGTGGATCTGCGCAAGGTGGTGCAGGACAAGGTGCTGCTCCAGATGGTGAAGCACGTGACGCAGCTTACGCGCGGCTGGGTCATCATGGTCGTGGACGACGAGGCCACGCGCTCGCTCACGCAGGTGGCGCGCATGAGCGAGCTCACGGACTGTGGCGTGTCACTGCTGGAGCGGATGGAGTTCGAGCGTCAGCCCTTCCCAGAGATGAATGCCGTCTACTTCATCGCCCCCACGGCCGCCAACGTGCGGCGCCTGGCGAGAGACTTCGCGGACCCCGCCAAGCCCAAGTACAACGACGTGTACCTGTACTTCCTGCACCACGCGGGCGAAGACGCTCTAACTGAG…	:	99.97	3750	1	0	0	7426
House-keeping gene	Ps_158236	627	P7064	P7064_18095:8253-8879 (-)	n.a.	:	100	627	0	0	0	1243
House-keeping gene	Ps_158871	696	P7064	P7064_21568:1164-1859 (-)	n.a.	:	100	696	0	0	0	1380
House-keeping gene	Ps_158889	732	P7064	P7064_14407:1770-2501 (+)	ATGTCCAAGTGGAGCAAGAAGAACCGCGCGCCCGCGGGCTACGAGTACATCCAGCCGGTGATGGACGCGCTGGAGAGCGAGCTGCGCGAGCGCATGAACGAGCCGCACGAGGGCAAGCGGCAGTGCGAGGCGCTGTGGCCCGTGCACCAGATCAACTGGCAGCGCAGCCGCTACGTGTACGACCTGTTCTACAAGTACAAGCGCATCTCGCGCGACGTGTACGACTACTGCGTGCGGCGCAAGCTCGTGGACGCCAACCTCATCGCCAAGTGGAAGAAGCCCGGCTACGAGCGGCTCTGCAGCACGTTCGCCATCAACACCAAGAACTACAACTACGGCACCGTCAGCATCTGCCGCGTGCCGAGGCAGCAGCTCTCGGAGGGGCAGGTGGTGCAGGAG…	:	99.86	732	1	0	0	1443
House-keeping gene	Ps_158912	1212	P7064	P7064_19631:41-1252 (+)	ATGACGACCCCCGCGAACGCCAACGAGCAGTGCGTGGGCCCGCAGTCCGAGCAGGCGGGCAAGGCCGACGGCTGCGCCGGCTGCCCCAACCAGAGCCTGTGCGCGTCGGGCGCGGCGCGGCAGCCGGACCCGGCCGTGTCGGACGTCAGGCAGCGCCTGGCGGGCGTCAAGCACAAGCTGCTGGTGCTCTCGGGCAAGGGCGGCGTGGGCAAGAGCACGGTGGCGTGCCAGCTGGCCTTCGCGCTGGCCGGCCGCGGCTTCCAGGTGGGTCTGCTGGACGTGGACATCACGGGCCCGAGCGTGCCGCGCATGCTGGGGCTGCTGGGCCAGGAGGTGCACCAAAGCGCGGCCGGCTGGTCGCCCGTGTACGTGGACGACAACCTGGGCGTCATGTCCATT…	:	99.83	1212	2	0	0	2387
House-keeping gene	Ps_108136	865	P7074	P7074_12267:285-1149 (-)	n.a.	:	100	865	0	0	0	1715
House-keeping gene	Ps_108144	1164	P7074	P7074_16203:3546-4709 (+)	n.a.	:	100	1164	0	0	0	2307
House-keeping gene	Ps_108178	1335	P7074	P7074_19504:2285-3619 (-)	ATGTTGGAGGCGCTGCCCACGCCCTTCGGCCTCGTGCGCTCGGGCGTGGCGCCCGACCACCCGGAGGTGAAGAGCGTCATGAACGACTTCGACAAGGTGGCGGCCGACGCGCGCTTCCGCTTCCTGGGCAACGTGCGCGTGGGCGAGGACGTGACGCTGGCCGAGCTGCAGCGCCACTACCACGCCGTGGTGCTGGCCTACGGAGCCGCGGGAGACCGCGAGCTGGGCGTGCCCGGCGAGCAGCTGCGTGGCGTCATGTCGGCGCGCAGCTTCGTCAACTGGTACAACGGCCACCCGGCCTTCCGCGACCTGGAGCTGGACCTGCAGCAGGCCGACACGGCCGTCGTCATCGGCCAGGGCAACGTGGCCGTGGACTGCGCGCGCATCCTGACCAAGAAC…	:	99.93	1335	1	0	0	2639
House-keeping gene	Ps_108180	2158	P7074	P7074_21450:2615-4772 (-)	n.a.	:	100	2158	0	0	0	4278
House-keeping gene	Ps_108184	1289	P7074	P7074_22108:883-2172 (+)	ATGGCGAGCGCCGCGACGCGGGAGGTGCTGGGCAACCAGCCGCTGGTGATCGACAATGGCAGCGGGCTCATGAAGGCGGGCTTCGCGGGCGGCGAGACGCCGCAGGTGGTGTTCCCGTCCTTCGTGGGCACGACCAAGCACACGCGCATGATGCCGGGCGGCGCCTACGAGGGCGGCGACGTGTTCGTGGGCAACCGCGTGCAGCACCACCGCGGGCTCTTCAAGATCCAGTACGCCATGGAGCACGGCGTCGTCACGGACTGGAACAGCATGCACCGCATCTGGCAGCACGTCTACTCCAAGGACATGCTCAACGTGCAGAGCGAGGACCACCCGGTGCTGCTCACGGAGGCGCCGCTGAACCCCGTGGCCAACCGCCAGCGCGCGGGCGAGGTCTTC…	:	99.92	1290	0	1	0	2541
House-keeping gene	Ps_108197	711	P7074	P7074_18464:1973-2683 (+)	n.a.	:	100	711	0	0	0	1409
House-keeping gene	Ps_108244	1390	P7074	P7074_15859:5649-7038 (+)	ATGTCCGCCCCCAACGAAGCCGACGACCAGGTGGAGCTCTTCAAGGTGAAGAAGCTTATCAAGTCTCTCCAGGCCGCTCGCGGGTGCGTCTCTCTAAGCGTCTCTAACCGTCTCTAAACAAAACTTCTCTAACCACCTCTAACCATCTCTAACCCGTAGCAACGGCACGAGCATGATCTCGCTGATCATCCCTCCGAAGCAGCAGATCCCGCTCATCTCCAAGATGCTGGCGGACGAAATGGGTACGGCCTCCAACATCAAGTCGCGCGTGAACCGCCTGTCGGTGCTGGGCGCCATCACGTCCACGCAGCAGCGCCTCAAGCTCTACAGCAAGTGCCCTCCCCAATGGGCTCATCATCTACTGCGGCACCATCATCACGGACGAGGGCAAGGAGAAGC…	:	99.78	1391	1	2	0	2718
House-keeping gene	Ps_108292	1107	P7074	P7074_09155:696-1802 (-)	n.a.	:	100	1107	0	0	0	2194
House-keeping gene	Ps_108333	993	P7074	P7074_12763:1730-2722 (+)	n.a.	:	100	993	0	0	0	1968
House-keeping gene	Ps_108363	2187	P7074	P7074_18943:1326-3510 (-)	ATGGCGGCGCTGGCAGCTTCGTCGCTCAATGGCGTCAAGATCTACAACCTATCGTCTGGCAAGACGCTGCCGCAGTGGCTGGCGGAGAAGGGCGGCAGTCGCAAGGCGCTGGCCAAGGACGAGGACTACCGTCGGCGCGTGGAGCTGCTGCAGGACTTCCACTTCCCCGCCGGCTCGCAGCGCGTGCGCATGTCCGCGGACGGCAACTACGTGGTGGCCACGGGTGTGTACCCTCCGTCCGTCAAGGTCTATGACGTGCGCGACCTGAGTCTCAAGTTCGAGCGCGGACTGGACGCCGAGGTGGTGCAGTTCGAGGTGCTGTCCTCGGACTTCGGCAAGCTGGCGTTCCTGCAGGCGGACCGCTCCGTGGCCTTCCACGCGCCCTACGGCACGCACTAC…	:	99.82	2187	2	2	0	4288
House-keeping gene	Ps_108388	1016	P7074	P7074_25085:40-1054 (-)	ATGTTCCAAACCAAGTGCGTGGGCCGCAGCTGACTCCGTGCAGCGCCATAGCGTGTTTCCACTAACCTCAATTGCTTCCTGCCCCACTGCAGCACTGAGTATGACCGTGGCGTGAACACATTCTCGCCCGAGGGGCGACTCTTCCAGGTCGAGTACGCCATCGAAGCCATCAAGGTGCGTCCGTCGGACTTGGGACTGAAGGGATCTTGGAGATTTATTAACTAGTATTGCGTCCTACTATTGCAAACTCTACAGATGGGCACCACAGCCATCGGCATCCGCACAAAGGAGGGCGTCGTGCTCGCCGTGGAGAAGCGTCTGACGTCGCCGCTGCTGGAGCCTGGCAGGTATGTTGCTCGACGAAGATCCGAGCAAAACTTAAGGATTGAGCTACACTTC…	:	99.9	1016	0	1	0	1998
House-keeping gene	Ps_108418	2142	P7074	P7074_22483:1967-4108 (-)	n.a.	:	100	2142	0	0	0	4246
House-keeping gene	Ps_108433	1962	P7074	P7074_20594:1505-3466 (-)	n.a.	:	100	1962	0	0	0	3889
House-keeping gene	Ps_108450	1356	P7074	P7074_23961:2818-4173 (+)	ATGGCGCTTCCTCCTCCGCCGGCGCTGGCCGCCGTGGCGGCCCCCTGGGTCCTCATGTTCATCTTCGTGGTCTGGGCGTTCGTGCGCGGCTTGAGCTGCTCGGTCCCTCGTGCTGCGCGTGGAGAGACCAAGGGACTTCGCGTGGGGTTCCTGCACCCGGACTTCGGCATCGGCGGCGCCGAGAACCTCGTGGTCAACGCGGCGGTGGCGCTGCAGCAGCGCGGCGCTCACGTGACCGTGTTCACGGCCCACCACGACGTGAACCACTGCTTCGAAGAGACGCGCGGCGACGGGCCGCTGGCGGCGCATGTGCGCGTGCACGGCGACTGGCTGCCGCGCACGATCCTGGGCAAGCTCTACGCGTTCTGCGCCGTGGTGCGCGTGCTGCTCGTGACGCTG…	:	99.93	1356	1	0	0	2680
House-keeping gene	Ps_108452	2071	P7074	P7074_16062:1543-3613 (+)	ATGTGCTCCACACAAGCGACTTATCGCCTCACAGTTGCACACCCAATCAAGATGCTGCGCCGAGCGGCGTCTTCCTCTGCAGCGCGAGGCTTGTCGACGCTCTCGTTCAGCGCGCCGCCGCCAACGCCCAACCGCCGCGTGGTAGTGACTGGCCTGGGCGCCGTCACGCCCTTCGGCGTGGGCGTCTCGCGCTCGTGGGACGCGCTGCTGGACTCGCAGTGCGCCATCCGCGTATGACACAGCGTCAGTTTTGGACTGTGTAGAGTTTAGAGGATTAACATTGATGGGTTTGGCGCTCTGCTTGCTGTGCATTGTAGACGGTGGACGCTCTGGCAGACACGGGACTGAACTGCACTATTGGAGCCACCGTGCCGCGAGGAGACGGCGAAGGGGCGTTCC…	:	99.86	2071	3	0	0	4082
House-keeping gene	Ps_108488	696	P7074	P7074_10310:1479-2174 (-)	ATGCTGTCCTCGACGATCAAGAACTCGGTGCGCAAGGCCGCGGTGGCCCCCACCCTGACGCGCGGCCTGGCCTCGGCCGCCTCGTCCACGAAGGAGGTGGAGGAGATCGGCGGCTTCGGCCAGATGACGCAGCCCAAGCTGCAGCTCTTCGGCCTGCACGCCCGCTACGCCAACGCCCTGTACAGTGTGGCCGCCAAGCAGAACCAGCTGGAGTCTGTGGAGAAGGAGCTGCTCACCATCGAGGAGACCATCGCCAAGGAGCCCAACTTCGCCTCGTTCCTGCACGACCCCACGATCGCCCGTGCCTCCAAGAAGGAGGACATCGCCAAGGTCATGGAGAAGGCCAAGTTCTCCAAGCCCGTGGCTGGCCTGTTCGAGGTGCTCGCTGAGAACGGCCGT…	:	99.86	696	1	0	0	1372
House-keeping gene	Ps_108497	2387	P7074	P7074_17354:1908-4294 (+)	ATGAAGGTGGACATCGATGGGCTGGAGGTGCTCTTCCCGTACGAGCGCATGTACTCGGAGCAGCTGCAGTACATGCGCGAGCTGAAGCGCGCGCTGGACGCGCAGGGCCACTGCATGCTGGAGATGCCCACGGGCACGGGCAAGACGGTGTCGCTGCTGGCGCTCGTGCTGGCCTACAAGCACGCGCACCCGACGGCCGGCAAGCTCGTGTACTGCACGCGCACTGTGCCCGAGATGGCCAAGTGCGTGGAGGAGATCAAGAAGCTCGCGCAGTACCGCGCCGCGCACTACGGCGCCGACAAGGCGCAGCTCACGGCCGTGTGCCTCAGCTCCAGGCGCAACATGTGCGTGCACCCGCGCGTCATGGCACACGCCGACGGCGAGGACGTGGACGGCCAG…	:	99.75	2387	6	0	0	4684
House-keeping gene	Ps_108501	1104	P7074	P7074_04352:965-2068 (-)	n.a.	:	100	1104	0	0	0	2189
House-keeping gene	Ps_108502	1350	P7074	P7074_24307:2004-3353 (+)	ATGAAGGTGGCAACGTGCGCGGCGCCGACCAACATCGCGGTCATCAAGTACTGGGGCAAGGACGACGTGGCGCTCAACACGCCGCTCAATTCGAGCGTGAGCGTGACGCTGCACCAGGACCAGCTGCGCACCACCACGTCCGTCGCGGGCGGACGGGAGCTGCAGACCACTCGCCTGTGGCTCAATGGCCAGGAGCAGCCCATCAACAAGCGCGTGGCCATCGTGCTGCGCGAGATGAAGCAGTGGGCGATCCGCGTGCGCGGCAGCGACAGTGATGCGACGCAGCACCTGCACATCGTGTCCACCAACTCGTTCCCGACAGCGGCGGGGCTCGCGTCCTCCGCTGCCGGCTACGCGTGTCTCGTGGCGGCGCTGGCCGAGTTCTACGGTCTCTCCAAG…	:	99.93	1350	1	0	0	2668
House-keeping gene	Ps_108503	1959	P7074	P7074_18277:720-2676 (+)	ATGCTGCGTCTCGCCGCCCGCTCCCCCGCCCCCGCCGCGGCCGCCGCCTCCAAGCGCATGTTCTCGGCCGCCGCCGGCTCCGAGGTCATCGGCATTGACCTGGGCACGACCAACTCGTGCGTGGCCGTCATGGAGGGCAAGACCCCGCGCGTGATCGAGAACTCGGAGGGCGCGCGCACGACCCCGTCGGTCGTAGCCATCCTGGACAACGACGAGCGCCTCGTGGGCATGCCCGCCAAGCGCCAGGCCGTGACCAACCCGGAGAACACGTTCTACGCCGTCAAGCGCCTCATCGGCCGCAAGTTCGACGACAAGGAGACGCAGGAGGTGTCCAAGGTGGTCTCGTACAAGATCGTCAAGGGCAACAACGGCAAGGACGCCTGGGTGGAGGCCAAGGGC…	:	99.85	1959	1	1	0	3854
House-keeping gene	Ps_108506	981	P7074	P7074_23951:62-1042 (-)	n.a.	:	100	981	0	0	0	1945
House-keeping gene	Ps_108588	2292	P7074	P7074_16024:3393-5686 (-)	ATGGAGGCCAAGGACGGCGTGCGCTTCTCGTGGAACTCGTGGCCCTGCACCAAGCTGGAGCAGACGCGCTGCGTCATGCCCACGGGCTGCCTGTACCAGCCGCTGAAGCCCATCGACGGCATGCCGCCCGCCGTCGAGTACGACCCCATCCACTGCAAGGCCTGCGCCGCCGTGCTCAACCCGTACTGCCAGGTGGACTTCGTGTCCAAGCTCTGGGTGTGCCCGTTNTGCGTGACGCGCAACCACTTCCCGCCGCACTACGCCGAGAACATCACGCAGGAGAACCTGCCCGCCGAGCTCATCCCGCAGTACACGACGCTCGAGTACGAGCTGCAGAACCGCCAGGCCGGGCCCCCCGTCTTCGTCTTCTGCATTGACACGTGCGTCCCCGAGGAGGAG…	:	99.87	2294	1	2	0	4510
House-keeping gene	Ps_108595	1541	P7074	P7074_03542:710-2251 (+)	ATGAACGGCCAGTACCAGGAGGAGGAGCATGGCATGGGTGTGGAGGAGCACGAGATGGTACGCTAGCGAGAGAGAGAGGCTGTTGCCCGTTTAGCACCACCTAACCTGTTGCTAAGGACTTTTGTATGGATAAGTGCAACATTCTCTAACCGAGGGGCGATTGCGTATTTATGTATTTTTTTAAATTTATTCAGCAAGGCCCGCGGCTCGTGAACATCCTGGAGCAGGCTGGCATCAACGCCACGGACGTCAACAAGCTCAAGGAGGCGGGCATGCACACGGTGGACGCCGTGGCCATGGCCACCAAGAAGCAGCTCGTGGGGATCAAGGGAATAAGTGAAGTCAAGGCCGAGAAAATGCTCAAAGCGGCACGGGAGATGGTCAACGTGGGCTTCACAA…	:	99.81	1543	0	3	0	3011
House-keeping gene	Ps_108600	1615	P7074	P7074_15848:386-2000 (-)	n.a.	:	100	1615	0	0	0	3201
House-keeping gene	Ps_108640	2364	P7074	P7074_01376:219-2582 (-)	ATGGAGAGCGAGGAGGCCCCGGGCGGCGTGCAGCAGTCGGTGGACAGCGTGGGCGCCTCCAGCAACTTGTCGCGCCGCATCCAGAACCGCCTGCAGAAGCTGAACGAGGTGGCGCAGTCCGCGGGCGGGGACGGAGACGCCTCTGGCTACTACGACTTCTCCACGCTCGACATGAAGCCCGACCACGAGGCGCGGCCCGTGTGGGTCTGCCCCAACGGCCGCATCTTCCTCGAGGCCTTCTCGCCCATCTACAAGCAGGCCTACGACTTCCTCGTGGCCATCTCGGAGCCCGTGTCCCGCCCCGAGTTCCTGCACGAGTACAAGCTCACCCCGTACTCGCTCTACGCCGCCGTGTCCGTGGCCATCGAGACCGAGAGCATCCTCAAGGTGCTGGAGCGC…	:	99.92	2364	2	0	0	4670
House-keeping gene	Ps_108643	1099	P7074	P7074_20659:208-1303 (-)	ATGGACCGACTGCAGCGTCTCTTTGGCAACCTGCCGGGCCTTCCGGGCCAGGGCGGCCCCGGCGCCGACGGCCCGCTGGTCGACACGGCCGAGAAGGTGCACATCTCGTCGCTGGCGCTGCTCAAGATGCTCAAGCACGGTGAGGACAAAAAGAATCTTATTGTTATTTTTTCGCGCCAATGTCATTTTTTGTTATTTACAGGCCGCGCCGGCGTGCGATGAGGTCATGGGCCTGATGCTGGGCGAGTTCGTGGACGACTACACGGTCAACTGCATCGACGTGTTCGCCATGCCGCAGAGCGGAACGGGCGTGAGCGTCGAGGCCGTGGACCCCGTTTTCCAGATGAAGATGCTGGAGATGCTCAAGCAGACCGGCCGAGCCGAGATGGTCGTGGGCTG…	:	99.55	1100	0	5	0	2101
House-keeping gene	Ps_108664	853	P7074	P7074_23152:700-1552 (-)	n.a.	:	100	853	0	0	0	1691
House-keeping gene	Ps_108676	1152	P7074	P7074_02142:104-1256 (+)	ATGCTCGCTCGACAGGTACGCTGCTCCATCCCCCATAGACGCCCGTACACGCCGGCGTCTCCGCTATCTTTTGAGCCGTCGCGCCGCAAGATACGCGCTCTGCAGCGCACACACCGGCCCATTTCCCCTCGTTATGGATCTAATCTAACGGATCATTCATTGCGCTCGCATGTAGATCATCCGCCGCGTCGCCACGCAGACCCCGCGCAGCGCGGCCATGTCCACGCTGGTGGTGGCCGAGCACAACCAGGCCCAGATCTCGGGCGCCACGCTGGCCACCGTGACGGCCGCCTCGCAGATCGGCGGAGACATCACGCTGCTGGTGCTGGGCAGCCAGGCCGGCCCCGCCGCCGAGGCCGCCACCAAGGTGGCCGGCGTCAAGAACGTGCTGCACGCCGC…	:	99.83	1153	1	1	0	2262
House-keeping gene	Ps_108705	1493	P7074	P7074_18365:2041-3533 (+)	ATGCAGGAGAAGCTCATCAACGAGGAGTACAAGATCTGGAAGAAGAACACGCCGTTCCTGTACGACCTGGTGATGACGCACGCGCTCGAGTGGCCGTCGCTCAGCGTGCAGTGGCTGCCCAACTCGCACACGTAAGACCCATCCGCTCCTTGTTATTTGCAACCTTTTGGTGGTTGTTCGAGTCATTTTGGCCGGGAATTGACAATGTTATGCCGCTCTTTAACGTTTTTTGCAGCTCGGCTGGCGACGACTTCTCCGTGCACAAGCTGCTGCTGGGCACGCACACGTCGGGCGCCGAGCAGAACCACCTGATGGTGGCGGAGGTGCGTCTGCCGCTGGAGGACACGGAGATCGACGCGCGCAAGTACGACGAGGAGAGCCAGGAGCTGGGCGGCTTCG…	:	99.93	1493	1	0	0	2952
House-keeping gene	Ps_108726	1029	P7074	P7074_23079:3010-4037 (-)	ATGAGCAGCACCGGCGCCGGCTACGACTACTCGGCGGGCACGTTCTCGCCCGAGGGCCGCATCTTCCAGGTGGAATACGCCAAGAAGGCCGTCGAGAACAGCGGGTACGATAAATAACCCATGTATCCGTGCAGCAATGGAGATACATGCTAGGTTTTAGTGACGGGTGCAATTATCATGTATTTCTGTAGCACGAGCATCGGTATCAAGTGCACGGACGGCATCATCATGGGCGTGGAGAAGACGCTGCTATCCAAGATGCTGGTGCCCGGCACGCACCGCCGCATCTACGCCATCGATCGCCACGTGGGTCTGTCCATGGCGGGACTCGTGGCCGACGGCCGCCAGCTCGTGAACCGCGCGCGCGAGGAGGCGCTCAACTACAGGAAGAACTACGGC…	:	99.61	1029	3	1	0	2000
House-keeping gene	Ps_108738	1380	P7074	P7074_12589:4040-5419 (+)	n.a.	:	100	1380	0	0	0	2736
House-keeping gene	Ps_108759	1353	P7074	P7074_16579:2269-3622 (+)	ATGCCGCCGAAGGGAAAGAAGGCCGAAGAGGTCCGGTGCCTCTAGCTGCATGCGCCTTGCCCACTCTGTATCTAACCCCTACTATCTGTCTGTTCTTTCCCTCCTCCCTGCAGCCCACGCGCACGTACCTGGGCCGCCCCGGTAACAACGTCAAGATCGGCATTGTCGGCGTCCCCAACGTGGGCAAGAGTACGTTCTTCAACTGCCTGTCGAAGCTCCACATCCCCGCCGAGAACTTCCCCTTCTGCACCATCGACCCCAATGACGCCGTGGTGCCGCTGCCCGACCAGCGCTTCAACTGGCTCGTGGACAAGTACCAGCCCGCCAGCGTCGTGCCGCCCGTCATCTCCATCACGGACATCGCCGGCCTCGTGCGCGGTGCCGCCGAGGGCGCCGGTC…	:	99.78	1354	2	1	0	2652
House-keeping gene	Ps_108771	1626	P7074	P7074_08091:1398-3023 (+)	n.a.	:	100	1626	0	0	0	3223
House-keeping gene	Ps_108775	1313	P7074	P7074_19847:3400-4713 (+)	ATGATGATGCTCCGCCGCTCTTCCGCGCTGGCCCGCGCCCGCCACGCCCGCCTCGCGCGCCTTCAACGCCGCCGCCAACGCCTCTGGCGAGGTCAAGTTCGAGTTCGCCTCGCCCTTCGAGCTGCACCGTGCGTTATTCATTGCATTCAGCAGCAGCCTTTCAGATATACCACCTGAAGGATCGTGCCACGCGACTTGTGAGCTAATGACCGCTATCTATTGCTGCGTGCTGCAGGTCTCGAGGAGGGCCCGGCCGAGTTCGCCGTGACCAACCGCGAGGAGATGCTGAGCTACTACGAGCTCATGTACACGATGCGCCGCATGGAGATCACCAACGACAACGAGTACAAGGCCCGCAACATCCGCGGTTTCTGCCACCTGTACGACGGCCAGGAGGCC…	:	99.92	1314	0	1	0	2589
House-keeping gene	Ps_108787	1114	P7074	P7074_27481:14-1127 (-)	ATGGGTCGTGTTATCCGTGGTCAGCGTAAGGGTGCTGGCTCCATCTTCAAGTCGCACACGCACCTCCGTAAGGGCGCCGCCGGCTTCCGCGCCCTCGACTTCGTCGAGCGCACGGGCTACATCAAGGGTGTCGTCAAGGAGATCGTGCACGACTCGGGCCGTGGCGCCCCGCTCGCCAAGGTCACGTTCCGTGACCCGTACCGCTTCCAGCTCAAGCACGAGCTCATGATCGCGGCCGAGGGCATGTACACGGGCATGTTCGTGTACCAGGGCCCCAAGGCCTCGCTCACGGTCGGCAACACGCTGCCCCTGTCGAGCCTGCCCGAGGGTACCATCGTGTGCAACGTCGAGGCCAAGGTCGGCGACCGCGGTTCGTTCGCCCGCGCTTCGGGTGACTAC…	:	99.91	1114	1	0	0	2200
House-keeping gene	Ps_108791	1686	P7074	P7074_14702:108-1793 (+)	n.a.	:	100	1686	0	0	0	3342
House-keeping gene	Ps_108807	1985	P7074	P7074_20152:614-2598 (-)	n.a.	:	100	1985	0	0	0	3935
House-keeping gene	Ps_108812	1815	P7074	P7074_20101:6086-7900 (+)	n.a.	:	100	1815	0	0	0	3598
House-keeping gene	Ps_108852	1590	P7074	P7074_16839:354-1943 (+)	ATGCTGTGCAGCCTCAGCGGCCAGGTGCCCGTGGAGCCCGTGGTGTCGCTCAAGTCGGGGCTCGTGTTCGAGCGGCGCCTGCTGCTCGAGTACCTGGAGCAGAACCAGCGGCGCTGCCCCGTGACGGGCGAGGAGCTGGACGCCGAGAAGGACCTGCTGGCGGTGCGCGCGGCGCCCGCCTCGGGCGGCAAGGCCGCCTCCGCCGCCGCCACGGCGCCCGCGGCGCTGAGCGCCCCCGAGGCGGCGAGCGTGCCGCAGCTGCTGGCCGCCTTCCAGAACGAGTGGGACGCCGTCATGCTCGAGACCTTCACGCTCAAGCAGCACCTGGAGCAGACGCGCCAGGAGCTGAGCCACGCGCTGTACCAGCACGACGCCGCCTGCCGCGTCATCGCGCGCCTG…	:	99.94	1590	1	0	0	3144
House-keeping gene	Ps_108863	993	P7074	P7074_17853:3450-4442 (+)	ATGAAGTACCGTTATCCTCTCAAACTGCTATACCTCTTTGTATGCATAATGCGAGGGTCCACGGTACTAGCTCCGCAAAAGTCTCAGCCAAAAGCCACAATTAATTGCTGGAGCAGAATGGTCATGGAGGTGCGCGTGCGTGGCCTGGAGGGCCCGACGGAGGACGAGCCGCAGGAGCTGCCAGACGAGTCGCAGATCGTGGTGGTGACGCCCGGCCAGGTGATCAGCACCGACACGGGCGCGTTCCTGCGCGGCCACGGCACGTACCTGAGCGGCCGCAACGAGCTGGTGGCCAGCGTGGCCGGCGTCGTGGAGAAGGTGAACCAGCTCATCACGGTGCGGCCGCTCGTGTCCCGCTACATCGGCGAGGTGGGCGACATCGTGGTGGGCCGCGTGACC…	:	99.6	993	4	0	0	1937
House-keeping gene	Ps_108957	738	P7074	P7074_20952:81-818 (-)	n.a.	:	100	738	0	0	0	1463
House-keeping gene	Ps_108983	1957	P7074	P7074_17462:162-2118 (+)	n.a.	:	100	1957	0	0	0	3879
House-keeping gene	Ps_109010	1425	P7074	P7074_12869:2551-3975 (-)	n.a.	:	100	1425	0	0	0	2825
House-keeping gene	Ps_109074	1459	P7074	P7074_17942:1188-2646 (+)	n.a.	:	100	1459	0	0	0	2892
House-keeping gene	Ps_109087	873	P7074	P7074_29692:62-933 (-)	ATGAGCGCGCCCGTGGTGAACCTCGACTTCCTGCGCGCCGGCAGCCGCGGCGCGTCCGTGAACTACGGCGGCGCGATGCCCAACATGCACATGGCGACCATGGACGACCTGCGCGTAGACGCGGGCGCGGGCGACGCGCTGGCCGCGGGCTTCATGCTGCCCCCGTGGCGGACCCGGCCGCCTACTCGCGCGAGCACTTCAAGGTCAAGTACACGGAGGACAACGAGCAGACGCTCAACTTCGCCAAGGGCACCACCACGCTGGCCTTCATCTACAACGGCGGCATCATCGTGGCCGTGGACTCGCGCTCGACCATGGGCCCGTTCATCGCGTCCCAGCAGGTCAAGAAGGTGAGCCCCATCAACGACTACATCCTGGCCACGCTGGCCGGCGGCGCCG…	:	99.43	873	4	1	0	1683
House-keeping gene	Ps_109105	1103	P7074	P7074_18335:147-1248 (-)	ATGGTCATGATGATGTTCGTCAAGAACTCGGCGCCCGCGCTCAAGTGCGTAACCCTACCTGCCACAGCCCCCCCCGCCGTCTCGTGCAGACGTCGGACCGCGCGCCGCTCTATCACTGCGTCACAAGAGCGGATAGAGAGGGCGTCGTGGACCGAGTGCGGGGTGGTTATGTTATGGCGATAATTCTCTAACGTTGCGCCGAACTTTATTGTATTGGCACTTTGTGCGCAGGACCGTGGGCCAGCAGGCCCGTGGCATGGCCACGGAGAAGCAGATTCTGCAGCGTATCACGGCCACGTCCAACATCGCCAAGATCACCAAGTCGATGAAGATGGTGTCGGCCGCCAAGATGCGCGGCGCTGAGAACCGCATGAACGCCGGCCGCCCCTTCACGGCGTG…	:	99.91	1103	0	1	0	2171
House-keeping gene	Ps_109116	1155	P7074	P7074_11261:2159-3313 (-)	ATGAGTCGCCCCGAGCACATCTCGCCGCCCGAGGTGCGTGCTGCCGGCCCGACCTGGAGCCAATTGCATCGGCCTTTGCGCTAACTCTATGCGTTTATTCTCTGTGGCGGCAGCTTTTCTACGATGAGAAGGAGGCGGCCAAGTACAACTCGAGTTCGCGCATCGTCAAGGTGCAGCAGGAGCTGTCGTACCGCGCCATCGAGCTGCTGAACCTGCCTGAGGGCAAGGAGGCCTTCATCCTGGACGTTGGCTGCGGTAGCGGCCTCAGTGGAGGTCCGTTAGCTACGAATTGCAGAGGGTTTAGCCATCTACGCGGAGTTTTAGCTAAGCTTTTGTCTGGTTGTTTGCTGCAGTGGCGCTGGAGGAGCACGGCCACGCCTGGGTCGGCGTGGACATCAG…	:	99.83	1155	2	0	0	2274
House-keeping gene	Ps_109117	918	P7074	P7074_11261:5562-6479 (-)	n.a.	:	100	918	0	0	0	1820
House-keeping gene	Ps_109122	1234	P7074	P7074_17085:5230-6463 (+)	ATGCCCAAGGACAAGAAGAAACGCGCGCGCAACGTGGGCACCGCCTCGGCCGCGCAGAATGCGCTGGGCCGCACGCTGGCCACGCCCAACACGAACCTGGGCCAGCATTTCCTCAAAAACCCCATGATCGTGACGCAGATCGTGGCCAAGGCCGCCATCCGCGGCACGGACGTGTGTCTGGAGGTCGGTCCCGGTACCGGTAACCTGACGGTGAAACTTCTGGAGCAGGCCAAGCGCGTGGTGGCCGTGGAGTTCGACCCACGAATGGTGGCGGAGCTGCAGAAGCGCATCCAGCACACGGAGCACATCAACCACCTGCAGATCATCCACGGCGACGTCATGCGCGTGCAGCTGCCCTTCTTCGACGTGTGCGTGGCCAACCTGCCGTACCAGATCTCG…	:	99.92	1234	1	0	0	2438
House-keeping gene	Ps_109144	1613	P7074	P7074_02738:15733-17345 (+)	n.a.	:	100	1613	0	0	0	3198
House-keeping gene	Ps_109207	663	P7074	P7074_19619:58-721 (-)	ATGCTTGCCTCCCGTGTGTTCTCGGCCGCCCGCCGCGCCGCCGGCACGCGCTCCATCGCGACCGTGAAGCTGCCCGACCTCGCCTACGACTTCGGCGCCCTGGAGCCGTCCATCTCGGGCCAGATCATGGAGATCCACCACCAGAAGCACCACCAGACGTACGTCAACAACTACAACGCCGCGCTCGAGCAGTATGCCGAGGCCGAGGCCAAGGGCGACCACGCCAAGCTGCTGAGCCTGCTGCCGGCGCTCAAGTTCAACGGCGGCGGCCACGTGAACCACTCCATCTTCTGGACCAACCTGGCGCCCGCCAACGAGAACGGCGGCGGCGAGCCCGAGGGCGAGCTGCGCAAAGCCATCGACCAGGAGTTCGGCAGCTTCGACAACTTCAAGAAGACC…	:	99.85	664	0	1	0	1300
House-keeping gene	Ps_109257	1156	P7074	P7074_16051:400-1554 (+)	ATGCTGGCGGCTGTGCGTTCCATCCAGAAGCCCGTGGTGAGCACGGGCGTGCGCGCCCTGAGCGTGCCGGCCTACCACCCGGACCTCAAGTCCCAGGCGGCCAAGCCCAAGGTGCGTAGAGCGAGACTACGTCCTAGTCTTTTTGGTGTAGACCCTCTCCGCCCGCCTGATACTGAGACTGACGTGGCTGCTGCCTGCCTGCGACCGAGTAGAACATCAAGTACTTCAAGATCTACCGTTGGGACCCCGAGTCCAAGGAGAAGCCCTACCAGTGCACGTACCCCGTGGACCTGGACGAGTACGTGGGGCTGGACGCGAAGGACGTTAAATGAGCGAGGGGAGGGAGATACTGACGCCCCCGTGGCTATTGTCCTCTGTAGGTGCGGACCCATGGTGCTG…	:	99.83	1156	1	1	0	2270
House-keeping gene	Ps_109266	1647	P7074	P7074_20545:851-2497 (+)	n.a.	:	100	1647	0	0	0	3265
House-keeping gene	Ps_109284	631	P7074	P7074_16116:3094-3724 (+)	ATGCAGGGAGGAGACTACGCGCAGCCTCACGGAGCCGCGTTCATCGCGCGCGTGAGCGTCTCCATCAAGAGGTGCGTCCTGCGAGAGGGGACCGGATGAATCTTCCTCCCACAGTAGACCTGACTAATTGACGTGTATGCATTTTTGTAGGAAATGGCAGTACCTGCTGGACAAGTCGACCATCCACGTGTACGCGCGCTGGGGCGTGGCCCTGGGCCTGCTGGCGCTCTACCTGGTGCGCGTGTTCTACCTCAACGCCTTCCACATCGTGACGTACGGCCTGGGCATCTACCTGCTGAACCTGTTCATCGGCTTCCTGTCGCCCCAAGTTGACATGGAGTCGGAGGGCCCGCTGCTACCGCACAAGCAGAGCGAGGAGTTCCGCCCATTCACGCGCCG…	:	99.68	632	0	2	0	1221
House-keeping gene	Ps_109324	1297	P7074	P7074_19534:2418-3714 (+)	n.a.	:	100	1297	0	0	0	2571
House-keeping gene	Ps_109330	1719	P7074	P7074_08339:155-1872 (+)	ATGTCGATGGTCTTTGACGAGTACGGCCGCCCCTTCATCATCCTGCGCGACCAGGAGCAGAAGCAGCGCATCAAGGGCGTGGAGGCCATCAAGGTGCGTTGTCAAAAACGGAATGAATGCTGTCAAAAATACCCGTGATTATAGCCCTCGTCAAAAACACGAACAAGATCTTAATATTTTTTGTCAAAAACTGGATTGTAGAGCAACATCCTGGCGGCGCGCACCGTGTCGAGCCTGCTGCGCACCTCGCTGGGCCCGCGCGGCATGGACAAGATGATGGTGAGCCAGGACGGCGACGTGACCATCTCGAACGACGGTGCCACCATCCTGGAGCAGATGCAGGTGGAGCACCGCGTGGCGCACCTGCTCGTGGAGCTCAGCAAGTCGCAGGACGACGAG…	:	99.94	1719	0	1	0	3392
House-keeping gene	Ps_109338	1469	P7074	P7074_19825:1197-2664 (+)	ATGACGGCGGACGTGGCCATGGCGTCGGCGGACGAGAGCGCGGGGCTCACGAGCTACTACGAGCAGAAGATTGAGCACCTGGAGCTGACGGTGCGCGACGAGACGCAGAACCTGCGGCGTCTGCAGGCGCAGCGCAACGAGCTCAACTCGAAGGGTAAGATAGATAGATATCTTCTTCTCCTCCTCTTCTTCTCTTTCTTTATCTTTTTGTATAAAGTTATAGGTTTCTTATTTCTCTCCTTTTTTGTATCAACTATGAAGTCCGTCTGCTGCGCGAGGAGCTGCAGCTGCTGCAGGAGCCCGGCTCGTACGTGGGCGAGGTGGTGAAGCAGATGGGCAAGTCCAAGGTGCTGGTCAAGGTGAACCCCGAGGGCAAGTACGTGGTGGACGTGGACAAGA…	:	99.93	1469	0	1	0	2896
House-keeping gene	Ps_109354	911	P7074	P7074_18651:144-1054 (+)	n.a.	:	100	911	0	0	0	1806
House-keeping gene	Ps_109358	825	P7074	P7074_14821:2307-3131 (-)	n.a.	:	100	825	0	0	0	1635
House-keeping gene	Ps_109375	1610	P7074	P7074_03015:412-2019 (-)	ATGCTGTCTCGTGTGGTGCGCGCCGGTGCGCGCTCGTTCGCGACCGACGCCAAGAAGGCCTCGGGCTCGGTGGGCCAGATCACGCAGATCATTGGTGCCGTCGTGGATGTCCAGTTCAAGGACAACCTGCCCCCCATCCTGAACGCCCTGGAGATCAAGACCCAGGACAACACGCGCATCGTGCTCGAGGTCGCCCAGCACCTGGGTGAGAACACGGTCCGCACCATCGCCATGGAGGGCACGGACGGTCTCGTCCGCGGCCAGGAGTGCGTCGACACGGGCAACCCCATCATGGTACGTTCCAAATTTTCAGATACCTCTTCAGATTTTTGTTTAGCACAAGTCTAGATCAAAGTTATTTATATATTTATTCTGTATTTTTTCTTATTTGGAACGCGG…	:	99.81	1610	1	1	0	3162
House-keeping gene	Ps_109388	579	P7074	P7074_20097:1943-2521 (-)	n.a.	:	100	579	0	0	0	1148
House-keeping gene	Ps_109389	954	P7074	P7074_25814:995-1948 (+)	n.a.	:	100	954	0	0	0	1891
House-keeping gene	Ps_109439	621	P7074	P7074_21086:4031-4651 (-)	n.a.	:	100	621	0	0	0	1231
House-keeping gene	Ps_109444	627	P7074	P7074_22004:379-1005 (-)	n.a.	:	100	627	0	0	0	1243
House-keeping gene	Ps_109468	1245	P7074	P7074_16532:6298-7542 (+)	ATGGCCAAGCTCAGCGTCAAGAACGTGGACGTCAAGGGCAAGCGCGTGCTCATCCGCGTGGACTTCAACGTGCCCTTCGCGCAGGACGGCTCCATCTCCAACACGCAGCGCATCGACGCCGCGCTGCCCACCGTGCAGTACGTGCTGGACCAGGGCGCCAAGGCCGTGGTGCTCATGTCGCACCTGGGCCGCCCCGAGGGCAAGCCCAAGGCCAAGGACTCGCTGGCGCCCGTGGCCGTGGCCGTGGAGCAGAAGCTCGGCCGCAAGGTGACGTTCCTCAAGGACTGCGTGGGCCCCGAGGTGGAGGCCGCGTGCGCCAACCCGGCCGAGGGCAGCGTCATCCTGCTCGAGAACCTGCGCTTCCACGTCGAGGAGGAGGGCAAGGGCAAGGACGCCGAG…	:	99.92	1245	1	0	0	2460
House-keeping gene	Ps_109486	1851	P7074	P7074_06835:1204-3054 (+)	n.a.	:	100	1851	0	0	0	3669
House-keeping gene	Ps_109496	1038	P7074	P7074_18181:3915-4952 (-)	n.a.	:	100	1038	0	0	0	2058
House-keeping gene	Ps_109505	3352	P7074	P7074_02326:873-4224 (+)	ATGACGCAACAGTGGCTGGCCGCGGCCTCCAAGGCCGTCCGCCGCAGCGTGCGCGCCAGCGCCCACTCGCGCGTGGCGCCCAGCGTGGCGCCGCGCAACGTGGCGGCCCGCTGGACGCGCGCCTTCTCGTCCACGCCGCACCCGAGCGAGACCTTCATGACGGGCACCAACAACGCCTATGTGGAGGAGATGTACTCGAGCTGGAAGTCGGACCCCAAGAGGTAACAACAACAAAAAGTTTAAGCTAGTGCTAACCCCAACTTTAAGCTAGTGCTAAACCAAGTTTAAGCCAGTGCTAACCGGTATACGCCTGTTGCAGCGTGCACAAGTCGTGGGACGTATACTTCCGCCAGATCGAGAGCGGCAGCGTCCCGGGCGAGGCCTTCATCCCCCCGCCGA…	:	99.94	3352	2	0	0	6629
House-keeping gene	Ps_109515	954	P7074	P7074_18794:1747-2699 (-)	ATGGGTCTCTCTCAGGAACGTAAGCTCGAGTACTTCGAGAAGCTCGAGGCTCTGCTCGAGAACTACACGCGCATCTTCCTGGTGGGCGTGGACAATGTCGGCTCGGCCCAGATGCAGCAGATCCGTCTGGTGCTCCGCGGCCGCGCCGAGGTGCTCATGGGCAAGAACACGCTCATGCGCAAGGTGTTCCACAACTTCGTGAAGAAGAACCCGGGCCACCCGCTCGAGCAGTTCATCCCGCTGCTCAAGGGCAACGTCGGCTTCGTGTTCACGAACGACGACCTGGCCGAGATCCGTGAGATCCTCGAGTCCAACCGTGTGCCCGCCCCGGCCCGTGTCGGCTCCATCGCCCCGGTGGACGTCATCGTGCCCCCCGGACCACGGGCGCCGACCCCGGTC…	:	99.9	954	0	1	0	1875
House-keeping gene	Ps_109517	738	P7074	P7074_23198:1864-2601 (-)	ATGGCTGCGAAGCCCAAGAATCTCAAGTATTTCAAGATCTACCGCTGGAACCCGGAGACCAAGGAGAAGCCGCACGAGCTGACGTATCCTGTTGATTTGAACGAGTGCGGTCCGATGGTGCTGGATGCGCTGTTAAAGATCAAGGACGAGCAGGACCCGACGCTGGCGTTTCGTCGCTCGTGCCGCGAGGCCATCTGCGGCTCGTGCTCGATGAATATTGATGGAGGGAACACGCTCGCGTGTGTGAGCCCCATCAAGAAGAGCGGCAAGGACGTGGTGCGGGTCTACCCGCTGCCGCACATGTTCGTGGTGCGCGATCTCGTGACGGACCTGAGCAACTTTTACGACCAGTACGCGTCGATCAAGCCGTGGCTGCACTCGGTCATGCCGAAGGGCGTT…	:	99.86	738	1	0	0	1455
House-keeping gene	Ps_109524	876	P7074	P7074_21155:585-1460 (+)	n.a.	:	100	876	0	0	0	1737
House-keeping gene	Ps_109531	1253	P7074	P7074_19801:281-1533 (+)	n.a.	:	100	1253	0	0	0	2484
House-keeping gene	Ps_109645	982	P7074	P7074_20401:1162-2143 (+)	n.a.	:	100	982	0	0	0	1947
House-keeping gene	Ps_109678	621	P7074	P7074_23027:34-654 (+)	n.a.	:	100	621	0	0	0	1231
House-keeping gene	Ps_109716	1664	P7074	P7074_17500:259-1923 (+)	ATGATGCAAGCTCCGGTGATGGTTCTCAGTACGTGTGTTTCCTCCCCTCTCCGCGTACCCCCTTCCTCCCTCTAACCTCCAACCTCCCTCCTCCTCGCAGACACCAACACGAAGCGCGAGACGGGCCGCACCGCGCAGCTGGGCAACATCGAGGCCGCCAAGGCCGTGTCCGACATCGTGCGCACGACGCTGGGCCCGCGCTCGATGCTCAAGATGCTGCTGGACCCGATGGGCGGCATCGTCATGACCAACGACGGCAACGCCATCCTGCGCGAGGTGGACGTGGCCCACCCGGCGGCCAAGAGCATGATCGAGCTGAGCCGCGCGCAGGACGAGGAGGTGGGCGACGGCACCACGTCCGTCATCATCCTGGCCGGCGAGCTGCTGGTCGTGGCCGAG…	:	99.94	1665	0	1	0	3285
House-keeping gene	Ps_110093	2538	P7074	P7074_08233:2555-5094 (+)	ATGCTGCGCCAAATGGTGCAGGCAGAACTCTTCGAGCGATTTCTAGGCCGACGTTTCTCCGGAGCTAAGCGTTTCTCTATCGAAGGAGGCGAGAGCTTGATTCCTGGTCTCTGTGAATTGCTGGAGAGCGCCAGTGACCACGGTGTGGAGGTCGTGCAGATGGGAATGGCTCATCGTGGCCGTCTAAACGTCCTTGCCAATGTTCTGCAGCGACCTCTGCGCTCCATTATTTCTCAGTTCCAGCCATACTTGCCAGATGAACCGGATTACCCGAACAACTCTGACGATGTCCGGTATCACCTCGGAACCTCGTCAGGCATTGAAATGCGGAACGGGAAACGTCTGGAGGTGAATTTGGCCGCTAACCCGTCGCACCTCGAGGCGGTGAACCCTGTTGTG…	:	99.92	2540	0	2	0	5003
House-keeping gene	Ps_111517	761	P7074	P7074_00387:5932-6692 (+)	ATGGCGGACGCGCGGCAGAAGAACGTGGTGGTAAGCAAGCCGATCCTGTATGGGTCGGTGGCCACGTACCTCGGGCGCAAGGCCGAGGAGACCAAGACGCACCGCTGGTCCATCTATCTGCGCGGCATGGACAACGAGGACCTGTCCTACATGATCAGCAAGGTAGTCATCAGCCTGCACGTGAGCTTCGCGAACCCCGTGCGCGTGCTGACGGAGCCGCCGTACGAGGTGACGGAGCTGGGCTGGGGAGAGTTCGAGACGCGCATCCAGATCTACTTCCACGACCCGACGGAGCGGCCCATCAGCATCATCCACTTACTGGTGCTGTACCCGCCCAATAGTCAGCCCGCCAGCACCAAGAAGGTGAAAGCTTGCCTAGTTACTGCAGTTTGGAGGTAG…	:	99.87	761	1	0	0	1501
House-keeping gene	Ps_111588	1464	P7074	P7074_20038:766-2229 (+)	n.a.	:	100	1464	0	0	0	2902
House-keeping gene	Ps_111761	741	P7074	P7074_15095:133-872 (+)	ATGGCCGGTGGCGCCAAGGTCGTCGTGGAGCCCCACCGTCACGCCGGCATCTTCATCGCCCGCGGCAAGGAGGACGCTCTTGTGACGCTCAACTCGACGCCCGGCAAGTCGGTGTACGGCGAGAAGCGCATCTCCGTGGACGTGCCCGCCGCCTCGGGCGAGGGCACCGAGAAGGTCGAGTACCGTGTGTGGAACCCGTTCCGCTCCAAGATCGCCGCTGCCATCCTGGGCGGTGTGGACAACATCTGGATCCAGCCCGGTGCCAAGGTGCTGTACCTCGGCGGTGCCTCCGGTACCACCGTGTCGCACGTGTCCGACATCGTCGGCCCCACCGGCGCCGTGTACGCCGTCGAGTTCTCGCACCGTGTCGGCCGCGACCTCATCAACATGGCTAAGTCG…	:	99.87	741	0	1	0	1453
House-keeping gene	Ps_113641	1338	P7074	P7074_06238:428-1764 (-)	ATGTCGCTCTTCTCGCGCCGGAAGAACCCAGACCAGCTGGTGAAGCTGCTAAAGGACGCGCTGGTGGACCCGTCGGCCCCTGCGAAGCCCTCGAAGGACGGAACGGTGAGGAGTTGATGCCGCCTTGGTACTCGATTGATTCACTACTAGCTAACGCCGACATATGTGGGCCCTTCAGCCTGTGGAAGAAGTGACTAAGCGCCTGAGCGAGATGAAGCTGCTGCTGTACGGAGATGGAGAGCAGGAGGCCAAGCCGGAGAAGTGCGCGCAGCTAGCGGAGCTGCTTATTGGAAGCGGCCTCGTCCCCAAGCTCATCACGGGACTGGACAAGCTGCCTTTCGAGGCACGCAAGCAGTTCGCTCAGGTGTACAACAACCTCATGCGTCGTGACCTCGCGGG…	:	99.78	1338	2	1	0	2623
House-keeping gene	Ps_113901	1477	P7074	P7074_17044:1277-2752 (+)	ATGGCCATCGAGCAGAGCGTCTACGTGGCTTTCAGCACAGTAGCAAAGAAGGATAAAAGTGGTGGAGGGGTGAAGACTCTAAGTGTGGCGAACGCTAAGCCACAATACAAAGCTGTTACGTTGTCTTTGGAGGCGAAAGAGCAGGACAACATGCAGAAGCTCGAGCAGGAAGGCGCCACTTGGGCCAAATACGTGTTGTGCGGAGTCTTGGGGGTTCAAGACGCGTATTCTGAGCTGTTTAATGGTGAAGAGGGAGATATCCAGATGCTGGTGGATGGAGATATCCCTGCTGGTTGCGGCCTCTCCAGCTCCAGTGCGCTCGTCGTGGCGGCCGCGCTGGCCACGAACAGTGCCTTGAGCACGCCGGGGCGAGATTTATTACGACGAAGTGAACTGGCG…	:	99.86	1477	1	1	0	2904
House-keeping gene	Ps_115551	972	P7074	P7074_16652:172-1143 (+)	ATGAAGTACAGCGAGGACCCCGATTGGGCCGACGTCGTCAAGATCCCGCAAGATGACGGCCCGGACCCCATCGTGAGCATCGCGTACCCCGCCGACTGTGCGTCTGCCCTCTCTCTTCCCTATATCTTGTCTAAACTAACGCTGTTTGCCTCCTCCCTCTCGTCCCCAGTCACGGATGTCATGGACTGCTTCCGCGGCGTGCTCAAGATCAACGAGTATAGCGAGCGCACGCTGGCGCTGACGCTGGACGTGATCGAGGCCAACCCGGCCAACTACACGGTCTGGTACTTCCGGCGCCGCGTGCTGGAGGCGCTGGGCTCGGACCTCAAGCCGGAGCTGCAGTTCACGGCCGACATGGCGCTGCAGAACCCCAAGAACTACCAGATCTGGCACTACCGC…	:	99.79	972	2	0	0	1911
House-keeping gene	Ps_116164	543	P7074	P7074_15170:639-1181 (+)	n.a.	:	100	543	0	0	0	1076
House-keeping gene	Ps_116401	1143	P7074	P7074_18828:1711-2853 (-)	n.a.	:	100	1143	0	0	0	2266
House-keeping gene	Ps_117680	2348	P7074	P7074_15622:1258-3604 (-)	ATGCAGCAGCTGGGACTGCCCAAGTTCCAGGCGCTGGCGGCCAAGATCGAGGACTCCGGGGAGCTGCTGGACCTGCGCGCGCCGCTGCAGCGCTCCGGAGCACTGAGGCTGCTCGAGTGCGTGCGGTAGTGCAGTTTATGTGGGTTTATTAGAGGGTTTTCTGACTGTGTGGGTGGCTGGGTGAACAGTTTCTCAAGTGACGAGGGCAAGAGCGTGTTCTGGCACTCGTCGGCACACGTACTCGGACAGGTTGGGGCGGTTCTGGGTTGTTACTGGTGTTCTTGTACCGTGGGGTTAATTGTTTCTGTGTTTTTGCTGTTGTGCAGGCTCTGGAGGAGAAATTCCAAGACAAGATCCGTCTTACGGACGGCCCGGCCTTGAGTGAGGGCGGCTTCTTCT…	:	99.91	2348	1	1	0	4631
House-keeping gene	Ps_122358	2784	P7074	P7074_16840:331-3113 (-)	ATGAAGTTCGCCTACCAGTTCCAGCACCTGTGCGGCAGCGTCTACTCGCAGGGCAACGTGGTCTTCACGCCCGATGGGAACTCCGTGCTCAGCCCCGTGGGCAACCGCATCACCCAGTTCGACCTCGTCAAGTGAGTTAGTCTCAAAGACGCCTGACGCAATGCAATGCAATGCAATGACACACTGACTAACGAGCTGTGAATTAATTGCAGCAACACGTCGCGGACCTTCGCCTTTGAGGCGCGCAAGAATGTGGAGCGCATCGCCGTCTCGCACGACTCGCGGCTGCTGCTGGCCGTGGACGAGGAGGGTCGCTGTCTGCTGGTCAACTTGAAGCGCGGCGCGGTGCTCTACCGCTTCCACTTCAAGCAGCCCGTGCGCGCGCTCAACTTCAGCCCC…	:	99.82	2784	4	1	0	5473
House-keeping gene	Ps_122568	1159	P7074	P7074_25619:475-1634 (+)	ATGGCCCTCCGTCGCGTCCTCACCACCAGCAAGGCCTTCAAGGCGTGCCCCGAGCCTGCTGCGCCGCTCCATGGCTACCGTCGCCGACGAGATGACCGTGCGTGACGCCCTCAACACGGCCATGGACGAGGAGCTCGAGCGCGACGAGGAGGTGTTCCTCATGGGCGAGGAGGTCGCCCAGTACAACGGCGCCTACAAGGTGTCCAAGGGCCTGTGGGAGAAGTACGGCGACAAGCGCATCATCGACACGCCCATTACGGAGCAGGGCTTCACGGGCCTGGCCGTCGGCGCCGCCTACCACGGCACGAAGCCCATCGTCGAGTTCATGACGTTCAACTTCGCCATGCAGGCCATCGACCAGATCATTAACTCGGCCGCCAAGCAGTTCTACATGTCCAA…	:	99.91	1160	0	1	0	2284
House-keeping gene	Ps_124009	919	P7074	P7074_12326:566-1484 (-)	ATGGGTAAGCTTCGCGGCCCGCGCCTGCCTCTCTCCTTCTACGTCTCCCTCTCTTCGTTCGCCGCCGTGGAGTTCTCCGCGGGACGGAGGTGCTGCTGCTAAGTGCGCACGCGTCGACGTGGCGGGTTCCCGAGTCTCGACTCCCCGCTCTCGACCGACCCCAGACCCACTGCTGCATCCCTCGTCGGGCAGCATTCGGGTCTGCGGGTTCTCCGTCCCGCTGCCGTCCCCCATGACCGACGCACAGAGCGGATCGATATCATTCTTGCGGCCCAGTACGCTAACGTTTCTACTACTTTAATCAGGTATCTCTCGCGATTCGCGCCACAAGCGCCGCGAAACTGGTGGCAAGCGCAAGCAGTACCGCAAGAAAAGGAAATTCGAGCTCGGCCGTCAGCC…	:	99.89	919	1	0	0	1814
House-keeping gene	Ps_124508	1587	P7074	P7074_22602:415-2002 (+)	ATGCTGGCCGCGCTGACGCACGAGAGCGCCGGCAAGTCCATGGACGCGCTGCTGCAGGGCTCGCGCGCGCCCGCCGTGTACTGCGGCTTCGACCCGACGGCGGACTCGTTGCACCTGGGCAACCTGCTGCAGGGCATCGCGCTGCGCCACTTCCAGCGCGCGGGCCTGCGCCCCATCCTGCTGGTGGGCGGCGCCACGGGCATGATCGGCGACCCGAGCGGCAAGTCGGAGGAGCGCGTGCTGCTGTCGGACGAGACGGTGGCGCACAACGCGCAGCAGATCGCCAAGGGCCTCTCGCCCGTGCTGGACTTCGACGACCCGAGGACGGGCGCCGTCATCATGAACAACGCCGAGTGGCACACCAACATGTCGGCGGTCACGTGGATGCGGGACATCGGC…	:	99.94	1588	0	1	0	3132
House-keeping gene	Ps_128710	1589	P7074	P7074_18270:452-2039 (+)	ATGATGGGCGAGGCGCTCGACTTCGCGGCGATGGAGCGCTACCGCTTCAAGGACGACGGGCTGGTGACGCGCACGTCCACGGACCAGGAGGAGTGCGAGTCCAGCTGCAGCCTCTTCTTCTTCCCACTGCCGGAGCTGCCGCTGGAGCAGCAGCTCCAGCTGCAGCAGCTGAGCTTCGTCAACACGGACCTCGAGGCACGGATATGTGTATTTGCAATTGTATTTTAGAGTTCTGTTTTAACACTTTTAGTTTTGGCTTTACTTGGTTTATTTTCTTCGTGCAGCCTCTGCTGATGCGCGAGAAGCACATTGCGTACTTGAAGCGCGGCCTCACTCGCCTGTCAGCGGGCTTCGTGGCGCTGGATGCAAGGTACTGTTCGATACCATGCACTTTCTGGC…	:	99.94	1589	0	1	0	3134
House-keeping gene	Ps_129331	1924	P7074	P7074_12286:854-2777 (+)	ATGGCCACACCCTCGAACCCCACGGAGAAGGTGCCGCCCCGGCCCTCAAGGTATGAGCTCGTCGCTGTCTGTAGCCATTGCAGCGTTGAACGAAGGAAGGCTAAGTGCTCTTTCATTTGCTTTGCTTACCCTTAGGCGACGGTGGGCCCGAACCCGACCACGAACCGCGGCGCCCCCAGCGTGCTCGGCATCCACCCCAAGGAGCCCAAGCTCATCTACTGCAGCGGCAAGCTCGTGGTGGTGCGCAACCTGGACGACCCGACGGACACGTTCGTGTACAAGGGCCACAATGAGCCCACGACCGTAGCCAAGTTCTCGCCCAACGGCTACTGGGTCGCGTCGGGCGACGTGTCGGGAAAGGTGCGCGTGTGGTCGTACGACAACCCGGAACACACGCTC…	:	99.84	1925	1	2	0	3776
House-keeping gene	Ps_130074	2094	P7074	P7074_28388:1010-3106 (-)	ATGGCGCAGCAGCCCAAGGTGAGCGAGACGCTGCTGGACGGACAGAAGCCCTTCGCCGAGTGCGAGTTCGGCCTGGACCGCCGCCTCACCAAGGCGGTGGCCAAGATGCGCTTCGTGCACGCCACGCTGGTGCAGGTGCACTGCATCCCGCTGGCGCTGCAGGGCAAGGACCTGCTGGTGCGCGCGCGCACGGGCTCCGGCAAGACGGCGGCCTTCGCGCTGCCGCTGCTGCACAAGATCCTGCAGCACAAGCAGGACGCGCCCGCCAGCGAGCCGGTCGTGCGCGCGCTGGTGCTGGTGCCCACCAAGGAGCTGGTGGAGCAGACGCGCCGCCACATGATGGAGCTCATGTACTACTGCCAGGACACCGTGAGTCTGCTGGCCCTGGGCGGCCAGAGC…	:	99.86	2097	0	1	0	4129
House-keeping gene	Ps_130117	1899	P7074	P7074_16786:615-2513 (+)	n.a.	:	100	1899	0	0	0	3764
House-keeping gene	Ps_130236	931	P7074	P7074_18136:2333-3263 (+)	ATGGAGAAGACGGAGACGGCGGGCGGAGGAGATGCAGTGGCAGCTCACAGGGCGAATGAGGCTACGACGGCTAGTACGATTAGCAGTCGAGACAGCGAGAATGGCACGTCGACGTCCGACTACCGCGTAAGGAGCTGCGCATCGTCCGGAAACGTGTTAGCCGAGCTATTGACACAATTTGGTGCTGTGGAATTTGCTGTCGTTTTCTTGTTAATGTTGCCAATAGATGAGCAGCCAGGCCATAAAGTCTGTGAATGAATTACTGGAAAAGGATGCAGAGGACGAGAGCTTGCAGAGGTACAAAGAGCAACTCCTGGGGGCTGCAGCTCATGGAGATCGAGGAGGTCTGGCATGAGTCTTTGAGGTTAGTTTGGGGGTGTTCGAGCTCGTTCTAACGTT…	:	99.89	931	1	0	0	1838
House-keeping gene	Ps_132132	1098	P7074	P7074_05809:698-1795 (-)	ATGGCCATGGCGAGCGCAGCGCAGTCGACGGCGGACGCGGAGATCCAGGCGCCGCCCGGCGACGGCGTCTCGTGCCTGCGCTTCGGCTCGCGCTCGCAGCTGCTGGTCTCCTCCTGGGACTCGACGCTGCGCGTGTACGACGGCGCGCGCCTGCGCACGCGCGTGGACCTGGAGGCGCCCGTGCTGAGCTGCTGCTACGGCCAGGGCGACGGCGAGGCGTTCGCGGGCGGCCTGGACTGCGCCGTCAAGCAGATCGACCTCAACACGCGCCAGGTGGCGGCGACGCTGGGCGCGCACGCGGCCGCCGTGAGACACGTGGGCTACTCGAAGGAGTTCGGGCTGGCCGTGAGCGGCGGCTGGGACGGCGCCCTCAAGGTGCTGGACGTGCGCAGCGGCGGC…	:	99.82	1098	2	0	0	2161
House-keeping gene	Ps_133183	1047	P7074	P7074_23786:802-1848 (-)	n.a.	:	100	1047	0	0	0	2076
House-keeping gene	Ps_133212	1532	P7074	P7074_26233:268-1798 (+)	ATGCAGGAGCTCAAGTGCGTGGCGCAGACCTACGCGTGGGGAAAGTCCGGGATCGAGAGCTCCGTCGCGCAGCTCAAGGTGCGTGCGTGTCATAACCCCAAGAGGTTGACACGCGCTTCAGTTTGCAATGGATTCGTGCTGATTATTCGTTGCATTTGCTGTTGCCATTGCCTGCAGGAGGCTGCGGACGAGTCGTTCAAGGCGGATGCGGGCACGCAGTACGCGGAGCTCTGGTAGGGGGCACCACTCGCTCAATGATCCATTTGACACGCATGCGCACCGTCTAACGGACTTTGCTGCAACCAACAGGATGGGAACGCACCCCAATGGCCCTTCGCGCGTAGTGCGTGAAGACGAAGAGGGCGAGTCGCCGCTGCTGAGCGACTGGATCCGGGCGTT…	:	99.93	1532	0	1	0	3021
House-keeping gene	Ps_133691	2502	P7074	P7074_20371:1514-4016 (-)	ATGACGTCGCACCACCACCGCTCCGGGCCGCTCAAGCAGAAGAACAAGAAGCACAAGACCGGCCGCCATGAGTCCAAGACGCTGCTGGCGCGCCGCTCCGGCGGCAAGGTCGAGGGCCGCCGCGCCAGCGTGCGCAGCACGGGCTCGAGCATCGGCAGCATGAGCCTGTCGGGCCAGAAGGCGGCGCGTCTGCAGCGCCAGAAGCAGCTGCGCGGCAACAAGCGCGAGGAGATGCTCCTGCAGCGCCGCTTCGGCCTCGGCAGCGCGCTCGGCCCGCCCAAGATCGTGGCGCTGGTGGCGCTGAGCGAGATGGCCAACCTGGCCGAGGTGCAGCAGAGCCTCCTGGAGGGCGCCTCGAGCGTGGAGGAGCCGGCCCAGGACGCCGTGGGCCTCAAGAAC…	:	99.92	2503	1	1	0	4938
House-keeping gene	Ps_134819	1201	P7074	P7074_28481:206-1405 (-)	ATGGCGGACGCTGCTGCCCCCACTCAGCAGCCCGAGCCCGAGCAGCCTGCAGGCGCGGAGGTCGCTACTGAGACCGAGGACGTTGCTGCTGATGCTACTGCTGCGGCTGAGGATGACGCCAAGCTGTCGAAGCGCGCCAAGCGCAAGCAGAAGCACCGCATGCAGTGGGAGGAGCGCAAGGCCAGCAAGAGCTCAAGCGCCAGGAGCAACAGCGACTCAAGAAGGCCAGTGGAGAGATCCCGCCGCCCAAGGAGCTGGACATGAGCGAGGAGGCCGTGCTGCGCCGCAAGGAGCGCGCGCTGGCCAAGCGGGAGGCGTTCCTCATGGCTGCGGAGGAGGGCGTCAAGGTGGTCATCGACTGCGAGTTCGAGGAGGAGATGACCGAGAAGGAGAAGAAGA…	:	99.92	1201	0	1	0	2365
House-keeping gene	Ps_135271	823	P7074	P7074_20770:3658-4480 (-)	n.a.	:	100	823	0	0	0	1631
House-keeping gene	Ps_135382	620	P7074	P7074_20634:152-771 (-)	n.a.	:	100	620	0	0	0	1229
House-keeping gene	Ps_135552	2247	P7074	P7074_34338:1811-4058 (-)	ATGGACTGGGATGCGGGTCGCGTGTCGGCCGTGGGCATGGAGAGCGCGCAGGCGTCGGACGCGCGCCAGAGCGCGAGCCCCGCGGCGCTGCAGCGGCGTCTGCTGGCCTTCCTGCGCGGCTTCCGCGTGGGCCCGCTCTTCTTCTACCGCGAGCAGCTCCTGGCCAACGCGCGGCGCAACCACTGGTTCGTGACGGTGAACCTCTCGCACGTGGCGGCCTTCGACCAGGAGCTGCAGGACCTGCTGCTCAAGAACCCCAAGGAGCAGCTCCCGCTGCTGGAGAGCGCGGCCAAGGAGATGCTGGCGCAGCTGCTGGTGGCCAGCCAGAGCGCCGAGGCCGGCGGCGTTGGCGCCGACGCGCTCGCGGCCGACAGCGCGCGCGCGGCCACCAGCAACCTG…	:	99.96	2248	0	1	0	4440
House-keeping gene	Ps_136569	2176	P7074	P7074_21042:1738-3913 (-)	n.a.	:	100	2176	0	0	0	4314
House-keeping gene	Ps_136763	2089	P7074	P7074_15343:1114-3202 (+)	n.a.	:	100	2089	0	0	0	4141
House-keeping gene	Ps_136766	972	P7074	P7074_20688:428-1399 (+)	n.a.	:	100	972	0	0	0	1927
House-keeping gene	Ps_136767	972	P7074	P7074_20688:1820-2791 (+)	ATGACGCAGACTCGCCGACACATTCTCGTCGTCGGCTCTGTAGGAGCTGACATCGTGGTGGAGGTCGACCGTATGCCAGCACGTGGTGAGACGGTATCTGCTAGCAAGTCGGACACGGGTAACGTTTATCCTGGCGGCAAGGGCGACAACCAAGCTGCTACGATCGCCAAGCTCATCGGAGCGGACCACCCCACGCTGACGGCCAAGATGGCTTGCCAGTTCGGCAACGACAGCCACGGCAAAATGATCAAGGAGACGCTGCAATCCGTCGGTGTGGACACTTCGCTGTGCACTGAAGCAAAGTGCTCGTCGGGCCTCGCCTTCGTGTTCGTGTACCCCGACGGTGACAACTCCATCGTCATCGTGAGTGGCGCCAACTCCGCGTGGTCCAACGAGCTC…	:	99.9	972	1	0	0	1919
House-keeping gene	Ps_136873	1235	P7074	P7074_06156:1282-2516 (+)	ATGATCTCCACCATCGCCAAGGGCCTCACCGCGCAGGGCACGCGCTCCATGAGCACGATCCGCTACGCGGAGTTCGGCCATCCGCTCAATGTCCTCAAGTGCGTTTTTGTTGCCGTTTAAGCCAGTGCTAAACAAGTTTAAGTGGTGCTAACCTTTAACACCACCTAAACTTTTTTTTATCAGGACGGAGGCGGATGACAAGGAGGCTGCTCCGGCCAAGGGCCAGGTGGCGCTTAAGTTCCTGGCCGCGCCGATCAACGTGGCGGACCTGTCGCAGATCCAGGGCGCCTACGCCATCAAGCCCACCTTCCCGGCCGTGGCTGGCAACGAGGGCGTGGCCGTCGTCACGGCCGTGGGCGCCGGCGTCACCAACGTGAAGGTGAACGACCGCGTCATCCC…	:	99.92	1235	1	0	0	2440
House-keeping gene	Ps_137989	1189	P7074	P7074_19817:2263-3451 (+)	n.a.	:	100	1189	0	0	0	2357
House-keeping gene	Ps_139616	897	P7074	P7074_12717:629-1525 (+)	n.a.	:	100	897	0	0	0	1778
House-keeping gene	Ps_139952	1944	P7074	P7074_17049:2654-4598 (+)	ATGCTGCGCAATGTGTGGCTGCGCCATGGCGGCTCTGCCCGGCGGCTGCTGTCGACGGCGGCACCGTCGGCGTCGGTGACCGAGGCTATGGAGCGCTTCCAGAGCGTGCCCAAGTTCCAGCAGTACCCGCACTTCTTCCCCGTGACCATGTCATTGCAGGAGTACCAGAGCAAGTTCGACGCTCTTGAACCCAAAGCTCGTTGCACGGACGAGAGCGTCGCATTGGCAGGTACGTCAATATTTACATCAAAATGCAATAAAGCAGTGTAAATTTTACGTGTTTGTGTGGGTGGCAGGACGTATTGTGGCGATCCGTCACGCCAGCAAGAACCTCGTGTTCCTGGATCTGCAGAGCGACGGCCACACGGTGCAAGTTTTGTCCGAAGTCAAGCACTTTGA…	:	99.69	1945	5	1	0	3800
House-keeping gene	Ps_140976	1048	P7074	P7074_20249:540-1587 (+)	ATGTCCAGGTGAGCTGTTCTTGCCGACGTTGATACCTGCGCCCACGCTGCCTGTACCACCGCGCGCGTACCACGTATACCTTGCTAAGGCACTGACGTATATTCTGTGTGGTTCTGTGGCCCCTGTGACCCGCAAGATACGACCGCGCCATCACCGTCTTCTCGCCCGACGGACACCTGTTCCAGGTCGAATACGCCATGGAGGCCGTCAAGAAGGCACGTGTATACTTTATCGAGCGCATATAGTATACGTAGTGATGGTGGCTTACTGATGCGTTACTATCTGGCTGCAGGGCGCTGTGGTCGTGGGCGTGCGCGGCAAGAACGCCGTGGTGCTGGCCGTGGAGCGCAAGGAGACGGCCAAGCTGCAGGACCCGCGCACGGTGCGCAAGATCTGCAA…	:	99.81	1048	2	0	0	2062
House-keeping gene	Ps_141251	1366	P7074	P7074_20521:2646-4011 (+)	ATGTCGTCGGTTCAGGTGGCGCCCACGCGCATGTAAGCCGCGGTCAACTGCCTCTGCTGGTTGTGTACGTATAGTGTGTATCGGGGTGCTGACGCTGGTCGGCTGGTTGGCTGGTTGCAGGGCGCTGACGATCTTCAAGGGCAAGCGTGTTGGCGCGAAGAAGGGTATCTTGAGCTCCTCGCCTTTCAGTCTCCTTTTGGTCGCCATAAACCCTAAGTCCATTGCAACTTTGCTGAATCGATGTAGGGTTTGAGCTGCTGAAGAAGAAGGCGGACGCGCTGAAGATGCGCTTCCAGGCCATGCTGCGCGAGATCCAGAAGGTCTCTCCTTGACTATCGGCTTGACTTGACGGAGTTACGCTAATTGGCGTTATGGTGCTGCGAGCAGACCAAGATGTCC…	:	99.78	1366	3	0	0	2684
House-keeping gene	Ps_142228	1534	P7074	P7074_06327:2160-3693 (-)	ATGGTTCTCGTACGTGCGCGCGCTCTGCCTTCTCGCCTCCTCAGCGTCAGCCTGTGACGCTGCCGCTGTCCGCGCCGCCTTCTCCTCCTGCGCAGAGCCCAGCCACTGACGCCTTTTGCCGTGTTGCTTCTTCTCTACCTCTTTACAGGCCGGTAACGCCACGATCGAGGAGCAGGACCCCGAGATCTTCAACCTCATTGAGGCCGAGAAGAACCGCCAGTGGAAGTGCCTGGAGCTCATCGCCTCGGAGAACTTCACGTCGCGCGCCGTCATGGACTGCCTAGGCTCGTGCCTGACCAACAAGTACGCCGAGGGCCTGCCGAACGCGCGCTACTACGGCGGCAACGAGATCATCGACAAGATCGAGATCCTGTGCCAGCAGCGCGCGCTGCAGGCCTA…	:	99.8	1534	3	0	0	3017
House-keeping gene	Ps_142360	1925	P7074	P7074_33712:5945-7868 (-)	ATGACGTCGCGCCTGCTCTCCGGCCGCGCGCGGCGGTCGCTCACAGCTCTCGCGCTGCTCTCCGGCGGCGCCTACGCGGCAGACGAAGCGAACGCGTAATGAATGCCATCCATCGCTCACTTCATGCTATTAACTCGCCTTCTCCTCGGCGCTCTGACGACCGACATCCTGTCGTGTACTTCCTGTGTATGTGTGTGTGTGTGTGTGTTTTCATTTCGCCAGTAAAATCTTCTCCCGGTCGATGCGCGTGTTCGTCACGGGGGGTCAAGTGGTCTGGGACTACCGACGCCACTTCAAAGGCACGGAGAGGGACGACCCGGACTACCGCCTCAAGCTGCAGGGTCTCAACCAGCGCATCGCCCAGCGGCTGCTGCACCTGTGCTTCCAGAACGGGGGCAT…	:	99.95	1925	0	1	0	3800
House-keeping gene	Ps_143439	939	P7074	P7074_08783:2392-3330 (-)	ATGCCGTCGCACTCCGCCGTGACCGAGACGCTCGCGGCTGCGCCCGTCGTGGACACGACGCCCAGCTTCGAGCGCCTGCGCGACGCGCTGCTGGACCTGTCGGAGCCCGTGGGCAAGCGCACGCGCGCCATCTTCTACCTGCGCTCGCGCGGCGGCCTCGAGGACCTGCAGGTGCTGCTCACGGCGCTGCTGAACCGCAAGGACTCGGAGCTCATGCGCCATGAGCTGGCCTACGTCATCGGCCAGTTCCAGCGCGAGGAGGCCTGCGACACGCTGCACCAGGTGCTGGAGGACGAGTCGGACGACGGCATGGTGCGCCACGAGGCGGCCGAGGCCCTGGGCGCCATCGGCGCCGCGCAGTCGCTGCCCGTGCTGGAGAAGTACAGCGCCGACGCGGCG…	:	99.79	940	0	2	0	1832
House-keeping gene	Ps_143540	977	P7074	P7074_18388:299-1275 (+)	ATGGTGCTGGCGAGTGTGCGTGCTGGTGGCGCGCTGGCGGGAGCGGCGGTGCGCAATGGCGCGGCCGCCTTCAGTACGGCGGGGCGTGTGACGTTTGAACAGCTCACGGCTGGAGCCGACGCCGAGCAGCTGGAGTTCATGAAGGAGCAGATCGTGCAAGTGGACGAGCTGGACAACGTCGTGGGCCCTATCAGCAAGAAGGATGGTACGTGTCGACGTCGGCCTTGTACCTAAAGATGCACCTAGCTAACTGAGTGGGGGTACTTGTTCCGGTGGATTGACAAACAGCGCACATCCACGACGGCGTTCTGCACCGCGCCTTCAGCGTGTTCGTCTTCAACTCGAAGAACGAGCTGCTTATTCAGAAGCGCGCGAGCGAAAAGATCACCTTCCCCAGCT…	:	99.9	977	1	0	0	1929
House-keeping gene	Ps_143617	1548	P7074	P7074_12326:1766-3314 (+)	ATGCCGCAAGAGGACTTCTCCGCGGAGCTGCTGCAGCTCTACTATGGTGCGTGCGTGCGCGCACGCAGTCTACATGACCATGCTCTCCACTTTCTCCCGCGTCGAATGAGCCCTCACACGCGCCCAACCGCGCTCCGTAACCCCTGCAGATCGACTGTTCCCGTACCAGCAGATAACCCAATGGCTCAGCTACGACGGAGGTGCGTCTACCTCTCACTATCACTGCATAATATGCAGCTACAGAGAGCTAACTTTATGTCTCTGGTGCCGGTTCTGCAGGGGAGGAGTTCCTGTTCCGCCGCGAGCTGTCGTACACGCTCGAGAACGACACGTACATCCGCTACAAGGCCTTCCACAATGCCGAGGAGCTCAAGGCGAGCATGAGCAAGACGCTGCCTT…	:	99.94	1549	0	1	0	3055
House-keeping gene	Ps_143975	1049	P7074	P7074_20247:832-1880 (-)	ATGTTCGCCCGCACGCCCGTCAAGACGATGGCCGCCCAGGCCTCGCGCAGCATGTCTGCGTCCGCCAAGGTGTGGATCAACAAGGACACCAAGGTCATCTGCCAGGGCTTCACCGGCAAGCAGGTACGGCAAAAGATCCCATTCCGAGCAAGATCCCGTATCCGACACTGATTCCGGCGGTGTTTAATTTGCCTTTTTGACTATGCAACGCACGCGCACAGGGAACGTTCCACTCGCAGCAGGCCATCGAGTACGGCACCAACATGGTGGGCGGCGTGACCCCCAAGAAGGGCGGCTCCACGCACCTGGGCCTGCCCGTGTTCAACACGGTGGCCGAGGCCAAGCAGGAGACGGGCGCCGACGCCTCCGTCATCTACGTGCCGCCGCCGTTCTGCGCCG…	:	99.9	1049	1	0	0	2072
House-keeping gene	Ps_144101	1020	P7074	P7074_20057:93-1113 (+)	ATGATCCGCCTTAAAGCCAAGCAGGCGGAGAAGAAGGCCGAGGAGAAGGAGGCGGCGGCCGCTGCGGCCGAGACGGGCGAGGCTCCCAAGCCCAAGACGAAGATCCTGGGCGTGGGCCGTGGCAAGCGCGCCGGCGCCAGCAAGAAGAAGCGCACGCCCGGCGAGATCCGCATCCAGAAAGGTGGGTGCATACAAAGATCAATACAAAATAGAGGAGATGGGGGCTGACCCATGTTGCTGTATTGGAATAAAGATATCGCGGAGCTGGACGGCGGCAAGGCGGCGTCCATCGACTTCCCGGAGCCGAACGACCTCACGGTGTTCAACGTCAAAGTCAGTGGGCACTGCTCTGAGCTCTATGAGGAGGAGGAGAAGGATGGAGACTGATGTGCGGTTTGT…	:	99.9	1021	0	1	0	2008
House-keeping gene	Ps_144810	2560	P7074	P7074_00556:1298-3849 (-)	ATGTCGGTCATCGGCGTGGACTTTGGCAACGTGGACTGCGTCATCGGCCAGGCCAAGCGCGGCGGCATCGACATTATCCTCAATGAGAACTCCAACAGAAAGAACCCGTACGTCACTCACTCACTCACTCACTCACTCACTCGCTCGCGCCTGTTTGGCCCTGAGCATTGTCAACGCCTTCTGATGGCCCGGCCACCTAACTCCTTCTGCCGTTCCTCGGGTATTACAGCAACATGGTGTGCGTGCAGGGCAAGCAGCGCTTCATCGGCGAGGCGGCCATCAGCATGGCGCGCATGCACTACAAGAACACGGCCACAGACATCAAGCGTCTGATCGGCCGCAAGTTCAAGCACCCGGAGGTGCAGCAGGAGATCGCGCAGCTCGCGTACAAGTGCGTGG…	:	99.38	2561	6	3	0	4930
House-keeping gene	Ps_155812	1203	P7074	P7074_23020:431-1633 (+)	n.a.	:	100	1203	0	0	0	2385
House-keeping gene	Ps_156374	1467	P7074	P7074_19183:1076-2542 (-)	n.a.	:	100	1467	0	0	0	2908
House-keeping gene	Ps_156787	1041	P7074	P7074_18498:1066-2106 (+)	ATGAGCACGGACGACGAGAGCAAGTCGCAGCCGCCGCCGGCGTTCGACCTGGCGCTGCATGTGCGGTACCTGGTGGGGCTCAAGAACAAGAAGGAGGACTTCGAGTCCTGCATGACGGAGCACATGCGCGTGAGCGGCCTCTACTGGGGTGTGGGGGCCATGGCGTTGCTCGGTCGTGAGGAGGCCATGGACCCCGCCGAGATCGTGGAGTGGGTGCTGCAGTGCGAGCACCCAGATGGAGGCTTCTCGGGCAACATTGGGCAGGACCGTCACCTGCTCTACACGCTGCACGCGTTGCTGGTGCTGGCCATGCTGGGCGCGCTGGACCACATCAAGCGCGAGGAATGCGCGCAGTACGTGGCGTCGCTGCAGCAGCCCGACGGCTCATTCGCCGGCGAC…	:	99.81	1041	2	0	0	2048
House-keeping gene	Ps_157608	626	P7074	P7074_00836:102-727 (+)	n.a.	:	100	626	0	0	0	1241
House-keeping gene	Ps_158055	3750	P7074	P7074_10479:118-3865 (-)	ATGAGCGCCGCCTCTGCTGCTCCGCCGACGACGTCCGTGGCCGCGCGGCACGATGTGGATCTGCGCAAGGTGGTGCAGGACAAGGTGCTGCTCCAGATGGTGAAGCACGTGACGCAGCTTACGCGCGGCTGGGTCATCATGGTCGTGGACGACGAGGCCACGCGCTCGCTCACGCAGGTGGCGCGCATGAGCGAGCTCACGGACTGTGGCGTGTCACTGCTGGAGCGGATGGAGTTCGAGCGTCAGCCCTTCCCAGAGATGAATGCCGTCTACTTCATCGCCCCCACGGCCGCCAACGTGCGGCGCCTGGCGAGAGACTTCGCGGACCCCGCCAAGCCCAAGTACAACGACGTGTACCTGTACTTCCTGCACCACGCGGGCGAAGACGCTCTAACTGAG…	:	99.92	3750	1	2	0	7394
House-keeping gene	Ps_158236	627	P7074	P7074_25375:209-835 (+)	n.a.	:	100	627	0	0	0	1243
House-keeping gene	Ps_158871	696	P7074	P7074_21383:862-1557 (+)	n.a.	:	100	696	0	0	0	1380
House-keeping gene	Ps_158912	1212	P7074	P7074_16037:3771-4982 (-)	n.a.	:	100	1212	0	0	0	2403
House-keeping gene	Ps_108136	865	P7076	P7076_09189:8168-9032 (+)	ATGGCAGTAGCGAAGAACTTGCTGGCGGTGCGTGCCAAGGTGGCCGAGGCTGTGGCCAAGAGCGCGCGGCAGCAGCAGTGCACGCTGGTGGCGGTGAGCAAGACCAAGCCCGTGGAAGACCTGCAGGAGGCCTACGAGGCCGACCAGCGCCACTTCGGCGAGAACTACGTACGCATTTCCACGTTTTGGAGGTATCATTTCTTATTTGTGGTACTTATACATTTATTTGTGGTATAATGCATGTAGATCCAAGAGCTGGTGCAGAAGGCGCCGCTGCTGCCAAAGGACGTCAAGTGGCACTACATCGGCCACGTGCAGTCCAACAAGGCCAAGCCGCTCGTGCGGGACGTGCCCAACCTCTTCGTGGTGGAGACCGTGGACTCCATCAAGATCGCTAAT…	:	99.77	865	2	0	0	1699
House-keeping gene	Ps_108144	1164	P7076	P7076_03890:8144-9307 (-)	n.a.	:	100	1164	0	0	0	2307
House-keeping gene	Ps_108149	1743	P7076	P7076_04520:4806-6548 (-)	ATGGCAACGCAGGACGTGGAGATGGCCGAGCCCGAGCAGGTGCACCCGCTGCAGACGCAGTTCGAGGACGCGGAGGACGTCGCGGCCGCGCTCACGGCGAACGCGGCGCCCGACGCGGCCATCCAGGCCTTCCAGCGCATCATCTCCTACGGTACAGCGGGCCGCGAAGAGTAAACGGCACTGCGCAGCTATTTGTTAACTTGCTATTGCTGCTGTGGCTGGCAGCCGGGGAGGACGCGGCGCTGGAGCAGGTGCAGCGCGTGAAGGAGCACTCGATCTACAAGCTGGCGCAGCTGTACATCCAGTTCGGCCGCGAGAAGGAGCTGGCCACGCTGCTGCAGTCGCTGCGGCCGTTCTTCGCCACGCTGGCCCGCGCCAAGACCGGCAAGATCGGTGCGG…	:	99.94	1743	1	0	0	3447
House-keeping gene	Ps_108150	1739	P7076	P7076_10892:3036-4774 (-)	n.a.	:	100	1739	0	0	0	3447
House-keeping gene	Ps_108165	814	P7076	P7076_07600:36070-36883 (-)	n.a.	:	100	814	0	0	0	1614
House-keeping gene	Ps_108171	873	P7076	P7076_13174:9460-10332 (-)	n.a.	:	100	873	0	0	0	1731
House-keeping gene	Ps_108173	1845	P7076	P7076_13174:13377-15221 (+)	n.a.	:	100	1845	0	0	0	3657
House-keeping gene	Ps_108178	1335	P7076	P7076_01762:43996-45330 (-)	n.a.	:	100	1335	0	0	0	2646
House-keeping gene	Ps_108179	1536	P7076	P7076_01762:31401-32936 (+)	n.a.	:	100	1536	0	0	0	3045
House-keeping gene	Ps_108180	2158	P7076	P7076_01762:24652-26809 (-)	n.a.	:	100	2158	0	0	0	4278
House-keeping gene	Ps_108197	711	P7076	P7076_08218:2759-3469 (+)	n.a.	:	100	711	0	0	0	1409
House-keeping gene	Ps_108244	1390	P7076	P7076_02478:8107-9496 (+)	ATGTCCGCCCCCAACGAAGCCGACGACCAGGTGGAGCTCTTCAAGGTGAAGAAGCTTATCAAGTCTCTCCAGGCCGCTCGCGGGTGCGTCTCTCTAAGCGTCTCTAACCGTCTCTAAACAAAACTTCTCTAACCACCTCTAACCATCTCTAACCCGTAGCAACGGCACGAGCATGATCTCGCTGATCATCCCTCCGAAGCAGCAGATCCCGCTCATCTCCAAGATGCTGGCGGACGAAATGGGTACGGCCTCCAACATCAAGTCGCGCGTGAACCGCCTGTCGGTGCTGGGCGCCATCACGTCCACGCAGCAGCGCCTCAAGCTCTACAGCAAGTGCCCTCCCAATGGGCTCATCATCTACTGCGGCACCATCATCACGGACGAGGGCAAGGAGAAGCG…	:	99.93	1390	1	0	0	2748
House-keeping gene	Ps_108247	1479	P7076	P7076_05113:2618-4096 (-)	ATGGAGCTCTCGTGGTGGGAGGTTCCGCTCTTCCGCGAGCCTGGATGGAGGCCCAGCGCCAGCCCCGTGCCCTACTTCCAGGGCGCGCTGGTGTTCATGACGCTCGTGTTCCTGTTCGAGACGTACCTGGACCTCCGCCAGCACCGCAAGCTGCACGACAAGCAGTTCCCCCAGCCCCTGGCGGAGGCGATCGAAGGACTCGGCAGCTACAGCGTCAAGAAGAAGGAGAAGAACGAGGAGGAGAAAGAAGATGAGAAGGAGAAGGATGGAGAAGACGAGACGCAGCAGAAGGAGGAGGAGGAGGAGGAGACGACGCTGCTGGAGGCGACGCGCACCAAGTTCGACAAGAGCCGCGCCTATGGCCTGGACAAGAGCACGTTCGGCTTCGTGAGCGGCGGC…	:	99.93	1479	1	0	0	2924
House-keeping gene	Ps_108258	1792	P7076	P7076_08214:8760-10551 (-)	n.a.	:	100	1792	0	0	0	3552
House-keeping gene	Ps_108269	1469	P7076	P7076_07528:11552-13020 (-)	n.a.	:	100	1469	0	0	0	2912
House-keeping gene	Ps_108272	1245	P7076	P7076_07154:3450-4694 (-)	n.a.	:	100	1245	0	0	0	2468
House-keeping gene	Ps_108280	2991	P7076	P7076_01838:21236-24226 (-)	ATGGCGGGCGTGACGAACGAGCGCTACTGCACGGTGCTGCTGCAGCAGGTGACGGGGGAGAAGGCGCTGCCCCCGTCGCAGGACGAGATCCTCAAGGGCCTCGAGTCGCCCAAGGTGGAGCTCAAGATCCGCGCCGTCAAGAGCGCCATCCTCGCGCTGCTGCAGGGCGAGAAGCTGCCCAAGGTGCTGATGCACATCATCCGCTTCTGCTCCACGCAGAGCGACCACACGCTCAAGAAGCTGCTCATGGTCTACTGGGAGATCGCGCCCAAGTACGAGCAGCAGCCCACGAGCGAGGCCGGCGCGCCCAAGGCTCCGCCCAAGCTGCTGCCCGAGATGATCCTGGTCTGCAACGCGCTGCTGAACGACCTGAACCACCCGAACGAGTACATCCGCGGC…	:	99.97	2991	1	0	0	5921
House-keeping gene	Ps_108292	1107	P7076	P7076_08447:751-1857 (+)	n.a.	:	100	1107	0	0	0	2194
House-keeping gene	Ps_108304	4044	P7076	P7076_04402:27195-31238 (+)	ATGAACATGTGCGCGTCCTGCATCGCGACCGAGGTGGACGTGGCCGAGGGCATCGACACCGAGTGCGAGCTGGTGCAGTGCCGCGGCTGCCTGCGCTTCCAGTCGCGCGGCAAGGGCCAGCAGTACAGCAGCGCGGGCGGCGCGTGGCTCGGCTGCGACTGGGAGTCCAAGGAGCTCATGGCGCTGTGCCTCAAGAGCATCCCGGGGCTCAGCAAGGCCAAGCTCATCGACGCCGGCTTCATTTGGACCGAGCCGCACTCGAAGCGCGTCAAGCTGCGGCTCACGCTGCAGCGAGAGGTGGCCAACCACGCCGTGGTGCAGAACACGTGCGTCATCACCTTCGTCATCCACAGCATCAAGTGCCCGGACTGCACCAAGCAGTACCACAACAACACCTGG…	:	99.98	4044	1	0	0	8009
House-keeping gene	Ps_108320	1347	P7076	P7076_02240:8218-9564 (-)	ATGTCGTTCATGAACATTGCAGGAACCCAGCCGGTCGATGACCCCGAGTACCGCTACAAGATGCCGCGTCTTCAAGCCAAAATTGAGGGCCGCGGTAACGGCATCAAGACTCTGGTTGTCAACTGCGCTGACATTGCCACGTCGCTGCACCGCTCGACCGCCGAGGTGTGCAAGTTCTTCGGCTGCGAGCTCGGTGCTCAGTCCAAGTACGATGAGAAGACGGACCGTGCCATTGTGAACGGAGCCTTCGAGGCTGGCATGTTGCAGCAGCACCTGTCCAAGTACATCGAGGGCTTCGTGCTGTGCCCGGGCTGCCGTCTTCCCGAGACCAAGTACAAGTTCAAGGGCCAGCTGATCTTCCACAAGTGCTACGCCTGTGGTGCTGTGGAGCCCGTGGAC…	:	99.85	1347	2	0	0	2654
House-keeping gene	Ps_108327	783	P7076	P7076_15196:15453-16235 (-)	n.a.	:	100	783	0	0	0	1552
House-keeping gene	Ps_108338	1370	P7076	P7076_06649:31407-32776 (-)	n.a.	:	100	1370	0	0	0	2716
House-keeping gene	Ps_108340	986	P7076	P7076_01449:18355-19340 (+)	n.a.	:	100	986	0	0	0	1955
House-keeping gene	Ps_108345	933	P7076	P7076_01017:33452-34384 (+)	n.a.	:	100	933	0	0	0	1850
House-keeping gene	Ps_108346	3735	P7076	P7076_01017:45205-48939 (-)	ATGCTGACCAAGTTCGAGTCCAAGAGCAACCGCGTGAAGGGGCTGGCGTTCCACGTGAGCCGGCCCTGGATCCTCACGTCTCTGCACAACGGCGTGATCCAGCTATGGGACTACCGCATGGGCACGCTGCTGGACCGCTTCGACGAGCACGACGGACCCGTGCGCGGCGTGGACTTCCACCGCACGCAGCCGCTGTTCGTGTCGGGCGGTGACGACTACAAGCTCAAGGTGTGGGACTACAAGCTGCGCCGCTGCCTGTTCACGCTGCTGGGCCACCTGGACTACATCCGCACGGTGCAGTTCCACCACGAGTACCCGTGGATCCTCAGCTGCAGTGACGACCAGACCATCCGCATCTGGAACTGGCAGTCGCGCTCCTGCGTGTCAATTCTCACGGGC…	:	99.95	3735	2	0	0	7388
House-keeping gene	Ps_108381	1152	P7076	P7076_13168:5741-6892 (+)	n.a.	:	100	1152	0	0	0	2284
House-keeping gene	Ps_108382	1415	P7076	P7076_18545:8108-9522 (-)	n.a.	:	100	1415	0	0	0	2805
House-keeping gene	Ps_108386	1621	P7076	P7076_00184:6788-8407 (+)	ATGGCCGACGCGACGCCCGCCCCGCCCCCAAGAAGCTCACCAAGAAGGAGCTGCGCATCCTCGAGCGCCAGAAAGCGGCTGCGGCCGCCGCCGGCCCCACGCTCACCGACACGTACGGCGAGCTGCCGCTGATCCAGTCGCAGGAGCGCCCCAACAAGGCCTACAAGTCGTACGTAGCTGTGCACGCGTACAGTACCATAGTCTAGAGCGAGAGCGAGGTCTGACGCCCTGTGTTTTACTTACAGCGTGAAGGACCTGAACCCGGAGCTGCAGGGCGAGAGCTTTTGGGTGCGAGGCCACCTGCAAGCCGTGCGCGCCAAGTCCAAGATCGCCTTCATCACGCTGCGTGAGCAGACGGCCACGATCCAGGCCATCCTGCACGAGAGCGACAAGGTCTCG…	:	99.94	1621	0	1	0	3198
House-keeping gene	Ps_108388	1016	P7076	P7076_06819:1823-2838 (+)	n.a.	:	100	1016	0	0	0	2014
House-keeping gene	Ps_108398	1500	P7076	P7076_13804:18710-20209 (-)	n.a.	:	100	1500	0	0	0	2974
House-keeping gene	Ps_108417	2373	P7076	P7076_15448:73514-75885 (-)	ATGACCGGCGGCGAGACGTTCGCGTTCCAGGCCGAGGTCTCGCGCCTCATGGACATCCTCATCAACTCGCTGTACCGCACCAAGGAGATCTTCCTGCGCGAGCTCATTTCCAACGCCTCGGACGCGCTGGACAAGATCCGCTTCCTGGCTCTGTCCAACAGCGAGCTGCTGGGCAAGCTGCGCGACCTGGAGATCCGCATCAGCTTCGACAAGGACGCGCACACGCTGACCATCCGCGACACGGGCGTGGGCATGACCAAGGACGACCTGGTCAACAACCTCGGCACGGTGGCCAAGTCCGGCACCGCTAACTTCGTTGAGGCCATGCAGGCTGGCACCGACGACAGCAACCTCATTGGTCAGTTCGGTGTGGGCTTCTACTCCGTCTACCTCGTGGCC…	:	99.96	2373	0	1	0	4688
House-keeping gene	Ps_108418	2142	P7076	P7076_15448:22991-25132 (-)	n.a.	:	100	2142	0	0	0	4246
House-keeping gene	Ps_108433	1962	P7076	P7076_05584:185-2146 (+)	ATGGGCATCGTCGATCGCATCAAGGAGATCGGTGCGTCTCGAGTGCTGATTTGTGCCCGACTGTGGCGCTTGTGCTGGTTCTGCAAGCCCCCGAGGAGGGATCGAAGTCGATGGCTTTGGATGGAGGTCTTACGTCCGATTCTTGTGTGTGTGTCTGTGGCTGTGTGCTGCTGCTACCAGAGGATGAGATGAAGCGGACGCAGATCAACAAGGCCACGGAGGGCCATCTTGGCCGTCTCAAGGCCAAGCTCGCCAAGCTGCGCACGGAGGTGCGCGCCCTACTTGTGCAGCGGACGGGTATTGGTGACTCTGGCTGACTTGTAGCGCTCTTTGTTGTCATGTAGCTTCTCGAGGAAGGAAAGTCGAGTGGCGGTGGCGGCGAAGGTAAGGATTTAGTGC…	:	99.8	1962	4	0	0	3858
House-keeping gene	Ps_108442	1497	P7076	P7076_08638:7951-9447 (-)	n.a.	:	100	1497	0	0	0	2968
House-keeping gene	Ps_108450	1356	P7076	P7076_00214:17989-19344 (-)	n.a.	:	100	1356	0	0	0	2688
House-keeping gene	Ps_108451	2121	P7076	P7076_00214:23564-25684 (-)	ATGGCTTCAAGTCTCAGTAATCGTGCTTCAGGATCAGTATCCCCCATGCGTATCATTTGCGTTCAACACTTGACCGCCACGAGGTCCGCGAGTCCCGTGGGGGCGGGCTCCCTCACAACGGATTCCTCCACGTACATTGCTTTCCAATCGCTTCCTTACCATGATGCTCGCTGTGCGACGTGAAGCTGCATTGGTCCGCAGCCTTTCGACGCTCTCGTTCGCGCCGCCGCCGCCGGTGCCTCCTCGTCGCGTGGTGGTCACCGGACTGGGCGCTGTGACCCCGTTCGGCGTAGGCGTTGAGCGCGCGTGGAAGAAGGTCTTGGGCTCGCAATGCGCCATTCAGGTACGATGGCGATGGATCTTTGTCGTGGTTGCATTGGCATTGACAAAATCGTTGTG…	:	99.95	2121	1	0	0	4197
House-keeping gene	Ps_108453	2008	P7076	P7076_07266:14070-16077 (-)	n.a.	:	100	2008	0	0	0	3981
House-keeping gene	Ps_108454	1128	P7076	P7076_05920:28964-30091 (-)	ATGGCGGCCAAGATCGAGGAGCTGGCGCGCCTGCCGCAGACGGGCGTGTCGCTGCAGTACCTGCTCGAGTTCGGCACGGCCATCTCGCCGCAGAAGCTCATCCAGTCGGCGCGCTTCCTGCACGGCGAGCTGCCGGTGCGGTACGCGCACCGCATCAAGAACCTGGAGAACCTGCCGCACGGGCTCAGCGACATGCCGTCGGTGCAGCAGGTGCGCGCGTGGTACGTGGACTCGGCCAAGGAGCTGCTCAGCTTCCCCAAGGTCGAGAGCTTCCAGGACGAGCTGGCCTTCCGGTCGCTCATCGAGAGCATCAAGATGCGGCACAGCGGCACGCTCTACACCATGGCCAAGGGCGTGCACGAGCTCAAGATGGAGCTGTTTAAAACCTTCTCGCAGAAG…	:	99.91	1128	1	0	0	2228
House-keeping gene	Ps_108459	846	P7076	P7076_06348:32630-33475 (+)	n.a.	:	100	846	0	0	0	1677
House-keeping gene	Ps_108461	1680	P7076	P7076_06348:56698-58377 (-)	n.a.	:	100	1680	0	0	0	3330
House-keeping gene	Ps_108488	696	P7076	P7076_02393:1606-2301 (-)	n.a.	:	100	696	0	0	0	1380
House-keeping gene	Ps_108495	1383	P7076	P7076_04618:19707-21091 (-)	ATGGGCGACTCCATCTCTGAGGGCACGGTCGTCGAGTGGCTCAAGCAGCCGGGAGACGCCGTGGCCGAGGACGAGGTCGTGGTCGTGCTCGAGACGGACAAGGTCAGCGTGGACGTGCGCGCGCCCTTCGCCGGCGCCATGGGCCAGCAGCTGGCCGCCATCGACGACAACGTGCTGGTGGGCGCGCCGCTCTTCCAGATCGTCAAGGGCGCGGCGGGCGCTGAGGTCGCCCCGGCCGCCTCGACGGAGGCGCCGGCCGCCCCTGCTGCTGCTCCCTCTGGGAGAGGGAGACCACCGTGCCTGTGCCTTCCATGGGCGACTCCATCTCGGAGGGAACCGTTGTCGAGTGGATCAAGAAGGCCGGAGACTTCGCGGCCGAGGACGAGGTCGTCGTCGTGC…	:	99.86	1385	0	2	0	2714
House-keeping gene	Ps_108497	2387	P7076	P7076_04618:8417-10803 (-)	n.a.	:	100	2387	0	0	0	4732
House-keeping gene	Ps_108501	1104	P7076	P7076_03191:3604-4707 (-)	n.a.	:	100	1104	0	0	0	2189
House-keeping gene	Ps_108503	1959	P7076	P7076_00870:8456-10414 (+)	n.a.	:	100	1959	0	0	0	3883
House-keeping gene	Ps_108506	981	P7076	P7076_13569:3837-4817 (-)	n.a.	:	100	981	0	0	0	1945
House-keeping gene	Ps_108529	1038	P7076	P7076_06658:5595-6632 (-)	n.a.	:	100	1038	0	0	0	2058
House-keeping gene	Ps_108534	1581	P7076	P7076_04063:1668-3248 (+)	n.a.	:	100	1581	0	0	0	3134
House-keeping gene	Ps_108552	737	P7076	P7076_07216:5239-5975 (-)	n.a.	:	100	737	0	0	0	1461
House-keeping gene	Ps_108585	1470	P7076	P7076_07625:22336-23805 (-)	n.a.	:	100	1470	0	0	0	2914
House-keeping gene	Ps_108588	2292	P7076	P7076_08181:5528-7819 (+)	n.a.	:	100	2292	0	0	0	4544
House-keeping gene	Ps_108589	2862	P7076	P7076_06769:11764-14625 (-)	n.a.	:	100	2862	0	0	0	5673
House-keeping gene	Ps_108595	1541	P7076	P7076_06089:9408-10948 (+)	n.a.	:	100	1541	0	0	0	3055
House-keeping gene	Ps_108600	1615	P7076	P7076_00112:5757-7371 (-)	n.a.	:	100	1615	0	0	0	3201
House-keeping gene	Ps_108612	3531	P7076	P7076_01063:25760-29290 (+)	n.a.	:	100	3531	0	0	0	7000
House-keeping gene	Ps_108640	2364	P7076	P7076_00416:2330-4693 (-)	ATGGAGAGCGAGGAGGCCCCGGGCGGCGTGCAGCAGTCGGTGGACAGCGTGGGCGCCTCCAGCAACTTGTCGCGCCGCATCCAGAACCGCCTGCAGAAGCTGAACGAGGTGGCGCAGTCCGCGGGCGGGGACGGAGACGCCTCTGGCTACTACGACTTCTCCACGCTCGACATGAAGCCCGACCACGAGGCGCGGCCCGTGTGGGTCTGCCCCAACGGCCGCATCTTCCTCGAGGCCTTCTCGCCCATCTACAAGCAGGCCTACGACTTCCTCGTGGCCATCTCGGAGCCCGTGTCCCGCCCCGAGTTCCTGCACGAGTACAAGCTCACCCCGTACTCGCTCTACGCCGCCGTGTCCGTGGCCATCGAGACCGAGAGCATCCTCAAGGTGCTGGAGCGC…	:	99.92	2364	2	0	0	4670
House-keeping gene	Ps_108643	1099	P7076	P7076_08298:6393-7490 (-)	ATGGACCGACTGCAGCGTCTCTTTGGCAACCTGCCGGGCCTTCCGGGCCAGGGCGGCCCCGGCGCCGACGGCCCGCTGGTCGACACGGCCGAGAAGGTGCACATCTCGTCGCTGGCGCTGCTCAAGATGCTCAAGCACGGTGAGGACAAAAAGATCTTATTGTTATTTTTCGTCGCCAATGTCATTTTTTGTTTATTTACAGGCCGCGCCGGCGTGCCGATGGAGGTCATGGGCCTGATGCTGGGCGAGTTCGTGGACGACTACACGGTCAACTGCATCGACGTGTTCGCCATGCCGCAGAGCGGAACGGGCGTGAGCGTCGAGGCCGTGGACCCCGTTTTCCAGATGAAGATGCTGGAGATGCTCAAGCAGACCGGCCGAGCCGAGATGGTCGTGGGC…	:	99.91	1099	0	1	0	2163
House-keeping gene	Ps_108664	853	P7076	P7076_08243:4763-5615 (+)	n.a.	:	100	853	0	0	0	1691
House-keeping gene	Ps_108676	1152	P7076	P7076_01768:13257-14408 (+)	ATGCTCGCTCGACAGGTACGCTGCTCCATCCCCATAGACGCCCGTACACGCCGGCGTCTCCGCTATCTTTTGAGCCGTCGCGCCGCAAGATACGCGCTCTGCAGCGCACACACCGGCCCATTTCCCCTCGTTATGGATCTAATCTAACGGATCATTCATTGCGCTCGCATGTAGATCATCCGCCGCGTCGCCACGCAGACCCCGCGCAGCGCGGCCATGTCCACGCTGGTGGTGGCCGAGCACAACCAGGCCCAGATCTCGGGCGCCACGCTGGCCACCGTGACGGCCGCCTCGCAGATCGGCGGAGACATCACGCTGCTGGTGCTGGGCAGCCAGGCCGGCCCCGCCGCCGAGGCCGCCACCAAGGTGGCCGGCGTCAAGAACGTGCTGCACGCCGCC…	:	99.91	1152	1	0	0	2276
House-keeping gene	Ps_108688	1452	P7076	P7076_02707:7398-8849 (+)	ATGGTGCTCTCCTCCGTCGCGCGTCTGTCGACGCGCTCGCTGCGCTGCTCGCGCGCCCTGGCGGCGCGTTCGCTGGCCACCGCAGCGGCCCCGTTCGACCCGCAGGTGCCGCACTACGACGTGGTGGTCGTGGGCGGCGGCCTCGTGGGCTCCGCGCTGGCCTGCCAGCTCAAGAGCAACCCGGTGTTCAAGGGCAAGAGCGTGGCGGTCATTGAGCCGTCGGAGGCCCCCGTCGCGCCGTCCGTGGAGGAGGATTCGGTGGACCTGCGCGTGTTCACCATCACGCCCGCCAGCCAGAAGCTGCTGGAGAGCTGCGGCGCCTGGGACCTCGTGTCCGACGGCCACCGCTCCGTGTTCAAGGACATGCAGGCGTGGGACGCCATGGGCGACGGCTTCATC…	:	99.79	1452	3	0	0	2855
House-keeping gene	Ps_108701	1389	P7076	P7076_08380:7378-8766 (+)	n.a.	:	100	1389	0	0	0	2753
House-keeping gene	Ps_108705	1493	P7076	P7076_00518:1196-2688 (+)	n.a.	:	100	1493	0	0	0	2960
House-keeping gene	Ps_108713	1977	P7076	P7076_14823:11042-13018 (+)	n.a.	:	100	1977	0	0	0	3919
House-keeping gene	Ps_108726	1029	P7076	P7076_04779:15440-16468 (+)	ATGAGCAGCACCGGCGCCGGCTACGACTACTCGGCGGGCACGTTCTCGCCCGAGGGCCGCATCTTCCAGGTGGAATACGCCAAGAAGGCCGTCGAGAACAGCGGGTACGATAAATAACCCATGTATCCGTGCAGCAATGGAGATACATGCTAGGTTTTAGTGACGGGTGCAATTATCATGTATTTCTGTAGCACGAGCATCGGTATCAAGTGCACGGACGGCATCATCATGGGCGTGGAGAAGACGCTGCTATCCAAGATGCTGGTGCCCGGCACGCACCGCCGCATCTACGCCATCGATCGCCACGTGGGTCTGTCCATGGCGGGACTCGTGGCCGACGGCCGCCAGCTCGTGAACCGCGCGCGCGAGGAGGCGCTCAACTACAGGAAGAACTACGGC…	:	99.71	1029	3	0	0	2016
House-keeping gene	Ps_108738	1380	P7076	P7076_04774:2920-4299 (+)	n.a.	:	100	1380	0	0	0	2736
House-keeping gene	Ps_108757	1862	P7076	P7076_02668:3811-5672 (+)	n.a.	:	100	1862	0	0	0	3691
House-keeping gene	Ps_108759	1353	P7076	P7076_07823:33052-34404 (-)	n.a.	:	100	1353	0	0	0	2682
House-keeping gene	Ps_108764	957	P7076	P7076_06880:10277-11232 (+)	ATGAACCCCGAATAGTGCGTGCCGCCGAGACTGATTTATAGCGGCCACGGACCAGCACCGTACTGACCCCCCTTGTCTCTTGTGCGCAGTGACTACCTGTTCAAGCTGCTGCTGATTGGTGACTCTGGCGTCGGCAAGTCGTGTCTGCTGCTGCGTTTCGCCGACGACACGTACACGGAGAGCTACATCTCGACCATTGGCGTGGACTTTGTGAGTGGCGAAAATAGGCCTTGTCTGCCCTCTCGAGCGGACGCTTTAGAGTCCAGGATGGCTAAGGTTTCCGATCCAGTTGCTGACAATATTGTGCCCGTTGTCCCGCCCAGAAAATTCGCACGATCGAGCTGGACGGCAAGACCATCAAGCTCCAGATTGTACGTTCACCCCGGTACATTCGCCGGT…	:	99.9	957	0	1	0	1881
House-keeping gene	Ps_108771	1626	P7076	P7076_08206:52288-53913 (-)	ATGTCGACGCTCGCAGACTCATTCCTGGAGGACCTGGACGAGCTCAGCGGGGGCAGCAGCGACGAGGAGGAGACGCCGACGACCTCGTCCGAGCTGGGAGCCGCATCAGTCGCTGGCGTAGAGGCTGAAGACGACGACGACGATGACGGCGATGCGCAGATGCCCGAGGCCTCTGCCGCCAGCCAGTCACGCGCCGCCAAGCGTAAGCGCCCCGACACAGAGCAGGAGCTCGCAGAGGAGAAGACCGAGGTCCTCGCGGAGTCGCTGCGCTCCAGTGTGAAGCAGCGAGGCGTGGCGGCCGTCGCGTCGCTCAAGCGCTCGTCCAAGTACTTGGCACACGTACAAAAGATCCAGCAGTACGTGGATGTGGACGACGCCGCCGACGCTTCCGCGTCCTCA…	:	99.88	1626	2	0	0	3207
House-keeping gene	Ps_108778	1419	P7076	P7076_01982:11677-13095 (+)	n.a.	:	100	1419	0	0	0	2813
House-keeping gene	Ps_108787	1114	P7076	P7076_09854:2729-3842 (+)	ATGGGTCGTGTTATCCGTGGTCAGCGTAAGGGTGCTGGCTCCATCTTCAAGTCGCACACGCACCTCCGTAAGGGCGCCGCCGGCTTCCGCGCCCTCGACTTCGTCGAGCGCACGGGCTACATCAAGGGTGTCGTCAAGGAGATCGTGCACGACTCGGGCCGTGGCGCCCCGCTCGCCAAGGTCACGTTCCGTGACCCGTACCGCTTCCAGCTCAAGCACGAGCTCATGATCGCGGCCGAGGGCATGTACACGGGCATGTTCGTGTACCAGGGCCCCAAGGCCTCGCTCACGGTCGGCAACACGCTGCCCCTGTCGAGCCTGCCCGAGGGTACCATCGTGTGCAACGTCGAGGCCAAGGTCGGCGACCGCGGTTCGTTCGCCCGCGCTTCGGGTGACTAC…	:	99.91	1114	1	0	0	2200
House-keeping gene	Ps_108791	1686	P7076	P7076_06133:486-2171 (+)	n.a.	:	100	1686	0	0	0	3342
House-keeping gene	Ps_108796	967	P7076	P7076_06713:3542-4508 (+)	n.a.	:	100	967	0	0	0	1917
House-keeping gene	Ps_108803	1713	P7076	P7076_03024:90416-92128 (+)	n.a.	:	100	1713	0	0	0	3396
House-keeping gene	Ps_108807	1985	P7076	P7076_03024:33916-35900 (-)	n.a.	:	100	1985	0	0	0	3935
House-keeping gene	Ps_108808	1289	P7076	P7076_03024:7743-9028 (+)	ATGGCAGCGAGTCAGAGCGAGCTGGACCGGCAGATCGAGCAGCTCAAGCGCTGCGAGTACCTCAAGGAGTCGGAGGTCAAGGCGCTGTGCCAGAAGGCGCGCGAGATCCTCGTGGACGAGAGCAATGTGCAGCGCATCGACGCCCCCGTGACGGTAAGAAGGGGGGAGAGAATTTATTTTAAAGGAAAAAATACGGAAGGGGGGGGCGGGGGGAACTGATTTTTTTTCTTATTTGCTATGAATTATGGTAGATCTGCGGTGACATCCACGGCCAGTTCTACGACCTCAAGGAGCTGTTCAACGTGGGCGGGGAGTGCCCCGAGACCAACTACCTGTTCATGGGCGACTTCGTGGACCGCGGCTTCTACAGTGTCGAGACGTTCCTGCTGCTGCTGGCTC…	:	99.61	1289	2	3	0	2492
House-keeping gene	Ps_108821	2246	P7076	P7076_14871:13467-15712 (-)	n.a.	:	100	2246	0	0	0	4452
House-keeping gene	Ps_108838	1449	P7076	P7076_01581:366-1814 (+)	n.a.	:	100	1449	0	0	0	2872
House-keeping gene	Ps_108852	1590	P7076	P7076_08448:522-2111 (-)	n.a.	:	100	1590	0	0	0	3152
House-keeping gene	Ps_108879	2158	P7076	P7076_00209:50147-52304 (-)	ATGATGAAGAAGAGCGTGGTGAAGAACCGCGCGCCCGCGCCCATCCAGATCACGGCCGAGCAGATCCTGCTCGAGGCCAACCAGCGCAAGGAGGAGCTCGCGCAGCCGCCGCGCCGCCGCATCACGGATGCCGCCGAGCTGGCCGAGTACCGCATGGGCAAGCGCAAGGCCTTCGAAGACGAGCTGCGCCGCCAGCGCCACCACGTGGGCACGTGGATGAAGTACGCCACGTGGGAGGAGAGCCAGGAGGAGTTCGCGCGTGCGCGCAGCGTCTTCGAGCGCGCGCTGGACGTGGACTACAAGGCCACCACGATCTGGCTCAAGTACGCCGAGATGGAGATGCGCCACAAGTTCGCCAATCACGCGCGCAACGTCTGGGACCGCGCCGTAACGCTGCTG…	:	99.95	2158	1	0	0	4270
House-keeping gene	Ps_108920	1108	P7076	P7076_00251:9858-10965 (-)	n.a.	:	100	1108	0	0	0	2196
House-keeping gene	Ps_108951	3304	P7076	P7076_08294:4558-7861 (+)	ATGGAGGAGTCTCTGTACGACGAGTTCGGCAACTACATCGGCCCGGAGCTGCGCAGCAGCGAGGACGAGTCCTCGTCCGACTCGGAGAGCGACGCGCCGTCCGACCGCGAGGAGCACGAGCAGGAGGACGAGGACAACAGCAATGACGGCGACGTGGACGACGCCGGACGGCACGTGGACACTTTGGCGCTGCAGGACGCGCACATGGAGGACGGCGAGTCCGCCATCGTCCTCCACGAGGACAAGCAGTACTACCCGGAGGCCAGCGAGGTCTTCGGGGACGCCGAGACGCTCGTGATGGAGGAGGACGCGCAGACCATCGAGACGCCCATCATCGAGCCCGTCAAGACCAAATCCTTCTCGGTGCTGGAGCAGAAAGTGCCCCAAACGACCTACTCG…	:	99.82	3304	6	0	0	6502
House-keeping gene	Ps_108957	738	P7076	P7076_01869:15717-16454 (-)	n.a.	:	100	738	0	0	0	1463
House-keeping gene	Ps_108965	1053	P7076	P7076_01706:6665-7717 (-)	n.a.	:	100	1053	0	0	0	2087
House-keeping gene	Ps_108972	1128	P7076	P7076_03583:2335-3462 (-)	ATGGAGGACGACATTCAGGCTGTGGTGATTGACAACGGCTCGGGCATGTGCAAGGCAGGGTTTGCCGGTGACGACGCCCCGCGCGCCGTGTTCCCCTCCATCGTAGGCATGCCGAAGCACTTGGGCATCATGGTGGGCATGAACCAGAAAGACGCCTACATTGGCGACGAAGCGCAAGCGAAGCGCGGCGTCTTGACGCTGCGGTACCCAATCGAGCACGGCATCGTCACGAACTGGGACGACATGGAAAAGATCTGGAGCCACACGTTCTACAATGAACTGCGTGTGGCCCCAGAAGAGCACCCGGTGTTGTTGACGGAGGCTCCGCTGAACCCCAAGGCCAACCGCGAGCGCATGACGCAGATCATGTTTGAGACGTTCAACGTGCCGGCGATGTAT…	:	99.82	1128	2	0	0	2220
House-keeping gene	Ps_108980	2501	P7076	P7076_00402:12568-15068 (+)	n.a.	:	100	2501	0	0	0	4958
House-keeping gene	Ps_108983	1957	P7076	P7076_00735:2165-4121 (-)	n.a.	:	100	1957	0	0	0	3879
House-keeping gene	Ps_108984	1483	P7076	P7076_04871:12373-13855 (+)	n.a.	:	100	1483	0	0	0	2940
House-keeping gene	Ps_108989	5715	P7076	P7076_00935:7848-13562 (+)	ATGTCGTCCACGCAGTTCTCGTACTCGAGCGCGCGCCTGCGCCGCGTCAAGTACCTGCAGTTCGGCGTGTTCAGCCCCGAGGAGATCCGCGCCATGTCCGTGACCAAGCAGACCAAGGTCAACGACCGCATCATCCCGGATGGCATCTCGCGCCCGGAGACGTACCTGAATGGCCACCCCGTCATCGGCGGCATCGGAGACCCACGCATGGGCACGTGCGACTTCCGCGCGCGCTGCAAGACCTGCGACTGTACGTGAACCATGCTGGAGCCACGATACACGCTGTAGGAGGGGCGCCTCACTCACGTGACCCCCCTCGCCCCCTCCCTCCGGGCCGGGGGACGCGCTGAGATCTTGTTCAGTTACTCAAGTGATGTGTTGTTCTGTTTGGCTTGACTG…	:	99.98	5715	1	0	0	11320
House-keeping gene	Ps_109010	1425	P7076	P7076_01597:2613-4037 (-)	n.a.	:	100	1425	0	0	0	2825
House-keeping gene	Ps_109034	1842	P7076	P7076_01832:1721-3561 (-)	ATGGCCAGCGCCACCAAGAAGCGCGTGTCGTACTTCTACCACCGTAGGGCGGCCTCCCTTGACTCTCGCTGCGGTTTCCCCCTTGCTCTAACCTTGTTCTACCTGCTCTACCCACAGCCGAGGAGGGCCACTTCTACTATGGCCCGGGCCACCCCATGAAGCCGCACCGCATGAAGCTGGCGCACCACTTAGTGGTCAACTACGACCTGTACCGCAAGATGGACATCTTCGTACGTCCGATACAAACTCCAAGTCAAACTACTTTCAGAAGAGTAGAATGATAGGCTAATTCTACCTCGTTCTACCCTGTGTTCTGCCTCACACAGGAGCCGCACATCGCGTCGGCCGAGGAGATCAAGAACTTCCACGCGCCCGACTACATCGACTTCCTCCAGAGGA…	:	99.95	1842	0	1	0	3636
House-keeping gene	Ps_109046	1324	P7076	P7076_07526:3363-4686 (-)	n.a.	:	100	1324	0	0	0	2625
House-keeping gene	Ps_109054	1008	P7076	P7076_10060:6163-7170 (+)	n.a.	:	100	1008	0	0	0	1998
House-keeping gene	Ps_109059	1703	P7076	P7076_08249:9585-11287 (-)	ATGGCCGCCCCCGCGACGATCGCGCGCCCCACGGGCGAGACCCTGCGCGGCAAGCAGAAGGAGAAGGACGTGCGCATGTCCAACATCATCGCCGCCAAAGGTGCGCGCTTGCAAATGCCATTCCAGACAGCCACGCGTCAATTCAACGTTTTATATTCAAACTAAACAATTATTTTATTTTATTGTATTGTATCTGCGCAGCCATCGCGAACGCCATCCGCACGAGCCTGGGCCCGCGCGGCATGGACAAGATGATCCAGCAGGGCAACGGCGAGGTGATCATCTCGAACGACGGCGCCACGATCCTGAGCCAGATGCAGGTGTACCACCCCACGGCCAAGATGCTCGTGGACCTGTCCAAGTCGCAGGACATCGAGGCCGGCGACGGCACCACCAGCG…	:	99.94	1703	1	0	0	3368
House-keeping gene	Ps_109063	1141	P7076	P7076_12923:9791-10931 (-)	n.a.	:	100	1141	0	0	0	2262
House-keeping gene	Ps_109074	1459	P7076	P7076_04628:14052-15506 (+)	ATGAAGGCGCTGATCCTCGTGGGCGGCTTCGGCACGCGGCTGCGGCCGCTGACGCTGTCGTGCCCCAAGCCGCTGGTGGAGTTCTGCAACAAGTCCATCGTGCTGCACCAGATCGAGGCGCTCGTGGCGGTGCGTGGGCGTGGCGCTGGTGCTCGACAGAGAGCATGCTAAGCTTCCCCGCAGTGTATCTTGTCAAAGGATTTTTATTTTTGACATTTGTCAATAACTGAATGCTATTCTGTCGAAAACGCAGGTCGGAGTGACGGAGGTGATCCTGGCCGTGAACTACCAGCCGCAGGTGATGCTGGCGGCGCTCGAGTCCATGGAGAAGAAGGTTCGGAGGCTGCACGAAGCGATCAAGCCATTATTGACACGTGTCTCTGACGGACATCATTTTTG…	:	99.66	1459	1	3	0	2831
House-keeping gene	Ps_109095	1446	P7076	P7076_10424:3214-4659 (+)	ATGGCTTCGCTCGGAGACTACCGTGTGGCGGACATCTCGCTGGCTGACTTCGGCCGCAAGGAGATCGAGATCGCGCAGATCGAGATGCCCGGCCTCATGCAGAGCCGCAAGGAGTACGGCCCCTCGCAGCCGCTCAAGGGCGCCCGTGTGGCCGGCTCGCTGCACATGACCATCCAGACGGCCGTGCTGATCGAGACCCTCAAGGCCCTGGGCGGTGACATCCGGTGGTGCTCGTGCAACATCTTCTCGACCCAGGACCACGCCGCCGCCGCTATCGCTCGCGACAACTCGGCCGCCGTGTTCGCCTGGAAGGGCGAGACCCTCGAGGAGTACTGGGAGTGCACCCTGAACGCCATCACGTGGCCCTCGGACGACGGCAAGGGCGACGGCCCGGACATC…	:	99.86	1446	2	0	0	2851
House-keeping gene	Ps_109105	1103	P7076	P7076_07338:909-2011 (+)	n.a.	:	100	1103	0	0	0	2187
House-keeping gene	Ps_109116	1155	P7076	P7076_01247:3391-4545 (+)	ATGAGTCGCCCCGAGCACATCTCGCCGCCCGAGGTGCGTGCTGCCGGCCCGACCTGGAGCCAATTGCATCGGCCTTTGCGCTAACTCTATGCGTTTATTCTCTGTGGCGGCAGCTTTTCTACGATGAGAAGGAGGCGGCCAAGTACAACTCGAGTTCGCGCATCGTCAAGGTGCAGCAGGAGCTGTCGTACCGCGCCATCGAGCTGCTGAACCTGCCTGAGGGCAAGGAGGCCTTCATCCTGGACGTTGGCTGCGGTAGCGGCCTCAGTGGAGGTCCGTTAGCTACGAATTGCAGAGGGTTTAGCCATCTACGCGGAGTTTTAGCTAAGCTTTTGTCTGGTTGTTTGCTGCAGTGGCGCTGGAGGAGCACGGCCACGCCTGGGTCGGCGTGGACATCAG…	:	99.83	1155	2	0	0	2274
House-keeping gene	Ps_109117	918	P7076	P7076_01247:224-1141 (+)	n.a.	:	100	918	0	0	0	1820
House-keeping gene	Ps_109122	1234	P7076	P7076_01483:12641-13874 (-)	n.a.	:	100	1234	0	0	0	2446
House-keeping gene	Ps_109126	756	P7076	P7076_05098:355-1110 (+)	ATGAAGGTGCTGGTGCCCGTGAAGCGCGTGGTGGACTACGCCGTCAAGATCCGCGTGGAGCCCAAGGGCGTGGACCTCAAGAACGTCAAGATGAGCATGAACCCCTTCTGCGAGATCGCCGTGGAGGAGGCCATCCGCCTCAAGGAGAAGAAGCTGGCCACCGAGGTCGTGGCCGTGTCCATCGGCCCCAAGCAGAGCCAGGAGACGCTGCGCACGGCGCTGGCCATGGGCGCGGACCGCGGCATCCACATCACCACGGACATGCGCACGGACCAGGAGCTGCAGCCGCTGGCCGTGGCCAAGCTGCTCAAGGAGGTCGTGGCCAAGGAGGAGCCGCAGCTCGTCATCTGCGGCAAGCAGAGCATCGACGCCGACGCCGCGCAGACGGGCCCCATGCTG…	:	99.87	756	1	0	0	1491
House-keeping gene	Ps_109144	1613	P7076	P7076_03474:24636-26247 (+)	ATGCCAATACCCTCTTTACTTGCATAGTACGTAATGTATCTACTCACATATTTACGTGTAACTTCAGGTTACTTAACCTCTCGTAGCCCAACCTGCCTGCGCTACCGTCGCCCGATCCTATCGAGTATCGCGACGCGAATCTTCTGCTTGGTCGGCGTCCACCGGCTTGGGCGCCGTCGTCACTGACTTTGCCATTCGCCCCGAGCTCCGCAAGACCGACCCCCGCATCCCCCTACCCGCCCCAATGCTCGCCCGCGCCTCCGCCCCCCTGCGCCGCGCCGCCGCCGGCGCCACGCGCAACGCCAGCACGATCCAGTCCATCCACGCGCGCGAGATCATCGACAGCCGCGGCAACCCCACGGTGGAGGTGGACCTGACGCTCTCGGGCAGCTCCGAGAT…	:	99.94	1613	0	1	0	3182
House-keeping gene	Ps_109154	1453	P7076	P7076_05796:3258-4710 (+)	n.a.	:	100	1453	0	0	0	2880
House-keeping gene	Ps_109155	2391	P7076	P7076_06784:2113-4503 (+)	n.a.	:	100	2391	0	0	0	4740
House-keeping gene	Ps_109164	1003	P7076	P7076_06286:55552-56554 (+)	n.a.	:	100	1003	0	0	0	1988
House-keeping gene	Ps_109196	1251	P7076	P7076_06708:2341-3591 (+)	n.a.	:	100	1251	0	0	0	2480
House-keeping gene	Ps_109207	663	P7076	P7076_01746:14723-15385 (+)	n.a.	:	100	663	0	0	0	1314
House-keeping gene	Ps_109256	7679	P7076	P7076_03073:8220-15904 (+)	ATGGGCGTTCTCGGCCTCCAGCGCTGCATTGCGTTCCTCCAGCATCCGCGCGCGCTCCTGCGTCTGCTGCAGCGCCGTATGATCTGGCAACAACAGCAGTCCATCAGTCTCTTGATGATCTCGCGCTTACCAGCTGCAGCCAGCTTCGTACCGAGCTCCCACTGCCCCGCGGCGCCGAGCGACAGCGTCGCAGCGCCCAGCGTCAATCGGATCGGGATCTCCCTCTCCACCGCCTTCGCCTCCTCCTCGGACGGCTGCGGCGTCCGACCCGCCGGTGTCGCCGCCGTCGCCATGGGACTCGCCATCTTCAATTACACCAGCATACAATCGTCGGTGTACCACTATTCCGGTACATCCGCTATCCCACCGTAAAGCATACAGATCCAACTTAGCCTATTG…	:	99.86	7686	3	2	0	15150
House-keeping gene	Ps_109257	1156	P7076	P7076_16028:13865-15020 (-)	n.a.	:	100	1156	0	0	0	2292
House-keeping gene	Ps_109259	2733	P7076	P7076_06431:388-3120 (+)	n.a.	:	100	2733	0	0	0	5418
House-keeping gene	Ps_109266	1647	P7076	P7076_09346:18022-19668 (+)	n.a.	:	100	1647	0	0	0	3265
House-keeping gene	Ps_109313	910	P7076	P7076_03723:14541-15449 (-)	ATGAAGATCGTCGCCATCGGTGCGTGTCCCTTCGCCCCACAGAGAGCGGCGAGTAGAGCTGCCTCCAAGCTCTGTGTGTGTCGCAACCTTCCTAATCCATGCTGGCTTATTTTTTAAATTATTTTATTATTTATTACGCTGCAGAGTTGCTGCGCCAGGACGGCCAGGGTCAGGACCCGACCATCCTGTCGGCGGGCTTCGAAGTGTCGTCCTTCGGCTACTTCCAGCGCTCGGGGTGCGTGGCCGTGAATTGATCCAAGGGGGTATTACTGCGTCTTAGAGGGTTGTAGGATGCTGACCGGCGTGACGCCATCGCTGTTGTTGTTGTTATTTCTGCTGCAGAGTGCGGGAGATGATCAACTTCTTCAGCCGCACGTTCGTCAAGCGCACGGAGCCCGG…	:	99.67	910	2	1	0	1772
House-keeping gene	Ps_109324	1297	P7076	P7076_14791:16326-17622 (+)	n.a.	:	100	1297	0	0	0	2571
House-keeping gene	Ps_109330	1719	P7076	P7076_10865:8199-9917 (+)	n.a.	:	100	1719	0	0	0	3408
House-keeping gene	Ps_109338	1469	P7076	P7076_07239:6391-7859 (-)	n.a.	:	100	1469	0	0	0	2912
House-keeping gene	Ps_109350	1389	P7076	P7076_03606:5479-6867 (-)	n.a.	:	100	1389	0	0	0	2753
House-keeping gene	Ps_109354	911	P7076	P7076_18111:38755-39665 (+)	n.a.	:	100	911	0	0	0	1806
House-keeping gene	Ps_109358	825	P7076	P7076_18831:2718-3542 (+)	n.a.	:	100	825	0	0	0	1635
House-keeping gene	Ps_109363	1551	P7076	P7076_05184:177-1727 (+)	n.a.	:	100	1551	0	0	0	3075
House-keeping gene	Ps_109375	1610	P7076	P7076_07053:4151-5759 (-)	ATGCTGTCTCGTGTGGTGCGCGCCGGTGCGCGCTCGTTCGCGACCGACGCCAAGAAGGCCTCGGGCTCGGTGGGCCAGATCACGCAGATCATTGGTGCCGTCGTGGATGTCCAGTTCAAGGACAACCTGCCCCCCATCCTGAACGCCCTGGAGATCAAGACCCAGGACAACACGCGCATCGTGCTCGAGGTCGCCCAGCACCTGGGTGAGAACACGGTCCGCACCATCGCCATGGAGGGCACGGACGGTCTCGTCCGCGGCCAGGAGTGCGTCGACACGGGCAACCCCATCATGGTACGTTCCAAATTTTCAGATACCTCTTCAGATTTTTGTTTAGCACAAGTCTAGATCAAAGTTATTTATATATTTATTCTGTATTTTTTTCTTATTTGGAACGCG…	:	99.88	1610	1	1	0	3168
House-keeping gene	Ps_109378	1028	P7076	P7076_09745:7761-8788 (-)	n.a.	:	100	1028	0	0	0	2038
House-keeping gene	Ps_109386	1399	P7076	P7076_05320:2968-4366 (-)	n.a.	:	100	1399	0	0	0	2773
House-keeping gene	Ps_109389	954	P7076	P7076_16800:420-1373 (-)	n.a.	:	100	954	0	0	0	1891
House-keeping gene	Ps_109392	1368	P7076	P7076_15326:6405-7772 (+)	ATGAGCGAGGAAGCGACCAACAAACGTACGACCAACAGGCTCCGCCAGCAACACTGTCAATAGGCTGGAGATGCACTGACGCATACTCCTCTCTCTGTCTGCAGCGACGTCGGGCGTGGTGTCCTTCGTGACCGGCGGCTTCGGCGGTACGTCTCGCGTCTATTACATCGCTTCAGTAGTGAACGACTGAGGCCGCGGACACTGACGCGCGACTGACGTGTGCATGACAGGCATGTGCCTTGTGGCAACGGGCCACCCGCTCGACCTCATCAAGGTCAACATGCAGACGCAGCCCAAGCCGCTGCCCGGCCAGCCGCCCATGTACACGAACGCCGTCGACTGCGCCCGCAAGATGGTCGCCAAGGATGGGGTACGACACTGTCTGTCTCCAGCGTTCTG…	:	99.93	1368	1	0	0	2704
House-keeping gene	Ps_109404	2152	P7076	P7076_07335:12322-14473 (+)	n.a.	:	100	2152	0	0	0	4266
House-keeping gene	Ps_109412	1470	P7076	P7076_07289:6748-8219 (-)	ATGTTGGTTCTGTTCGAGACGGCCGCGGGCCACGCGCTGTTCAAGGTGCAGGATGAGGCCAAGCTGGCCAACGCCGACGACGTGTTCAAGCACTTCGCCACGCCCGAGAAGGCGGCCAAGGTGCTGAAGCTCAAGGGCTTCAATGCCTTCAAGGACACGACCGAGGCCGTGGCCGCCGCCACCGACATGGTGGACGGCAAGATGGGCAAGACGCTCAAGAAGTTCCTCAAGAAGAACGTGGTGGACGCCGGCCTCAAGGACAAGCTGGCCGTGTCGGACAAGGCGCTCGGCTCGCTCATCAAGGACAAGCTCAGCATCTCGTGCGTCAACGACAGCGCCGTGAACGAGGTCATGCGCGGCATCCGCGCCAACATGGACACGCTCATCACGGGCCTGGAG…	:	99.86	1472	0	2	0	2886
House-keeping gene	Ps_109415	1392	P7076	P7076_15273:2091-3482 (-)	n.a.	:	100	1392	0	0	0	2759
House-keeping gene	Ps_109427	864	P7076	P7076_03722:4890-5753 (+)	ATGTTCGTCTTCGACTGGTTCTACAACGTGCTGGGCTACCTCGGTGCGTGTCATGTTCTCCATCAGCGTCAGGTGCAGGAGCTGGAGCTGGCGGGGGGATCTGGGCGCGCGGCAGGAGGCTCTGGCGGCCTCGATCCATCCCGCCAGCGACAAATCCCCGCGCTTGCATCTCCTTCTCTTGAAATGGGTGCAATTTCTGCCGGATTTCTAATATTGGATTATTTTAATTGTTTATTAATTGCAGGCCTGTACCACAAGAATGCCAAGATCCTGTTCCTGGGTCTGGACAACGCCGGCAAGACCACCCTCCTGCACATGCTCAAGGACGACCGCGTCGCCGTCCACGAGCCCACGCTCCACCCCAGTACGTGGCTGGACATTGGCGGACAGGAACCGACC…	:	99.88	864	1	0	0	1705
House-keeping gene	Ps_109439	621	P7076	P7076_09024:18224-18844 (+)	n.a.	:	100	621	0	0	0	1231
House-keeping gene	Ps_109443	1310	P7076	P7076_10551:22406-23715 (-)	n.a.	:	100	1310	0	0	0	2597
House-keeping gene	Ps_109444	627	P7076	P7076_10551:7047-7673 (+)	n.a.	:	100	627	0	0	0	1243
House-keeping gene	Ps_109468	1245	P7076	P7076_14178:3043-4287 (-)	n.a.	:	100	1245	0	0	0	2468
House-keeping gene	Ps_109481	1983	P7076	P7076_04317:5306-7288 (+)	n.a.	:	100	1983	0	0	0	3931
House-keeping gene	Ps_109485	2661	P7076	P7076_02010:8653-11313 (+)	n.a.	:	100	2661	0	0	0	5275
House-keeping gene	Ps_109486	1851	P7076	P7076_04331:13254-15104 (-)	n.a.	:	100	1851	0	0	0	3669
House-keeping gene	Ps_109496	1038	P7076	P7076_01697:25127-26164 (+)	n.a.	:	100	1038	0	0	0	2058
House-keeping gene	Ps_109505	3352	P7076	P7076_15323:7367-10718 (-)	ATGACGCAACAGTGGCTGGCCGCGGCCTCCAAGGCCGTCCGCCGCAGCGTGCGCGCCAGCGCCCACTCGCGCGTGGCGCCCAGCGTGGCGCCGCGCAACGTGGCGGCCCGCTGGACGCGCGCCTTCTCGTCCACGCCGCACCCGAGCGAGACCTTCATGACGGGCACCAACAACGCCTATGTGGAGGAGATGTACTCGAGCTGGAAGTCGGACCCCAAGAGGTAACAACAACAAAAAGTTTAAGCTAGTGCTAACCCCAACTTTAAGCTAGTGCTAAACCAAGTTTAAGCCAGTGCTAACCGGTATACGCCTGTTGCAGCGTGCACAAGTCGTGGGACGTATACTTCCGCCAGATCGAGAGCGGCAGCGTCCCGGGCGAGGCCTTCATCCCCCCGCCGA…	:	99.97	3352	1	0	0	6637
House-keeping gene	Ps_109510	1389	P7076	P7076_15740:6929-8317 (-)	n.a.	:	100	1389	0	0	0	2753
House-keeping gene	Ps_109517	738	P7076	P7076_09084:15717-16454 (-)	n.a.	:	100	738	0	0	0	1463
House-keeping gene	Ps_109531	1253	P7076	P7076_22355:2942-4194 (+)	n.a.	:	100	1253	0	0	0	2484
House-keeping gene	Ps_109551	3312	P7076	P7076_03998:199-3510 (+)	n.a.	:	100	3312	0	0	0	6566
House-keeping gene	Ps_109559	1165	P7076	P7076_05645:9111-10275 (-)	n.a.	:	100	1165	0	0	0	2309
House-keeping gene	Ps_109560	2265	P7076	P7076_00452:3801-6065 (-)	n.a.	:	100	2265	0	0	0	4490
House-keeping gene	Ps_109563	716	P7076	P7076_06549:8203-8918 (-)	n.a.	:	100	716	0	0	0	1419
House-keeping gene	Ps_109564	1227	P7076	P7076_13956:2455-3681 (-)	ATGACAGGCGCCCCGTGTGTGACGCCGACGTGCGGCAAGAGCGGCTCGCTCGTGTGCCCGACGTGCAAGAAGCTGGGCATCCCGCCGGCCATGAGCACCTTTTGCTCGCAGGAGTGCTTCAAGGGCTACTGGTCCTCGCACAAGGCGCTGCACAAGATGTTCACGCAGGCGCTGGCCGAGGAGCAGGCGCGCGCCGAGAACGCGTCGCCCTTCGACAGCTTCGAGTTCACGGGCAAGCTGCGCCCCGGCGAGGTGTCGCCCATGAGCGACGTGCCCGAGCACATCCAGCGCCCCGACTACGCCGAGACGGGCATCCCCGTGTCGGAGCAGCAGGCCAGCAAGGCCATCCCCATCTACACGACCGAGCAGATCGCGGGCATCCGCGAGGCCTGTCGCCTC…	:	99.92	1227	1	0	0	2424
House-keeping gene	Ps_109566	1078	P7076	P7076_11462:6616-7693 (-)	n.a.	:	100	1078	0	0	0	2137
House-keeping gene	Ps_109571	1395	P7076	P7076_10165:36390-37784 (+)	n.a.	:	100	1395	0	0	0	2765
House-keeping gene	Ps_109573	1720	P7076	P7076_10165:19142-20861 (-)	n.a.	:	100	1720	0	0	0	3410
House-keeping gene	Ps_109580	1533	P7076	P7076_02985:15637-17168 (+)	ATGTGCGCGACGCCTATCGTGGCGAACGCCGCCAACACGTGCGTGAACTGCCTCAAGTCGCAGGTGGACGTGACCGAGGGCATCCCCAAGGAGGTGATCATCCACCAGTGCCGCGGCTGCATGCGCTGGTCGCGTCCGCCTTGGGTGGCGGCCGAGCTCGAGTCCCGCGAGCTGCTGGCCATGTGCCTCAAGAAGATCAACAACCTCAACCGCGTCAAGCTCATCGATGCCAACTGGATCTGGACGGAGCCCCACTCGCGCCGCCTCAAGCTCAAGCTCACAGTGCAGAAGGAGGTCATGAGCAAGATGATCATGCAGCAGTCGTTCGTCGTCACCTTCGTGGTGCGCAACCAGCAGTGTGACGCCTGCCAGGCCTCGTTCGCCAACCAGTCGTGGCGC…	:	99.87	1533	1	1	0	3015
House-keeping gene	Ps_109608	1743	P7076	P7076_04944:6023-7765 (+)	n.a.	:	100	1743	0	0	0	3455
House-keeping gene	Ps_109645	982	P7076	P7076_01429:1943-2924 (+)	n.a.	:	100	982	0	0	0	1947
House-keeping gene	Ps_109674	1242	P7076	P7076_02557:2571-3812 (-)	n.a.	:	100	1242	0	0	0	2462
House-keeping gene	Ps_109678	621	P7076	P7076_04578:8499-9119 (-)	n.a.	:	100	621	0	0	0	1231
House-keeping gene	Ps_110627	1008	P7076	P7076_07578:4595-5602 (-)	ATGCAGAGCCTGTTCCACGGCGTGCGCGAGTACCTGACGCCGGTGCTGACCGAGTCATCGTTCGAGGACAAGGGGCTGCTCACTCCCGAGGAGTTCGTCAAGGCCGGGGACCTGCTCGTGTACAAATGCCCCACGTGGCGCTGGGAGAGCGGCGAGCCGAGTCTGCGCCGCTCGTACCTCCCAGCGGACAAGCAGTTCCTCGTCACGCGCAACGTGCCGTGCCGCCGCCGCGTGACGTCGCTGGATCAGAGCTACCAGACCGAAGAGGCCGTCGAGGGCGAGGACGAGTGGGTCGCCGCCTCCTCGTACGCCAACAACGAAGGCGGCGCCGGCGCCGACGCCGTCACGGACCTGAGCGACGAGATGGGCGACATCTCGCTCTCAGACAAGCCCAAGAAG…	:	99.9	1008	1	0	0	1990
House-keeping gene	Ps_110748	1338	P7076	P7076_22450:4595-5932 (-)	ATGGAGGTGCATTTCCCCTCGGACTATGTGGACCAGCAGGAGATGGAGGCATTCGATGGCGTCAGCAGCGGCAAGTACACTCTGGGCCTGGGCCAGCTGGGCATGGCGGTGCCCGGCGACCGAGAGGACGTGAACGCGCTGGCGCTGACTGCAGTGTCCAGGCTCCTGTGCAAGTTCGGCGTGTCCCCCGAGCAAGTTGGACGTCTGGAGGTGGGCACGGAGACGCTGGTGGACAAGAGCAAGTCCACCAAGACCGTCCTCATGCAGCTGTTCGGAGACAACGCCGATGTGGACGGAGCCACGGTCATCAACGCCTGCTACGGCGGCACCGCGGCGCTGCTGAACGCCGTGGCCTGGGTCGACAGCTCCTTCTGGGACGGAAGATACGCCGTTGTGGTG…	:	99.85	1338	2	0	0	2637
House-keeping gene	Ps_111517	761	P7076	P7076_17480:213-973 (-)	n.a.	:	100	761	0	0	0	1509
House-keeping gene	Ps_111765	1396	P7076	P7076_07822:3327-4722 (-)	n.a.	:	100	1396	0	0	0	2767
House-keeping gene	Ps_113137	966	P7076	P7076_17341:26886-27851 (+)	n.a.	:	100	966	0	0	0	1915
House-keeping gene	Ps_113641	1338	P7076	P7076_10179:1259-2596 (+)	n.a.	:	100	1338	0	0	0	2652
House-keeping gene	Ps_113901	1477	P7076	P7076_06171:4445-5918 (+)	ATGGCCATCGAGCAGAGCGTCTACGTGGCTTTCAGCACAGTAGCAAAGAAGGATAAAAGTGGTGGAGGGGTGAAGACTCTAAGTGTGGCGAACGCTAAGCCACAATACAAAGCTGTTACGTTGTCTTTGGAGGCGAAAGAGCAGGACATGCAGAAGCTCGAGCAGGAAGGCGCCACTTGGGCCAAATACGTGTTGTGCGGAGTCTTGGGGGTTCAAGACGCGTATTCTGAGCTGTTTAATGGTGAAGAGGGAGATATCCAGATGCTGGTGGATGGAGATATCCCTGCTGGTTGCGGCCTCTCCAGCTCCAGTGCGCTCGTCGTGGCGGCCGCGCTGGCCACGAACAGTGCCTTGAGCACGCCGGGGCGAGATTTATTACGACGAAGTGAACTGGCGGAA…	:	99.8	1477	0	1	0	2900
House-keeping gene	Ps_114999	2591	P7076	P7076_11361:14336-16926 (+)	n.a.	:	100	2591	0	0	0	5136
House-keeping gene	Ps_115551	972	P7076	P7076_10884:2272-3243 (+)	ATGAAGTACAGCGAGGACCCCGATTGGGCCGACGTCGTCAAGATCCCGCAAGATGACGGCCCGGACCCCATCGTGAGCATCGCGTACCCCGCCGACTGTGCGTCTGCCCTCTCTCTTCCCTATATCTTGTCTAAACTAACGCTGTTTGCCTCCTCCCTCTCGTCCCCAGTCACGGATGTCATGGACTGCTTCCGCGGCGTGCTCAAGATCAACGAGTATAGCGAGCGCACGCTGGCGCTGACGCTGGACGTGATCGAGGCCAACCCGGCCAACTACACGGTCTGGTACTTCCGGCGCCGCGTGCTGGAGGCGCTGGGCTCGGACCTCAAGCCGGAGCTGCAGTTCACGGCCGACATGGCGCTGCAGAACCCCAAGAACTACCAGATCTGGCACTACCGC…	:	99.9	972	1	0	0	1919
House-keeping gene	Ps_116082	2138	P7076	P7076_02670:3274-5412 (-)	ATGAAGTCCAACAATGGCGACGGCATTGACAATGCTATTGCGGCGAAGGATGACCCGAACTATGAGTGAGTTTGCTTTATGGTGTGGATTCGTTGAAGATGGTCTTGAAACTGACCAGTTACTTATTGTCTTCAACTTGCAGCCGCACCGTGTACGATGCTTACAATGACCGCAAGATCGTGGTCTCGGAGCGCGATATGGAGATCATTCGTCGTATGCAGGCGGGTGCTTTTGCACACCCGGAGTTTGAGGCGTACCCGGACTACGTGGACATTTACTCGTCGAACAAGATTATCCACTCGATGGGCAACGACATTGAGCCCAAGAGCCGATTCTTGCCGTCGAAGTGGGAGCGCATGAAGGTGATGACGATCATGAAGGGCATCAAGGAAGGTCGCA…	:	99.95	2139	0	1	0	4224
House-keeping gene	Ps_116164	543	P7076	P7076_03356:5029-5571 (+)	n.a.	:	100	543	0	0	0	1076
House-keeping gene	Ps_116260	2410	P7076	P7076_06461:12202-14611 (-)	ATGACGCCGCTCACGACGAGCGTGCTGCTGGCGCTCATCTGCGTGCTGAGCTTCGCCATTCGCCTCTTCCCGGTCGTGATATGGGGCAGCGTACGTGTTCTCCCGGTTCTTTGTTCCCTTCTCCCCCTTCTCGCTAACCTTCCTCTCGCCCCTGCAGGTGATCCACGAGTTCGACCCGCAATTCAACTTTCGCGTGACCAAGTTCCTGGCCCAGCACGGTGCCTACGAGCTCCTGGACTGGTTTGACGACCGCGCGTGGTACCCGCTGGGCCGCATCGTGGGCACGACCGTGTATCCTGGGCTCATGGCGGGCGCTGCGGGGCTGCAGTGGCTGCTTGGGGCGGCGCTGCGCCTGCCGATCTCTATCCGCGACGCCTGCGTGTTCCTGGCCCCCGCGTT…	:	99.96	2410	1	0	0	4770
House-keeping gene	Ps_116401	1143	P7076	P7076_05299:18885-20027 (+)	n.a.	:	100	1143	0	0	0	2266
House-keeping gene	Ps_117464	2385	P7076	P7076_12978:2571-4955 (-)	n.a.	:	100	2385	0	0	0	4728
House-keeping gene	Ps_117680	2348	P7076	P7076_05438:2247-4594 (+)	n.a.	:	100	2348	0	0	0	4655
House-keeping gene	Ps_119339	814	P7076	P7076_07825:300-1113 (+)	n.a.	:	100	814	0	0	0	1614
House-keeping gene	Ps_121120	1995	P7076	P7076_04938:11086-13080 (+)	n.a.	:	100	1995	0	0	0	3955
House-keeping gene	Ps_121330	1707	P7076	P7076_04611:13066-14772 (+)	n.a.	:	100	1707	0	0	0	3384
House-keeping gene	Ps_122358	2784	P7076	P7076_10361:24335-27118 (+)	ATGAAGTTCGCCTACCAGTTCCAGCACCTGTGCGGCAGCGTCTACTCGCAGGGCAACGTGGTCTTCACGCCCGATGGGAACTCCGTGCTCAGCCCCGTGGGCAACCGCATCACCCAGTTCGACCTCGTCAAGTGAGTTAGTCTCAAAGACGCCTGACGCAATGCAATGCAATGCAATGACACACTGACTAACGAGCTGTGAATTAATTGCAGCAACACGTCGCGGACCTTCGCCTTTGAGGCGCGCAAGAATGTGGAGCGCATCGCCGTCTCGCACGACTCGCGGCTGCTGCTGGCCGTGGACGAGGAGGGTCGCTGTCTGCTGGTCAACTTGAAGCGCGGCGCGGTGCTCTACCGCTTCCACTTCAAGCAGCCCGTGCGCGCGCTCAACTTCAGCCCC…	:	99.96	2784	1	0	0	5511
House-keeping gene	Ps_122583	1414	P7076	P7076_05516:3957-5370 (-)	n.a.	:	100	1414	0	0	0	2803
House-keeping gene	Ps_122821	1218	P7076	P7076_04275:10941-12158 (+)	n.a.	:	100	1218	0	0	0	2415
House-keeping gene	Ps_124009	919	P7076	P7076_10165:24330-25248 (+)	ATGGGTAAGCTTCGCGGCCCGCGCCTGCCTCTCTCCTTCTACGTCTCCCTCTCTTCGTTCGCCGCCGTGGAGTTCTCCGCGGGACGGAGGTGCTGCTGCTAAGTGCGCACGCGTCGACGTGGCGGGTTCCCGAGTCTCGACTCCCCGCTCTCGACCGACCCCAGACCCACTGCTGCATCCCTCGTCGGGCAGCATTCGGGTCTGCGGGTTCTCCGTCCCGCTGCCGTCCCCCATGACCGACGCACAGAGCGGATCGATATCATTCTTGCGGCCCAGTACGCTAACGTTTCTACTACTTTAATCAGGTATCTCTCGCGATTCGCGCCACAAGCGCCGCGAAACTGGTGGCAAGCGCAAGCAGTACCGCAAGAAAAGGAAATTCGAGCTCGGCCGTCAGCC…	:	99.89	919	1	0	0	1814
House-keeping gene	Ps_125082	2063	P7076	P7076_03733:10088-12150 (-)	n.a.	:	100	2063	0	0	0	4090
House-keeping gene	Ps_127347	6269	P7076	P7076_04340:2133-8401 (+)	ATGTTCGTGCTGACGCGCATCTCGGACGTGATCCCCGTGGCGCCGGAGCTGTTCGACGCCGACTACACGCAGGTGCTGATCGAGGAGATCGACCGCAAGTACGCCAACAAGGTCATCGCGGACGTGGGGCTCTGCATCACGCTCTACGACTTCGTGAGCATCGGCGACGCGTTCGTGCACCCGTCGGACGGCACGTCGCACTCGCAGGTCGAGTTCCGCCTCGTCGTGTTCCGCCCGTTCGTGGGGGAGGTGCTCAAGGGCCGCATCGTGAGCTGCACGGAGGAGCACATCCGCGTGTCCATGGACTTTGTGCAGGACATCATCATCCCGTCCTACGCGCTGCAGACCCCGTCCTACTTGTGCGTTGCCTGCTGGCTTGTTGTTGCAGCAGTCTGGTAC…	:	99.95	6269	3	0	0	12400
House-keeping gene	Ps_127471	1034	P7076	P7076_11009:9712-10746 (-)	ATGAAGGCCAAGTTCGTGAAGTTCGGGTGCGTCTTCGCCGCCGACAGCAGAGAGCAATAAAATACCCCCCCCCCTCACCCTATAAACCTTTCCCCCCGGTCGAATAGCAAGAAGATCGTGGCCATCGGCAAGAATTACGAGGCCCACGCGCGCGAAATGGGCGCGGCCTCAGCTCCGAAAGACCCCGTCCTCTTCCTGAAGCCCACCACCAGGTTAGCATTGAGTACTACTTTGACTGGATATCATCTTGAAAGTACTAGCAACAGTTCCTAATCTTCTTGACGCCGACGATCGCCAGCTACGTGCGCAACGGCGGCAGCGTCCTGCTGCCCCCTGGGATCGGCGAGGTGCACCACGAAGTCGAGCTCGGCGTACGTTGCAGCATGCCATCTGCTAGTT…	:	99.9	1035	0	1	0	2036
House-keeping gene	Ps_128313	1274	P7076	P7076_01550:1344-2617 (+)	ATGGAGCAGTTCGACGGCGACGCGCCGCGCAACCACGTGGAGGCGGAGGCCCGCGACGCCAAGAAGAACCACCGCAAGGACAAGCCCTGGGACAGCGAGGACATCGACCACTGGAAGATCGACCCATGGCAGGACGAGATCGACGACAACAAGAACGCCGCCAAGAAGATCAAGATGCCCAACCTGCTGGAGGAGAGCTCGTTCGCCACGCTCTTCCCCAAGTACCGTGAGAAGTACCTGCGCGAGGTCTGGCCCATCGTCACCAAGGCGCTGGACGCGCACAAGATCTCGTGCGAGCTCAACCTCGTGGAGGGCAGCATGACGGTGCGCACCACGCGCAAGACCACCGACCCGTACATCGTGCTCAAGGCGCGCGACCTCATCAAGCTGCTGGCACGC…	:	99.76	1274	3	0	0	2502
House-keeping gene	Ps_128477	1323	P7076	P7076_03200:313-1634 (+)	ATGTTGACGTGCACGGCCTGCCGCCTGGAGTTCGCCTCGCCGGCGGAGCAGAAGGACCACTTCCGCAAGGACTGGCACCGCTACAACCTCAAGCGCAAGGTGGTGGAGCTGCCGCCCGTGTCGGAGGAGCAGTTCGAGTTCCGCATGCGCAAGGTGCGCGAGGAGAAGGAGGCGCAGGCCGCCAGCGACCCCAAGCAGAAGCAGCGCGCCAAGAGGGAGCAGATCAAGAAGTCGGGCGTCAAGACGGTGCTCAAGTGCGTGGCCTGCAACAAGACGTTCACGACCGCCAACGCGCACGAGAACCACTTGGCCTCCAAGAAGCACCTGGCCAACGCCAAGAAGAACCCGGAGGTCGCCTCGACTGTGGAGACGGTGGAGAAGCAGATGGAGGTTGTGTCG…	:	99.92	1323	0	1	0	2607
House-keeping gene	Ps_128710	1589	P7076	P7076_20008:3580-5167 (+)	ATGATGGGCGAGGCGCTCGACTTCGCGGCGATGGAGCGCTACCGCTTCAAGGACGACGGGCTGGTGACGCGCACGTCCACGGACCAGGAGGAGTGCGAGTCCAGCTGCAGCCTCTTCTTCTTCCCACTGCCGGAGCTGCCGCTGGAGCAGCAGCTCCAGCTGCAGCAGCTGAGCTTCGTCAACACGGACCTCGAGGCACGGATATGTGTATTTGCAATTGTATTTTAGAGTTCTGTTTTAACACTTTTAGTTTTGGCTTTACTTGGTTTATTTTCTTCGTGCAGCCTCTGCTGATGCGCGAGAAGCACATTGCGTACTTGAAGCGCGGCCTCACTCGCCTGTCAGCGGGCTTCGTGGCGCTGGATGCAAGGTACTGTTCGATACCATGCACTTTCTGGC…	:	99.94	1589	0	1	0	3134
House-keeping gene	Ps_128743	4055	P7076	P7076_15515:9347-13401 (+)	ATGGACCACCTCTTCATCGCCTGGCAGCTCACGGCGCTCGTGTCGGGGCTGCTGTCCAGCGGGGCCATGATCTACTTCTTCGTCAGGTATCCCAGCACCAGAGTGCACCCGGGCCTGGTGCTCATGAGCATCTTCCTCAGCGTCAGCATCGCCAGCATCATGCGCGTGGGACTGCACGCATGGTACATTCTGCTGGACCCGGACGACGTCGGCGGCCCGCTGCCGGCCACGCTCAGCCGCATCGCCAACGAGGAGCTGGGCCACGATGCCGGCGTGCTGGAGAACTACGTGCCCTTGTTCTTCTGGTGCTACTTCTTCTTCAACACGGCCTCGACGCTGTGGTTCCTCATGCTGGCGCTCGACCTCATCTTCTCGCTGTCCAACCCGTTCCTGCCGTTC…	:	99.88	4055	5	0	0	7999
House-keeping gene	Ps_128779	1238	P7076	P7076_02091:1095-2332 (-)	n.a.	:	100	1238	0	0	0	2454
House-keeping gene	Ps_128800	1434	P7076	P7076_07922:3822-5255 (-)	n.a.	:	100	1434	0	0	0	2843
House-keeping gene	Ps_129331	1924	P7076	P7076_03407:12444-14367 (+)	n.a.	:	100	1924	0	0	0	3814
House-keeping gene	Ps_129364	1718	P7076	P7076_08592:26928-28645 (+)	n.a.	:	100	1718	0	0	0	3406
House-keeping gene	Ps_129449	1773	P7076	P7076_00185:7694-9465 (+)	ATGAGCGTGTGGCTGGTGTCCGTCCCGAACGAGGGCGACAGCTCGTCCGAGACGACGTTCCTGTCGCTCAAGGCGGAGACCGCCTCCAGTCGCCACGACTACGCCGGTACAGACCTTACCGTAGCTCCTCGTGTTTTCAGCCGCTGTAACTGACCTCTGTGGCCTCCTGTCTGTGCCGCTGCAGACTGCATCCGCGTGGAGCTGCCGTCGGATCTGCTCGTGGGGACGCTGGACTCGCTCATGGTGCGTCCGAGGAGGCTGCTGCTGGCTGGCGCTGGCTTTGGAGAGACTGAGCTCTGATTCTGATAACTCTGGGCAGGCGCTGAGCGACGACTTGAACCGCGTGGACCTGGTGATCGAGAGCGTCGTGCGCAAGATCGAGCGCCAGTTCCACGACCT…	:	99.94	1773	0	1	0	3499
House-keeping gene	Ps_129552	1569	P7076	P7076_02653:15333-16901 (-)	ATGGTCCAGAAGAGCCCGACCGCCACCACGAGCACCGGCGCGCCCATCCCGCCCAACGGGCTGACGGCGTCGGCCACCGCCGGCCCGCGCGGCCCCATGGTGCTCCAGGACTTCGCCTTCATCGACCACATGGCCCACTTCGACCGCGAGCGCGTGCCCGAGCGCGTGGTGCACGCCAAGGGCGGCGGCGCCTTCGGCTACTTCGAGGTGACGCACGCGGACGTGACCAAGTTCTGCAGCGCCAAGCTCTTCGACCGCGTGGGCAAGCGCACGCCCGTGGCCATCCGCTTCTCGACCGTCGGCGGCGAGCTCGGCAGCGCCGACACGGCGCGCGACCCGCGCGGCTTCGCCATCAAGTTCTACACGGAGGAGGGCAACTGGGACCTTGTGGGCAACAAC…	:	99.94	1569	1	0	0	3102
House-keeping gene	Ps_129614	2026	P7076	P7076_13555:6328-8353 (-)	n.a.	:	100	2026	0	0	0	4016
House-keeping gene	Ps_129616	2235	P7076	P7076_13555:12477-14711 (-)	n.a.	:	100	2235	0	0	0	4431
House-keeping gene	Ps_130074	2094	P7076	P7076_08287:5582-7678 (+)	ATGGCGCAGCAGCCCAAGGTGAGCGAGACGCTGCTGGACGGACAGAAGCCCTTCGCCGAGTGCGAGTTCGGCCTGGACCGCCGCCTCACCAAGGCGGTGGCCAAGATGCGCTTCGTGCACGCCACGCTGGTGCAGGTGCACTGCATCCCGCTGGCGCTGCAGGGCAAGGACCTGCTGGTGCGCGCGCGCACGGGCTCCGGCAAGACGGCGGCCTTCGCGCTGCCGCTGCTGCACAAGATCCTGCAGCACAAGCAGGACGCGCCCGCCAGCGAGCCGGTCGTGCGCGCGCTGGTGCTGGTGCCCACCAAGGAGCTGGTGGAGCAGACGCGCCGCCACATGATGGAGCTCATGTACTACTGCCAGGACACCGTGAGTCTGCTGGCCCTGGGCGGCCAGAGC…	:	99.86	2097	0	1	0	4129
House-keeping gene	Ps_130117	1899	P7076	P7076_05224:10160-12058 (+)	n.a.	:	100	1899	0	0	0	3764
House-keeping gene	Ps_130255	1425	P7076	P7076_06348:14-1438 (-)	n.a.	:	100	1425	0	0	0	2825
House-keeping gene	Ps_131527	1253	P7076	P7076_10958:5337-6589 (+)	n.a.	:	100	1253	0	0	0	2484
House-keeping gene	Ps_131528	3069	P7076	P7076_10958:6977-10045 (+)	n.a.	:	100	3069	0	0	0	6084
House-keeping gene	Ps_131567	1386	P7076	P7076_06126:3569-4954 (-)	n.a.	:	100	1386	0	0	0	2748
House-keeping gene	Ps_132132	1098	P7076	P7076_04913:1248-2345 (-)	n.a.	:	100	1098	0	0	0	2177
House-keeping gene	Ps_132192	1097	P7076	P7076_08078:3288-4385 (+)	ATGCGGTTGCTGCTTGGGCTCCTCCTCGTCTTGGTCGCCCATTGTCTCCCTCGACCTCAAGCGCACATGGTTCTCCGAGTCTCCAGCACCCCCGACGCGGTCGGCGCCGCCGTCGGCCAGCTCATCTTCGACCTGAGCAAGCAGGCCATCGCCACACACGGGCGTTTCACGGTCGCGCTGTCCGGCGGCTCGCTGCCCAAGGTGAGAGAGCGCTCGACTGACCGAGTCAGTCTGGTGGGTCCTCTGCTGACTGCTGCGTGCTGCTGTAGATCCTCAACAAGGGCCTGCAGGCCATCAAGGGCGACGTGGACTTCTCCAAGTGGTTCGTCTACTTCGCGGACGAGCGCTGCGTGCCGCTGGACCACGACGACAGCAACTACAAGGCCTGCAAGGCGGCGC…	:	99.91	1098	0	1	0	2161
House-keeping gene	Ps_132505	3730	P7076	P7076_00883:2448-6177 (-)	n.a.	:	100	3730	0	0	0	7394
House-keeping gene	Ps_132996	2713	P7076	P7076_01516:2054-4766 (+)	n.a.	:	100	2713	0	0	0	5378
House-keeping gene	Ps_133014	1185	P7076	P7076_00589:458-1642 (+)	n.a.	:	100	1185	0	0	0	2349
House-keeping gene	Ps_133183	1047	P7076	P7076_02707:13292-14338 (+)	ATGTCGCCGCACCGCGAGCGCCTGACGCGCTTCTACCAGAAGTACAACGCCGACAAGCTGCACGAGATCGACGGCGTGCTGGAGCGCTTCAAAGGCCGCGAGACGCAGCTGTTCTCGGCGCTGGTGAAGAAGTACGGCCCCGAGCCGGCGGAGGACGAGCAGTTCGACGCGCAGCAGCAGCAGGAGGAAGAGGACGAGGACGACGAGGATGAAGAGGAGGAGGAAGAGGTGGCCGCCACCGAAGTGAAGGACCTGAACCACCAGCGCCTGCTGGCCTTCTACCAGAAGTACAACCCCGAGAAGGTGGGCGACGTGCCGCAGGTGCTGGCCAAGTACAAGGGCAAGGAGTCCAAGCTCTTCGACGCGCTGGTCAAGAAGTACGGTCCCGAGCCGGGCGAC…	:	99.9	1047	1	0	0	2068
House-keeping gene	Ps_133212	1532	P7076	P7076_10059:5430-6961 (+)	n.a.	:	100	1532	0	0	0	3037
House-keeping gene	Ps_133449	2955	P7076	P7076_10884:3570-6524 (-)	n.a.	:	100	2955	0	0	0	5858
House-keeping gene	Ps_133464	1701	P7076	P7076_00518:2948-4648 (+)	n.a.	:	100	1701	0	0	0	3372
House-keeping gene	Ps_133588	1440	P7076	P7076_07523:361-1799 (+)	ATGACGGACTTCATCGCCACGGAGCAGGCCGCGTACCCGGACATCGCGCAGCGCTACCAGAGGCTCAAGGACCTGCACGTGCGCAAGTACGTCCTAGTCAGTCTTCGCTCTCTCCCTCTCTGTATCCTCCGCCTCCTCGCGCTGCCATCCGCCCATTGAGAGATGCCAAAGATTTTCCATCCTGTTTTTATAGATCGATTAACTTTTTTATTATTATTTCTCGCAGGCTGTACCATGAACTCACCGGCGAGCTCGAGGCCTTCGTGCGCGACCCCGCGTGCCACAAGTACCCGCTGAACCTGCCCAAGCTGTACCAGGAGTTCATCCGCAGCTTCCAGGACAAGCTCAACCAGATCCGCCTCGTCGTCATCTGCACGGAGATCAGCACGCAGTTCGCAG…	:	99.93	1440	0	1	0	2839
House-keeping gene	Ps_133648	1735	P7076	P7076_22225:6154-7888 (+)	n.a.	:	100	1735	0	0	0	3439
House-keeping gene	Ps_133691	2502	P7076	P7076_04449:33249-35750 (+)	ATGACGTCGCACCACCACCGCTCCGGGCCGCTCAAGCAGAAGAACAAGAAGCACAAGACCGGCCGCCATGAGTCCAAGACGCTGCTGGCGCGCCGCTCCGGCGGCAAGGTCGAGGGCCGCCGCGCCAGCGTGCGCAGCACGGGCTCGAGCATCGGCAGCATGAGCCTGTCGGGCCAGAAGGCGGCGCGTCTGCAGCGCCAGAAGCAGCTGCGCGGCAACAAGCGCGAGGAGATGCTCCTGCAGCGCCGCTTCGGCCTCGGCAGCGCGCTCGGCCCGCCCAAGATCGTGGCGCTGGTGGCGCTGAGCGAGATGGCCAACCTGGCCGAGGTGCAGCAGAGCCTCCTGGAGGGCGCCTCGAGCGTGGAGGAGCCGGCCCAGGACGCCGTGGGCCTCAAGAAC…	:	99.96	2502	1	0	0	4952
House-keeping gene	Ps_134191	1102	P7076	P7076_06880:14140-15241 (-)	n.a.	:	100	1102	0	0	0	2185
House-keeping gene	Ps_134797	3505	P7076	P7076_03024:80135-83639 (+)	n.a.	:	100	3505	0	0	0	6948
House-keeping gene	Ps_134819	1201	P7076	P7076_03024:3309-4509 (-)	ATGGCGGACGCTGCTGCCCCCACTCAGCAGCCCGAGCCCGAGCAGCCTGCAGGCGCGGAGGTCGCTACTGAGACCGAGGACGTTGCTGCTGATGCTACTGCTGCGGCTGAGGATGACGCCAAGCTGTCGAAGCGCGCCAAGCGCAAGCAGAAGCACCGCATGCAGTGGGAGGAGCGCAAGGCCAGCAAGAAGCTCAAGCGCCAGGAGCAACAGCGACTCAAGAAGGCCAGTGGAGAGATCCCGCCGCCCAAGGAGCTGGACATGAGCGAGGAGGCCGTGCTGCGCCGCAAGGAGCGCGCGCTGGCCAAGCGGGAGGCGTTCCTCATGGCTGCGGAGGAGGGCGTCAAGGTGGTCATCGACTGCGAGTTCGAGGAGGAGATGACCGAGAAGGAGAAGAAG…	:	99.92	1201	1	0	0	2373
House-keeping gene	Ps_135271	823	P7076	P7076_05159:12471-13293 (-)	ATGTCTCGCAGTATGCCGGAGGCCGTGGCGTGGACGACGAGCGGAGACGCCAAGCTGGGGCTGCGCGACGTGCAGGCGGCGGGTGTGCACGAGCAGGCGCGCGCCAACTGGGAGCCCTACGACTTCAACGGCGGCACCGTGCTGGCCATCGCGGGCGAGGACTTCGTGGTGGTGGCGGGCGACACGCGCCTGAGCACGGGCTACTCGGTGCTGTCCCGCGAGGAGAGCAAGCTGCACCAGCTGACGCCCACCTCGGTGCTGGGCTGCCCCGGGTCGCACAACGACATCATCCAGCTGCGCGGCGTGCTGAGCATCCGCGCGCAGATGTACCAGCACGACAACGAGACGGCCATGAGCTCGAGCGCCATGGCGCAGCTGCTGATGAACACGCTGTACTCG…	:	99.88	823	1	0	0	1624
House-keeping gene	Ps_135461	898	P7076	P7076_05182:16392-17289 (+)	ATGGTGCTGCTGAGCTCGTCGCTGCGTCCGCGCGCCGCGCGCCTGCTGAACGCGGCGTCGCGCAAGTGTCTGGTAAGGGTTCACCTCTCCACCACCTGTGCACCCTCCTATTTCTAATATCCTTCCTGCGCTCTAGCACACCGTGCGCCGCGAGGGTCAGCCTGGCACGCTGGACTGCCGCTACTTCTTCTACGACTCGCTGGGCCGCAAGCAGTCGCCGTGGCACCACGTGCCGCTGTACGCGCCCTCAGCACTCGACCACCCTCAGGAGATCACCAGCTCGGCCGTGTTCCACTTTGTGAACGAGATCCCCAGGGGCTCGCGCGAGAAGATGGAGATCGCCGGCACGGAGGAGTTCAACCCCATCAAGCAGGACGAGCGCAAGGGCGCGCCCCGCCT…	:	99.78	898	2	0	0	1764
House-keeping gene	Ps_135512	3664	P7076	P7076_02221:7646-11310 (-)	ATGGTGCGCGTGGGCGTGACCGACGCGGACGTGGCGTCCGTGGCGCTGTACACGCCGCTGCCGTGGCCTATGCGGCTGGACCTGCTGCCCTTCCTCTTCCTCTACGCCACGGCCGCGCACCTGTACGCGTCGCGGCCGGAGGACGACGTGGTCGCGTGGGTCTTCGGGGCGCTGAGCGTCTTCTGCCACGCGCTGGCGCTGCTGGGCGCCGAGTGGAGCGTGGAGGTGCGCTGCTGGATGAGCTGCGCGCGGCTGACGGTCGTGGCGCCGCACGCGCGCGTCAAGATGCTGGCCAAGGTGGAGCCGGCGCTCGCGATGCTGCCCAAGCAGCTCTGCGACTGTCAGCTGGAGCTCGGCCAGCCCCCAGGACAAGGGCAAGGACAAGCAGCTTAAGCCCAA…	:	99.97	3665	0	1	0	7249
House-keeping gene	Ps_135552	2247	P7076	P7076_00303:1937-4183 (-)	n.a.	:	100	2247	0	0	0	4454
House-keeping gene	Ps_135785	2329	P7076	P7076_22502:11340-13668 (-)	n.a.	:	100	2329	0	0	0	4617
House-keeping gene	Ps_135845	1085	P7076	P7076_00569:5379-6463 (+)	n.a.	:	100	1085	0	0	0	2151
House-keeping gene	Ps_136600	983	P7076	P7076_03796:19224-20206 (+)	n.a.	:	100	983	0	0	0	1949
House-keeping gene	Ps_136619	1014	P7076	P7076_15793:904-1917 (+)	n.a.	:	100	1014	0	0	0	2010
House-keeping gene	Ps_136763	2089	P7076	P7076_08264:17097-19185 (+)	n.a.	:	100	2089	0	0	0	4141
House-keeping gene	Ps_136766	972	P7076	P7076_08264:11289-12260 (-)	n.a.	:	100	972	0	0	0	1927
House-keeping gene	Ps_136767	972	P7076	P7076_08264:9897-10868 (-)	ATGACGCAGACTCGCCGACACATTCTCGTCGTCGGCTCTGTAGGAGCTGACATCGTGGTGGAGGTCGACCGTATGCCAGCACGTGGTGAGACGGTATCTGCTAGCAAGTCGGACACGGGTAACGTTTATCCTGGCGGCAAGGGCGACAACCAAGCTGCTACGATCGCCAAGCTCATCGGAGCGGACCACCCCACGCTGACGGCCAAGATGGCTTGCCAGTTCGGCAACGACAGCCACGGCAAAATGATCAAGGAGACGCTGCAATCCGTCGGTGTGGACACTTCGCTGTGCACTGAAGCAAAGTGCTCGTCGGGCCTCGCCTTCGTGTTCGTGTACCCCGACGGTGACAACTCCATCGTCATCGTGAGTGGCGCCAACTCCGCGTGGTCCAACGAGCTC…	:	99.9	972	1	0	0	1919
House-keeping gene	Ps_136873	1235	P7076	P7076_00199:10602-11836 (+)	n.a.	:	100	1235	0	0	0	2448
House-keeping gene	Ps_137247	3694	P7076	P7076_01597:9157-12850 (+)	ATGCACATCGAGGAGATCATCCTGGACGGCTTCAAGTCGTACGCGACGCGCACGGTGGTGAGCGGGTTCGACCCGCGCTTCAACGCCATCACGGGGCTCAACGGCAGCGGCAAGTCGAACGTGCTGGACGCCATCTGCTTCGTGCTGGGCATCACCAACCTGTCGCAGGTGCGCGCCAACAACCTGCAGGAGCTCGTGTACAAGCAGGGCCAGGCGGGCGTGACCAAGGCCAGCGTGACCATCGTGTTCAACAACCAGGACGCCAAGGCCTCGCCCGTGGGCTACGAGCAGTACGAGCAGATCTCGGTGGCGCGCCAGGTCGTGATCGGCGGCCGCAACAAGTACCTGATCAACGGCCACACGGCCCAAGTGAGCCAGGTGCAGAACCTCTTCCACTCG…	:	99.97	3694	1	0	0	7315
House-keeping gene	Ps_137285	4458	P7076	P7076_05248:1389-5846 (-)	ATGGCCGAGGTGACGATCAAGAAGGGCCTGCGCAACCCGCTGGACGAGGCCCAGGTGCGCCGCGCCGTGCTGGCCCTGAAGGCCTTCGTGGCCAAGAAGAGCGAGGAGCGCGCTAAGGCGCAGCTGGTGGAGGACACCGAGTACGTCTCGTGCATCCTCACGCGCAAGCTGGTGCCCGGCAAGACGACGCTCAAGCCCATCCCAGTGTAAGACCTAGCATTATAGCCACGGCACGTGGTGGGCCACGCTGTTTGCGACCTTTTGCAGCTTATTCTGACCTCTGGCCGCTGTTTTGCATCGCTGTGTAGCACCCTGCCGCACTCGCTGTACGACGAGGGCGCCGAGATCTGCCTGTTCGTCAAGGATGAGGACAAGAAGCGCATCAAGGAGGCGCTGGCC…	:	99.96	4458	2	0	0	8821
House-keeping gene	Ps_137294	3705	P7076	P7076_09319:4441-8145 (+)	ATGCACATCAAGCAGGTGGTGGTGTGCGGGTTCCGCAGCTACAAGGACCAGGTGGCCGTGGAGCCCTTCAGCCAGCAGCACAACGTCGTGATCGGGCGCAACGGCACGGGCAAGTCCAACTTCTTCGACGCCATCCGCTTCGGGCTGCTCACGTCTCGCTTCGCCAACCTGCGGCCGGAGGACCGGCAGGCGCTGCTGCACGAGGGCTCGGGCAAGCACGTCATGGCGGCCTACGTGGAGATCATCTTCGACAACAGCGACGGCCGCCTGCCCGTGGACGACGCGGAGGTGGCGCTGCGCCGCACCATCGGCGTCAAGAAGGACGAGTTCTTCCTCAACCGCAAGCACATCACCAAGAGCGACGTCGTGCACCTGCTGGAGAGCGCCGGCTTCTCGCGC…	:	99.89	3705	4	0	0	7313
House-keeping gene	Ps_137726	1744	P7076	P7076_12249:2977-4722 (+)	ATGGGGACCTCGGCAGGGGACGCCGGGGGATGCCGAAGACGAAGGCGTCGGAGCTGGATCTGCTGCTGGGCGATGACGTGGAAGACGTGGCCAGCTACGACGCCGTGGACAAGGCGCTCGCGCTGTCTGCTGGGGAGGTGCAGGCCCCCGACGAGGGGCCCACGCAGCACGGATTCAGGTAGCTAGCTGGCCAGCCCTCCCCCTCGTGCCTACAGACGACTCCATTGCTCACTTGTTATATTGGTTTACATGTGTTGCAGCTGGCGGACGTTGTGGGCGTACGCGGGCCCGGGCTGGCTCATGAGCATCGCGTACGTGGACCCGGGGAACCTCGAGAGCGACCTGCAGGCCGGCGCGTACGCTGGCTACCAGCTCACCTGGGTGCTGTTTGGTGCAACG…	:	99.89	1746	0	2	0	3429
House-keeping gene	Ps_137989	1189	P7076	P7076_04100:422-1610 (-)	n.a.	:	100	1189	0	0	0	2357
House-keeping gene	Ps_138022	993	P7076	P7076_00916:33384-34376 (+)	ATGGAGGGCATCAAGGCCATCATGCGCATCCAGACCGAGGACCTCATGGAGAACCCGCCGGCCATGCTGCAGGAGTTCATCCACGCGGCCGCCTACGGAGCCGACACGCCGCTGGGACGCCCGCTGCAGTGCCCGCTAGACAAGATCGACGCGCTCACGGTGGAGAAGGTCAAGAAGTTCCGCGCCGAGCACTTTGTCGCGCAGAAGATGGTTCTTGCCGGATCGGGCGTCGACCACGCGCGACTGGTGAAATTCGCCGAGAAGTTCTTCGCCAACGTCCCCGTTGCGCCGGAGGGTACGCCCATGGCGACGCCCTCGAGCCCCGAGACGCTGGAACCGGTGATCTACAATGGGGGACTGTACCCGCTTTCGAACCCGGAGTCCGAGTTCTCGTACGCG…	:	99.9	993	1	0	0	1961
House-keeping gene	Ps_138033	753	P7076	P7076_05262:4507-5259 (-)	n.a.	:	100	753	0	0	0	1493
House-keeping gene	Ps_138060	838	P7076	P7076_04488:3551-4388 (+)	n.a.	:	100	838	0	0	0	1661
House-keeping gene	Ps_138738	4230	P7076	P7076_03750:3223-7452 (-)	n.a.	:	100	4230	0	0	0	8385
House-keeping gene	Ps_140631	1435	P7076	P7076_00118:3307-4741 (+)	n.a.	:	100	1435	0	0	0	2845
House-keeping gene	Ps_140975	2756	P7076	P7076_06722:232-2987 (-)	ATGGCGCCCAAGCCCAAGTCCAAGAAGGCGGCCGCCTCCGCCTCGGACGACTCCGAGAATGAGACTCCCAACGTGGCCCAGGTCCCGGCCGCCGCCGCCGCCAAGCCCGTCGACTCGAGCCGCCTCGTGTTCGGCGTGGACCTGGACGACCCGCGCGACGCCGAGGACGACGAGACGGCGCTGGCCCCCGTGGCCAAGTACGCCATCCTGGCCATGATCTGCCTCATGTCCTTCTCCATCCGCCTCTTCGCCGTCGTGCGCTACGAGTCCGTAAGTAAAAGAAAAATGCCATTGATACATCCGTGTCAATGTTGCTGCAATTGCAGTCTGATACTAATATTTTATTGTATTTATTGTAGGTGATCCACGAGTTCGACCCGTACTTCAACTTCCGCACGA…	:	99.96	2756	1	0	0	5455
House-keeping gene	Ps_140976	1048	P7076	P7076_08314:203-1250 (+)	n.a.	:	100	1048	0	0	0	2077
House-keeping gene	Ps_141008	3948	P7076	P7076_06646:11782-15729 (+)	n.a.	:	100	3948	0	0	0	7826
House-keeping gene	Ps_141251	1366	P7076	P7076_05471:1840-3205 (-)	n.a.	:	100	1366	0	0	0	2708
House-keeping gene	Ps_141727	1607	P7076	P7076_04478:9716-11322 (+)	n.a.	:	100	1607	0	0	0	3186
House-keeping gene	Ps_142228	1534	P7076	P7076_04813:2236-3769 (-)	n.a.	:	100	1534	0	0	0	3041
House-keeping gene	Ps_142360	1925	P7076	P7076_12827:5658-7581 (-)	ATGACGTCGCGCCTGCTCTCCGGCCGCGCGCGGCGGTCGCTCACAGCTCTCGCGCTGCTCTCCGGCGGCGCCTACGCGGCAGACGAAGCGAACGCGTAATGAATGCCATCCATCGCTCACTTCATGCTATTAACTCGCCTTCTCCTCGGCGCTCTGACGACCGACATCCTGTCGTGTACTTCCTGTGTATGTGTGTGTGTGTGTGTGTTTTCATTTCGCCAGTAAAATCTTCTCCCGGTCGATGCGCGTGTTCGTCACGGGGGGTCAAGTGGTCTGGGACTACCGACGCCACTTCAAAGGCACGGAGAGGGACGACCCGGACTACCGCCTCAAGCTGCAGGGTCTCAACCAGCGCATCGCCCAGCGGCTGCTGCACCTGTGCTTCCAGAACGGGGGCAT…	:	99.95	1925	0	1	0	3800
House-keeping gene	Ps_142900	1303	P7076	P7076_09084:34995-36297 (-)	ATGGTGGAGATCATCCTGGACCCGAGCATCCGCGATTGGGTGGTGCTGCCCATGGTCATCATCTTCGGCTGCTCGGCTATGGTGCGCCACTACGTCACGCTGCTGCTCAAGAGCGAGAAGATGGCCAGCGTCGAGCAGCTCATGCCCATGTACGTGGCGCCACACTGTGCTGACCTCTCGGTGCAGGGGGGGGGGGGCACTTGCCGCTCTGCTTTAGGGGTCAAACGTATAAAGAATGCTGATCAGCGAGATGTTGCGGCCTGTCGATGACAGGAACACGGTCAAGCGCGCGCAGATCACGCGCATCAACTCCAAGTTCATCACGCCTGACGCCTTCGCCATGCGCAAGGTGGGAGCGGACGAGTTCAAGGGTCTCGAGGAATATATGGCTAACGTGTG…	:	99.85	1304	0	2	0	2553
House-keeping gene	Ps_143007	3700	P7076	P7076_00788:3024-6724 (+)	ATGGGCACGGGCTACCACGGCCTGCAGCTGAACGACAACGTGGAGACCATCGAGGACGAGATCCGCCGCGCCATCTTCGAGGCCGGCGCCATGCGCGAGTCCAACTTCGAGGACCTGGGCAAGATCGACTGGGCGCGCAGCAGTCGCACGGACAAGGGCGTGCACGCCGGCTGCATCGTGGTGCGTGCTGCTGCCAGGGCTAGCTCGCTATGGTGTTGGAAGTGCGGAATGTATTCTAAGTCTGTTTTGGTTGTTGGTTGCTGCTGCAGTTCTCCGGCAAGCTGCTCATTGACGAGGAGAACAAGGTGGACCCAGTCTCAGGCCGCGTGCGAGGACTCACGGAGGCGCTCAACGCGTCGCTGCCCGACAACATCCGCGTGTTCTCGTGTACGAGAGTGA…	:	99.81	3701	6	1	0	7273
House-keeping gene	Ps_143439	939	P7076	P7076_04407:993-1931 (-)	n.a.	:	100	939	0	0	0	1861
House-keeping gene	Ps_143540	977	P7076	P7076_19266:3594-4570 (-)	n.a.	:	100	977	0	0	0	1937
House-keeping gene	Ps_143601	1461	P7076	P7076_11462:8065-9515 (-)	ATGGCTACCGAGGTCGACCACTCGAACCCCATCACGCTCAACCGCTTCATCCTGGCGGAGAAGGAGATCCAGGGCAACGCCGACCTGAGCGTGCTCTTCTCGTCGATCGAGTTGGCGTGCAAGGTCATCGCCAGCTCAGTGCGTCGTGCCGGGTTGACTGGGCTCTACGGTCTGGACGGATCGGAGAACGCCACGGGCGACCAAGTGAAGAAGATGGACGTGCTGGCCAACGAGGTCTTCATCAACTCGTTGAAGGTGCGTGCTCTGAATGCTGATCGAGTTATCAGCGGGTGCTGACCTGTCACATGGTGTGTTTCAGTTCTCGACCAAGATCGAGGTCATGGTCTCTGAAGAGGAAGTCGAGCCTGTCTGCGTGGACAACATCTCGAGCGAAGGCAG…	:	99.32	1461	0	1	0	2827
House-keeping gene	Ps_143610	1954	P7076	P7076_03939:2545-4498 (-)	ATGGAGCTCCAAACGCTACAAAAGTTGCTGCAGCATCTGGACGAGAGCCGACAAACTGCAGTCGCGCGGATTGAAGCTCTATTGCCGGACATGAAGTCGCGCCAAGACCCCGACGCGAAAGCCTTCGAGAACTTCATTGCAGCTCAACGGAGCAACAACAAAGACAAGGCAAAGAAGAAGAAGAGCAAGAGCAAGAAGAAGACCAAGGCCAAGGAGAAGACACAGGAGCCATAACATGGCTACACTCACTTCAGCATGATTTGTCACTACCCACAGTCTAACGTCGCTATGTGACAAATCAACCACAGTGTTTACGCCTTTTCGTTTTCGTACTTAATCGAGCCTTCTATCGCTTGGTTCTGGATCGGTCGAAAGATACACAACCGCGTCTCCAGCGAG…	:	99.95	1954	1	0	0	3866
House-keeping gene	Ps_143617	1548	P7076	P7076_10165:22501-24048 (-)	n.a.	:	100	1548	0	0	0	3069
House-keeping gene	Ps_143782	2361	P7076	P7076_03361:1636-3996 (-)	ATGGCCCCGAAGCGTCGTTCGCGTAAGACCACCAAGGACGTGTACGCCGGTGTTGCCCCGGAGGAGCGCGCCAAGCTCGGCGCGGAGGCCAAGGAGCGCGGTAACGCCGCCTTTGCCTCGGGCGACCACGCCACGGCCATCAAGGAGTTCACGACGGCCATCGCCTACGAGCCCACGAACGTCATCTATTACTCGAACCGTTCGGCCGCCTACCTGTCGGCTGGCCAGGCGACCCCCGCCATGCAGGACGCGAAGACGTGCATTGACATTGACGCCAAGTTCGCCAAGGGTTACGCTCGTCTCGGTGCCGCCCACTTCTACATCAAGAACTACGCCAAGGCCATCACTGCGTACACCCAGGGTCTGACCGTGGAGAAGGGCAACAAGGCCCTGCAGGCC…	:	99.96	2361	1	0	0	4672
House-keeping gene	Ps_143969	5291	P7076	P7076_07009:9088-14378 (-)	n.a.	:	100	5291	0	0	0	10490
House-keeping gene	Ps_143975	1049	P7076	P7076_02559:1732-2780 (-)	n.a.	:	100	1049	0	0	0	2079
House-keeping gene	Ps_144101	1020	P7076	P7076_21714:6278-7297 (-)	n.a.	:	100	1020	0	0	0	2022
House-keeping gene	Ps_144153	1491	P7076	P7076_10125:29675-31165 (-)	n.a.	:	100	1491	0	0	0	2956
House-keeping gene	Ps_144248	2184	P7076	P7076_07237:4028-6211 (+)	n.a.	:	100	2184	0	0	0	4329
House-keeping gene	Ps_144810	2560	P7076	P7076_05279:2387-4946 (+)	n.a.	:	100	2560	0	0	0	5075
House-keeping gene	Ps_155447	1719	P7076	P7076_01956:7010-8728 (-)	n.a.	:	100	1719	0	0	0	3408
House-keeping gene	Ps_155595	4180	P7076	P7076_15196:21171-25349 (+)	ATGCTGGGCATACCTTCAGCAACCAGCGGTGATGCATCAGCCAAGCAGCGCCGACGCGAAAGTGTGATGGAAGAGGAAGAGAAAAAGGAGGAAGTGGAGTCAAGCGATGAGGAAATGGAGAAGCGCGAGAGTGATGAAGAAGACGAAGCTGACCGGTCTGCAGACTCAATCGAGCTTGATCTAAGTCAAAAGCCGACCCCACCTTCCAAGAAGTACCAACCAGCGCTGGTAAGCTTGCCCTTTAGTAGGTTTCTCCGGCGCATATCTCACTCGGTCTCTTGTTGCGTTTGGTGTAGGCACCGCAGCGCCTGGTGCGAACCGACCATCGCTCCAACACGATAGACAAGTACTGTTTTCTGGAGTCGCAGAGGACTCAGTTATCGCAGCTATCACAGTCAA…	:	99.98	4180	0	1	0	8270
House-keeping gene	Ps_155793	3390	P7076	P7076_15069:7959-11348 (-)	n.a.	:	100	3390	0	0	0	6720
House-keeping gene	Ps_155811	9936	P7076	P7076_00345:4376-14312 (-)	ATGGTGTTTTTGGTCATGCTGCAGGAGCTCTTGCCCCTTCAAGAGCCAGAAGCAGGTTGGCATCGGAACTACGGCTTTTGGTTCCGCGTCTTCATGCTCGGAGTCTTTGTCTCTCAGTCCTACCTCGTTCAAGGGAAGTACATGGTCGACGACTTCGCGTATTCATCACGGCAGCTTCTATGCTTCGTATTGGGAATATCCGGCATCTACACGGGTGCTAGCATGGTCGTAGGCGCGAATCTCGCGTTCCCCATCCCATTCTTCTACATCACGATGACGCCAGCGTTCTACGTGCCGCTGCTTCTCTTACTCTACTGCATTTTGGGTAAGAGCAGGAAGCTCACCAAGTACGTCTGCTTCATCGCCACGCAGAAGATCATGGGCATGCTGTATCCGATC…	:	99.99	9937	0	1	0	19680
House-keeping gene	Ps_155812	1203	P7076	P7076_00345:2878-4080 (-)	n.a.	:	100	1203	0	0	0	2385
House-keeping gene	Ps_156130	2750	P7076	P7076_00299:337-3087 (+)	ATGGACGAGAAGTCGAGGAAACCGGAAGGTGCGCGCAGCAGCAGCAGCAGCAGCAACGCCAACAAGAACAACGACACCCCGCTCTAACTAACCTGACCCCTCGCTATCTCTATCTCTATCGCTAGACACCCCGTTCAAGCAGCAGAAGCTCAAGGCCTGGCAGCCGATCCTCACGCCCAACTGGGTCATCGGCACCTTCGCCGTCGTGGGCCTCATCTTCATCCCCATCGGCATCGTGCTGCACACCGAGTCGGACAATGTACGTCCATTATCTCTGTCTACGTCTCTGCCATTGTGTGTATCCTATGTACTTATGCATTGCTGGCTGGCTGCGGGCTGTAGGTGGTGGAGTACTCGATCCAGTACGACGGAGACGGCGTGGAGAAATCGTCCAACATC…	:	99.85	2751	3	1	0	5414
House-keeping gene	Ps_156374	1467	P7076	P7076_08262:3706-5172 (+)	n.a.	:	100	1467	0	0	0	2908
House-keeping gene	Ps_156786	1297	P7076	P7076_00355:3205-4500 (+)	ATGAGCGACTTCCGCCGCACGCAGAACACCTTCGGGGACGCCTTCCCGACCGACGAGCAGCTGCACGGAGGCTTCAGCTTCGACAACTGCCGCCGCAACGAGCTGCTGCTGAGCCAGTCGGGCGGCAAGCAGAAGCTGAAGGCCACCAAGACCGGCACCACCATCGTCGGCGTCGTCTACAAGGCAGGCCCGCGGCGACAATCCCAATGCATTAAATGGATCGTTGCTAAGTATTTATTATGTTGCCAATGATTTTATTGTTATAGGATGGCGTGGTGCTGGGCGCCGACACGCGCTCGACGGGCGGCTCCATCGTGATGGACAAGAACTGCGAGAAGATCCACTACATCGCGCCCAACATTTACTGCTGCGGCGCCGGCACGGCCGCCGACACGGAGA…	:	99.92	1297	0	1	0	2555
House-keeping gene	Ps_156787	1041	P7076	P7076_00355:4691-5731 (-)	n.a.	:	100	1041	0	0	0	2064
House-keeping gene	Ps_156946	1464	P7076	P7076_03356:3333-4796 (-)	ATGACGGCCGCCGACGTGGACAAGAAGAGCAAGAAGAAGAAGCTCAAGGCCGCGAACGCCGAGGGCAAGGACCTCATCGCGCCCGAGTCGCACACGCCCGCGCTGGACACGAGCAAGTGGCCGCTGCTGCTCAAGAACTACAACCAGCTCAATGTGCGCACGGGCCACTACACGCCCATCGCCTGCAGCTCGAGCCCGCTCAAGCGCAACCTGATCGACTACGTGCGCTACGGCGTCATCAACCTGGACAAGCCGGCCAACCCTTCGTCGCACGAGGTCGTGGCCTGGATCCGCCGCATCCTGCGCGTCGAGAAGACGGGCCACTCGGGCACGCTCGACCCCAAGGTCACGGGCTGCCTCATCGTGTGCGTGGACCGCGCCACGCGCCTGGTCAAGGCC…	:	99.86	1464	2	0	0	2886
House-keeping gene	Ps_157045	1826	P7076	P7076_08194:19540-21365 (+)	n.a.	:	100	1826	0	0	0	3620
House-keeping gene	Ps_157224	3580	P7076	P7076_00209:37890-41469 (+)	n.a.	:	100	3580	0	0	0	7097
House-keeping gene	Ps_157608	626	P7076	P7076_02399:6609-7234 (-)	n.a.	:	100	626	0	0	0	1241
House-keeping gene	Ps_157712	2030	P7076	P7076_02865:1069-3097 (+)	ATGGAAATGGTAGCGAGCGTCGCGCCCGCCGAGGACGCCGCTGCAGCGGATGTGGAGCGCCAGATTGAGGAGTCAGTGCTCCGCACCGCAGAGATGTTTGCGCTTACGAAACGCAGCGCTGCCTCGGCCTTCGACTACGCGCCCAGGTACGGCCAGCCAGTCACTGGAACGAGTGGATACATTGCCGAACTAACTTAAATCTCCTCTCTGATCGCCCCCCCCGTAACCAGCAAGAAGGTGCGTGTGCGGACCAAGCTGAACAACACATACCTGCTGAACTTCCCGAAGGCGCTGCTGGAGCCGAAAACCACGGACACTGCGACTGTTGACGTAGCCCCCACAGCTACAGAGGTGGCAACTCTAGCAGCTCCGGGCCCTGCTCCTGCTCCGGCGGATGTG…	:	99.85	2030	2	1	0	3992
House-keeping gene	Ps_157871	1114	P7076	P7076_06286:10258-11371 (-)	n.a.	:	100	1114	0	0	0	2208
House-keeping gene	Ps_157949	1735	P7076	P7076_03196:17498-19231 (+)	ATGGCGGAGCAGCATGACAGCGGCTCGGAGCGCGAGGACGTGGAGCGGATCGTGCGCAGCGCGCCCAAGCGCCTAGGCCAGGACGCCAAGCAGCCCAAGAAGGAGAAGGCCAAGCCCGTCAAGCACGCGGCCAAGTACACGCGCGGCGGCAACCTGTCGCAGCACCGCATCCGCAACATCCGCGACAAGAAGCTCAAGGGCTCGCTACTGCGCGCGCATGAGAAGCAGAAGCTGGCGGCCGAGTCCGCCGCCAAGTCGGAGATCCTGCTGCCCGACCAGGTGGGCTTCCTGGAGGCGGAAGGCCTCGAGAAGACGTACAAGTTCACGCAGAAGCAGCTCGCGGACAACGTGGACCTCAACACGGCGCGCAAGATCTTCAGCCTGGACCTGCCCGACTAC…	:	99.94	1735	0	1	0	3424
House-keeping gene	Ps_158236	627	P7076	P7076_08324:9993-10619 (-)	n.a.	:	100	627	0	0	0	1243
House-keeping gene	Ps_158649	2881	P7076	P7076_15740:41169-44049 (+)	ATGGTTGCCGGCGTGGTGATTCCCGTTGACCGGCACACCACCGACACGGAGCCGACCGACGGCAGCCGGACCTACGCCATCATCGTGTGCGCGTTCGCGTCGCTCGGCGGCTTCTTCTTCGGCTACGACCAGGGCGTGACGTCCGGCGTGCTGATCATGGACTCGTTCCTGAACGACTACTGCGTGGGCTGGCACAACTTCACGTACGATGAGTGCACGCGCTCGTCCGCGGACTTGCCTGGCGAGTGGACCACGTTCACGGTCTGGTACAACATGGTGTACAACCTCGGGTGTCTGGTGGGCGCTCTCATCGGCGGCTACGTCGCCGACAAGTTCGGCCGCCGAGCCACCATCATGTCGGCCGGCGTCCTCTTCTGCATCGGCACGACCTGGGTCTGT…	:	99.9	2881	3	0	0	5687
House-keeping gene	Ps_158844	4291	P7076	P7076_03554:7911-12199 (+)	ATGGGCTTCCCCACGGGCCACTTCAGCTTCTGCGACGTGCTGAGCACGGAGGAGTGGGCGCTGGGCATGGTGCCGTCCCCCGTCGTGGCTGTCATCATGCTCTTCCCCATCAAGCCGCACGTGAGTTTAAACAAATTACAGTAGGATAAATCCTGTTTAAACTCTTGGTGTGAAAATGCTGAAATGGATGATATCGATGTTTTTTACTGCAGACGGAGGAGGCGGACAAGCAGGAGGCGGCGCGGATCGAGAAGGACGGGCAGACGGTGTCCCCCAACGTCTACTACATGCGCCAGACTGTCGGTGCGGAGATTTTACTGCTGATTTTACGTTTCAGCACCGAAATTTTTGTTTCGTATTGTTAATATTTCTGTGCTTTTATTTCTATCAGGAAATGCG…	:	99.95	4291	0	2	0	8475
House-keeping gene	Ps_158889	732	P7076	P7076_12283:1923-2654 (+)	ATGTCCAAGTGGAGCAAGAAGAACCGCGCGCCCGCGGGCTACGAGTACATCCAGCCGGTGATGGACGCGCTGGAGAGCGAGCTGCGCGAGCGCATGAACGAGCCGCACGAGGGCAAGCGGCAGTGCGAGGCGCTGTGGCCCGTGCACCAGATCAACTGGCAGCGCAGCCGCTACGTGTACGACCTGTTCTACAAGTACAAGCGCATCTCGCGCGACGTGTACGACTACTGCGTGCGGCGCAAGCTCGTGGACGCCAACCTCATCGCCAAGTGGAAGAAGCCCGGCTACGAGCGGCTCTGCAGCACGTTCGCCATCAACACCAAGAACTACAACTACGGCACCGTCAGCATCTGCCGCGTGCCGAGGCAGCAGCTCTCGGAGGGGCAGGTGGTGCAGGAG…	:	99.86	732	1	0	0	1443
House-keeping gene	Ps_158912	1212	P7076	P7076_07236:9517-10728 (+)	n.a.	:	100	1212	0	0	0	2403
NLP PsNLP11	Ps_141465	990	P7074	P7074_18600:1113-2101 (+)	ATGAAGGCCTCTGCCTTCTTGTGCGCCGTCGTGGCCCTTGCCACTGCAGTGCGGGCCCAAAAAGACGCGTCCCAAGTCCAGCAAGTAACTCAAGCCCAAAGCGCGTCCCAGGACCAAGAGCCCATTACCACTCCGGCCCCCACTGTCAAGTACATGAACATCTCGGGGATACTGCACACCCCGTACCCAATGGCCACTCCGAAAAACGTGACGCTGCCGTCGATGAGACCGGATCCACGAGCGACGGAAGCTCCGACGCCAGCACCGACGTTGCCGCCGACCCCCGCGCCGACTCCTGCTCCGACCCCGGACCCGGGTCCGTGGACGACGATCACCATTGACCACGACCAGGTCAAGCCGTTCGCGCAGCCCGAGTCCGTTACGATCTCGGAGAAGGCC…	:	99.8	990	1	1	0	1939
NLP PsNLP11	Ps_141465	990	P7076	P7076_03039:776-1765 (-)	ATGAAGGCCTCTGCCTTCTTGTGCGCCGTCGTGGCCCTTGCCACTGCAGTGCGGGCCCAAAAAGACGCGTCCCAAGTCCAGCAAGTAACTCAAGCCCAAAGCGCGTCCCAGGACCAAGAGCCCATTACCACTCCGGCCCCCACTGTCAAGTACATGAACATCTCGGGGATACTGCACACCCCGTACCCAATGGCCACTCCGAAAAACGTGACGCTGCCGTCGATGAGACCGGATCCACGAGCGACGGAAGCTCCGACGCCAGCACCGACGTTGCCGCCGACCCCCGCGCCGACTCCTGCTCCGACCCCGGACCCGGGTCCGTGGACGACGATCACCATTGACCACGACCAGGTCAAGCCGTTCGCGCAGCCCGAGTCCGTTACGATCTCGGAGAAGGCC…	:	99.9	990	1	0	0	1955
NLP PsNLP14	Ps_108733	762	P7076	P7076_04290:418-1178 (-)	ATGTATCTGCGTCTTCCCCTCTTCGTCGCCATTGCCACGCTTACCATCGTGGGCGGTGTCACTATCGACCACGACAAGGTGCAGCCGTTCGCGCAGCCCGCACCCGCCACTGTGTCCGAGAAGGCCGCCGTCAAATTCAAGCCAAGTCTCCAAATCATCGACGGATGCCACCCGTACCCCGCAGTGAACGCCGCGGGCGAGACGAGTGGGGGATTGAAGCACACCGGTCCGGTAGACGGGAAATGCAAGGGTTCAGGACTCGGCTCGCAAGTGTACGGCCGCTCTGGCTGGTACAAGGACCTCTGGGCCATCATGTACTCGTGGTATTTCCCCAAGGACAAACATCTTGGATACAAGGGCCAGCGCCACAAGTGGGTTGACGCCGTTGTGTGGCTGGAC…	:	99.87	762	0	1	0	1495
NLP PsNLP18	Ps_138313	716	P7064	P7064_13071:2105-2821 (-)	ATGAACCTCGTCCGAGTACTTCTCGTCGCTGCTGCAGCCACCTCCTCCGCCGAGGCCGTCTCCATCGACTACGACAAGGTGGAGCCGTTCCCTCAACCAAGCCCGGTCACCGTTTCCGAGAAGGCCGCGGTCAAATTCAAACCACGACTGCTTATCGCCGACGAGGTTTCATGCGTTCCGTTCCCCGTCGTGAACGCTGCAGGCGAGACTGGCGGTGGGCTCAAGGGGAATGGCGGCAACGACGGCTGCGAGGTTGCTCCATTGGGGGCGCGAGGTCTACGGCCGATCTTCGTGGCACAACGACGTCTGGGCCATCATGTACGCCTGGTACTTCCCCAGGGCTTCTGGGACGGCTCTGCGTTCTGGCGCCACGACTGGGCCAGCGCCGTCGTGTGGATC…	:	99.72	717	1	1	0	1398
NLP PsNLP18	Ps_138313	716	P7074	P7074_13825:1521-2236 (-)	ATGAACCTCGTCCGAGTACTTCTCGTCGCTGCTGCAGCCACCTCCTCCGCCGAGGCCGTCTCCATCGACTACGACAAGGTGGAGCCGTTCCCTCAACCAAGCCCGGTCACCGTTTCCGAGAAGGCCGCGGTCAAATTCAAACCACGACTGCTTATCGCCGACGAGGTTTCATGCGTTCCGTTCCCCGTCGTGAACGCTGCAGGCGAGACTGGCGGTGGGCTCAAGGGGAATGGCGGCAACGACGGCTGCGAGGTTGCTCCATTGGGGGCGCAGGTCTACGGCCGATCTTCGTGGCACAACGACGTCTGGGCCATCATGTACGCCTGGTACTTCCCCAGGGCTTCTGGGACGGCTCTGCGTTCTGGCGCCACGACTGGGCCAGCGCCGTCGTGTGGATCG…	:	99.86	716	1	0	0	1411
NLP PsNLP18	Ps_138313	716	P7076	P7076_02542:15238-15953 (-)	ATGAACCTCGTCCGAGTACTTCTCGTCGCTGCTGCAGCCACCTCCTCCGCCGAGGCCGTCTCCATCGACTACGACAAGGTGGAGCCGTTCCCTCAACCAAGCCCGGTCACCGTTTCCGAGAAGGCCGCGGTCAAATTCAAACCACGACTGCTTATCGCCGACGAGGTTTCATGCGTTCCGTTCCCCGTCGTGAACGCTGCAGGCGAGACTGGCGGTGGGCTCAAGGGGAATGGCGGCAACGACGGCTGCGAGGTTGCTCCATTGGGGGCGCAGGTCTACGGCCGATCTTCGTGGCACAACGACGTCTGGGCCATCATGTACGCCTGGTACTTCCCCAGGGCTTCTGGGACGGCTCTGCGTTCTGGCGCCACGACTGGGCCAGCGCCGTCGTGTGGATCG…	:	99.86	716	1	0	0	1411
NLP PsNLP19	Ps_110084	747	P7064	P7064_16640:3637-4383 (+)	ATGAACTTTATCGCCCTCATCGTGGCCGCTTTCGCGTCGTTCGCTGCGGCACAGGCGCAGGTGATCAACCACAACCTGGTGCGGCCATTCCCGCAGCCGAAGCCCGTCACCGTCTCGGAAAAGGCCGCAGTCAGGTTCAAACCGCAGCTCAAGATCGATGACGGGTGCCACCCGTACCCCGCCGTTCAGAAGGACGGCTCCATTAGCGGCGGACTCAAGTGGGGCGGGCCGCAGGACGGCGAGTGCACAGGTTCCAAGTTTGGCTCGCAGGTGTACGCTCGCTCGGGCTGGGTGAACGACGTGTGGGCCATCATATACGCCTGGTACTTCCCCAAGGGCCGAGGCGCCGTGCCCCTGCCGCTGATCCTTCGACTGTTCGGACACCGGCACAACTGGGAG…	:	99.87	747	1	0	0	1473
NLP PsNLP19	Ps_110084	747	P7076	P7076_06672:1086-1832 (+)	n.a.	:	100	747	0	0	0	1481
NLP PsNLP21	Ps_109047	711	P7064	P7064_05048:1289-1999 (+)	n.a.	:	100	711	0	0	0	1409
NLP PsNLP21	Ps_109047	711	P7074	P7074_05348:323-1033 (-)	n.a.	:	100	711	0	0	0	1409
NLP PsNLP22	Ps_133377	1813	P7076	P7076_08943:10614-12426 (+)	n.a.	:	100	1813	0	0	0	3594
NLP PsNLP24	Ps_141660	795	P7074	P7074_39574:442-1235 (+)	ATGAAGCTCGGACTACCCTTTGCTATCGCGCTCTCTGCTCTTGTTGCAGCCCAAGCTGCTGTCATTGACTATGACAAGGTCCAGCCGTTCCCTGAGCTCGAGCCCAAAACGATTTCCGAGAAGGCTGCTATCAAGTACAAGCCCAGCCTGGCCATCAAGGACGGCTGCCGCTCTTACGCTGCTGTGAATGCGGCCGGCGACACGAGCGGCGGAATGGACCCAATGGCGCCCGACGGAGGAACGGTAGAGAAAAACCCGTACGGTCACGGCTGCAGGGGATCGGTATTGGGCTCGCAAGTGTACAGCCGATCTGGGTGGTACCGCGACGTTTGGGCCATCATGTACGCTTGGTACTTCCCCAGAGACATCAGTTGGATGAGGCGAGCTACCCACCCGTCC…	:	99.87	795	0	1	0	1560
NLP PsNLP24	Ps_141660	795	P7076	P7076_06940:1192-1986 (-)	ATGAAGCTCGGACTACCCTTTGCTATCGCGCTCTCTGCTCTTGTTGCAGCCCAAGCTGCTGTCATTGACTATGACAAGGTCCAGCCGTTCCCTGAGCTCGAGCCCAAAACGATTTCCGAGAAGGCTGCTATCAAGTACAAGCCCAGCCTGGCCATCAAGGACGGCTGCCGCTCTTACGCTGCTGTGAATGCGGCCGGCGACACGAGCGGCGGAATGGACCCAATGGCGCCCGACGGAGGAACGGTAGAGAAAAACCCGTACGGTCACGGCTGCAGGGGATCGGTATTGGGCTCGCAAGTGTACAGCCGATCTGGGTGGTACCGCGACGTTTGGGCCATCATGTACGCTTGGTACTTCCCCAGAGACATCAGTTGGATTGAGGCGAGCTACCCACCCGTC…	:	99.75	795	2	0	0	1560
NLP PsNLP25	Ps_128607	726	P7064	P7064_00666:1191-1916 (+)	n.a.	:	100	726	0	0	0	1439
NLP PsNLP25	Ps_128607	726	P7076	P7076_17967:13378-14103 (+)	n.a.	:	100	726	0	0	0	1439
NLP PsNLP26	Ps_131022	759	P7064	P7064_04886:1126-1884 (-)	n.a.	:	100	759	0	0	0	1505
NLP PsNLP26	Ps_131022	759	P7076	P7076_01654:994-1752 (-)	n.a.	:	100	759	0	0	0	1505
NLP PsNLP27	Ps_131021	738	P7076	P7076_10126:360-1097 (+)	n.a.	:	100	738	0	0	0	1463
NLP PsNLP29	Ps_108521	684	P7076	P7076_01654:3736-4419 (-)	n.a.	:	100	684	0	0	0	1356
NLP PsNLP3	Ps_119906	750	P7074	P7074_44179:595-1349 (+)	ATGATCCTACGCTCTCTTCTTCTCTCCGCAATCGCCATCGCCTCCTTCAGCGCTGCGGGGGCTGTCACTATCGACCACGACAAGGTACAGCCGTTTGCGCAGCCCGAGCCAGTCACCGTGTCCGAGAAAACCGCTGTAAAATTCAAACCGAGTCTCCAGATCGACGGCGGATGCCACCCGTACCCTGCTGTCAACGCTGCGGGTGAAACGAGCGCGGGGCTAAAAGGAAGTGGACCTGACGACGGGAAATGCAAGGGGTCCGGTCTCGGCTCGCAAGTGTATGGACGAGCTATATGGTACAAGGATCTCTGGGCCATCGTGTACGGCTGGTACTTCCCCAAGGATAAAGGCTTTGGCGGCATCTTAGCCAAGGGCCAACGACACAAATGGGTCAGCGCC…	:	96.83	756	17	3	0	1292
NLP PsNLP30	Ps_131024	741	P7076	P7076_01654:5913-6653 (+)	n.a.	:	100	741	0	0	0	1469
NLP PsNLP31	Ps_132107	666	P7064	P7064_09582:859-1524 (-)	ATGATCTCACGCTTGCTTCTGTTGCTCGGTGTTGCCGCCGCTTCGATAAGCTTTGCGAGGGCTGATACTATCGACCACGACAAGGTGCAGCCGTTCGCGCAGCCCGAGCCAGTCACCATATCTGAGAAGACCGCAGTCAAGTTCAAGCTGAGTCTCCAGATCGTCACTGGGTGCCACCCGTACCCTGCCGTCAACGCCGCGGGCGAGACGAGTGGCGGGCTGAAAGGGACAGGGGAGAATGACGAAGACTGCACGGGGTCAACACTCGGCTCTCAAGTGTACGGCCGAGCCGTTTGGTACGAGGACCTTTGGGCTATCATGTACGCGGTGGCTTACTATGACATTTTAAAGGAGGGCCCACCCAAGTGTTATTACTACCGCTGGGGGCGGCAGAGTTGT…	:	99.7	666	2	0	0	1304
NLP PsNLP31	Ps_132107	666	P7076	P7076_23356:2470-3135 (-)	n.a.	:	100	666	0	0	0	1320
NLP PsNLP32	Ps_108654	765	P7064	P7064_15992:237-1001 (+)	ATGGACCTCTACCTACTAGTTTTCATCGCTGCCGCAGCCTTCAGCTCTCTTGAAGCTGTGAACATCGACCATGACAAGGTGCAGCCGTTCGCCCAGCCCGAGCCGACCACGGTATCCGAGAAGGCCGCCGTCAAGTTCAAGCCGAGCATCCGAATCCGAAGCGGGTGCCACCCGTACCCTGCGGTGAATGCCGCGGGTGAGACGAGCGGAGGGCTGAAACCATCGGGGGAACCTGACGGAGACTGCAAAAACTCTAGCCTGGGCTCGCAAGTGTACGGGCGAGCCGTGTGGTACAAGGACCTCTGGGCCATTATGTATACGTGGTATTTCCCCAAGGATTCCTACGGGACCTTTTTCCGGTCGGGCCAACGGCACAAGTGGGCTAGTTTCATCGTGTGG…	:	99.74	765	2	0	0	1501
NLP PsNLP32	Ps_108654	765	P7076	P7076_05745:924-1688 (+)	ATGGACCTCTACCTACTAGTTTTCATCGCTGCCGCAGCCTTCAGCTCTCTTGAAGCTGTGAACATCGACCATGACAAGGTGCAGCCGTTCGCCCAGCCCGAGCCGACCACGGTATCCGAGAAGGCCGCCGTCAAGTTCAAGCCGAGCATCCGAATCCGAAGCGGGTGCCACCCGTACCCTGCGGTGAATGCCGCGGGTGAGACGAGCGGAGGGCTGAAACCATCGGGGGAACCTGACGGAGACTGCAAAAACTCTAGCCTGGGCTCGCAAGTGTACGGGCGAGCCGTGTGGTACAAGGACCTCTGGGCCATTATGTATACGTGGTATTTCCCCAAGGATTCCTACGGGACCTTTTTCCGGTCGGGCCAACGGCACAAGTGGGCTAGTTTCATCGTGTGG…	:	99.74	765	2	0	0	1501
NLP PsNLP33	Ps_139320	692	P7064	P7064_08665:1328-2035 (-)	ATGAACCTCCGCGCTGTTGCTGCTGCTTCACTCGCCGCTCTTGTCGGCATCGACGCTGCAGTTATCGCCCATGACGCTGTTGTGCCGTTCCCGCAGCCAACGCCGAACACCACCATCCAGACCGTCGCTGTCAAGTTCAAACCCCAGATCTACATCAACAACGGATGCCACCCGTACCCTGCAGTCGATGAAGACGGCAACACCAGCGGCGGCTTGGAGCCCACGGGCTCTCAGAGTGCTGGGTGCAAGGGATCTGGTTATGGCAGTCAGATCTACGGCCGCGCTGTGGAGTACGAAGGCGTCTACGCCTTCATGTACTCCTGGTACATGCCCAAGGACGAGACGTTGGACGGACAGGGACACCGTCACGACTGGGAGAACTGCGTCGTGTGGCTGGAC…	:	97.46	708	2	1	0	1283
NLP PsNLP33	Ps_139320	692	P7074	P7074_08432:2402-3093 (+)	ATGAACCTCCGCGCTGTTGCTGCTGCTTCACTCGCCGCTCTTGTCGGCATCGACGCTGCAGTTATCGCCCATGACGCTGTTGTGCCGTTCCCGCAGCCAACGCCAAACACCACCATCCAGACCGTCGCTGTCAAGTTCAAACCCCAGATCTACATCAACAACGGATGCCACCCGTACCCTGCAGTCGATGAAGACGGCAACACCAGCGGCGGCTTGGAGCCCACGGGTGCAAGGGATCTGGTTATGGCAGTCAGATCTACGGCCGCGCTGTGGAGTACGAAGGCGTCTACGCCTTCATGTACTCCTGGTACATGCCCAAGGACGAGACGTTGGACGGACAGGGACACCGTCACGACTGGGAGAACTGCGTCGTGTGGCTGGACTCTCTCGACAAACCGA…	:	99.71	692	2	0	0	1356
NLP PsNLP33	Ps_139320	692	P7076	P7076_00412:4519-5226 (+)	ATGAACCTCCGCGCTGTTGCTGCTGCTTCACTCGCCGCTCTTGTCGGCATCGACGCTGCAGTTATCGCCCATGACGCTGTTGTGCCGTTCCCGCAGCCAACGCCGAACACCACCATCCAGACCGTCGCTGTCAAGTTCAAACCCCAGATCTACATCAACAACGGATGCCACCCGTACCCTGCAGTCGATGAAGACGGCAACACCAGCGGCGGCTTGGAGCCCACGGGCTCTCAGAGTGCTGGGTGCAAGGGATCTGGTTATGGCAGTCAGATCTACGGCCGCGCTGTGGAGTACGAAGGCGTCTACGCCTTCATGTACTCCTGGTACATGCCCAAGGACGAGACGTTGGACGGACAGGGACACCGTCACGACTGGGAGAACTGCGTCGTGTGGCTGGAC…	:	97.46	708	2	1	0	1283
NLP PsNLP34	Ps_109199	517	P7064	P7064_08664:1109-1624 (-)	ATGAATCTCCGACGTCTCGTCGTCGCGGCTGTGGCTTTCCTCACCGCCTCGCACGCTTCCGTCATCGACCACGACCAGGTCGTGCCGTTCGCACAGCCCACACCGACCTCGACGTCTCAAACCGCTGCGTCAAATTCAAGCCCCAGCTCCACATCACGAACGGCTGCCACCCGTACCCTGCTGTCGATGCGGACGGCAACACCAGCGGTGGTCTCAACCCGACGGGGTCGTCCAGCGCTGGCTGCAAAGGCTCGGGCTACGGCAGCCAGATCTACGGACGCTCGACGTGGTACAACGGCGTCTGGGCCATCATGTACTCCTGGTACTTCCCCAAGGACTCGCCGGCGTCAGGCTTTGGCCACCGCCACGACTGGGAGCACATCGTGGTCTGGCTGAACA…	:	99.81	517	0	1	0	1009
NLP PsNLP34	Ps_109199	517	P7076	P7076_00412:1713-2229 (+)	n.a.	:	100	517	0	0	0	1025
NLP PsNLP36	Ps_109200	703	P7076	P7076_00412:297-999 (-)	ATGAACCTCCGTGCGTTCTTCACTGCGGCCGCAGCCTCACTCGCTCTCACCCAAGCCGACGTGATCTCGCACGACCAGGTCGTTCCATTCGCTCAGCCCACAGCTTCGACAGCGGAGTAGGCGGCAGGCATCAAGTTCAAGCCGCAGATCCGGCTGGCACCCCTACCCAGCCGTCGACAAGGACGGCAACACGAGTGGGGGACTCAAACCCACGGGCTCATCTAGCGCCGGCTGCAAGGGGTCCGGGTACGGCAGCCAGATCTACGGCCGCATCACGACGTTCAATGGCGTCTACGCTCTCATGTACTCGTGGTACTTCCCCAAGGACTCTCCGATCTCGGGACTGGGCCACCGCCACGACTGGGAGCATGTGGTCGTGTGGGTCGACGACATCACGCT…	:	99.72	703	2	0	0	1378
NLP PsNLP38	Ps_127887	1020	P7076	P7076_12975:1478-2497 (+)	ATGAAGTCTTTTCGTATCGTGTGCGTCGCTCTGGCTGCTGTAGCTTCGGCACACGCCCAGAGCCAAACCAACTCGAAAGCGCAGTACATCGACTTTTCGAACCTGAAAGAGTACACCAAGTCGCCCATTGCTCAACTCGACCCGACGCAAGGGACTGTGCGGCCCGACCCCAGAGTGACCGAAGCTCCAACGCCTGCTCCAACAACGCCCGCCCCAACGCCAGCTCCAACACAAGCTCCAACTGAAGCTCCAACTGAAGCTCCAACTGAAGCTCCAATTCCAGCCCCAACTCCAGCCCCCACGCCCGCTCCAACGCCAGCTCCCACTCCCGCGCCCACGCCGGATCCGGGTCCGTGGACGGCCGTGTGGATTCCCCACGACAAGGTGCAGCCGTTCGCT…	:	99.8	1020	2	0	0	2006
NLP PsNLP40	Ps_139330	777	P7074	P7074_19703:387-1163 (+)	n.a.	:	100	777	0	0	0	1540
NLP PsNLP40	Ps_139330	777	P7076	P7076_11828:3768-4542 (+)	ATGAATCTTCGTGCCCTCGCTGCCGACACTTTAGCCTCGCTCGCATCCGTCTCCGGTGGCATCATCGGCCACGACCAAGTCGTTCCGTTCCCGCAGTCCCAGCCCACCACCATCAGTAACAAGGCCGCACTCAAGTTCAAACCGCAGCTCTGGATCAACAATGGCTGCCACCCGTACCCTGTCGTGAACGCTGCGGGTGACACCGGTGGCGGTCTCAAGACCCACGGCTCCTCCGCTGCAGGGTGCAGATGCTCCGGCTACGGTTCGCAGGTCTACGGGCGATCTACCTGGTACAATGGCGTCTGGGCCATCATGTACTGCTGGTACTTCCCCAAGGACGAATCCAAGACGGCACTGGCCATCGCCACGACTGGGAGCACGTCATCGTGTGGATCGACA…	:	99.61	777	1	2	0	1501
NLP PsNLP41	Ps_140279	744	P7064	P7064_24225:5852-6594 (-)	ATGAAGTTCGTTCTTCCCTTAGCTGTTGCGCTCTCAGCACTCGCTGCAGTGGACGCTGGCGTCATCGACTACGACCAGGTGGAGCCTTTCCCCGAGCTGGGGCCCAAAACGATCTCCGAGAAGGCCGCTATCAAGTTCAAACCAACTCTGTTCATCAAGGACGGATGTCACCCTTACGCTGCAGTGAACGCTGCCGGTGACACGAGCGGAGGCTTGGACCCGAAGGCGTCCGACGATGAATGCAAGGGGTCGACGTTGGGTTCGCAGTTTACAGCCGCTCTACGTGGTACCGCAACACCTGGGCCACCATGTACGCCTGGTACTTCCCCAAGGACACAAATCTCTATCTGCGAGGCGTACGTCACGACTGGGTTAGCGCTATCGTGTGGCTCGACAACC…	:	99.87	744	0	1	0	1459
NLP PsNLP41	Ps_140279	744	P7074	P7074_06020:2114-2857 (+)	n.a.	:	100	744	0	0	0	1475
NLP PsNLP41	Ps_140279	744	P7076	P7076_02172:5855-6597 (-)	ATGAAGTTCGTTCTTCCCTTAGCTGTTGCGCTCTCAGCACTCGCTGCAGTGGACGCTGGCGTCATCGACTACGACCAGGTGGAGCCTTTCCCCGAGCTGGGGCCCAAAACGATCTCCGAGAAGGCCGCTATCAAGTTCAAACCAACTCTGTTCATCAAGGACGGATGTCACCCTTACGCTGCAGTGAACGCTGCCGGTGACACGAGCGGAGGCTTGGACCCGAAGGCGTCCGACGATGAATGCAAGGGGTCGACGTTGGGTTCGCAGTTTACAGCCGCTCTACGTGGTACCGCAACACCTGGGCCACCATGTACGCCTGGTACTTCCCCAAGGACACAAATCTCTATCTGCGAGGCGTACGTCACGACTGGGTTAGCGCTATCGTGTGGCTCGACAACC…	:	99.87	744	0	1	0	1459
NLP PsNLP42	Ps_109238	732	P7064	P7064_11150:5507-6238 (-)	ATGCACGCGCTCAAAGTTGTCTTCGTCGCTGCAATCCTGCTGGTAGTCGACGCAGTCTCCATCGACCATGACAAGGTTCAACCGTTCGCCCAGCGCGAGCCCGTGACTCTTTCGGAGAAGCTTGGTGTCAAGTACAAACCTACAATGGACGATCAAGAAGGCTGCGCGGTTTTCCCTGCTGTGAACGCGGCCGGGGAGACGAATGGCGGGCTGAAGGGCTCCGGGGGGACTACTGGCTGTCGCGAAGCACCTCTGGGAGCGCAAGTGTACGGCCGATCGATGTGGTATGAAGGAAAGTACGCCATTTTGTACGCATGGTATTTCCCGAATGGCTTCTCCGCGGACTGGCCAGTGAGGCGCCACGACTGGGCGAGCGCGGTGGTCTGGCTGGACGACCCC…	:	99.86	732	1	0	0	1443
NLP PsNLP42	Ps_109238	732	P7074	P7074_03323:93-824 (-)	ATGCACGCGCTCAAAGTTGTCTTCGTCGCTGCAATCCTGCTGGTAGTCGACGCAGTCTCCATCGACCATGACAAGGTTCAACCGTTCGCCCAGCGCGAGCCCGTGACTCTTTCGGAGAAGCTTGGTGTCAAGTACAAACCTACAATGGACGATCAAGAAGGCTGCGCGGTTTTCCCTGCTGTGAACGCGGCCGGGGAGACGAATGGCGGGCTGAAGGGCTCCGGGGGGACTACTGGCTGTCGCGAAGCACCTCTGGGAGCGCAAGTGTACGGCCGATCGATGTGGTATGAAGGAAAGTACGCCATTTTGTACGCATGGTATTTCCCGAATGGCTTCTCCGCGGACTGGCCAGTGAGGCGCCACGACTGGGCGAGCGCGGTGGTCTGGCTGGACGACCCC…	:	99.86	732	1	0	0	1443
NLP PsNLP42	Ps_109238	732	P7076	P7076_13351:73-804 (+)	ATGCACGCGCTCAAAGTTGTCTTCGTCGCTGCAATCCTGCTGGTAGTCGACGCAGTCTCCATCGACCATGACAAGGTTCAACCGTTCGCCCAGCGCGAGCCCGTGACTCTTTCGGAGAAGCTTGGTGTCAAGTACAAACCTACAATGGACGATCAAGAAGGCTGCGCGGTTTTCCCTGCTGTGAACGCGGCCGGGGAGACGAATGGCGGGCTGAAGGGCTCCGGGGGGACTACTGGCTGTCGCGAAGCACCTCTGGGAGCGCAAGTGTACGGCCGATCGATGTGGTATGAAGGAAAGTACGCCATTTTGTACGCATGGTATTTCCCGAATGGCTTCTCCGCGGACTGGCCAGTGAGGCGCCACGACTGGGCGAGCGCGGTGGTCTGGCTGGACGACCCC…	:	99.86	732	1	0	0	1443
NLP PsNLP43	Ps_119873	744	P7064	P7064_23393:11866-12609 (+)	n.a.	:	100	744	0	0	0	1475
NLP PsNLP43	Ps_119873	744	P7076	P7076_21800:16928-17671 (+)	ATGAACTTCCGCGCGCTCTTCCTATCTACTGTCGCTGTCGGAATCGCCACCGCGGACGCTGCTTCCATCGCATACGACAAAGTTGCGCCGATAGCTCAACCCGAGGCTGTCACGATCTCCGAGAAGGCTGGCGTCAAGTTTAAGCCCCAACTCTTCGTGGACGGAGGCTGCACTTCGTTCCCCGCCGTGAACGCTGCCGGTGAGACGAGTAGTTGACTGCCACGAGACGGAGGGAATTATGGCTGCGTTAAGGCTCCTCTAGGCTCGCAGGTCTACGGACGGGCCACCTGGTACAAGGACGTCTGGGCCATCATGTACGCGTGGTACTATCCGAAAAGCTTCTTTGCGAGTATTGGTACGGGGACCCACGACTGGCAGAATGCGGTAGTGTGGATCGAC…	:	99.73	744	2	0	0	1459
NLP PsNLP44	Ps_109644	759	P7064	P7064_15324:2127-2885 (+)	ATGAAGTTCTCCAGCCTCTTCGTCGCCATTGTCACGCTTCTCCAAGTTGCTGCTGCCAGCTCCATCGACCTCAACAAAGTCGCTCCCTTCGCCCAGCCAACCGCTTCGACATCCGCCCAGAAAGCTGCCGTCAAGTTCAAACCGCGTCTGTCTATCGGAAGTGGGGCCTGTGTTTCCTTCCCTGCTGTGAACTCTGCTGGAGACACGAGTAGCGGCCTCAGTGAAGAAGGCAAAGGCAGTACGGACTGTACCAACGCTCCCCTGGGCTCGCAAGTGTACGGCCGAGCTGCCTGGTACAACAACAGGTTCGCCATCCTGTACGCCTGGTACTTCCCCAAAGGATTCTGGAACGACTACCCCACGCGCCGCCACGACTGGGCTAGTGCCGTCGTGTGGATT…	:	99.74	759	2	0	0	1489
NLP PsNLP44	Ps_109644	759	P7076	P7076_07109:6490-7248 (-)	ATGAAGTTCTCCAGCCTCTTCGTCGCCATTGTCACGCTTCTCCAAGTTGCTGCTGCCAGCTCCATCGACCTCAACAAAGTCGCTCCCTTCGCCCAGCCAACCGCTTCGACATCCGCCCAGAAAGCTGCCGTCAAGTTCAAACCGCGTCTGTCTATCGGAAGTGGGGCCTGTGTTTCCTTCCCTGCTGTGAACTCTGCTGGAGACACGAGTAGCGGCCTCAGTGAAGAAGGCAAAGGCAGTACGGACTGTACCAACGCTCCCCTGGGCTCGCAAGTGTACGGCCGAGCTGCCTGGTACAACAACAGGTTCGCCATCCTGTACGCCTGGTACTTCCCCAAAGGATTCTGGAACGACTACCCCACGCGCCGCCACGACTGGGCTAGTGCCGTCGTGTGGATT…	:	99.74	759	2	0	0	1489
NLP PsNLP45	Ps_132437	743	P7064	P7064_10654:221-962 (+)	ATGAACCTGTCGCAACTCCTCTCCACGGCTTTTGCCGCCGCTCTGCTCTGCTCTGTGGGAGCTTATGACATTCAGTACGACAAGGTCCACTCGTTTGCTCAGCCCAAGCCAGCCACCGTATCCGAGAAACTGCCATCAACTTCAAGACGAGTCTCGAGTTTGAAGACGGCACGTGCCGCCCGTACCCTGCTGTCAATGCCGCTGGAGATACCAGCAGAGGGTTGGAATATGGCGACACGGGGTTGAAAGCTGCCAGGGGTCAAGTCTGGGCTCGCAAGTGTATGGCCGGGCTGCTTGGCACAACGACCTCTGGGCTATCATGTACGTGTGGTACTTCCCCAAGGACTCGGGTGAGACGGACAGCCGACACAAGTGGACTGCTGCAGTTGTGTGGCTTGA…	:	99.87	743	0	1	0	1457
NLP PsNLP45	Ps_132437	743	P7074	P7074_28762:153-895 (-)	n.a.	:	100	743	0	0	0	1473
NLP PsNLP45	Ps_132437	743	P7076	P7076_22203:2918-3660 (+)	n.a.	:	100	743	0	0	0	1473
NLP PsNLP47	Ps_131041	874	P7064	P7064_07316:127-1000 (+)	n.a.	:	100	874	0	0	0	1733
NLP PsNLP47	Ps_131041	874	P7076	P7076_10648:5249-6122 (-)	n.a.	:	100	874	0	0	0	1733
NLP PsNLP48	Ps_131045	734	P7064	P7064_23761:211-944 (+)	n.a.	:	100	734	0	0	0	1455
NLP PsNLP48	Ps_131045	734	P7074	P7074_09541:361-1094 (-)	ATGAACCTGCGTGCACTGCTTCTCGCTGCTGTGTCCTGCTTCGCCACCATCCAGGCCGAGGTGACCTGGATCAACCACGACCAAGTGCAGCCGTTCGCGCAGCCCGAGCCTGCGACCGACTCGGAGACAGCCGCAGTCAAGTTCAAGCCCTTTCTCGAGGTTTCCTACGGATGTGAGCCGTATCCTGCAGTTTCGGCCAATGGATCGGTCAGTGCGAGCCTGAAATGGACTGGCAAGAACGATGGCGACTGCGAAGGATCAGCTTTAGGCTCGCAGGTGTACTCGCGCTCGGACTGGTACAAGGACAAGTGGGCCATCATGTACGCCTGGTACTTCCCCAAGGGCTGGCAGGGGGCGTCCACAGTCAGCCACCGCCACTTGTGGCTGCATGCCGTGGTC…	:	99.86	734	1	0	0	1447
NLP PsNLP48	Ps_131045	734	P7076	P7076_11229:1679-2412 (-)	n.a.	:	100	734	0	0	0	1455
NLP PsNLP50	Ps_131046	1924	P7076	P7076_03315:1636-3559 (-)	n.a.	:	100	1924	0	0	0	3814
NLP PsNLP51	Ps_131047	750	P7076	P7076_03315:346-1095 (+)	n.a.	:	100	750	0	0	0	1487
NLP PsNLP52	Ps_131050	747	P7074	P7074_08275:398-1144 (-)	ATGCAGTTCCGTGCCCTCCTCCTCGCTGCTGTGGCTTGCTTCACCACCGCCCAAGCCAAGGTCAACTGGATCAACCACGACCAAGTCCACCCGTTCGCTCAGGTCGAGGCCGCCAACGCTTCTGAGAAGGCCGCGATCAAGTTCAAGCCGCAGCTGCAGATCTCCTACGGTTGCCATCCTTACCCCGCCGTTCAAGCCGACGGAGCAGTCAGTGATGGTCTGAAGTGGGGTGGTAAGCCTGACGGGAAGTATCAGGGCTCCGGTTTGGGCTCGCAAGTGTACTCGGCTCGGCCTGGTACGAGGGTAAGAGAGCGATCATGTACGCCTGGTACTTCCCTAAAGTATGAGAGAAGAGAGCAAGTTTCAGCCATCGCCACTTGTGGCTGGCTCTATATGGTG…	:	99.87	747	1	0	0	1473
NLP PsNLP52	Ps_131050	747	P7076	P7076_15036:3655-4401 (+)	n.a.	:	100	747	0	0	0	1481
NLP PsNLP54	Ps_139317	708	P7074	P7074_08433:702-1409 (+)	n.a.	:	100	708	0	0	0	1403
NLP PsNLP54	Ps_139317	708	P7076	P7076_06776:137-844 (-)	ATGAACCTTCGTGCTATCGTTGCCACCACTGTCGGCTCACTCGCACTCGTGAGTGGAGCAGTGATAGACCACGATACAGTCGTTCCCTTCGCGCAACCGACCCCCACCACGACGCTACAGACGCTTGCGGTCAAGTTCAAGCCGCAGATCTACATCGCCAACGGGTGCCACCCATACCCGGCCGTCGACGAAGACGGTAACACCAGCGGCGGCCTCAAGCCTACTGGCAGCGAGAGTTCGGGTTGCACTGGGTCAAGCCTCGGCAGTCAGATCTACGGTCGCGCCGTGGAGTACGAAGGGGTCTACGCCTTCATGTACTCCTGGTACATGCCCAAGGACGAGACTCTACCCGGACTCGGCCATCGCCACGACTGGGAGGCGTGCGTTGTTTGGCTCGAC…	:	99.86	708	1	0	0	1396
NLP PsNLP55	Ps_108404	744	P7064	P7064_08259:636-1378 (-)	ATGAACTTCCGCGCCGTCCTCATCGCTGTCGTGGCGTCTTTCGCCGCTGCCCAAGCCGGCAACGTGATCCCTTACGACGAGGTGCACCCATTCGCGCAGCCTGCGCCCGTCACGGACCTTCACAAGACCATGCTCAAGTACAAGCCCCACCTGAAAATCAAGGAGGGGTGCCACCCGTACCCTGCCGTCCAGAAGAACGGAGACATCAGCGGCGGCCTCGAGTGGAGCAGCCCCACGGACAATGCCGAGTGTAAGGGCTCCCCTCTGGGCTCGCAGGTCTACGCGCGTTCGTCGTGGGTCAAGGGCAAATTCGCATCATGTACGCCTGGTACTTCCCGATGGGTCGTGCTCCGCTCCTTCCCTTCGGCCACCGCAATGGTTGGGAGTACGCCATCGTGT…	:	99.87	744	0	1	0	1459
NLP PsNLP55	Ps_108404	744	P7076	P7076_03417:2725-3468 (-)	n.a.	:	100	744	0	0	0	1475
NLP PsNLP56	Ps_141557	549	P7064	P7064_13468:45-592 (-)	ATGAAAACCACGGTCTTATTAGCCATTTTTGTTGCTTTCACCACTGCCGTCGGAGCTGGTACCATCGATCACGACGCCGTGCAACCATTTGCCCAACCCAACCCTGTCACCGTCTCGGAGAAGGCTGCAGTCAAGTTTCAGCCGCTGCTTTTCGTGGAGAGTGGATGCGTTCCATTTCCTGCTGTAAACAGTGCTGGGGAGACGAGTGGCGGTCTCAAAGGCACTGGGGGTACTTCAGGGTGTAAGGAAGCTGGCGCCACGGGGTCGCAAGTGTACGGCCGAGCGGTTTGGTACAAGGATGACTGGGCCATCATGTACGCCTGGTACTTCCCCAAGGGTTTCTGGAGCCGCTGGGCGTCAAGACACCACGACTGGGCAAGTATCGTCGTCTGGATCGAC…	:	99.82	549	0	1	0	1072
NLP PsNLP57	Ps_141553	717	P7074	P7074_09898:982-1700 (+)	ATGAACGTCCGAGGCTTCCTCGTTATCCTCGCGGCTGCGTTCATCGCAGTGGACGCCGGCAAGATCGACCATGACAAGGTGGAGCCATTTCCTCAGCCGGATCCCGTGACCATCTCGGAGAAGGCGGCAGTCAAGTTCAAGCCGCAGTTGCTTATTGAGGACGGATGCGTCTCCTTCCCCGCGGTCAACGCTGCTGGCGAGACCAGCGGAGGACTGAAGGGGAACTCGGGAAATTCCGCATGCGATAGCGCTCCACTGGGCTCGCAAGTGTACGGCCGAGCCATGTGGTACAAGGATGTCTGGGCCATCATGTACGCCTGGTACTTCCCCGAAGGGGTTCTTCGGTGGGGGTAGCGTCCAGGCGCTTCGACTGGTCTAGCGCTGTCGTGTGGATCGACA…	:	99.72	719	0	2	0	1394
NLP PsNLP57	Ps_141553	717	P7076	P7076_05640:3731-4447 (+)	ATGAACGTCCGAGGCTTCCTCGTTATCCTCGCGGCTGCGTTCATCGCAGTGGACGCCGGCAAGATCGACCATGACAAGGTGGAGCCATTTCCTCAGCCGGATCCCGTGACCATCTCGGAGAAGGCGGCAGTCAAGTTCAAGCCGCAGTTGCTTATTGAGGACGGATGCGTCTCCTTCCCCGCGGTCAACGCTGCTGGCGAGACCAGCGGAGGACTGAAGGGGAACTCAGGAAATTCCGCATGCGATAGCGCTCCACTGGGCTCGCAAGTGTACGGCCGAGCCATGTGGTACAAGGATGTCTGGGCCATCATGTACGCCTGGTACTTCCCCAAGGGGTTCTTCGTGGGGGTAGCGTCCAGGCGCTTCGACTGGTCTAGCGCTGTCGTGTGGATCGACAAT…	:	99.86	717	1	0	0	1413
NLP PsNLP58	Ps_137559	1131	P7064	P7064_01881:17238-18367 (-)	ATGAAGATAACCGCATTCCTTAGCGCCGCTGTTGTCTGCGTCACCGCGATTCAGGCTCTGGAGGTGCAACTAGAAGCCTCAAACTCGGTGGATCTAGAGACATCAAACTCGCAAGACCAAACCCAAAAGCAGCAAGAGCAGCAGCAGCAAGATTTACAGCCCACAGTCACCCCTGCATCAACCCTCGAGACTCCCACTCCCACCCCCGTACTTGAGGCCCCAACTCCAACGCCGACATTAGCTGTTGAGACTCCAACGCCGACCCCCACACTAGCCCCCGAAACTCCAACTCCCACACTCGTACTTGAGACCCCCACTCCGACGCCGACCCCTACATTACTCCTCGAGACGCCAACCCCCACGCCTGCACCGGTACCAGAAACAGCAGCGCCAACGCCG…	:	99.82	1131	1	1	0	2218
NLP PsNLP58	Ps_137559	1131	P7076	P7076_01155:13075-14195 (-)	ATGAAGATAACCGCATTCCTTAGCGCCGCTGTTGTCTGCGTCACCGCGATTCAGGCTCTGGAGGTGCAACTAGAAGCCTCAAACTCGGTGGATCTAGAGACATCAAACTCGCAAGACCAAACCCAAAAGCAGCAAGAGCAGCAGCAGCAAGATTTACAGCCCACAGTCACCCCTGCATCAACCCTCGAGACTCCCACTCCCACCCCCGTACTTGAGGCCCCAACTCCAACGCCGACATTAGCTGTTGAGACTCCAACGCCGACCCCCACACTAGCCCCCGAAACTCCAACTCCCACACCCGTACTTGAGACCCCCACTCCGACGCCGACCCCTACATTACTCCTCGAGACGCCAACCCCCACGCCTGCACCGGTACCAGAAACAGCAGCGCCAACGCCG…	:	99.12	1131	0	1	0	2173
NLP PsNLP6	Ps_140225	797	P7064	P7064_12510:1971-2767 (+)	n.a.	:	100	797	0	0	0	1580
NLP PsNLP6	Ps_140225	797	P7076	P7076_09485:1741-2537 (+)	n.a.	:	100	797	0	0	0	1580
NLP PsNLP60	Ps_138853	1020	P7076	P7076_06843:1526-2545 (-)	ATGAAGTTCTTCGTCTTCCTGACTGCAGCGCTCCTTGCTGCAGCCCAAGCTCAAAATGTGCTCCAAAGCCAAGACGCGTCCCAAACGCAGGAGATCGTCCAGCAGCAAGAGCAAGAGGTCGTTCATCAGCAAGATGCCTCCCAACAGCAAGAGCAAGAGGAGATCAACACGCCCAAGCCGACTGTGAAGTACCTGGACATTAAGGAGGCGCTAGCTACTAAGTACCCGAGGGCTACGCCCAATGTGACCATCAAGCCAACGAGACCAAACCCACGTGAAACGGAGCCCCCGACCCCAGCACCGACGCTTCCACCAACCCCTGCACCGACTCCGGCTCCGACCCCGCCACCAGCTCCGTGGGTGACGAAGACCATCAACCACGACGCAGTGAAGCCGTTC…	:	99.8	1020	2	0	0	2006
NLP PsNLP63	Ps_140284	885	P7076	P7076_13235:1139-2023 (-)	n.a.	:	100	885	0	0	0	1754
NLP PsNLP7	Ps_143551	765	P7064	P7064_00886:440-1204 (+)	ATGGGCCTGCTACCACCGCTGTTCATCATCCTTGCCGTGACAAGCTTCTGTTCAGCCGGGGCTGTCGCGATCGTCCACGACAAGGTGCAGCCATTTGCCCAACCCGCGCCGGTCACCATCTCCGAGAAGGCTGCCGTCAAGTTCAAGCCGAGTCTCGCCATTCGTGAAACGTGCCACCCGTACCCTGCCGTCAATGCCGCCGGCGAGACGAGCAGAGGGCTCGAAGGGAAGGGTAAACCCGAGAGTAAATGCAGGGGGTCGGAGCTGGGGTCGCAAGTGTACGGCCGAGCTACTTGGCACAAGGGCATGTGGGCCATCATGTACGCGTGGTACTTCCCCAAGGACAGCGTATCGAAATTTGGCCAACGACACAAATGGAATGCCGCGGTCGTGTGGCTG…	:	99.87	765	1	0	0	1509
NLP PsNLP7	Ps_143551	765	P7076	P7076_15287:440-1204 (+)	ATGGGCCTGCTACCACCGCTGTTCATCATCCTTGCCGTGACAAGCTTCTGTTCAGCCGGGGCTGTCGCGATCGTCCACGACAAGGTGCAGCCATTTGCCCAACCCGCGCCGGTCACCATCTCCGAGAAGGTTGCCGTCAAGTTCAAGCCGAGTCTCGCCATTCGTGAAACGTGCCACCCGTACCCTGCCGTCAATGCCGCCGGCGAGACGAGCAGAGGGCTCGAAGGGAAGGGTAAACCCGAGAGTAAATGCAGGGGGTCGGAGCTGGGGTCGCAAGTGTACGGCCGAGCTACTTGGCACAAGGGCATGTGGGCCATCATGTACGCGTGGTACTTCCCCAAGGACAGCGTATCGAAATTTGGCCAACGACACAAATGGAATGCCGCGGTCGTGTGGCTG…	:	99.61	765	3	0	0	1493
NLP PsNLP8	Ps_109578	741	P7064	P7064_33912:2848-3588 (+)	ATGTATGTCCGAGCACTCTTCGCCCTCCTTGCTACCGCCGTCTGCACTGCCAAACCTATCGACTACGACAAAGTTGTGCCGTTCGCTCAACCTCAGCCAGTTACGATCTCGGAGAAAATCGCCGTTCGCTTCAACCCGACACTCGACATCGATGGGGGCTGCTATCCGTATCCTGCTGTGAACGCCGCCGGTGAGATCACGGGCGGTCTCAAGCCGACTATGGGGAAGCAAGGCTGCTTAGACCCTCCAGCGGGATCGCAGGTGTACGGCCGAGCAGCGTGGCATAATGACCGGTACGCCATCATGTTTGCCTGGTACTTCCCGAAGGCGTTCACGAGACGCAAACCGAGTAAGCGCCACGACTGGGCGAATGTTGTGATCTGGATCGATAACCCGACT…	:	99.87	741	1	0	0	1461
NLP PsNLP8	Ps_109578	741	P7074	P7074_07126:59-799 (+)	n.a.	:	100	741	0	0	0	1469
NLP PsNLP8	Ps_109578	741	P7076	P7076_12769:2754-3494 (+)	ATGTATGTCCGAGCACTCTTCGCCCTCCTTGCTACCGCCGTCTGCACTGCCAAACCTATCGACTACGACAAAGTTGTGCCGTTCGCTCAACCTCAGCCAGTTACGATCTCGGAGAAAATCGCCGTTCGCTTCAACCCGACACTCGACATCGATGGGGGCTGCTATCCGTATCCTGCTGTGAACGCCGCCGGTGAGATCACGGGCGGTCTCAAGCCGACTATGGGGAAGCAAGGCTGCTTAGACCCTCCAGCGGGATCGCAGGTGTACGGCCGAGCAGCGTGGCATAATGACCGGTACGCCATCATGTTTGCCTGGTACTTCCCGAAGGCGTTCACGAGACGCAAACCGAGTAAGCGCCACGACTGGGCGAATGTTGTGATCTGGATCGATAACCCGACT…	:	99.87	741	1	0	0	1461
NLP PsNLP9	Ps_108607	720	P7064	P7064_13925:312-1031 (-)	n.a.	:	100	720	0	0	0	1427
NLP PsNLP9	Ps_108607	720	P7074	P7074_00184:3462-4181 (+)	ATGAACCTCCGAGGATTCTTCACCGTCGCCACCATCGTCGCTGTTTCCACCGCCTCCGCTCAAGCTGAGATCATCGACCACGACCAAGTCGTGCCGTTCGCTCAGCCTGAAGCTGTCACGATCTCCCAGAAGGCCGCAGTCAAGTTCAAGCCGCAGATTCACATCACCAACGGGTGTCACCCGTACCCCGCAGCGAACGAGGCTGGCCAGACCAGCGGCGGACTCAAACCCACAGGAGCCCCCAGCAGCTCGTGCAAAGGCTCTGGTTGGGGTTCGCAAGTCTACGGTCGCTCGACCTGGTACAGCGGCAGGTGGGCTATCATGTACTCGTGGTACTTCCCCAAGGACTCGCCGTCCACTGGCCTGGGTCACCGCCACGACTGGGAGCACGTCGTCGTG…	:	99.86	720	1	0	0	1419
NLP PsNLP9	Ps_108607	720	P7076	P7076_15752:3074-3793 (+)	n.a.	:	100	720	0	0	0	1427
NLP PsojNIP	Ps_109198	714	P7074	P7074_08432:962-1675 (+)	n.a.	:	100	714	0	0	0	1415
NLP PsojNIP	Ps_109198	714	P7076	P7076_00412:3078-3791 (+)	n.a.	:	100	714	0	0	0	1415
RxLR PsAvh102	Ps_135133	486	P7064	P7064_31000:724-1210 (+)	ATGCGCCTGAACTCCATTCTTGTCGTGGTTGTGGCCACTTTCGTCGTGAGTTGCGACCCCGCCACTGCTGCCGAGCGGTCGGAACATACCCAGCTCTCGACCCTTACGTCGGTCAACGCCGCCCCTATGAAGAACGCGCGGTTCCTGAGAAGCGCCAGGACGGAGGAAGAGGAAAAACGAGGAAGAGAGAAAAATCCCCAGCTACCTCACCCACCCCCTACTCGCCCCGGAGAAGCAAGTGGTGGCGGCTGCGAAAGCTGCGGAGAAGGCGACCAAACTGACGAAGTATGATGACGAAATTCTGACCAACCTCATGAAAATCGACGGCGGGATGAGTAGGTTTATGCGGTGGCAGAAGAAAGAATTCACGCTTGCCATTGCGAAGAAGATTTTGACGGA…	:	99.79	487	0	1	0	950
RxLR PsAvh102	Ps_135133	486	P7076	P7076_06457:1843-2328 (-)	n.a.	:	100	486	0	0	0	963
RxLR PsAvh105	Ps_138565	822	P7064	P7064_02316:4053-4874 (-)	ATGCGTCTTAGCTATTTCCTGCTCGCGACTGTGGTGGCCCTCGCCGCCACTCCCGTCTCGGCGGCCTCCGATCTGACCACGACGGACTCGGGCAAGCGATTCCTGCGCAGCACCGAGTCGAACCAAGAGACGGAAGCCTTGGACTCGGCGGATGAAGAACGACGGGTCAACCCGTTTCCCAACCTCAAGCTCAAGATTCCAGAGATAAAACTCGACAAGCTCAAGGTTCCATTTACGAAGAAGGCCCCTGTGACCGCCTACTCGCACCCGCTGCTCCGTCCGCTGGACGAGGTCCTGGCTTCGATTAAGCCGCCTCAGCTCAACAAGATGGGTCAGAACCTGCAGAGACAAATGGACGAGAACATCATCGCCAAGAGCTTCGTCAACCAGTTCATCGAC…	:	99.88	822	1	0	0	1622
RxLR PsAvh105	Ps_138565	822	P7076	P7076_12622:4922-5743 (-)	n.a.	:	100	822	0	0	0	1629
RxLR PsAvh109	Ps_135621	504	P7064	P7064_04571:3204-3706 (-)	ATGCGTCTCCAGTATGCCGTAGTCGTGGCTGCTGCTGCTCTGGCCGCGAGCTCCGAAGGACTTCAGGTCCTCCCCAATTCGGCCAAGTCCACGTCGCTGCGAGCAAGCGCTGAAGCTCGGTACCCGCCTTTCGTCGAGGGCAAGGGAGACCGCTTCTTGGTTAGCGAAGGCAATCAGGAATGGTCGACTCAGACCCAGAAGGGCTACGAGTTCTCGCCGCTGCAGGAGCAGGACGACGTGCTGCAGCAGAACGACGATGAGTACGAAGACGACAGCGACTCGAGCTCACACAGCGAGAGCGGCTTCGATGACGAGGCCAGGCTCTTCGGGAGGAAGAAGAAGAAGAAGAAAAAGAAGAAACACGAAGCCACCGAGACACCAACGCCCACACCGACGGCG…	:	99.6	504	1	1	0	975
RxLR PsAvh109	Ps_135621	504	P7074	P7074_10185:1735-2238 (-)	n.a.	:	100	504	0	0	0	999
RxLR PsAvh109	Ps_135621	504	P7076	P7076_10003:468-971 (+)	n.a.	:	100	504	0	0	0	999
RxLR PsAvh110	Ps_109418	576	P7064	P7064_09007:1331-1905 (-)	ATGCGTGTCTCCTCTCTTCTCGTAATTGCCGCAGGCTTCTTGCTCGCATCCAGCGAAGCTTTTTCGTCCGAATCCTCCGCCAAGCTGTCGATCCAGAACGCTGCACGCGGGACCCGGTTCTTGAGGACGGCGGCATTGGAGACAACGCGAGACGATGAAGAGAGGGGAGTCACCATGAACTTCGCGGGGCACTTTCGTGGCAATAAGGCGACGAAGAAGTTGCTCAACTTGTGGTACAAGACTGGAGAATCCGAAGCCTCCGTTGCGCGAAACTCGGAATTTCCAGCGTCCCGCAGGCCTTGAGAAGCCAGCACGAGAACTGGAAGGCGCTTGTCAAGTACAAGAAGCTGCTAGACGACCGCTTCGCGAGGTTTGGTAAGCGCTACTACAATAAGAAGA…	:	99.83	576	0	1	0	1126
RxLR PsAvh110	Ps_109418	576	P7076	P7076_04444:5614-6189 (-)	n.a.	:	100	576	0	0	0	1142
RxLR PsAvh111	Ps_127092	552	P7064	P7064_34515:546-1097 (+)	ATGCGTGCACACTTCATCCTATTTGCTGCTGCAGTCGCCATCCTTGCAAGCTCCGATGCTGCCTCAACTACTGAAGCCTCCAAGGTGGCGTCCCCAGGCGTGTTGAGCGCAACCGGCCTCGCTGTTCATATGTCCGGAATTGGCAAACGATTCTTGAGAATCCGCGAGGCCAAAGACAGCGACGACCTCGAGGGCGAAGATAGAGGGTTGGTGACCCTCGTGTACGAAGGCGGACGGAACTTTTTCAAAAAGATGACGCAGTCCGCGCCTTCCGTGAACAAAGTCGACGACCAGTTGGCTCTCGTCAAATCCGAAGATAAGTGGCTCGTCGGCCAGGTCGATAAGTACACGGATAAATACCTGGAGATGTTCAAGCAGATTCATGCACAGGGATACACG…	:	99.64	552	2	0	0	1078
RxLR PsAvh111	Ps_127092	552	P7074	P7074_10920:1045-1596 (-)	ATGCGTGCACACTTCATCCTATTTGCTGCTGCAGTCGCCATCCTTGCAAGCTCCGATGCTGCCTCAACTACTGAAGCCTCCAAGGTGGCGTCCCCAGGCGTGTTGAGCGCAACCGGCCTCGCTGTTCATATGTCCGGAATTGGCAAACGATTCTTGAGAATCCGCGAGGCCAAAGACAACGACGACCTCGAGGGCGAAGATAGAGGGTTGGTGACCCTCGTGTACGAAGGCGGACGGAACTTTTTCAAAAAGATGACGCAGTCCGCGCCTTCCGTGAACAAAGTCGACGACCAGTTGGCTCTCGTCAAATCCGAAGATAAGTGGCTCGTCGGCCAGGTCGATAAGTACACGGATAAATACCTGGAGATGTTCAAGCAGATTCATGCACAGGGATACACG…	:	99.82	552	1	0	0	1086
RxLR PsAvh111	Ps_127092	552	P7076	P7076_18979:464-1015 (+)	ATGCGTGCACACTTCATCCTATTTGCTGCTGCAGTCGCCATCCTTGCAAGCTCCGATGCTGCCTCAACTACTGAAGCCTCCAAGGTGGCGTCCCCAGGCGTGTTGAGCGCAACCGGCCTCGCTGTTCATATGTCCGGAATTGGCAAACGATTCTTGAGAATCCGCGAGGCCAAAGACAACGACGACCTCGAGGGCGAAGATAGAGGGTTGGTGACCCTCGTGTACGAAGGCGGACGGAACTTTTTCAAAAAGATGACGCAGTCCGCGCCTTCCGTGAACAAAGTCGACGACCAGTTGGCTCTCGTCAAATCCGAAGATAAGTGGCTCGTCGGCCAGGTCGATAAGTACACGGATAAATACCTGGAGATGTTCAAGCAGATTCATGCACAGGGATACACG…	:	99.82	552	1	0	0	1086
RxLR PsAvh113	Ps_135182	498	P7064	P7064_09303:598-1095 (-)	n.a.	:	100	498	0	0	0	987
RxLR PsAvh113	Ps_135182	498	P7074	P7074_37365:376-873 (-)	ATGCGCCTGAGCTTCGTCATCCTCGCGGCCATGGCCAGTCTCCTCGCTAGCTGCGATGCGGCATCAACGTCGGAGCAGACCACGCGCTCGACGATGACCTCCCCTGGCGTGGTCGGCGATACTCCCAGATTCCTGAGGAAGCAAGAAGCGCACGAAGAGCGAGGACCTCAATTGCAGAAGATTGATGACCTTCTGGCGAACCCGGCGGCCGCTAAGGCTCAAACGGTGGCCAAACTGAGCAAGATCGATTCTGCGATCTGGAAGGAGATCAACAGCCTACCGAGCGCCAAAGTAACAATCGACCTCTGGAAGCAGGCTAAGTCGAACCCGAAAGTAACAATCGACCTCTGGAAGCAGGCTAATATGAACCCGACCGTTGTTGCTAACAACCTGAAGAAG…	:	99	498	5	0	0	948
RxLR PsAvh113	Ps_135182	498	P7076	P7076_09393:357-854 (-)	ATGCGCCTGAGCTTCGTCATCCTCGCGGCCATGGCCAGTCTCCTCGCTAGCTGCGATGCGGCATCAACGTCGGAGCAGACCACGCGCTCGACGATGACCTCCCCTGGCGTGGTCGGCGATACTCCCAGATTCCTGAGGAAGCAAGAAGCGCACGAAGAGCGAGGACCTCAATTGCAGAAGATTGATGACCTTCTGGCGAACCCGGCGGCCGCTAAGGCTCAAACGGTGGCCAAACTGAGCAAGATCGATTCTGCGATCTGGAAGGAGATCAACAGCCTACCGAGCGCCAAAGTAACAATCGACCTCTGGAAGCAGGCTAAGTCGAACCCGAAAGTAACAATCGACCTCTGGAAGCAGGCTAATATGAACCCGACCGTTGTTGCTAACAACCTGAAGAAG…	:	99	498	5	0	0	948
RxLR PsAvh115	Ps_136286	375	P7064	P7064_18581:2265-2639 (+)	n.a.	:	100	375	0	0	0	743
RxLR PsAvh122	Ps_133930	450	P7064	P7064_09448:13707-14156 (-)	n.a.	:	100	450	0	0	0	892
RxLR PsAvh122	Ps_133930	450	P7074	P7074_09521:2742-3191 (-)	n.a.	:	100	450	0	0	0	892
RxLR PsAvh122	Ps_133930	450	P7076	P7076_04553:6168-6617 (+)	n.a.	:	100	450	0	0	0	892
RxLR PsAvh126	Ps_140511	423	P7074	P7074_35788:112-534 (-)	ATGTTCGCTATAACCTGCGAAGGTCTCGCCGACGTTCCAGGGGGCAACCAAGTGGTGGGATCCGCCATCGCGCTCGACAACAACGACGGCTTGACGGAGCGGAAGCTGAGAAGCAGCGCAACTACGACGCCCGTGGAGGATGGTCCCGACGATGAGGAGAGGGCGGCCTTCAGCATTAAAGAGGGTTTCAGCAAGCTGAACAATATCTTCAAGAAGAACCCTGACGTGACCAAGACGCTGCAGAAGGCCGAGAGTACCAAGCTTACTGCGAAGGAAGTAGCCGCAGTCCGATCGGCTATCGCAAAGAGCCCCGACAAGATGTCTCGGAAAGAGTTGCTCCAACTTTTAGGAGTTCTGGTGGGCGTCTTTGTAGTCTTCCCTGCAGTCGCCGTTCCTATC…	:	99.53	423	2	0	0	823
RxLR PsAvh126	Ps_140511	423	P7076	P7076_02877:112-534 (-)	ATGTTCGCTATAACCTGCGAAGGTCTCGCCGACGTTCCAGGGGGCAACCAAGTGGTGGGATCCGCCATCGCGCTCGACAACAACGACGGCTTGACGGAGCGGAAGCTGAGAAGCAGCGCAACTACGACGCCCGTGGAGGATGGTCCCGACGATGAGGAGAGGGCGGCCTTCAGCATTAAAGAGGGTTTCAGCAAGCTGAACAATATCTTCAAGAAGAACCCTGACGTGACCAAGACGCTGCAGAAGGCCGAGAGTACCAAGCTTACTGCGAAGGAAGTAGCCGCAGTCCGATCGGCTATCGCAAAGAGCCCCGACAAGATGTCTCGGAAAGAGTTGCTCCAACTTTTAGGAGTTCTGGTGGGCGTCTTTGTAGTCTTCCCTGCAGTCGCCGTTCCTATC…	:	99.53	423	2	0	0	823
RxLR PsAvh127	Ps_140616	612	P7064	P7064_10857:2314-2924 (+)	ATGCGTACGACTGACTTCTTCTTGCTGGTGGCCATCAGCCGCGTTGTATGCTGCGCGGGGCTCGCTGATGCACCAGCGGGGTCAAAATTCCTGAAGCAAGTGTTCAACAGGGGCATTTTCATCCTAACAACCAACCAACTCGCTACCTTCGAGGGAACGAGAACTCGATTTGGAATGAAGACGACGCAGCAAACACAGCAGATGAAGAGAGAGCTATCACCAACATCGATTCAGCCTTTACGAAGTCGGCGAGTTTCAATAAGCTAAAGTATTTCACGAAGGGAGAAGCTGAGTTGAACAAGGTCAAGACTCTGCTGAAGAAGACGCCGAGTCTAGGCAAGATGAGGGCCATGTCGCTGAAGGAGGCTGAGATGAACAAGGTGAAGAATATTGTCGCGA…	:	99.67	612	1	1	0	1189
RxLR PsAvh127	Ps_140616	612	P7076	P7076_11063:2528-3139 (+)	n.a.	:	100	612	0	0	0	1213
RxLR PsAvh128	Ps_131199	615	P7064	P7064_34259:721-1337 (+)	ATGAAGCTACTGCACTTGTTCCTCTTCCTGTTGGCCGCATGCGTCGCAACGCCCAACGCTCTCGCGACCACACAAATCCAGACGCCCGCACTGGAAGACAAGACGCATCATAACGGCCCAGAGGATCTCAAGGCTGCGTTTCCGGATGACGGCAAAACCAACAACACCGGCAAGGACAAGCGCGAGGAAAGATTGAATTCCGTCGTCTCCAAAAATCAAAGGCATCCTCCCAAAGAAGGGCACCGGCCTCTCCACCAAACTCGACACCATGCGCAAGAACCCTGACGTTGTCGCGGCCCTGGAGAGGAACCCAACAGTGAAGCGGATCGGGGACGCGATTGAGAATGACCCCAAGTTCATCACAAACTTGAAGAACAATCCGGAAGCGGCCAAGGCGCT…	:	99.68	617	0	2	0	1191
RxLR PsAvh128	Ps_131199	615	P7076	P7076_13348:1687-2301 (-)	n.a.	:	100	615	0	0	0	1219
RxLR PsAvh131	Ps_135445	441	P7074	P7074_20646:22-462 (-)	n.a.	:	100	441	0	0	0	874
RxLR PsAvh131	Ps_135445	441	P7076	P7076_17822:11280-11720 (+)	n.a.	:	100	441	0	0	0	874
RxLR PsAvh137	Ps_138595	423	P7064	P7064_09470:6150-6572 (-)	ATGCGTCTGCTTCACGTCGCCGCCGTTGCGGCGCTCGCCCTCTTCGCCTGCTGCGACGCTGCCGTGGCCGATCCCAAGAGCTCCAAGTTGACTTCAGCCGACGCCGCCGCCCTCAATGATGGTAACAACGGACGATTTCTGAGGAAACGCGACGCAGAGCTCGACACGAACGACGAGGACAAGGCGATGGCGGAGCTGGAGAGCATGACGGAGCGCGCGGGTGCGGCCAAAACCAACTACAAGCTCTTCTACAAGGCGAAAATGACCCCCACGCAGGTCGCCAAGGCGATCGGTTTGTCGATTGGATCGCCGAAGCAGGCGAGTGATCTGCAGCGGTTCTACCTCGGTTACCACTCGTACTACACCGCTAAGAAGCGTCGTGAGCGTAGGAAGAAGGAG…	:	99.76	423	1	0	0	831
RxLR PsAvh137	Ps_138595	423	P7074	P7074_06233:1412-1834 (-)	ATGCGTCTGCTTCACGTCGCCGCCGTTGCGGCGCTCGCCCTCTTCGCCTGCTGCGACGCTGCCGTGGCCGATCCCAAGAGCTCCAAGTTGACTTCAGCCGACGCCGCCGCCCTCAATGATGGTAACAACGGACGATTTCTGAGGAAACGCGACGCAGAGCTCGACACGAACGACGAGGACAAGGCGATGGCGGAGCTGGAGAGCATGACGGAGCGCGCGGGTGCGGCCAAAACCAACTACAAGCTCTTCTACAAGGCGAAAATGACCCCCACGCAGGTCGCCAAGGCGATCGGTTTGTCGATTGGATCGCCGAAGCAGGCGAGTGATCTGCAGCGGTTCTACCTCGGTTACCACTCGTACTACACCGCTAAGAAGCGTCGTGAGCGTAGGAAGAAGGAG…	:	99.76	423	1	0	0	831
RxLR PsAvh137	Ps_138595	423	P7076	P7076_16745:6163-6585 (-)	n.a.	:	100	423	0	0	0	839
RxLR PsAvh138	Ps_140204	399	P7064	P7064_02936:1636-2034 (+)	n.a.	:	100	399	0	0	0	791
RxLR PsAvh138	Ps_140204	399	P7074	P7074_20019:133-537 (-)	ATGCGCCTGTACACCGTTGTCGTCCTCGCAACCGCCTTCCTGCTTGGTGGCAGCGTCACTTCCGCTCTTCAACCGGGACAGATCGCTCTGTCTGAGACGGAGTCAGTCGGTGCTGCCCTCCAACACGACAGCGCCGCCAAGCGGTCCTTGAGAATCCGCGAGTCGACTGAAGATTACCAAGACGAAGATGATGAAGAAGAAGACGTTAGACGAAGAGGAAGAGGAAGAGGAAGAGGAAAGGGGTGGCTGAAAAGTCTCAAGTTCTTGAAGTGGCTCAAGAAAGGAATGAACCCCAAGCACGTGTCGAAGAAGCTGGGGCTTGACGGCCTGGGTGAAAAAGCACGCGACCACCCGAAGTACCAGACGTACCTCGACTACTCCCGTTATTGGTGTAGTAAG…	:	98.27	405	1	2	0	739
RxLR PsAvh138	Ps_140204	399	P7076	P7076_04529:20251-20649 (-)	n.a.	:	100	399	0	0	0	791
RxLR PsAvh139	Ps_139209	1212	P7064	P7064_01425:2019-3231 (+)	ATGCGTGTCCACTACATCGCGCTGCTGGTCGCTGCCCCCCTCGCTAGAACCGACGCCGCGTCTGCTGCCACAGAATCCAAGATGGCCACACCCGACTTCCGTGCAGCGGGTCGATCGATCGCCACGGACCAGCGCCCCCAGAGACTGTTGAGGAGCCACAAGACGATCGAGAAAGCCGATGACGAGAAGGAGGAGAGAGTGTTTAGCATCAAGTTCTTAGACGATTTTTTTGGAGAACAACCAGCTCAAGGGCTGGCTCAAGGATTCCGTGTCGGCGAGAGACGCCATCAAACTAACGAAGCTCGACGACGCAGGGGCGAATCTGTTCACGAGCACCCAATGGAAGACCTTTTCCACCTACGTGACCATGGCCGATAAGAGCAACGCGGACCAGGAGAT…	:	99.92	1213	0	1	0	2389
RxLR PsAvh139	Ps_139209	1212	P7074	P7074_05817:250-1463 (-)	ATGCGTGTCCACTACATCGCGCTGCTGGTCGCTGCCCCCCTCGCTAGAACCGACGCCGCGTCTGCTGCCACAGAATCCAAGATGGCCACACCCGACTTCCGTGCAGCGGGTCGATCGATCGCCACGGACCAGCGCCCCCAGAGACTGTTGAGGAGCCACAAGACGATCGAGAAAGCCGATGACGAGAAGGAGGAGAGAGTGTTTAGCATCAAGTTCTTAGACGATTTTTTGGAGAACAACCAGCTCAAGGGCTGGCTCAAGGATTCCGTGTCGGCGAGAGACGCCATCAAACTAACGAAGCTCGACGACGCAGGGGCGAATCTGTTCACGAGCACCCAATGGAAGACCTTTTCCACCTACGTGACCATGGCCGATAAGAGCAACGCGGACCAGGAGATG…	:	99.67	1214	2	1	0	2369
RxLR PsAvh139	Ps_139209	1212	P7076	P7076_03000:3408-4619 (-)	ATGCGTGTCCACTACATCGCGCTGCTGGTCGCTGCCCCCCTCGCTAGAACCGACGCCGCGTCTGCTGCCACAGAATCCAAGATGGCCACACCCGACTTCCGTGCAGCGGGTCGATCGATCGCCACGGACCAGCGCCCCCAGAGACTGTTGAGGAGCCACAAGACGATCGAGAAAGCCGATGACGAGAAGGAGGAGAGAGTGTTTAGCATCAAGTTCTTAGACGATTTTTTGGAGAACAACCAGCTCAAGGGCTGGCTCAAGGATTCCGTGTCGGCGAGAGACGCCATCAAACTAACGAAGCTCGACGACGCAGGGGCGAATCTGTTCACGAGCACCCAATGGAAGACCTTTTCCACCTACGTGACCATGGCCGATAAGAGCAACGCGGACCAGGAGATG…	:	99.92	1212	1	0	0	2395
RxLR PsAvh140	Ps_135175	699	P7064	P7064_26679:3145-3843 (+)	n.a.	:	100	699	0	0	0	1386
RxLR PsAvh140	Ps_135175	699	P7074	P7074_07668:465-1163 (-)	ATGCATTGGTGCTGCGTCTGGCTCGTGGCGATGCTCGTTGCTTGCGATTTACTCGTCACGGGTGCTCAAGCAGAATTCCCTTCGGTGGCTTCGCTCGATCATGCTCCTCTGGCGCGCAAGCGTGTCAGCGTCGACGGCGGGAGACAGCTGAGATCTGTCCCCGACTCGAGCGAGACGGAAGAGAAGGGTGTGTGGTCGTGGATCGTGAAACACTACCAAATGAAGGCGTGGGTCGCCAACGGAACGCCCCCCAAGCAGGTCATGAAGGAGCTGGGACTACTAGGATTGCGAGGAAACGCCCTCACAACCCATCCGAACTACGAGCGCTATCTCCAGTTTGAGCGCAAGGCGATGAAGGATGCGATTCATGAAGGCGTTGATACGATAACGCTCTGGACG…	:	99.28	699	5	0	0	1346
RxLR PsAvh140	Ps_135175	699	P7076	P7076_04983:358-1056 (-)	n.a.	:	100	699	0	0	0	1386
RxLR PsAvh141	Ps_133810	942	P7064	P7064_05718:2077-3018 (-)	ATGCGTGTCCACCACGTCGTCCTGCTCGTTGCTGCCGCCATCCTCGCAACTACCAATGCGGCCTTAACCCTTCCGCAGTTCATGATCAACTCTCCTAAGCTTACCGGTAGTTTACTTACTGCGCAGCAGCAACGGTTCCTACGTACTCCCTACACGGAGGACGATTCTATTGAAGAGAGGGGGATATCCACCGTCGTCGAGAAGACCAAGGCATTGCTGTCCTCGTCCAAGGTCTCCGAGCAAACGCTCGAACGCTGGGTGAGGAACGACAAATCCCCCAAAAAGGCCCTCATCCGCTTAAAACTTGACAAGGCCGGAGACAAATTGCTCGAGAAGCCGCAGTTCGAGACGTGGGCCAAGTACATGACCATGCTCAACAAGGAGAACCCAGAAGCAGCG…	:	99.89	942	1	0	0	1859
RxLR PsAvh141	Ps_133810	942	P7076	P7076_10203:1619-2560 (-)	ATGCGTGTCCACCACGTCGTCCTGCTCGTTGCTGCCGCCATCCTCGCAACTACCAATGCGGCCTTAACCCTTCCGCAGTTCATGATCAACTCTCCTAAGCTTACCGGTAGTTTACTTACTGCGCAGCAGCAACGGTTCCTACGTACTCCCTACACGGAGGACGATTCTATTGAAGAGAGGGGGATATCCACCGTCGTCGAGAAGACCAAGGCATTGCTGTCCTCGTCCAAGGTCTCCGAGCAAACGCTCGAACGCTGGGTGAGGAACGACAAATCCCCCAAAAAGGCCCTCATCCGCTTAAAACTTGACAAGGCCGGAGACAAATTGCTCGAGAAGCCGCAGTTCGAGACGTGGGCCAAGTACATGACCATGCTCAACAAGGAGAACCCAGAAGCAGCG…	:	99.89	942	1	0	0	1859
RxLR PsAvh143	Ps_137556	1205	P7076	P7076_15883:1575-2779 (+)	n.a.	:	100	1205	0	0	0	2389
RxLR PsAvh146	Ps_132305	2013	P7064	P7064_24163:2898-4910 (-)	n.a.	:	100	2013	0	0	0	3990
RxLR PsAvh146	Ps_132305	2013	P7074	P7074_04809:1128-3139 (-)	ATGCGGCTTCAGTGCGTCGTGCTGTTTGCCGCGCTTACTCTTGTAGCAGCCACACATGCTCCTCCTAACGTTAAGACCGTTTTGTCCGCGGAGCAGCACGACATTCCCGTAAAGCGGCTTTTACGCCCTGGCAATCCTGCGGGCAAAGAGGACGAAGAGCGGGGAATCAACTTCAGTTCGGTGCCTGGATTCGAGAAACTCGCGAATCTGTTAAAGCCTAAGCCCGGTTTGAAAAAGCTTTTGAAGTGGGCGGATGCTAAAAAGCCTCCGGAAGACGGTCTTCACTCGGCTACGACTTGACAAGACAGGGACGCAGCTATTCGATAACACCGACTTCCCTGTCTGGGCCGCATACACGCGCTCGGTCGCGCAGACCGACTCGGAAGCTTCCGCCGTTAT…	:	99.85	2014	0	2	0	3955
RxLR PsAvh146	Ps_132305	2013	P7076	P7076_12841:394-2406 (+)	n.a.	:	100	2013	0	0	0	3990
RxLR PsAvh147	Ps_139205	1371	P7064	P7064_06761:2495-3865 (+)	n.a.	:	100	1371	0	0	0	2718
RxLR PsAvh147	Ps_139205	1371	P7076	P7076_00609:71-1441 (-)	ATGCGTCTTTACTGCGCGGCTCTGATTACTGCCACCGTCTTGGCGACTGCCAACGCCTCGGTGACAGATAACTCAATCGTCAACGCCGCTGAGTACCCGACCGTTGTCCAGAACGACGCCCCTTTCCAGAGGTTCCTGAGGGCCGCGACCGACGAGGACGAAGAGCGGGCCATCAGCTTCAACTCGATCCCGGGTGTCGGCAAGGTCAAAAACATCGTGGACAAGCAGAAGGCGGCGCAATGGCTCAAGAAAGGGAAAGAGGCGGACGACGTCTTCACCAAGATGAAGCTCAACAAGGTGCAGGGAGAGAAGCTCTTCGAGAACAAGAAGTTCCTCGCCTGGGTCAAGTACGTGGACGACTTCAACGCCAAGAACCCGGACAAGGCGACGTCCATGATC…	:	99.93	1371	1	0	0	2710
RxLR PsAvh148	Ps_133362	1404	P7076	P7076_09849:4360-5763 (-)	n.a.	:	100	1404	0	0	0	2783
RxLR PsAvh15	Ps_127875	2378	P7076	P7076_05298:2435-4812 (+)	ATGCGTCGAAACTGCATTTTGTTGCTGCTCGTTGCCGTAGTGTCAGCAGTCTGTGGTGCGGTATCGGCTATCAGCAGTGATCAGACGAAGTCAGCCCTAGCTACCGGTAGTGGTGCTGCTCTTGAAGAGAACAACCTAGGCAGATTACTGCGGAGCCTCGAGAAAGTGGAGGATGACGTGGCTGACGAAGAGAGGGGCTTCCTCAGCGGGCTCAAGAAGGTGCTCGGCATAAAGGGGAAGAATCCCGACTTCGCCAAAAAGAATCTGAAGATGGCTCTGAAGGACCAGAATTCGAGGAACGAGCTATACAAGAAGTGGGAAGGCTACAGCGTGGGGGAGATCAAGGCCAACTTGAAACACACAGACATGTACCACCCGCGCGAGCACACACTGTTTTAC…	:	99.71	2378	7	0	0	4659
RxLR PsAvh150	Ps_139215	1543	P7064	P7064_23661:302-1844 (-)	n.a.	:	100	1543	0	0	0	3059
RxLR PsAvh150	Ps_139215	1543	P7074	P7074_13458:284-1826 (-)	ATGTCTTCTCTTCGGCGTCAGTTCGCAGTTTGCATTCCAACCACCACCTGGAGCTAACGACACCGAGAGATTCATGCGTCTTCATCAACTCGTAGCTGTAGCTTCTGCCTTGCTACTGCTAGTACAAAGTGCAACCGCTGAAGTTACTTCTAATGGCAAACTCCGGACCGATACGGCCGTCCAGGGGGGTTTGAGGGCGCACAGGGCGACGACAGACGAGGAAGAGAGAGCTCTCCCCGTCTCGGGCTTGGAGACGCTTTCCAGCACGTTGAAGTCGACTACCACTATCGATGACGAACTCAAGGCCTTGCTCGCGAAAGGAGAGAGCGCGGACGACGTGTTCAAGCGGCTGGCTCTAAACAAGGCGGCGGGCGGTCTTCTTAGCAACCCGAAGCTGCA…	:	99.94	1543	1	0	0	3053
RxLR PsAvh151	Ps_139179	1107	P7064	P7064_23559:3065-4171 (-)	ATGCGTTCGTACTGCACCGCAGTGCTATTACTTGCAACCGTTTTCCTCGCAGCAGTTAATGCTGCACCCGAGTCTGCCACCGCCAAGGTAAACCCAGCCAAGTCACCTTCGCATCTCCGGTCCATCGCCACCAACGGTCGATATGTTCCTCCCTCGAGGCTGCTGAGGAGCGCCGAGCTGCCAGCGGATGAGGAAAGAGCAATGAAACTGAGGCTTGTGAGATGGCTCAACCGCTCACAGCAGACCAAGATCTCCACCGTCGACACCAAGCAAGTCAAAAAGTGGGTGAAGAAAGATGACTCGATGGCGAGCGTCTTCAACCGTCTGGAGCTCAATGCCGGAATTGAACAGGCTCTGGCCAACCCTAAGTTGAGGACCTATGCCGCCTACATTGACCAG…	:	99.91	1107	1	0	0	2187
RxLR PsAvh151	Ps_139179	1107	P7074	P7074_07137:340-1446 (+)	n.a.	:	100	1107	0	0	0	2194
RxLR PsAvh151	Ps_139179	1107	P7076	P7076_10791:2531-3637 (+)	n.a.	:	100	1107	0	0	0	2194
RxLR PsAvh153a2	Ps_145414	1426	P7074	P7074_14870:1351-2796 (-)	ATGCGTCCCGAATCGATCGTACTGCTAGCAGCGGCTGCTCTCCTGGTGTGTGCCGATGGCGCCTCCGCCAAATCGGTGGCTGTCGACTTCCCAGTCACAATCCACGATAGCCAAGACGCCATTCCCACCAAAAGGTTGCTAAGGAGTTCAGAGGACAGTGAAGAGAGGGTCGGCTTTGATACACTTACGGGCCTGGCCAAGGCGGGCGCGTCGAAGGTCACGGGCACCACCGTGCTGGATACGTGGCTGTTCCACAACGTGAATGGGGTCCAAGTTTTGGCGAAGTTGCAGCTCGGTGACGACATCGCGGCTGCGCTGACGAGCTCCAAGCTGAAAACGTTGCGCAAGTACATCGCCATGTACAACAACAAGCACACGAACACCCCGACTTCTTTGATC…	:	98.62	1446	0	1	0	2738
RxLR PsAvh154	Ps_139206	864	P7064	P7064_06761:124-987 (+)	ATGCGGCTCCACCACGTTGTGCTTATCGCGGTTGCTGCCCTCATTAACAGTGCCGGGGCTCTCTCGTCAGCTACCGACTCCGACTTGGCACTTCCACTCGCTGGGGCGCAAGACGTTGCTGCCAACAGGCTCCTGAGGGCGGATGGGGACGACGAAGAGAGGGCGTTCAACATCAAGACCATCCCCGGCCTCGACAAGATCAAGTCCATCCCTGGCGTCGAGAAGTTCGCGGGTCTGTTCAAGACCAAGATCACCCCCGGAACGCTGCTGAAGTGGGCCAAGAAGGGGAAATCCCCAGACAAGGTCTTCACCACGTACAATCTGGACAAGACCGGCACCAAGCTCTTCGAGAGCCCGGACTTCAAGATCTGGTACACGTACACGGCCCTGGTCACGAAG…	:	99.88	864	1	0	0	1705
RxLR PsAvh154	Ps_139206	864	P7074	P7074_08680:413-1276 (+)	ATGCGGCTCCACCACGTTGTGCTTATCGCGGTTGCTGCCCTCATTAACAGTGCCGGGGCTCTCTCGTCAGCTACCGACTCCGACTTGGCACTTCCACTCGCTGGGGCGCAAGACGTTGCTGCCAACAGGCTCCTGAGGGCGGATGGGGACGACGAAGAGAGGGCGTTCAACATCAAGACCATCCCCGGCCTCGACAAGATCAAGTCCATCCCTGGCGTCGAGAAGTTCGCGGGTCTGTTCAAGACCAAGATCACCCCCGGAACGCTGCTGAAGTGGGCCAAGAAGGGGAAATCCCCAGACAAGGTCTTCACCACGTACAATCTGGACAAGACCGGCACCAAGCTCTTCGAGAGCCCGGACTTCAAGATCTGGTACACGTACACGGCCCTGGTCACGAAG…	:	99.88	864	1	0	0	1705
RxLR PsAvh154	Ps_139206	864	P7076	P7076_00609:2949-3812 (-)	ATGCGGCTCCACCACGTTGTGCTTATCGCGGTTGCTGCCCTCATTAACAGTGCCGGGGCTCTCTCGTCAGCTACCGACTCCGACTTGGCACTTCCACTCGCTGGGGCGCAAGACGTTGCTGCCAACAGGCTCCTGAGGGCGGATGGGGACGACGAAGAGAGGGCGTTCAACATCAAGACCATCCCCGGCCTCGACAAGATCAAGTCCATCCCTGGCGTCGAGAAGTTCGCGGGTCTGTTCAAGACCAAGATCACCCCCGGAACGCTGCTGAAGTGGGCCAAGAAGGGGAAATCCCCAGACAAGGTCTTCACCACGTACAATCTGGACAAGACCGGCACCAAGCTCTTCGAGAGCCCGGACTTCAAGATCTGGTACACGTACACGGCCCTGGTCACGAAG…	:	99.77	864	2	0	0	1697
RxLR PsAvh156	Ps_133874	999	P7064	P7064_07062:2304-3304 (-)	ATGCAGCGATTTTTCCTCGTGCTGCTGGTTGTCGCCCTCTTCACGGTCGTCGATGCTGCCTCGGCGACTTCGACGCTGAAATTCAGTCCTGTATCGCTCAGTAACGACCACCCCGAGAAGAGGTTACTGAGGGTTGAGACAAAGACTGGAAAAGACAATGAAGAAGAGCGAGCGATCGCCGGGGCGGCGATCCCTAACCAGTCGAAGCTGTCGAAGGTCAAAAAAATGGCTGTCCAAGATGAAAGGGTGGAGTCTGTCGAAGTTCAAGGAGTGGATCAAAGAGAACCGTGACCGATTCAAGGCCTGGTACGCCGACTCCAAGCAGATGAAACCGTGGACGAAGGAGAAGTTAACGCCGGACGACGTGTTCAGGCTGCTGGAGCTGGAACCAAAACATCA…	:	99.8	1001	0	2	0	1953
RxLR PsAvh156	Ps_133874	999	P7074	P7074_34314:1932-2930 (-)	ATGCAGCGATTTTTCCTCGTGCTGCTGGTTGTCGCCCTCTTCACGGTCGTCGATGCTGCCTCGGCGACTTCGACGCTGAAATTCAGTCCTGTATCGCTCAGTAACGACCACCCCGAGAAGAGGTTACTGAGGGTTGAGACAAAGACTGGAAAAGACAATGAAGAAGAGCGAGCGATCGCCGGGGCGGCGATCCCTAACCAGTCGAAGCTGTCGAAGGTAAAAAAATGGCTGTCCAAGATGAAAGGGTGGAGTCTGTCGAAGTTCAAGGAGTGGATCAAAGAGAACCGTGACCGATTCAAGGCCTGGTACGCCGACTCCAAGCAGATGAAACCGTGGACGAAGGAGAAGTTAACGCCGGACGACGTGTTCAGGCTGCTGGAGCTGGACCAAAACATCAAC…	:	99.9	999	1	0	0	1972
RxLR PsAvh156	Ps_133874	999	P7076	P7076_11645:453-1452 (+)	ATGCAGCGATTTTTCCTCGTGCTGCTGGTTGTCGCCCTCTTCACGGTCGTCGATGCTGCCTCGGCGACTTCGACGCTGAAATTCAGTCCTGTATCGCTCAGTAACGACCACCCCGAGAAGAGGTTACTGAGGGTTGAGACAAAGACTGGAAAAGACAATGAAGAAGAGCGAGCGATCGCCGGGGCGGCGATCCCTAACCAGTCGAAGCTGTCGAAGGTCAAAAAAATGGCTGTCCAAGATGAAAGGGTGGAGTCTGTCGAAGTTCAAGGAGTGGATCAAAGAGAACCGTGACCGATTCAAGGCCTGGTACGCCGACTCCAAGCAGATGAAACCGTGGACGAAGGAGAAGTTAACGCCGGACGACGTGTTCAGGCTGCTGGAGCTGGACCAAAACATCAA…	:	99.9	1000	0	1	0	1966
RxLR PsAvh157	Ps_133811	523	P7064	P7064_05718:743-1265 (+)	n.a.	:	100	523	0	0	0	1037
RxLR PsAvh157	Ps_133811	523	P7076	P7076_10203:285-807 (+)	n.a.	:	100	523	0	0	0	1037
RxLR PsAvh158	Ps_140196	1713	P7064	P7064_13692:402-2113 (+)	ATGGCTTTCAAGGCGATTCCAGCGCAACGGCGTTACTGTGCGATACTCTTAGTGGCTCTCGCTCTAGCAGTATCCATCAGTGACGCATTGCCCACGACGAACTCGAAGACCTTCGTCGCAAGCGCCCCCAGTCTTGATCAAGCCGTAACCCAAACTCATCGGCACCTGCGGGCTTACGAAGACGGCGTCAACTCGGAAGAGAAAGGTTTCGAGGGGATTACGAATCTTGCGAAGATGCTGAGCCCGAACAAACAAAAAGCGGCCGACAAACTCTTCAGAAATCTGAAGCTGCAGAAGGAAACGCCTGACCTTTTCGGGAGCCCGAAGTTCCAGACGTGGATGAAATCCATCCAGAAATCCTACAAGAAGACCCCGGAGGCAGCAGATGCGGCGATGGTG…	:	98.02	1713	33	1	0	3118
RxLR PsAvh158	Ps_140196	1713	P7076	P7076_12308:1349-3061 (-)	n.a.	:	100	1713	0	0	0	3396
RxLR PsAvh16	Ps_139466	318	P7076	P7076_02718:1898-2215 (-)	n.a.	:	100	318	0	0	2e-180	630
RxLR PsAvh160	Ps_144030	1963	P7076	P7076_05097:25665-27627 (+)	n.a.	:	100	1963	0	0	0	3891
RxLR PsAvh161.1	Ps_134020	1149	P7064	P7064_02728:1130-2278 (-)	ATGTCCAGCCCCAGTAGGCGCCATCGCGTCGTCCTGCTGCTTACACTCACTCTGCTGGCAACGTTATCGGCTGCAGTCCCCGGCAAGAAAAACGGCACCGCGACAATCTCGGATTCTGGGTTAAACGGTAAGCTGAGAGACAACCAGCGGCGCTTGAGGACTCGTGCTCATGCGGAAGAGCGAGGGTTCAGCGTCACGGCGCTGGCTGAAGCTATGTCCAAGAAACCGAGCAACCAGAAGCAAGTCACCCAGCTCTTCACCAAGTTGAAACTTCACGATGGACGGGCCTAGCTGTTTGAGAGCGCCCAGTTTAAAAGCTGGTTCAACAGAGTGGAGAAGGGGTATTCGAAGGCCAACATGAATTCCGAGCAGGCCACCAAGGCTATTGTGTCAACTCTG…	:	99.83	1149	2	0	0	2262
RxLR PsAvh161.1	Ps_134020	1149	P7076	P7076_10418:247-1395 (+)	ATGTCCAGCCCCAGTAGGCGCCATCGCGTCGTCCTGCTGCTTACACTCACTCTGCTGGCAACGTTATCGGCTGCAGTCCCCGGCAAGAAAAACGGCACCGCGACAATCTCGGATTCTGGGTTAAACGGTAAGCTGAGAGACAACCAGCGGCGCTTGAGGACTCGTGCTCATGCGGAAGAGCGAGGGTTCAGCGTCACGGCGCTGGCTGAAGCTATGTCCAAGAAACCGAGCAACCAGAAGCAAGTCACCCAGCTCTTCACCAAGTTGAAACTTCACGATGGACGGGCCTAGCTGTTTGAGAGCGCCCAGTTTAAAAGCTGGTTCAACAGAGTGGAGAAGGGGTATTCGAAGGCCAACATGAATTCCGAGCAGGCCACCAAGGCTATTGTGTCAACTCTG…	:	99.65	1149	4	0	0	2246
RxLR PsAvh162	Ps_133876	708	P7064	P7064_32468:3118-3825 (+)	n.a.	:	100	708	0	0	0	1403
RxLR PsAvh162	Ps_133876	708	P7076	P7076_15253:8156-8863 (-)	n.a.	:	100	708	0	0	0	1403
RxLR PsAvh163	Ps_141933	1515	P7064	P7064_11040:277-1791 (-)	ATGCGTCTCTCCAGCTTCGCGCTGTTGGCTACTGCTGCCTTCCTGGCAATCGTGACCAATGTCTCGGCAGCTACCGTATCAGCACTCCAGCTCCCCGCTGCCATGCACTCGAGCACTGACGACTTCATAACTCCGAAGAGAATGGTGAGGGGTTATGATGACGGCGACGAAGATAGGGCCGGCATGGACAAGGTTGCTGGTCTGGCTAAGGAGAGCGCGTCAAAACTTGTGAAGGCGAGCTCTTACTTTCTTCGGAACATGAAAGTGGACGAAGTTATGAGGAAGCTTAAGTTCGGAGACGACATCGTGGCGACGCTGGAGAACCCGAAGATCAACACTTTCGCCACGTACATCAATATGCTCAACGGCATGAACCCGAAAAACAAGCTCTCGGTGGTC…	:	95.05	1515	75	0	0	2409
RxLR PsAvh163	Ps_141933	1515	P7074	P7074_13702:1677-3188 (+)	ATGCGTCTCTCCAGCTTCGCGCTGTTGGCTACTGCTGCCTTCCTGGCAATCGTGCCCAATGTCTCGGCAGCTACCGTATCAGCACTCCAGCTCCCCGCTGCCATGCACTCGAGCACTGACGACTTCATAACTCCGAAGAGAATGGTGAGGGGTTATGATGACGGCGACGAAGATAGGGCCGGCATTGACAAGGTTGCTGGTCTGGCTAAGGAGAGCGTGTCAAAACTTGCGAAGGCGAGCTCTTACTTGGCTCGGACCATGAATGTGGACCAAGTTATGGAAAAGCTAAAGTTCGGAGACGACATCGTGGCGACGCTGGAGAACCCGAAGATCCACACTTTCGCCACGTACATCAACTTGCTCAACGTGAACCCGAAAAACAAGCTCTCGGTGGTCGGT…	:	96.77	1515	46	1	0	2611
RxLR PsAvh163	Ps_141933	1515	P7076	P7076_09462:2093-3607 (+)	n.a.	:	100	1515	0	0	0	3003
RxLR PsAvh164	Ps_137608	1531	P7076	P7076_05685:17493-19023 (-)	n.a.	:	100	1531	0	0	0	3035
RxLR PsAvh165	Ps_140904	2516	P7076	P7076_15924:3775-6290 (+)	ATGCGTCTTCACGGTATCATCGCACTGCTGGCTGCTGCCGTCCTCCTCTCAGCTGCCGATGCTGCAGCCGCAAAGACGTCCCCTCCAGCTATCGCCCACTCGTTTATTGCTGCCAAGAACGATGCTCCGACCACGAAAATGCTGCGGAATGAAAACCGGGCGGAAGGTGACGACGAAGAAGAGCGCGCAATTGGAGACGCAATCGGAGGCGCAATCACGGGACTGGCGTCCAAGGTCCAGCTGAAATTCGACCTGCGCAATCTGCTGAACGAGGGGAAGTCCGCGGACGACGCGCTTGCCCTTCTCAAGTTCGACGACAAAGTTGACGATCTCCTGTCCAACCGACGGAAGCTGAAGAAACTGACCAAGTACGTTGCCCGCTACAAGAATAAGTTCCCT…	:	99.68	2517	6	2	0	4910
RxLR PsAvh166	Ps_137109	2794	P7064	P7064_16844:3699-6493 (+)	ATGCGGCGCTTTTTCCTCGTGTTGCTGGTTGTCGCCCTCTTCACGGTCGTCGATGCTGCTTTGACGACTTCGGTAAGGAAATTGACCACGCTAAGTACTGACCTCCCCGGCAAGAGGTTATTAAGAATTGAGACAAAGAGAGGGAAGGACAGTGGAGGAGGAGAAGAAGAAGGAGCGAGCGATCACTGCTCCTGGCCTGTCGAAGCTGTCAAAGGTTAAAGAGTGGTCGTCGAAGGTGAAAGAGTGGAGGCTGTCCAAAGTCAAGGAGTGACCTTGACAGATTCAAGGCCTGGTACGCCGATTACAAGCAGGTGAAAGCCTGGACGAAGGAGAAGAAGACGCCGGACGAAGTATTCAAGCTGCTGCAGCTCGACCAAAACATCGATACCGTTCTCAATA…	:	99.96	2795	0	1	0	5525
RxLR PsAvh166	Ps_137109	2794	P7074	P7074_18298:1616-4409 (-)	n.a.	:	100	2794	0	0	0	5539
RxLR PsAvh166	Ps_137109	2794	P7076	P7076_06489:1204-3997 (+)	ATGCGGCGCTTTTTCCTCGTGTTGCTGGTTGTCGCCCTCTTCACGGTCGTCGATGCTGCTTTGACGACTTCGGTAAGGAAATTGACCACGCTAAGTACTGACCTCCCCGGCAAGAGGTTATTAAGAATTGAGACAAAGAGAGGGAAGGACAGTGGAGGAGGAGAAGAAGAAGGAGCGAGCGATCACTGCTCCTGGCCTGTCGAAGCTGTCAAAGGTTAAAGAGTGGTCGTCGAAGGTGAAAGAGTGGAGGCTGTCCAAAGTCAAGGAGTGACCTTGACAGATTCAAGGCCTGGTACGCCGATTACAAGCAGGTGAAAGCCTGGACGAAGGAGAAGAAGACGCCGGACGAAGTATTCAAGCTGCTGCAGCTCGACCAAAACATCGATACCGTTCTCAATA…	:	99.93	2794	2	0	0	5523
RxLR PsAvh167	Ps_133875	675	P7064	P7064_03282:776-1450 (-)	n.a.	:	100	675	0	0	0	1338
RxLR PsAvh167	Ps_133875	675	P7076	P7076_15253:4600-5274 (-)	n.a.	:	100	675	0	0	0	1338
RxLR PsAvh168	Ps_139045	948	P7076	P7076_01979:972-1919 (+)	n.a.	:	100	948	0	0	0	1879
RxLR PsAvh169a2	Ps_143822	515	P7064	P7064_07571:3020-3534 (+)	n.a.	:	100	515	0	0	0	1021
RxLR PsAvh169a2	Ps_143822	515	P7074	P7074_06412:808-1322 (-)	n.a.	:	100	515	0	0	0	1021
RxLR PsAvh17	Ps_136284	414	P7074	P7074_16858:1049-1462 (-)	n.a.	:	100	414	0	0	0	821
RxLR PsAvh170	Ps_144031	642	P7076	P7076_05097:23401-24042 (+)	n.a.	:	100	642	0	0	0	1273
RxLR PsAvh172	Ps_144029	684	P7076	P7076_02299:481-1164 (-)	n.a.	:	100	684	0	0	0	1356
RxLR PsAvh173	Ps_131119	711	P7064	P7064_09503:495-1203 (-)	ATGGGTTTTTACCACATTGTCCTTCTGCTTACTGCTCTGCACCTATGGAGCGCGAATCCCCTTGCAGCGTCCAAGGATTCGCAGTTAATGGCACCTGGCCCTCTGGCTCAGAAGCTTGAGAATGGCATTCTCACCACGAGATATCTGCGAGTTGCTACTACCGATGAGGAAGAGGACGAAGAGAGGGGCATTTCTGCGAAGATTCCCGGCCTTGAGAAGATTTCGAGCGCGCTCAAGTCCAGCAAGACCAAGACCAAGGAGCTCCAAGCACTGCTCAAAGCCGACGAATCTCTCGGTAAAGCCTTCAAGACGGTGAAGCTTAGCACTATGCCCATTGGCAAGGACGACTTCATCGAGACGAATATGGTGGTGAAGTTTTTCTCGAGTCCAAACTTCAAG…	:	99.72	711	0	2	0	1378
RxLR PsAvh173	Ps_131119	711	P7074	P7074_13596:465-1175 (+)	n.a.	:	100	711	0	0	0	1409
RxLR PsAvh173	Ps_131119	711	P7076	P7076_22406:5729-6439 (-)	n.a.	:	100	711	0	0	0	1409
RxLR PsAvh174	Ps_131125	845	P7074	P7074_38650:1089-1933 (+)	n.a.	:	100	845	0	0	0	1675
RxLR PsAvh174	Ps_131125	845	P7076	P7076_03857:196-1040 (-)	n.a.	:	100	845	0	0	0	1675
RxLR PsAvh175.1	Ps_135575	1837	P7074	P7074_02974:6858-8704 (-)	ATGGCTCGCTGCACGTGGTTGTCCGTGAGAATCAGCTTCTGGACCCTGTATGGCACACACCTGTTTCATTTCTCAATCGAGTCGAGTCAAGTCCAGCCACCGATGCGGCTCCGTGGCGTCGTGCTGTTCGCTGTTGCCGCTCTGGTTACTGGCATTGATGCCAACTTGTCTGTGAAGAGCAAGGAGACGGTAGCCTCCGCGCTATCGGACCAATTTAATTTGCTTCCTTTGGGTGGAGATCATGCACCTGCCAGGAGGTTCCTGAGAGCCACCGACGCAGATGAAGACGAAGAAGAAGAAGAGAGGGTGGGCCTTCTGCCTCCATTGTCGACAAGTTTAAAGGCTTGATTTCCTCGAAAAGCGCCACGGAATCACTGGAGCAGTGGGTCACGAAGGGAA…	:	99.24	1848	2	2	0	3556
RxLR PsAvh175.1	Ps_135575	1837	P7076	P7076_00291:7164-9010 (-)	ATGGCTCGCTGCACGTGGTTGTCCGTGAGAATCAGCTTCTGGACCCTGTATGGCACACACCTGTTTCATTTCTCAATCGAGTCGAGTCAAGTCCAGCCACCGATGCGGCTCCGTGGCGTCGTGCTGTTCGCTGTTGCCGCTCTGGTTACTGGCATTGATGCCAACTTGTCTGTGAAGAGCAAGGAGACGGTAGCCTCCGCGCTATCGGACCAATTTAATTTGCTTCCTTTGGGTGGAGATCATGCACCTGCCAGGAGGTTCCTGAGAGCCACCGACGCAGATGAAGACGAAGAAGAAGAAGAGAGGGTGGGGCCTTCTGCCTCCATTGTCGACAAGTTTAAAGGCTTGATTTCCTCGAAAAGCGCCACGGAATCACTGGAGCAGTGGGTCACGAAGGGA…	:	99.24	1848	2	2	0	3556
RxLR PsAvh176	Ps_140885	441	P7064	P7064_04722:2648-3088 (-)	n.a.	:	100	441	0	0	0	874
RxLR PsAvh176	Ps_140885	441	P7076	P7076_04321:4531-4971 (-)	ATGCGTGCCGTCTTCGTCTTCGTTCTGCTCGCGCTGCTTGCGTGTTGCAATGGAATCGCCAGCGCTGAGAGTGTCGTTAAGGTGAACGCTCTGCAGGCTGACGCTGTCGAGGCCCCAGTCGACAGTGCCATCACTCGTCGCCGCCTCAGGGGCACAGTCGCGGAGGAGGAAGAGAGAATTCTGGGCCTGGAAAAGCTGGCAAACCGCGTGACGAGCCTGTTCAAGACCAACCCGGGTCTCGCACAGAAGGCCGAGAATCTGCAGAAGAGTCCCAGCGCGGTCAAGGCATTGGAGAAGGCGACGCTGTCAGAGAAGGGCTCGGGCAAGCTGCGCGCGTACTTCGCGAGGCTCTCGGCCAACAGCTCCAAGCAGGAGAAGTTCTTCATCATCGCGACCATC…	:	99.77	441	1	0	0	866
RxLR PsAvh178	Ps_135099	624	P7064	P7064_09309:1395-2018 (+)	n.a.	:	100	624	0	0	0	1237
RxLR PsAvh180	Ps_136215	444	P7064	P7064_19986:493-936 (-)	n.a.	:	100	444	0	0	0	880
RxLR PsAvh180	Ps_136215	444	P7074	P7074_11173:280-723 (-)	n.a.	:	100	444	0	0	0	880
RxLR PsAvh180	Ps_136215	444	P7076	P7076_07424:332-775 (-)	n.a.	:	100	444	0	0	0	880
RxLR PsAvh181	Ps_129558	825	P7064	P7064_12259:286-1110 (+)	ATGCGCCTTGCCGACTTGGCGCTGCTAGTCGCCACCCTTTTCATCGCGAGCTGCAATGCCTTATCGTCAAGTGAGCAGCAGCAGCGTATTGTCCCTCCTGGTGCGGACATCCCTCGCTCTCTTGCCGCTGCTAGCGAAGATATCACCGTCAAGAGCTCTCTGAGGTATGGTGACGCGCTGGCAGCGGACGAGAACGACGAAGAGAGGGGGTTGTCGTCGCTGAAAGCGAAGATTGGTGCTCTCTTTAACAAGCTAAAGTACAAGTACTGGGTCAAACGAGGCAAGTCGGAGGCCGAGATCTACAACATCTGGGTAAAGCAAGGCAAGACGGACAAGCAGATCTACAACCTTCTGGCTCAGCAAGGAAACTCGGACCGGAAGATCTACGACGTATTCCTG…	:	96.73	825	27	0	0	1421
RxLR PsAvh181	Ps_129558	825	P7076	P7076_02653:1231-2055 (+)	n.a.	:	100	825	0	0	0	1635
RxLR PsAvh182	Ps_129601	627	P7064	P7064_07396:102-728 (+)	n.a.	:	100	627	0	0	0	1243
RxLR PsAvh182	Ps_129601	627	P7074	P7074_02913:869-1495 (+)	n.a.	:	100	627	0	0	0	1243
RxLR PsAvh182	Ps_129601	627	P7076	P7076_13804:5133-5760 (-)	ATGCGCTCACCACGCATCGGGCTACTCCTACTAATTCTGAATGGGGTCTCATTGCTCGCAAATTGCCGCGCGCTACCGGCCTCCGACCAACTCCAGCGCGTGAGGGTGGTTTCCTCCGACCTCGCTCCGTCGGCTGAAGCCCACACGCGACGATTAAGGTCTTCTAACGTTATGGACGAAGAAGATGGCGGTGCCACAGACGAGGACGAAGAGAGACTGCTCAACCCGTCCGCCACCGCCAAGTTGAAGGCGGAGCTGGAGGCGATCAACATGAAGCACAACTTCCGAGACTGGTTCCAGGTCAAGAAGACGCTCGAGCAGGTGCGCTCCTTCTTGGGGCTTCCAGCAACGGGCGAGGCGGTCAGCCACGCCAATTGGGCGGCATTCCAGAACTACCTG…	:	99.84	628	0	1	0	1229
RxLR PsAvh183	Ps_132282	396	P7064	P7064_13855:3455-3850 (+)	n.a.	:	100	396	0	0	0	785
RxLR PsAvh183	Ps_132282	396	P7076	P7076_02442:2366-2761 (-)	n.a.	:	100	396	0	0	0	785
RxLR PsAvh184	Ps_133925	435	P7064	P7064_02358:2181-2615 (-)	n.a.	:	100	435	0	0	0	862
RxLR PsAvh184	Ps_133925	435	P7074	P7074_09854:1282-1716 (+)	n.a.	:	100	435	0	0	0	862
RxLR PsAvh184	Ps_133925	435	P7076	P7076_06017:1285-1719 (+)	n.a.	:	100	435	0	0	0	862
RxLR PsAvh185	Ps_143254	450	P7064	P7064_05138:8138-8587 (+)	n.a.	:	100	450	0	0	0	892
RxLR PsAvh185	Ps_143254	450	P7076	P7076_10366:3731-4180 (-)	n.a.	:	100	450	0	0	0	892
RxLR PsAvh189	Ps_139445	474	P7074	P7074_33671:556-1029 (+)	n.a.	:	100	474	0	0	0	940
RxLR PsAvh189	Ps_139445	474	P7076	P7076_02187:1144-1617 (-)	n.a.	:	100	474	0	0	0	940
RxLR PsAvh18a1	Ps_144844	321	P7074	P7074_17862:48-368 (-)	ATGCGTCTGACTTACGTCTTGCTCGTGGCTGTGACCACCCTTCTCGTCAGTTGTGACGCTACCAAACCGTCGACGGAGGCGACTGCAGTCAGCAAGCGGCTGTTGAGGTTTGTCGAAGCCGCCGACGAGGAAGAGAGACGCATCGACTTTTCACCGGAGAAACTGCGCAAGATGCTGGGCGACGAAACCTACAGACTCAAGAAGTTCGGGAAGTGGGACTCAGACGGACACACGTTTGATGGTTTAAAGCACTATCTCCTGCTCTCTGACTCGAGCATGGTCAAGTTGCGGAACATGTACAAGGCGTGGCTAGAACAATGA	:	99.69	321	1	0	7e-180	628
RxLR PsAvh18a1	Ps_144844	321	P7076	P7076_06409:671-991 (+)	n.a.	:	100	321	0	0	0	636
RxLR PsAvh190	Ps_139461	576	P7064	P7064_30987:392-967 (+)	n.a.	:	100	576	0	0	0	1142
RxLR PsAvh190	Ps_139461	576	P7074	P7074_24368:1182-1757 (-)	n.a.	:	100	576	0	0	0	1142
RxLR PsAvh190	Ps_139461	576	P7076	P7076_02379:393-968 (+)	n.a.	:	100	576	0	0	0	1142
RxLR PsAvh192a2	Ps_131852	550	P7074	P7074_43978:590-1143 (+)	ATGCGCTCGTATTACCTCCTGCTAGTTGCTACGGCCGCCCTCCTCGCAGCGAGCGAAGCTCTCGCGCCCACGACGAAGCTCGACAGGACCGTGGAACACCCGATCAATGCTGCTCAAAAGAACGCCGAACGCTTCCTGCGGACTGACAATCCAGCAGTCCTGGACGATGTTGAGGAAGAGAGAGCGTTTGCAAACATCAAGGGCGTCGCGCGCACGGAGGACGAGGCGACGGAATGGCTGGAACACTGGCTCGGAAAAAGGCTGAGCATCGGGAAGGTTGCGAATGAGCTCGAGATCTTCCGCCGGAACAAGAGTCATGTGAACTGGGACGCGCTTATCAAGTACACCCAAATGACCCACAAACGGTACGTTGGGGGGGGGGGACATGACGAGGAAGGA…	:	97.83	554	8	1	0	1001
RxLR PsAvh194	Ps_133675	918	P7074	P7074_09264:773-1690 (+)	ATGCGTCTACAGCAAGCTTTTCTCGTGGTGGTTGCCTCGCTCTTCGCCAGCGCTGTTGTCGCTCTTTCAGCGGCCACGGAGATCGAACAAGCCAAGAGCTCCACGTTGCTTTCGAGCCAGTCGATCGTCGTACATGAGGGTGCTAAGGGGCGATCTCTGCGGGCTGTTGACACGGAAGACGAGAGCTCTGAGCTTCGGGGCTGGTGGACGAGTGCGAAGGTGAGATGGTGGCTTGAATCGGAGAAGTCAGACGACTACGTCAAGGGGGCGCTGAAGCTGAAGGGACTGGAGGGAGATGCCCTCTTAAACCACAAGAACTACAAGGCGTTCCAGTATTTCCTCAAGAAGTCGGAGGATTACAAGATCAACAAGTGGTACAGGAATGAGTACACCACGTAC…	:	99.78	919	0	2	0	1790
RxLR PsAvh194	Ps_133675	918	P7076	P7076_06529:877-1794 (+)	n.a.	:	100	918	0	0	0	1820
RxLR PsAvh195	Ps_133921	684	P7064	P7064_10219:2312-2995 (-)	n.a.	:	100	684	0	0	0	1356
RxLR PsAvh195	Ps_133921	684	P7074	P7074_00741:2032-2716 (+)	ATGCGTGCCTTCATCATCCTGCTGATGGCAGTGACCGCTCTCCTCGCCAGTGTCTCGGGGTCTGTAAGCAACCTCCAAACGTCCCAGAGCCTGGTTCAACCGATCAATGCTGCGGAACCCGAGATGACCCAAGGGCGATTGTTGCTGCGAACTGCTCCCGTCGACGACGAAGAGAGGGGAGCCGTGGAGGTTATCAAGGAGCTGGGAAAATCAACGAAGAAGGCGACCAAGGACACCCTCCACAAGATCTACGTGAAGTCCTACCAAGGCCTTGAAAACTCGTGCGCTAATCGACCAAGTGGCGGAATTGTCCCTCCGCAAGAGCTTCAACCCCAATCAGGTGTACAAGTGGTTGAATCTTGACAAAATAGTAAGATAAACCCGGTAGCGCCTCGCCTG…	:	99.85	685	0	1	0	1342
RxLR PsAvh195	Ps_133921	684	P7076	P7076_21435:150-833 (-)	n.a.	:	100	684	0	0	0	1356
RxLR PsAvh196	Ps_140750	447	P7064	P7064_03055:2413-2859 (-)	n.a.	:	100	447	0	0	0	886
RxLR PsAvh196	Ps_140750	447	P7074	P7074_16167:23-469 (+)	ATGCGCGCCCTCCTCGTCCTGCTCCTGGCAGTGGCCACTCTCCTCGCCGGCGTCTCGGGGTCGGTTAGCAACCTCCAAACGTCACAGAACCTCATTCAACCGGCCGATGCTGTCGAGTCGGAGAGCACGCAAGGGCGAATGCTGCTGCGAACTGCTGGCGCCGACGAAGAAGAGAGGGGAATCCTGGACGTTGTCAAGAAGCTGGGAACATCTACGGCCAAGTGGCCCAAGAACACGTACCACAAGCTCTACGTGAACTTTATGTCAGGCATGATGGACATCGAGAAAACAGCGAACGCGTTCCTCAAGAAGAACATCAACCCAGATAAGGTGTTCAAGTGGCTGAAGCTTAGCAACGGAGACTACACGCACGAGCGAAAACTATACGACCTCTACAAG…	:	99.78	447	1	0	0	878
RxLR PsAvh196	Ps_140750	447	P7076	P7076_13206:12243-12689 (+)	ATGCGCGCCCTCCTCGTCCTGCTCCTGGCAGTGGCCACTCTCCTCGCCGGCGTCTCGGGGTCGGTTAGCAACCTCCAAACGTCACAGAACCTCATTCAACCGGCCGATGCTGTCGAGTCGGAGAGCACGCAAGGGCGAATGCTGCTGCGAACTGCTGGCGTCGACGAAGAAGAGAGGGGAATCCTGGACGTTGTCAAGAAGCTGGGAACATCTACGGCCAAGTGGCCCAAGAACACGTACCACAAGCTCTACGTGAACTTTATCTCAGGCATGATGGACATCGAGAAAACAGCGAACGCGTTCCTCAAGAAGAACATCAACCCAGATAAGGTGTTCAAGTGGCTGAAGCTTAGCAACGGAGACTACACGCACGAGCGAAAACTATACGACCTCTACAAG…	:	99.78	447	1	0	0	878
RxLR PsAvh198	Ps_138316	1049	P7074	P7074_13966:532-1577 (-)	ATGGCAAGCCACATATCGTCCAAGAACCCAGCGAAGTATTCCTCTTCGAAGACTCAGGAAAACGAAGCACTGAAGATTTTCAACAAGGCGCTGACGCTGTACGCAGAGCTGGGTGACCAGAAACAGGTTGCTTCGACCCACTACCAGATTGCTTCGTTCTACAGTCGCATGATCTCGAATACGCTGCAAGCCCGTGCCGAGAGTTCGTCTGCGAACGAGGTTGATGGGTCCTCGACGACGCTGGCAAACCGAATGGAGATTGCGAGGCGTCACTATGAAAAAGCTTTGGACTATTTCGCTGCGTTGGAGCTGGGCAAAACGTTCGTGCTGATCCACCAAGAGCTGGCAGATCTGCACATCCTTGGGGGTCGCGTGGAAGGTGTCGAACATGCGCTGCTG…	:	99.52	1049	2	3	0	2016
RxLR PsAvh198	Ps_138316	1049	P7076	P7076_17038:1081-2130 (-)	ATGGCAAGCCACATATCGTCCAAGAACCCAGCGAAGTATTCCTCTTCGAAGACTCAGGAAAACGAAGCACTGAAGATTTTCAACAAGGCGCTGACGCTGTACGCAGAGCTGGGTGACCAGAAACAGGTTGCTTCGACCCACTACCAGATTGCTTCGTTCTACAGTCGCATGATCTCGAATACGCTGCAAGCCCGTGCCGAGAGTTCGTCTGCGAACGAGGTTGATGGGTCCTCGACGACGCTGGCAAACCGAATGGAGATTGCGAGGCGTCACTATGAAAAAGCTTTGGACTATTTCGCTGCGTTGGAGCTGGGCAAAACGTTCGTGCTGATCCACCAAGAGCTGGCAGATCTGCACATCCTTGGGGGTCGCGTGGAAGGTGTCGAACATGCGCTGCTG…	:	99.81	1050	1	1	0	2058
RxLR PsAvh199	Ps_139182	1392	P7064	P7064_26099:76-1467 (+)	n.a.	:	100	1392	0	0	0	2759
RxLR PsAvh199	Ps_139182	1392	P7076	P7076_00197:14-1405 (+)	n.a.	:	100	1392	0	0	0	2759
RxLR PsAvh204.1	Ps_143225	899	P7076	P7076_22990:916-1814 (+)	n.a.	:	100	899	0	0	0	1782
RxLR PsAvh205	Ps_133995	612	P7064	P7064_04465:5060-5671 (+)	n.a.	:	100	612	0	0	0	1213
RxLR PsAvh205	Ps_133995	612	P7074	P7074_12273:1292-1903 (+)	n.a.	:	100	612	0	0	0	1213
RxLR PsAvh205	Ps_133995	612	P7076	P7076_16967:1713-2324 (-)	n.a.	:	100	612	0	0	0	1213
RxLR PsAvh206	Ps_138584	519	P7064	P7064_16932:1419-1937 (-)	ATGCGGCGCGCCTTCTTGTTGCTACCACTGGCGGTCGCCTTGGCCGGACGCTGCACGGCCCTTGCTAACCGCGTGATCACGAACGACCTGGGCGGTCACCGCAATCTGAAGGACCACGAGAATGACATCGAAACTGAAGCTGCAACTGAAGAACGGCTGAATATCCCAGGGCTCAAATCTCTCAAGCCCCTCTTCCAAAATAACCCGACCGCGGCCAAAGCTCTCGAGAAGAACCCCACCGCGCTTAAGACGCTACAGGATAATCCTGCGCTCGGAAAGCAGGTCGAGGCGCAGGTCAGCCAACCTGGTGCCATCAAGAAGCTGCGATCCAACCCTCGCGTCGACAAGCTCGCGAGTAGTTTGGCGAAACAAGCTGTCCAGAAGAACATGGCGAACGAA…	:	99.81	519	1	0	0	1021
RxLR PsAvh206	Ps_138584	519	P7074	P7074_19908:1138-1656 (-)	ATGCGGCGCGCCTTCTTGTTGCTACCACTGGCGGTCGCCTTGGCCGGACGCTGCACGGCCCTTGCTAACCGCGTGATCACGAACGACCTGGGCGGTCACCGCAATCTGAAGGACCACGAGAATGACATCGAAACTGAAGCTGCAACTGAAGAACGGCTGAATATCCCAGGGCTCAAATCTCTCAAGCCCCTCTTCCAAAATAACCCGACCGCGGCCAAAGCTCTCGAGAAGAACCCCACCGCGCTTAAGACGCTACAGGATAATCCTGCGCTCGGAAAGCAGGTCGAGGCGCAGGTCAGCCAACCTGGTGCCATCAAGAAGCTGCGATCCAACCCTCGCGTCGACAAGCTCGCGAGTAGTTTGGCGAAACAAGCTGTCCAGAAGAACATGGCGAACGAA…	:	99.81	519	1	0	0	1021
RxLR PsAvh217	Ps_137461	348	P7074	P7074_41455:337-684 (+)	n.a.	:	100	348	0	0	0	690
RxLR PsAvh217	Ps_137461	348	P7076	P7076_14398:1327-1674 (+)	n.a.	:	100	348	0	0	0	690
RxLR PsAvh218	Ps_130914	363	P7074	P7074_05293:1395-1757 (-)	n.a.	:	100	363	0	0	0	720
RxLR PsAvh218	Ps_130914	363	P7076	P7076_03501:2601-2963 (-)	n.a.	:	100	363	0	0	0	720
RxLR PsAvh22	Ps_127824	393	P7074	P7074_07406:370-762 (-)	n.a.	:	100	393	0	0	0	779
RxLR PsAvh22	Ps_127824	393	P7076	P7076_19237:514-906 (+)	n.a.	:	100	393	0	0	0	779
RxLR PsAvh226	Ps_140615	360	P7074	P7074_05038:312-671 (+)	n.a.	:	100	360	0	0	0	714
RxLR PsAvh226	Ps_140615	360	P7076	P7076_11063:4489-4848 (-)	n.a.	:	100	360	0	0	0	714
RxLR PsAvh227	Ps_133017	411	P7064	P7064_02604:78-488 (-)	n.a.	:	100	411	0	0	0	815
RxLR PsAvh227	Ps_133017	411	P7076	P7076_14069:4276-4686 (+)	n.a.	:	100	411	0	0	0	815
RxLR PsAvh228	Ps_133926	594	P7064	P7064_05182:3452-4045 (-)	n.a.	:	100	594	0	0	0	1178
RxLR PsAvh228	Ps_133926	594	P7076	P7076_02505:3452-4045 (-)	n.a.	:	100	594	0	0	0	1178
RxLR PsAvh229	Ps_134000	693	P7064	P7064_30603:1194-1887 (+)	ATGCAGTTCGGGTTCTTCCTACTGCTAATCGCTGCCGCCGTCCTCACAAGCTGTGAGGTGGCCTCGGCCTCCGCCGACGTGGCCGCCACGCTCTCCAAGACGACTTCCTCGTATCTCTTCGCGGATGCACCTGATGCTGCTGGCAAAGGCAGCCGATTCTTGAGGAGCGACGTGGCTGAAGATGCTAAACGCAACAACCAACTGGGCGAAGAAGAGAGGGCAAACGCCTTCAATGAATACCTGAAGACCATAATGGCAAAAACTCCTGGGTAATCCAAAGAAGGCGGATTTGACCAGAACCTTCCCGTCACCTCCAAAAGCGGATGTACTGCAGAGATCCAAGTCGTTTTCGGGTAGAAATGCCGAGGTGCAGAAGCTGACCCGGTCGAAGTCGCTCTC…	:	98.27	694	11	1	0	1273
RxLR PsAvh229	Ps_134000	693	P7074	P7074_44471:1370-2063 (+)	ATGCAGTTCGGGTTCTTCCTACTGCTAATCGCTGCCGCCGTCCTCACAAGCTGTGAGGTGGCCTCGGCCTCCGCCGACGTGGCCGCCACGCTCTCCAAGACGACTTCCTCGTATCTCTTCGCGGATGCACCTGATGCTGCTGGCAAAGGCAGCCGATTCTTGAGGAGCGACGTGGCTGAAGATGCTAAACGCAACAACCAACTGGGCGAAGAAGAGAGGGCAAACGCCTTCACTGAATACCTGAAGACCATAATGGCAAAACTCCTGGGTAATCCAAAAGAAGGCGGATTTGACCAGAACCTTCCCGTCACCTCCAAAAGCGGATGTACTGCAGAGATCCAAGTCGTTTTCGGGTAGAAATGCCGAGGTGCAGAAGCTGACCCGGTCGAAGTCGCTCTC…	:	99.86	694	0	1	0	1360
RxLR PsAvh229	Ps_134000	693	P7076	P7076_15306:1000-1692 (+)	n.a.	:	100	693	0	0	0	1374
RxLR PsAvh23	Ps_135585	423	P7064	P7064_28389:1719-2141 (-)	n.a.	:	100	423	0	0	0	839
RxLR PsAvh23	Ps_135585	423	P7074	P7074_04024:215-637 (+)	n.a.	:	100	423	0	0	0	839
RxLR PsAvh23	Ps_135585	423	P7076	P7076_09709:3048-3470 (-)	n.a.	:	100	423	0	0	0	839
RxLR PsAvh230	Ps_135176	1204	P7064	P7064_26679:1099-2301 (+)	ATGCTGTCTTCTCGGTGGCTAACAACGCTTCTCATGCTGATGGCGGTCTCCGTCCTCATTACCTCCGGCGTTAATGCAACGGAGTTGAGCCAAGACCAAGTTCCACTGCCGGTGTCTGGAAGCCGCAGGATGCTGCTACGTGGCGCTACAGAGGCCGACGCTGACAACGAAGACCGAGGGGGTTTCTCGTGGCTGAGGCAGCAGTACTGGCTTGAGACCGAGAAATCCAAGAGCTACGTCAAGCAGGCCTTGGGTTTGGACGGGCTGGAGGGAGCCGCGCTGAAGGCTGCCCCGAATTTCGTTCACTACGACGATTTCGTGTACGCGCGTCAAGGGAATATTTTGAAGAACTGGTTGGACGAGGGTCTCACCACACCGCAACTCGCGAAGCACTACAAG…	:	99.92	1204	0	1	0	2371
RxLR PsAvh230	Ps_135176	1204	P7074	P7074_36789:1163-2368 (+)	ATGCTGTCTTCTCGGTGGCTAACAACGCTTCTCATGCTGATGGCGGTCTCCGTCCTCATTACCTCCGGCGTTCAATGCAACGGAGTTGAGCCAAGACCAAGTTCCACTGCCGGTGTCTGGAAGCCGCAGGATGCTGCTACGTGGCGCTACAGAGGCCGACGCTGACAACGAAGACCGAGGGGGTTTCTCGTGGCTGAGGCAGCAGTACTGGCTTGAGACCGAGAAATCCAAGAGCTACGTCAAGCAGGCCTTGAGTTTGGACGGGCTGGAGGGAGCCGCGCTGAAGGCTGCCCCGAATTTCGTTCACTACGACGATTTCGTGTACGCGCGTCAAGGGAATATTTTGAAGAACTGGTTGGACGAGGGTCTCACCACACCGCAACTCGCGAAGCACTACAA…	:	99.59	1206	3	2	0	2335
RxLR PsAvh230	Ps_135176	1204	P7076	P7076_04983:1902-3105 (-)	n.a.	:	100	1204	0	0	0	2387
RxLR PsAvh231	Ps_136045	738	P7064	P7064_37771:138-875 (-)	n.a.	:	100	738	0	0	0	1463
RxLR PsAvh231	Ps_136045	738	P7074	P7074_14748:130-867 (-)	n.a.	:	100	738	0	0	0	1463
RxLR PsAvh231	Ps_136045	738	P7076	P7076_12678:196-933 (-)	n.a.	:	100	738	0	0	0	1463
RxLR PsAvh232	Ps_136877	660	P7064	P7064_20362:203-862 (+)	ATGCGTACACAGTGCATTGTGCTGCTGGTCCTCATACTTTGCTATGCGGGGACCAACACTGCCGAGGCCCTACCGCACGCTGACAAGGTCGAGATCTCTTCTATGCCAAACAGGCATCTCCGATCGCATGAGCCTGTAGCTGACGAAGAGAGAGGGGGTCATGGGCTGTGGGTGTCGAGACTTGCTGAGTTGGACCAAAGCTTGTGGAAGTTGCAGAAGCTGGGCATGGCTGGCGGGGTGAAAGTCTGGCTGCATTTTGGTAAGGACCCGGTGTACATGTTCAACTATATGCACAAATTCAACACGTGGCAAAAGGTCGGCTACAGCAAGCGGGCGCTCATCTGGTTCAGATTTACCAAGGCGTTCAGGACCAAGAATGGAGCTGGTAGCTTCACCGAT…	:	99.39	660	4	0	0	1277
RxLR PsAvh232	Ps_136877	660	P7074	P7074_06156:9379-10038 (-)	ATGCGTACACAGTGCATTGTGCTGCTGGTCCTCATACTTTGCTATGCGGGGACCAACACTGCCGAGGCCCTACCGCACGCTGACAAGGTCGAGATCTCTTCTATGCCAAACAGGCATCTCCGATCGCATGAGCCTGTAGCTGACGAAGAGAGAGGGGGTCATGGGCTGTGGGTGTCGAGACTTGCTGAGTTGGACCAAAGCTTGTGGAAGTTGCAGAAGCTGGGCATGGCTGGCGGGGTGAAAGTCTGGCTGCATTTTGGTAAGGACCCGGTGTACATGTTCAACTATATGCACAAATTCAACACGTGGCAAAAGGTCGGCTACAGCAAGCGGGCGCTCATCTGGTTCAGATTTACCAAGGCGTTCAGGGCCAAGAATGGAGCTGATAGCTTCACCGAT…	:	99.85	660	1	0	0	1300
RxLR PsAvh232	Ps_136877	660	P7076	P7076_00199:18699-19358 (-)	n.a.	:	100	660	0	0	0	1308
RxLR PsAvh233	Ps_137361	585	P7064	P7064_15328:2622-3206 (+)	n.a.	:	100	585	0	0	0	1160
RxLR PsAvh233	Ps_137361	585	P7076	P7076_06546:2932-3516 (+)	n.a.	:	100	585	0	0	0	1160
RxLR PsAvh234	Ps_139188	612	P7064	P7064_28698:197-809 (+)	ATGCGTCTTCGCTTAGTTGCGTTGACGGTTGTGGCCACCCTGCTGTCGACTGGTAATGCAGACTCGACCCCCACGTATGGTCGCAAGGGTGTGGTTGCTTTGGGCGCACACCGAGGCGACACTACCGGCGCGAGGCTTCTGAGGGGTGTCGAGAACGAGAACGAAGATGACGCAAGCGACGAAGACCGGTTGTATCTCCCCGGACTCGAAACTGTGTCCAACTACATTTGGTCCCTCTCTGGACCCCAAGGTCACCTCCAAGACGATCGACGGCTGGCTCAAGAAGGGCGAGTCCACGGACGACGTATTCCGTCTACTGAAGCTCGACAAGGCTGGATACAACCTTCTTACCAGCCCCAAGCTGGAGATCTGGCTCACCTACGCGGAGCCGTTCAACCG…	:	99.67	613	1	1	0	1191
RxLR PsAvh234	Ps_139188	612	P7074	P7074_17266:1165-1769 (-)	ATGCGTCTTCGCTTAGTTGCGTTGACGGTTGTGGCCACCCTGCTGTCGACTGGTAATGCAGACTGACCCCCACGTATGGTCGCAAGGGTGTGGTTGCTTTGGGCGCACACCGAGGCGACACTACCGGCGCGAGGCTTCTGAGGGGTGTCGAGAACGAGAACGAAGATGACGCAAGCGACGAAGACCGGTTGTATCTCCCCAGACTCGAAACTGTGTCCAACTACATTTGGTCCCTCTCTGGACCCAAGGTCACCTCCAAGACGATCGACGGCTGGCTCAAGAAGGCGAGTCCACGACGACGTATTCCGTCTATNAGCTCGACAAGGCTGGATACAACCTTCTACCAGCCCCAAGCTGGAGATCTGGCTCACCTACGCGGAGCCGTTCAACCGCCGGAAC…	:	98.2	612	4	6	0	1082
RxLR PsAvh234	Ps_139188	612	P7076	P7076_22266:215-826 (+)	n.a.	:	100	612	0	0	0	1213
RxLR PsAvh235a3	Ps_140568	438	P7064	P7064_27057:277-714 (-)	n.a.	:	100	438	0	0	0	868
RxLR PsAvh238	Ps_141756	405	P7064	P7064_35225:917-1320 (+)	ATGCGCGGTGTATTCTTCGTTGCCGTCGCCGTCGCGATCTTCGCTCGCAGCAGTGCCGAGGCGAAGCTCTTGTCGGAGGCCGCGCCCGGCTTGGCGGCCGACGCCGTGATCAGTGGCGAGTCTCGCGAGAGATTCCTTCGAGTCGCCGATCCCGAAGACGATGACTTGGCGGCCCCGCTGACGATGGGAAAACCGAAGAGCGAGCACCTAAATTCAAGAGCCTCAATGAGATCCACAAGAAGCTGGACGAAGAAGATATGGTACATGTCTCCAAGATTTTGGGGAACATGGGTGCAATTCATGCCGATAACATTGCAAAGGCCCGAGCCGCGCTCAAAGCGGCACACGAAAGCGGTGCTACCACGGCAAACCAGCTTGTGGCCGGGTTGGCCAAGCCTG…	:	99.75	405	0	1	0	787
RxLR PsAvh238	Ps_141756	405	P7076	P7076_03698:317-721 (-)	ATGCGCGGTGTATTCTTCGTTGCCGTCGCCGTCGCGATCTTCGCTCGCAGCAGTGCCGAGGCGAAGCTCTTGTCGGAGGCCGCGCCCGGCTTGGCGGCCGACGCCGTGATCAGTGGCGAGTCTCGCGAGAGATTCCTTCGAGTCGCCGATTCCGAAGACGATGACTTGGCGGCCCCCGCTGACGATGGGAAAACCGAAGAGCGAGCACCTAAATTCAAGAGCCTCAGTGAGATCAACAAGAAGCTGGACGAAGAAGTTATGGTACATGTCTCCAAGATTTTGGGGAACATGGGTGCAATTCATGCCGATAACATTGCAAAGGCCCGAGCCGCGCTCGAAGCGGCACACAAAAGCGGTGATATCACGGATAAGCAGCTTGCGGCCGGGTTGGCCAAGCTT…	:	96.79	405	13	0	0	700
RxLR PsAvh24.1	Ps_142717	878	P7064	P7064_25587:381-1258 (+)	n.a.	:	100	878	0	0	0	1740
RxLR PsAvh24.1	Ps_142717	878	P7074	P7074_12895:2058-2935 (-)	ATGCGTCTGCCCTCCACCCTCCTGGCAGCGTCTGCGCTCGCACTTCTTGCCAGCGACAGCGCTCTCGCTGCGGTCGCGGGTGCCAGCGAGGGCACGAAGGTCTCCACAATGGCGTTTCCGGACCTCGACGTGCTAGCTGTGAGCCACAGCGCCAAGAGATCGCTGCACGACAACGAACGCGTGGACGAAGACGACGAAGAGAGGTGGGCCGGTGCTAAATTGTTCAGCGCCGCCAAGCTTGAGCAAGCGATGAACGACTCCAAGTACGCGGAGACTCTGATGATGAGGTGGAAGCGCCACGGATTCGACATTGAAGACACAAAATTATCACTGGAGGCTTCCAAGTTGAGCAAGGACCCGAGGCTCAATACTGTCTACCGCAATTATGCTGCTTGGCTC…	:	99.54	878	4	0	0	1709
RxLR PsAvh24.1	Ps_142717	878	P7076	P7076_06054:2211-3088 (-)	n.a.	:	100	878	0	0	0	1740
RxLR PsAvh241	Ps_133912	567	P7064	P7064_11494:2859-3425 (-)	n.a.	:	100	567	0	0	0	1124
RxLR PsAvh241	Ps_133912	567	P7074	P7074_04775:214-780 (+)	n.a.	:	100	567	0	0	0	1124
RxLR PsAvh241	Ps_133912	567	P7076	P7076_06772:204-770 (+)	n.a.	:	100	567	0	0	0	1124
RxLR PsAvh242	Ps_135847	423	P7064	P7064_01130:1021-1443 (+)	n.a.	:	100	423	0	0	0	839
RxLR PsAvh242	Ps_135847	423	P7076	P7076_00569:2497-2919 (+)	ATGCGCACTAGCCTCCTCCTGGCGTTTGCTACGGCCGCACTACTGGCAAACCTCGGGGTTGTTTCGTGTTCGAGCGAGTTCATCCAGACCGAGCACGTGCAGCCGATCTCCGATCAGTCGATCGGCCACAGGCACCTCAGATACACCAAGAGCACGAGTACAGCGGAAGCTGAAGCGGCCGATGAGGAGCGCGGAATCAAAATCACAGACCTAGTGATCCTCGAGAACCTCGCCAAGTTTGACGACTGGGTTGGCGAAGGCAAGACCGCCGAGAAACTCTACAAGGAGCTGGGGCTCAAGCTCTCGTGGAAGATCGCGTACCAGACGAGCAGGTGGAAGCAGTTCTTGTTCGATGAACCGGAGTACTTGCTGTTCCGCAAGTACGTCAAGTACTTGAAG…	:	99.76	423	1	0	0	831
RxLR PsAvh243	Ps_137072	306	P7064	P7064_02050:284-589 (+)	n.a.	:	100	306	0	0	3e-173	607
RxLR PsAvh243	Ps_137072	306	P7074	P7074_04267:114-419 (-)	n.a.	:	100	306	0	0	3e-173	607
RxLR PsAvh243	Ps_137072	306	P7076	P7076_08279:10729-11034 (-)	n.a.	:	100	306	0	0	3e-173	607
RxLR PsAvh244	Ps_137455	1149	P7064	P7064_15475:2150-3298 (+)	n.a.	:	100	1149	0	0	0	2278
RxLR PsAvh244	Ps_137455	1149	P7074	P7074_12314:1677-2827 (-)	ATGCGCGGTCCATTCGTCGCGCTGCTGGTCCTCAGCATTGCCTTCATTGCCACTACTGGCGTTGTTGCGTCTGCCAGGAACCGTGCACCCGGGAAGCTGTTAACGGCAAGGCTGTTGAGATCGCTCAAGGACGCAGAGGTGTATGGCGTCCAAGAAGAGAGAACGGGGCTGTCGGCTGTTGCCGAGAAGACTAGTGCATCTTTGAAGAAGCTGAAAAACAAGGTACTCGCTTTGGGTAAAAAAGACGAAAGCAAACCAAGAAGCTCGAGAACATCAAGATGCTTGAGAAGAACAAGAGGCTTGCGACTATCAAGAAGCTCGAGAATTACAAGAATCTCGAGAACGCCAAGAAACTCGAGATTGCCAAGACGCTTGAGAACAACAAGATGCTTGAGAATA…	:	99.83	1151	0	2	0	2250
RxLR PsAvh246	Ps_141485	405	P7064	P7064_10706:216-620 (+)	n.a.	:	100	405	0	0	0	803
RxLR PsAvh246	Ps_141485	405	P7076	P7076_02060:109-513 (+)	n.a.	:	100	405	0	0	0	803
RxLR PsAvh247	Ps_142859	444	P7064	P7064_18654:69-512 (+)	n.a.	:	100	444	0	0	0	880
RxLR PsAvh247	Ps_142859	444	P7076	P7076_03423:7476-7919 (-)	n.a.	:	100	444	0	0	0	880
RxLR PsAvh248	Ps_144038	534	P7074	P7074_08662:864-1396 (-)	ATGACCAAGTTCTTGCTCCTTTGTTTGGTCGCGATCACTCTCCTCGTAAGCGGTGACGCAATCTCGGCGCCTGCCCAGAACAAGCTGGGCCAAGTGGCTCCCGCGGGGGTGAACGACGCTGTCCACGCCGACATCACCACCAAGCGGTCACTACGTGGCCTCGAGGAGACGCTCGACGCTGCCGACGAAGAGAGGGGCCTGCCGGAGCTGGCCACGAAGCTCAGGACGTGGGTCTCCAACTCGAAGCTGGTGCAGGCGGCGGCGAAGCAGGGGCAGACGCTGGACCAGAAGCTCCGCGTCGCCAAGGCCTCCATGCTCATCAAGCTCAAGGTGTCGGACGAGGTGCTGTACAAGTTCAAGGTCCTTCCCGACGAGTACTTCCTGGCCAAGGGCCTGGCC…	:	99.81	534	0	1	0	1043
RxLR PsAvh248	Ps_144038	534	P7076	P7076_05097:302-835 (+)	n.a.	:	100	534	0	0	0	1059
RxLR PsAvh249	Ps_144167	531	P7064	P7064_33174:1685-2215 (-)	n.a.	:	100	531	0	0	0	1053
RxLR PsAvh249	Ps_144167	531	P7074	P7074_09927:1512-2042 (-)	n.a.	:	100	531	0	0	0	1053
RxLR PsAvh249	Ps_144167	531	P7076	P7076_00038:1282-1812 (+)	n.a.	:	100	531	0	0	0	1053
RxLR PsAvh25	Ps_141697	576	P7064	P7064_14670:281-856 (-)	n.a.	:	100	576	0	0	0	1142
RxLR PsAvh25	Ps_141697	576	P7076	P7076_10194:281-856 (-)	n.a.	:	100	576	0	0	0	1142
RxLR PsAvh250	Ps_131011	528	P7064	P7064_05585:429-956 (-)	n.a.	:	100	528	0	0	0	1047
RxLR PsAvh250	Ps_131011	528	P7076	P7076_15403:1767-2294 (+)	n.a.	:	100	528	0	0	0	1047
RxLR PsAvh251	Ps_138415	524	P7064	P7064_13963:1879-2402 (+)	ATGAACGAGCTCATCCTTCTTCTCGTGTTCGCGCTGACCCTCCTCGTGAGCGGTGACGCTCTGTCGGCACACTCCCAGACCAAGCTGCCCAAGTTGCTACCGTGGAGGGCGCTGCCCACCCCGACATCGACACTAAACCTTCGCTTCGTGGACTCAAGTCGACAGAGGTCACCGAAGAGAGGGGAATGACGGAACTCTTCGAGAAGATCAAGGCGTGGCTTCAGCGCGCCAAAAAGTGGATCGCCAGCTCCAAGACGGTGCAGGGGGCGAAGGACGATGTGCGGGCGTTGGCTCAAAGAGGCGCGCTGCTACGGCCTCCAACCTTGTCAAGAAGGACGCCACGAATGACATGCTGCTCAAGAACAAGGTCACTCCGGACGAGTATTTCCTGGCCAAGGG…	:	99.62	525	0	2	0	1009
RxLR PsAvh251	Ps_138415	524	P7074	P7074_11069:4219-4742 (+)	n.a.	:	100	524	0	0	0	1039
RxLR PsAvh252	Ps_140717	614	P7064	P7064_26340:632-1245 (-)	n.a.	:	100	614	0	0	0	1217
RxLR PsAvh252	Ps_140717	614	P7074	P7074_42908:331-945 (+)	ATGAGCAAGTGTCTCGTCCTGCTCGTGGTCGCGCTCTCCCTTCTCGTGAGCGCTAACGCTATCGCGGCCTCGCCCGAGAACATGGCGTCCAAGTTGAGTGCCCTGGGCGTGAACGACAAGCGATCGCTTCGCGGCATGAAGTCGACTGATGGCCCAGCTGATGAACAAAGGGGCGATTTGACCAAGATCGCCCAAAAGTTCAAGGCGGCGTTGTCCAAGACCAGCATTGGTCAAAAGATTCAGGCGATGCAACTAAAGAAAATTGCTGCGAGAGAGGAGCAGGTGAAGAAGCTGCTCCAAGAGGACGCCCCCTTCGCGACATTGCACGCCAACAAGGTGACGCCTGGAGAGTACTTGCAGGCGACGGGAATCAAGTTGTCTGAGCTGCCAGGCGCGAAC…	:	99.84	615	0	1	0	1203
RxLR PsAvh252	Ps_140717	614	P7076	P7076_06337:266-879 (+)	n.a.	:	100	614	0	0	0	1217
RxLR PsAvh253	Ps_140719	492	P7064	P7064_16402:1715-2206 (+)	n.a.	:	100	492	0	0	0	975
RxLR PsAvh253	Ps_140719	492	P7074	P7074_42908:3739-4230 (+)	ATGAACAAGTGGTTCGTCCAGCTCGTCGTCAAGGTCTTCCTTCTCGTAAGCACTGACGCTTTCGCGGCCCCACCCGAGGGCACGGTGTCCAAGCCGAGTGCCCCGGGCGTGAGCGGCAAGCGCGGCCTCAGGTCGACTGACGACGCTGCCGATGAAGAACGGGCTGATACGACCAAGTTCGCCCAAAAGTTGGAGACGGCGTTGTCCAAAACAAAACTTGGTCAAAAGGTCCAGGAGTCGAAACTAGCGAAAATTATGAAGAGAGAGGCGCTGGTGAAGATTTTGGTCGAGAAGAAGGCCAGCTTCAAGACATTGCACAGCAACAAGGTCACGCCGGGCGAGTTCTTGAAGGCGTCGGGTGTCAACATGGCTGAGCTTCCGAAGGCAAACGCGGCTATA…	:	99.8	492	1	0	0	967
RxLR PsAvh253	Ps_140719	492	P7076	P7076_06337:3655-4146 (+)	n.a.	:	100	492	0	0	0	975
RxLR PsAvh254	Ps_141493	420	P7064	P7064_06546:4614-5033 (+)	n.a.	:	100	420	0	0	0	833
RxLR PsAvh254	Ps_141493	420	P7076	P7076_00809:8295-8714 (+)	n.a.	:	100	420	0	0	0	833
RxLR PsAvh256	Ps_142529	579	P7074	P7074_29249:1531-2109 (+)	ATGCGTCTATCACTCCTGTTCTTCGTGGCAGCCACGGTCGCTCTGCTCTCTAGTGTCACTGCCGAGTCCGCAAACGGCGTTTCCCACCGACTCCTGAGATCTGCGAGTAGTCCGGAGGAGTTGCGTGGCCTCAAGGCGCAAGCCGTGGATGAGAGCGACGATAGTGAAGATCTGACTGAAGAACGCGGCGGCAACGGTCTCTCAAGTGCGGCGGCCAAGTGGAAGAAGATCCGCACGAGTGTGCGTCTGAAAGAGCTTCAGGAGGCTCTGGCGATCGCGAAAATGGAAGTGAAAGCGGCAGCTCTGGCGGCGGCTCAAGCAGCGACGAAAGCCAAGCAGATGGAGGCTGTGTCCAAGTTTTTGGATGATGCCGAGATTGTCACGAAGATGGCGAAAGAC…	:	99.65	579	2	0	0	1132
RxLR PsAvh256	Ps_142529	579	P7076	P7076_19768:31302-31880 (-)	n.a.	:	100	579	0	0	0	1148
RxLR PsAvh257	Ps_142972	366	P7064	P7064_29574:230-595 (-)	n.a.	:	100	366	0	0	0	726
RxLR PsAvh257	Ps_142972	366	P7076	P7076_22374:250-615 (+)	n.a.	:	100	366	0	0	0	726
RxLR PsAvh258	Ps_130824	636	P7064	P7064_10647:1989-2624 (-)	n.a.	:	100	636	0	0	0	1261
RxLR PsAvh258	Ps_130824	636	P7076	P7076_02111:23259-23894 (-)	ATGCGTCTGAGCGTCTTCCTCGTGTTCTTCGTGGCCACGTTTGCTGTGAGCTGCAACACTCTGGTGAGCGCCGAAAAAGACAACGCCGCTCGCCACTTGAAGGGAACCCCAACGGACGATTTGACCGCTGAGAGCGAAGAGAGATCGCTTAATGACATCAAGATTATGAAAGAGATTAACGCGGGCATAAAGGCTGCCGGGTGGGGTGCTAGTGAGAAGGCTTCCACCGCCGTTGTTGCCGCCGCTAACGCCGCCTCCAAACAGCAAAAGGCGCTCATGGCCGTGAAGAGTTTCAACAATATTGAAGCTAAGACCACTGCCGCTGCCACTACCGTCGCGAAAGATTGGAAGAAGCTCGCCAACGCTGTCGAGGCTGGCGCTAGCTTCAAGAAGCTGGAT…	:	99.21	636	5	0	0	1221
RxLR PsAvh259	Ps_130892	405	P7064	P7064_11787:4904-5309 (+)	ATGCGCGCCGCCTATCTCATTCTACTAGCTGCGATCACGTTCTTCGCAAGTGGTTCCGCAGCGGACCAGACCCAGTTGACCACCTTCACCCAGAGGTATCGACGCTCGCCCTATCGGATCGACTGAAGTCGACAGCAAGAGATTCCTGCGCAGACGCAAGCACAGCGAAGATGAAGCTGCGGAGGACGAAGAGAGAGCCGGGTCTATGGACGACGTCGTTGCGAAGCTCGCGGGCCTGGTGCCGACGCTGAGCAAAGTACGCAAGTCTACTGTCGCCAAGGGCATGGCCTACCTGCAGCAAACCAGGCTTTCTAGCCATCAGCGGGAGGCTATCCAAGCTTTCCTTGCTCTTGATGAGAGCGGGCGCCAGGCTGTCATGAAGGCCTTGGCTGGTAAGCG…	:	99.75	406	0	1	0	789
RxLR PsAvh259	Ps_130892	405	P7076	P7076_10562:22265-22669 (-)	n.a.	:	100	405	0	0	0	803
RxLR PsAvh260	Ps_140525	483	P7064	P7064_13846:876-1358 (+)	ATGCGCGTCAACTTCCTGCTCGCTCTGGTGGTGGCCACTTACGCCGCCACGTGCATCAGTGCCTCGAGCGCCGAAAACGTGGCTCAAATCGCCGTCCCCGAGGCTAAAACGGAGGCGAACGAGGCTCAGTTCATCGACCAGGTTCGCCGTCTCAAGGGCAGTCACATTGTGTCGTCTGGTGAGGAGTGGTGGAAGTCGGCCGCCGAGGAGGAGCGCGCGCTGCCTCTGGGGAACGCCAAGTCGCTCTTCGGCAAACTCAAGGGTCGAGTGGGCGCCAAGAATCTGGCGGCGGCCAACGGCGTCGGCACCAAGGTGGATGACCTTACGAACAAGCAGATCAAGGAGGTGACGGTAGCCACGGCCAACGCCGTCAAGAAGGACCGCCGCATCTGGCCCCGC…	:	99.38	483	3	0	0	934
RxLR PsAvh260	Ps_140525	483	P7074	P7074_11637:500-982 (-)	n.a.	:	100	483	0	0	0	957
RxLR PsAvh260	Ps_140525	483	P7076	P7076_05450:499-981 (-)	n.a.	:	100	483	0	0	0	957
RxLR PsAvh261	Ps_140618	384	P7064	P7064_10496:1177-1560 (+)	ATGCGCTTCAGCCAGTTGCTCCTCCTGGTGGTCGCCACCTTCGTCGTCTGCTGCAGCCCCGTCACGACTGCTGAGGACGCGGTTCAGATCAACAACCAAGCGATCGAGTCCACCCACGAACTCTCTACTGCATCCCGCCACAATCTCAAGGGAGCCAAGAGTGTTGCTGACACGGATGCTGATAGTGAGGAGAGAGCCATCACGACCCCAAGCTTCGCCCAGTTCACGGGTGCGCTCAAGCTCCCCAAGTTCAGCGGCTTCTCGAAGCTTCCCGTTATCAAGCAAGCCAACGCGATTCGCAAGAAATTCGGCAAGAAGATCGCCGACCGCTACATCCAGCGGATGAAGAAGCGCTACGAAGACAACCCGCAAAATCACATTTAG	:	99.74	384	1	0	0	753
RxLR PsAvh261	Ps_140618	384	P7074	P7074_14013:128-511 (-)	n.a.	:	100	384	0	0	0	761
RxLR PsAvh261	Ps_140618	384	P7076	P7076_24148:1657-2040 (-)	n.a.	:	100	384	0	0	0	761
RxLR PsAvh262	Ps_140522	387	P7064	P7064_01374:1405-1791 (-)	n.a.	:	100	387	0	0	0	767
RxLR PsAvh262	Ps_140522	387	P7074	P7074_02797:1407-1793 (-)	n.a.	:	100	387	0	0	0	767
RxLR PsAvh262	Ps_140522	387	P7076	P7076_14410:8704-9090 (+)	n.a.	:	100	387	0	0	0	767
RxLR PsAvh263	Ps_129531	531	P7064	P7064_01546:5624-6154 (+)	ATGCGTTCCAACTTCTTCCTCGTGGCGCTGCTCCTCATCACCCTCGCAGTGTGCGTCCAAGGTGATGACACGCACCGAAGCCTCCGGTCCAGCGTCACCACGCAGGACGCCGAGGCTGAGGAGAGAGTGGACTTGAAAGGGGCTGCAGGCAAGTTTTCGTCGTTGGTGAGGGAGAAGAGCGGCAACGTGTTGGAAAAGTACCCGTCGGTCGCTGCGATGCTGGGGAAAAACCCCGCGCTGGCCAAGGGCATGGACAAGATTATCAAGAACGAGAAGCTGGTGGCAGACCTCAAGAAGACCAAGTCGTTCAAGGACCTCCGGACCGCCATCCGCGCCAACCCGCAGGCGGTGGACTCGGCCAAGGCCGAGCAATTCGGAAAAATTATGGTCGAGAGACTC…	:	99.81	531	1	0	0	1045
RxLR PsAvh263	Ps_129531	531	P7076	P7076_01475:8811-9341 (+)	ATGCGTTCCAACTTCTTCCTCGTGGCGCTGCTCCTCATCACCCTCGCAGTGTGCGTCCAAGGTGATGACACGCACCGAAGCCTCCGGTCCAGCGTCACCACGCAGGACGCCGAGGCTGAGGAGAGAGTGGACTTGAAAGGGGCTGCAGGCAAGTTTTCGTCGTTGGTGAGGGAGAAGAGCGGCAACGTGTTGGAAAAGTACCCGTCGGTCGCTGCGATGCTGGGGAAAAACCCCGCGCTGGCCAAGGGCATGGACAAGATTATCAAGAACGAGAAGCTGGTGGCAGACCTCAAGAAGACCAAGTCGTTCAAGGACCTCCGGACCGCCATCCGCGCCAACCCGCAGGCGGTGGACTCGGCCAAGGCCGAGCAATTCGGAAAAATTATGGTCGAGAGACTC…	:	99.81	531	1	0	0	1045
RxLR PsAvh264	Ps_131998	2007	P7076	P7076_01151:1141-3146 (-)	ATGCGTCCGTTCAAGACCCTGCTCGCAGTTGTTGCCTCCATCCTCTTGCTTGGCGTTACCAGCGCTCTCCCCGCCTCCGAGGACTCCAACGTCGCGCTGGTCTCGAATATTGAGGCCGAACGCGTCATCCAACACAACGGGCCTCTGCGCTCTCTCAAAACTACAAAGACTAACGAGGGCCTACAGGACGAGGAGCGACTGGACCTTCCTTTTTGAAAAAGCTCCCGGGGGTGTCGTCGCTGAGGAAAGCTGCAGCTGCACACCAGGCCGCAGTAAAGGCGAAAGCAGACCAAAAGGCCGCGGAGCTGGCCAACCTGAACAAAATGTTCAACTTCTTGGGGACTAGTGACGACCAGCTCTTCAAGAAGTTCGAGATGTGGTTCAACTCCAAGATTACTC…	:	99.95	2007	0	1	0	3963
RxLR PsAvh265	Ps_133752	2664	P7074	P7074_01343:56-2719 (-)	n.a.	:	100	2664	0	0	0	5281
RxLR PsAvh265	Ps_133752	2664	P7076	P7076_02825:1794-4458 (+)	ATGCGCGTTCTCAACCGCCTCCTGCTCGGGGCAACCATTCTTGCAAGCATCGCCAGTGTTTCGGCAGCTGCCGACACGAAGCAGACCCAGCTCCTGGCGGCCGCCCACTCAACGGAGGCGACTCTCTCGGGCAACACGCGTTTTCTAAGAAGTCACAAGACCCAGAAAATGGAGGCTGCGGAGGACGAAGAACGGAGTGTGAATGAACTTGCGGCCAAGCTGGACGACGTGCTTAACCACGTCAAGTCGGTGAAAGACCTGAGTCTTAACAAAGCGATGCACCACCTTCAGATGGCCAGGGTTCCTTTTGAGAAGCACGAAGCCATTCAACGATTCGTGACTCTTGACGCTGCCGAGCGTAAGATCGTTCTTGATATGATAGTTGCTAACAACGCGGCA…	:	99.96	2665	0	1	0	5267
RxLR PsAvh268	Ps_136243	1734	P7064	P7064_24645:3628-5361 (-)	ATGCGCTTCCACCACTAAGTGCTACCCATCGCAGCTATGCTCGTCGCAAGCGCCCAAGCTGCCCCTACCGCCCACCAGAACCAAGTCCAAGGCGCGATCGACAACAAGCAGTCCGGCCCCCGGTTTCTGAGGGTCGACAAGACTGCAGACGATGAAGAGAGAGCGGGCGAAGTTTACCACCTGAGCAAGAGCGAGAAAAGTATCGCCTTTGTGAAGACATCATCCCACATTTTATTCGACGCGCCGACGCGAACACCGCTACAAAGCTGCTGAAAGTTAAGGGGACCGGCACGAAGGAATCAGCCATACGGACGTGGTATCTCAAGCTGAAAGCGAACGCAGGCTTGAAGCACTCTCCCAACGGCAAATACATCACGATGTAGCGTGCAGACAAGTTAC…	:	99.6	1734	7	0	0	3382
RxLR PsAvh268	Ps_136243	1734	P7076	P7076_09680:3941-5674 (-)	n.a.	:	100	1734	0	0	0	3437
RxLR PsAvh269	Ps_136266	372	P7064	P7064_05581:764-1135 (+)	n.a.	:	100	372	0	0	0	737
RxLR PsAvh269	Ps_136266	372	P7074	P7074_47119:753-1139 (+)	ATGAGGCTTTACGCCGCGATTGCGACCGTGCTGCTTCTCCTCGCGTGCGTCTCCGCGACTGAGAACGACGTGACTCGCTCGCTGACTACTGGACGGAACGGCGGCACCAAGCAACGTCTACTGAGGAGCACGCACGCCGGCGAGGGCCCAGAGAACGAGGAGAGGGGTGCTGTTTCGACTGTGGGAAACCTGGCCGAAAAGGCGAAGTTCCGATTCTGGAAGCTGATCGGCGACCACCCCGGGGTGATCCACGAGAAGTGGTTTAAGAACATGGACGCAAAAGATATCCTCGCAAGCCCGAAACGCAAAGTCTGGTCCAGGTATGAGGAATGGTACAACAAGAAGACGTGGGACAAAATTAAAGCTGCTGCTAATACTGCTAACTAA	:	96.12	387	0	1	0	668
RxLR PsAvh269	Ps_136266	372	P7076	P7076_03194:667-1038 (+)	n.a.	:	100	372	0	0	0	737
RxLR PsAvh270	Ps_139173	1186	P7064	P7064_06987:189-1374 (-)	ATGCAGGTGAAGCCTGCGTCTTACTGTACGTACGGGATGCAATATTCGCCTCACCCCCAGACAATAATCGCCTCACCCGTACCAGTACTGTGTACATGTATACATGTACTGTACGTGTGTGTGGCTTTTGGCTACCGTTAACTTGTCGTGGCGCAATCTCACCAGCTCCGCGTTGTCGATCGCGTGAAGATTACGGTGTACGGGCTGCAGTTCCCCCAGTTGGAATCTTGCGATTGCATCTTCGGAAATGAAATTGGCCAATAAACGGGGGTGTCTCCCTTGCGAAGCCCCTGGATTGCTTCACCTTGTTCACGAAGGTTTCACCACGATAGTAAACATACGGTCCGAGTGAAAGCACCTGTTCGCTGCATCGATAAGGCAGAGCCCATGGCTCGGATT…	:	99.83	1186	2	0	0	2335
RxLR PsAvh270	Ps_139173	1186	P7074	P7074_18502:494-1679 (+)	ATGCAGGTGAAGCCTGCGTCTTACTGTACGTACGGGATGCAATATTCGCCTCACCCCCAGACAATAATCGCCTCACCCGTACCAGTACTGTGTACATGTATACATGTACTGTACGTGTGTGTGGCTTTTGGCTACCGTTAACTTGTCGTGGCGCAATCTCACCAGCTCCGCGTTGTCGATCGCGTGAAGATTACGGTGTACGGGCTGCAGTTCCCCCAGTTGGAATCTTGCGATTGCATCTTCGGAAATGAAATTGGCCAATAAACGGGGGTGTCTCCCTTGCGAAGCCCCTGGATTGCTTCACCTTGTTCACGAAGGTTTCACCACGATAGTAAACATACGGTCCGAGTGAAAGCACCTGTTCGCTGCATCGATAAGGCAGAGCCCATGGCTCGGATT…	:	99.83	1186	2	0	0	2335
RxLR PsAvh270	Ps_139173	1186	P7076	P7076_13289:1656-2841 (+)	n.a.	:	100	1186	0	0	0	2351
RxLR PsAvh271	Ps_139178	510	P7064	P7064_23559:5103-5612 (+)	n.a.	:	100	510	0	0	0	1011
RxLR PsAvh271	Ps_139178	510	P7076	P7076_10791:1090-1599 (-)	n.a.	:	100	510	0	0	0	1011
RxLR PsAvh287	Ps_142993	498	P7064	P7064_12972:1501-1998 (+)	n.a.	:	100	498	0	0	0	987
RxLR PsAvh29	Ps_143795	882	P7064	P7064_02789:1776-2657 (-)	ATGCGACTGCCCTCCATCCTCTTGGCAGTGTCTGCGCTCACGGTTCTCGCGAGCGATAGCGCTCTCGCTGCCGTCGCGGGTGCCAGCGAGGACGCGAAGGTCTCCACGATGGCCTCCACGATGGCGTCCCCGGACCTCGACGTGCTAGCTGTGAGCCACAGCGCCACGAGATTTCTGCGCGGCCTCGAAAGCGTGGGTGAAGTCGACGAAGATAGGGTGGCCGGTGCTAAACTGTTCGACGCTGCGAAGCTCAAGAGAGCGATGGATGACTCCAAGTACGCTGAGACTCTGATGAAGAGGTGGAAGCGTCACGGTTTCGACATTGAAGATGCAAAAATCAGACTGAACGCCTCCCGATACGCGAAGGACGAGAAACTCAACGCTATCTACCTCAAATAC…	:	97.73	882	20	0	0	1590
RxLR PsAvh29	Ps_143795	882	P7074	P7074_10389:269-1150 (-)	ATGCGACTGCCCTCCATCCTCTTGGCAGTGTCTGCGCTCACGGTTCTCGCGAGCGATAGCGCTCTCGCTGCCGTCGCGGGTGCCAGCGAGGACGCGAAGGTCTCCACGATGGCCTCCACGATGGCGTCCCCGGACCTCGACGTGCTAGCTGTGAGCCACAGCGCCACGAGATTTCTGCGCGGCCTCGAAAGCGTGGGTGAAGTCGACGAAGATAGGGTGGCCGGTGCTAAACTGTTCGACGCTGCGAAGCTCAAGAGAGCGATGGATGACTCCAAGTACGCTGAGACTCTGATGAAGAGGTGGAAGCGTCACGGTTTCGACATTGAAGATGCAAAAATCAGACTGAACGCCTCCCGATACGCGAAGGACGAGAAACTCAACGCTATCTACCTCAAATAC…	:	97.73	882	20	0	0	1590
RxLR PsAvh29	Ps_143795	882	P7076	P7076_11526:443-1324 (+)	n.a.	:	100	882	0	0	0	1748
RxLR PsAvh290a1	Ps_130945	905	P7064	P7064_00486:558-1470 (-)	ATGCGTCTAGGTCGAGCTCTGTTCGCGGTGGTGGTCTCTTTCTTCGTCAGCACTGCATCTCTTTCGGTGGCCAGGGAGCTTGCACACTCCAAGGACTCAACGTTGCTTTCGAGCCACCCGATCATCGGTCATGGAGGTGCTGAGGGGCGTTCTCTGCGGGCTGTTGGCACGGAGAACGACAGCTCGGAGCTGAGGGGCTTCTGGGGATATGCCAAAGCGCTGTGGTGGGCGGATTGGGGGGTGTCGGAGGACTACGTCATGAAGGCGCTCAAGCTGAAGGGCTGAAGGGCTGAAGGGAGAGGCCCTCGCCAAGCACAAGAACTACAAGACGTTCGAGTATTTCGTCGAGAAATCGGAAAAGTACATGATCAACAAGTGGGCCATTGACGAGCTCACCTC…	:	99.12	913	0	1	0	1752
RxLR PsAvh290a1	Ps_130945	905	P7074	P7074_02156:515-1419 (-)	ATGCGTCTAGGTCGAGCTCTGTTCGCGGTGGTGGTCTCTTTCTTCGTCAGCACTGCATCTCTTTCGGTGGCCAGGGAGCTTGCACACTCCAAGGACTCAACGTTGCTTTCGAGCCACCCGATCATCGGTCATGGAGGTGCTGAGGGGCGTTCTCTGCGGGCTGTTGGCACGGAGAACGACAGCTCGGAGCTGAGGGGCTTCTGGGGATATGCCAAAGCGCTGTGGTGGGCGGATTGGGGGGTGTCGGAGGACTACGTCATGAAGGCGCTCAAGCTGAAGGGCTGAAGGGAGAGGCCCTCGCCAAGCACAAGAACTACAAGACGTTCGAGTATTTCGTCGAGAAATCGGAAAAGTACATGATCAACAAGTGGGCCATTGACGAGCTCACCTCGTTCCATG…	:	99.89	905	1	0	0	1786
RxLR PsAvh290a1	Ps_130945	905	P7076	P7076_04665:507-1411 (-)	ATGCGTCTAGGTCGAGCTCTGTTCGCGGTGGTGGTCTCTTTCTTCGTCAGCACTGCATCTCTTTCGGTGGCCAGGGAGCTTGCACACTCCAAGGACTCAACGTTGCTTTCGAGCCACCCGATCATCGGTCATGGAGGTGCTGAGGGGCGTTCTCTGCGGGCTGTTGGCACGGAGAACGACAGCTCGGAGCTGAGGGGCTTCTGGGGATATGCCAAAGCGCTGTGGTGGGCGGATTGGGGGGTGTCGGAGGACTACGTCATGAAGGCGCTCAAGCTGAAGGGCTGAAGGGAGAGGCCCTCGCCAAGCACAAGAACTACAAGACGTTCGAGTATTTCGTCGAGAAATCGGAAAAGTACATGATCAACAAGTGGGCCATTGACGAGCTCACCTCGTTCCATG…	:	99.89	905	1	0	0	1786
RxLR PsAvh292	Ps_143296	699	P7064	P7064_02875:3162-3860 (-)	ATGCGTTTCTATCAAGCTACACTGGTGGCGCTAGTCGCTTTCCTCGCCAGCTCTGCTTCCCTCTCGGCGGCAAAAGCCGCAGTCTCTTCGGGTAGGTCTCTGCGGGTTAACTCACCGGTTAGTCCAGACGATGAAGACAGAGCTGGTGGCAATCTGGCATCCCTCGAGTCGACAGTGCGCAACGTTGCTTCACTGAAGGGGGGACAGCTATCGGAGGCGTCTGACGATATCGTGAAAAAGCTGTTGGGGCTCTCGGAGAAGGCCCTCAAGCCGCACAAGAAGTACAAGTACATCATGTGGGACGGTTCCGCTGTCTGGAACGCGTGGCTGAAGCGACATGTCACTTCGTTCGAAGCCTGGGCTAAGGTGGGGCTGGGTAAAACCACCGAAGACCAGCTA…	:	99.43	699	4	0	0	1354
RxLR PsAvh292	Ps_143296	699	P7074	P7074_18435:117-815 (+)	n.a.	:	100	699	0	0	0	1386
RxLR PsAvh292	Ps_143296	699	P7076	P7076_04516:800-1498 (+)	n.a.	:	100	699	0	0	0	1386
RxLR PsAvh294	Ps_143626	648	P7064	P7064_14660:747-1394 (+)	n.a.	:	100	648	0	0	0	1285
RxLR PsAvh294	Ps_143626	648	P7074	P7074_01188:156-803 (-)	n.a.	:	100	648	0	0	0	1285
RxLR PsAvh294	Ps_143626	648	P7076	P7076_10165:497-1143 (-)	ATGCGTCTCAGCATCTTCCTCGTGGTGCTAGTCGTTGCCACCTTCTCCGTTCTTGTGAGCGCAAAGAAGGCCAACACCGTTCGCCACCTGAAGGGAACGCAGACCGACGACCTCATCGCCGAGGATGAAGAGAGAGGCGTGTGGGACGGCCTTCTCACGAAGATGAAGGCTAATGGCTTGATCGGTGGTGTTGAAAAGGGCGCTGCTAACGCTGCTGCCGCCGCCAACGTCGCCGCCGCCGCCGCTAATACTGGCAATAGATGGCAGAGTACGGTAAAAAGGCGAAGGACGCGGAGAATATTAAGAATGCCGAGGGTCAGACTACTGCCGCTGCTGCAGCTGCCGCCGCCGCTGGCACAGGCAACAAGTGGCAGACGGCCAAGAAGGCGAAGGAGTTGG…	:	99.85	648	0	1	0	1269
RxLR PsAvh30	Ps_138593	567	P7064	P7064_09470:3097-3663 (-)	ATGCGATTCTACACTCTTGTACTGGTGGCGACTACTGGCCTCTTGGCTTGCAATGACGCCGCCAGTGCTGCATCGAGCGCCAAAATCACGAAGGTGTCGAAGGTGATATCACGTGACCAAGGCGTCCAGCGCCAATTTATTGGCGGTGTCGCCGATGACAGACAATTGCTGAGAGCTCAACCAGAGGGCAACGACGACGATGACTCTAAGCCTACCGACGACGACCAGAAGTCAAAGTACGAAACTTCTGCCGATACCAAGACGAAGAGTGATGATCCGGATGAATACACGACCGCCAAGTCCGGCAAGTCCAGCTCGGGGAAGGGCGAAGAGAGAGGAATTATTGTTGATGGTCTCTATGAAGAGAAGTACGAAGACTGGTTCGACGAAGGCAAAACG…	:	99.65	567	2	0	0	1108
RxLR PsAvh30	Ps_138593	567	P7076	P7076_16745:3107-3673 (-)	n.a.	:	100	567	0	0	0	1124
RxLR PsAvh306	Ps_132432	2619	P7064	P7064_16621:4557-7176 (-)	ATGTCGCCGCCTCAACAGCAGCAGCGCTCGGTGGCCGAGTTACTGGAACATTTACACCTGGAAAGCAGTCAGCCGCCTGACGAGCGCTTCGCATGGCTGCACCGGCACTCGCAGCACACGCAGCACCCGTTGGTGCAGTTCGAGTTCAGCAAGACGCACCTCACGCTTCGCATTGTGCCCAAGAGGCTCCGAAGGACAGGGGATCGAGGTCGCAAGTCGGCCAGCCACGAGAAGGCGCCGTCGACAGGAAGCAGCAGCAGCAGCTCCGAGGAGGGGGAGAAGCCAAGGGACCCGATCTTCATGAAGCTCCAGTGGGACGAAGTCCTAGGCGCTCACCTGCAGATGGCGTGTGGACAGCCGCTGTGTCGACGGTCCATCGTCCCGCGCCGAGTCTACATG…	:	99.96	2620	0	1	0	5178
RxLR PsAvh306	Ps_132432	2619	P7074	P7074_17904:1500-4117 (-)	ATGTCGCCGCCTCAACAGCAGCAGCGCTCGGTGGCCGAGTTACTGGAACATTTACACCTGGAAAGCAGTCAGCCGCCTGACGAGCGCTTCGCATGGCTGCACCGGCACTCGCAGCACACGCAGCACCCGTTGGTGCAGTTCGAGTTCAGCAAGACGCACCTCACGCTTCGCATTGTGCCCAAGAGGCTCCGAAGGACAGGGGATCGAGGTCGCAAGTCGGCCAGCCACGAGAAGGCGCCGTCGACAGGAAGCAGCAGCAGCAGCTCCGAGGAGGGGGAGAAGCCAAGGGACCCGATCTTCATGAAGCTCCAGTGGGACGAAGTCCTAGGCGCTCACCTGCAGATGGCGTGTGGACAGCCGCTGTGTCGACGGTCCATCGTCCCGCGCCGAGTCTACATG…	:	99.89	2619	2	1	0	5160
RxLR PsAvh306	Ps_132432	2619	P7076	P7076_22155:33271-35889 (+)	n.a.	:	100	2619	0	0	0	5192
RxLR PsAvh31	Ps_138592	426	P7064	P7064_09470:2094-2519 (-)	n.a.	:	100	426	0	0	0	844
RxLR PsAvh31	Ps_138592	426	P7076	P7076_16745:2104-2529 (-)	n.a.	:	100	426	0	0	0	844
RxLR PsAvh316	Ps_108217	4227	P7064	P7064_03231:694-4920 (-)	ATGACGTGCAGCTCGTGTGCCAACACCGTCGAGGGTAGCTTTGAAGCGCACAGAGGGCGTCGTCTCTGCATCCGTGAGCTTAGAGACTGAGAAAGCTGTCGTGCAGTTCGATAGGGATGTTATGAGTGTCGAAGCGCTTGCTAAAGCTGTGGAGAATGTCGGATACCAAGTCTCCTCGTGCATACCGAAGGACGAGAAGAGTGAAATGGGCGACGCAACGCTGTTGATCGGCGGGATGACCTGCAGCTCGTGCTCCAACTCAGTCGAAAACCTGCTGAAGAGCACGCCAGGCGTGTTATCCGCCTCTGTAAACTTGGCGACCGAGAAGGCTGCCATTCACTTCGATAAGTCCGTGGTCGGCATTCGGACGCTGATCGAGTCGGTGGAGGACATTGGGTA…	:	99.81	4229	4	4	0	8288
RxLR PsAvh316	Ps_108217	4227	P7076	P7076_09446:665-4901 (-)	ATGACGTGCAGCTCGTGTGCCAACACCGTCGAGGGTGCTTTGAAGCGCACAGAGGGCGTCGTCTCTGCATCCGTGAGCTTAGAGACTGAGAAAGCTGTCGTGCAGTTCGATAGGGATGTTATGAGTGTCGAAGCGCTTGCTAAAGCTGTGGAGAATGTCGGATACCAAGCCTCCTCGTGCATACCGAAGGACGAGAAGAGTGAAATGGGCGACGCAACGCTGTTGATCGGCGGGATGACGTGCAGCTCGTGCTCCAACTCAGTCGAAAACCTGCTGAAGAGCACGCCAGGCGTGTTATCCGCCTCTGTAAACTTGGCGACCGAGAAGGCTGCCATTCACTTCGATAAGTCCGTGGTCGGCATTCGGACGCTGATCGAGTCGGTGGAGGACATTGGGTAC…	:	99.62	4237	6	1	0	8282
RxLR PsAvh329	Ps_135177	488	P7064	P7064_07911:177-664 (-)	n.a.	:	100	488	0	0	0	967
RxLR PsAvh329	Ps_135177	488	P7076	P7076_04983:5037-5524 (+)	n.a.	:	100	488	0	0	0	967
RxLR PsAvh338	Ps_135842	387	P7064	P7064_17101:950-1336 (-)	n.a.	:	100	387	0	0	0	767
RxLR PsAvh338	Ps_135842	387	P7076	P7076_00570:205-591 (+)	n.a.	:	100	387	0	0	0	767
RxLR PsAvh344	Ps_132166	618	P7076	P7076_06818:696-1313 (-)	n.a.	:	100	618	0	0	0	1225
RxLR PsAvh346	Ps_137404	459	P7064	P7064_27788:565-1023 (+)	n.a.	:	100	459	0	0	0	910
RxLR PsAvh346	Ps_137404	459	P7074	P7074_16287:1042-1490 (-)	ATGAAGGCGCTCAAGCTCGACACGCTCTCGGGAGCGGCTCTCACGTCCAACTACAAATACTTCCAGAAGTTCGTGACTAAGGCGGAATTCAACAGACTTAACAAGTGGACGTCTCCACGTTCCAGGCCTGGAAGAACCTCGGCCTGCATAAGCTCGACGAGAATCAGCTCGTGAACGCTCCCGGCCTCGCGACTTACAAGCGCTACGTCAAGATGTACGACGACGACGTGATTCTGCAGCTCGGAGCGTACAAAGTGCCCTCCATGACCAGCGTGGGCTCGCCAGCAGAGATGGCGGTCAAGACGCGGCTTTGGGTACAGTCGAAACGGAGCGTCGACTACGTCAAGAAGGTCTTGAGCTTGGAAGGGCTGTCGGATAGCGCGATGAAGTCCCACGAGA…	:	97.39	459	2	1	0	825
RxLR PsAvh346	Ps_137404	459	P7076	P7076_23083:694-1142 (+)	ATGAAGGCGCTCAAGCTCGACACGCTCTCGGGAGCGGCTCTCACGTCCAACTACAAATACTTCCAGAAGTTCGTGACTAAGGCGGAATTCAACAGACTTAACAAGTGGACGTCTCCACGTTCCAGGCCTGGAAGAACCTCGGCCTGCATAAGCTCGACGAGAATCAGCTCGTGAACGCTCCCGGCCTCGCGACTTACAAGCGCTACGTCAAGATGTACGACGACGACGTGATTCTGCAGCTCGGAGCGTACAAAGTGCCCTCCATGACCAGCGTGGGCTCGCCAGCAGAGATGGCGGTCAAGACGCGGCTTTGGGTACAGTCGAAACGGAGCGTCGACTACGTCAAGAAGGTCTTGAGCTTGGAAGGGCTGTCGGATAGCGCGATGAAGTCCCACGAGA…	:	97.39	459	2	1	0	825
RxLR PsAvh348	Ps_137436	1115	P7076	P7076_17928:257-1371 (+)	n.a.	:	100	1115	0	0	0	2210
RxLR PsAvh35	Ps_136046	528	P7064	P7064_27004:2062-2589 (+)	ATGCGTCCGGGCTACGTTCTGCTGCTTGTGGCAGCCGCTCTCGTCGGGACCCTGGATGCTACCGCGGGTGGTACTGCCGTCGCGCCTTCCAAGCCCAAGGTGGTAAACCGTGTCGATCTCGACAAAAGCACCGGAAACGACCACCGATTCCTGAGATCGCACAAGGTTGATTACGACAACAGCGATGGTTACGACGCCAGCGACGATGCAGAAGAAGCAGGGGAGGAGGAGGAGGAAGAAGAGATGGGCTGGGTGGTCACGTTGAAGGCGAACGCTGTGCTGTTGAGGCTGTCGATGACGAACTCGGCTGATAACATGGGTCCGATTCTTGCCGAGATCAGAGATGCTGGCGTCCTGGCAGCTTTCTTTGAAAAGCTCGTGCCGCACCTGAAAAGGATC…	:	99.81	528	1	0	0	1039
RxLR PsAvh35	Ps_136046	528	P7074	P7074_39952:389-916 (-)	ATGCGTCCGGGCTACGTTCTGCTGCTTGTGGCAGCCGCTCTCGTCGGGACCCTGGATGCTACCGCGGGTGGTACTGCCGTCGCGCCTTCCAAGCCCAAGGTGGTAAACCGTGTCGATCTCGACAAAAGCACCGGAAACGACCACCGATTCCTGAGATCGCACAAGGTTGATTACGACAACAGCGATGGTTACGACGCCAGCGACGATGCAGAAGAAGCAGGGGAGGAGGAGGAGGAAGAAGAGATGGGCTGGGTGGTCACGTTGAAGGCGAACGCTGTGCTGTTGAGGCTGTCGATGACGAACTCGGCTGATAACATGGGTCCGATTCTTGCCGAGATCAGAGATGCTGGCGTCCTGGCAGCTTTCTTTGAAAAGCTCGTGCCGCACCTGAAAAGGATC…	:	99.81	528	1	0	0	1039
RxLR PsAvh35	Ps_136046	528	P7076	P7076_00351:1408-1935 (-)	n.a.	:	100	528	0	0	0	1047
RxLR PsAvh353	Ps_137693	2037	P7064	P7064_15582:1546-3580 (+)	ATGTACAAGAAGAACCCTGAGGCGAGTGAGATGGTCATTGCCTCGACCTTGACAACCAAGCTCGGCGATAACTCGCTAGCGAAAATGATCATACAGGCCAAGAAAGCGACGAGTACCCAGTCTTCTCGGTCTTGGGCTGCAAAACTGGAGGAGGCACAACTGAAGAATTGGTAGAGCAAGAAAACATCGGAGGAGTATGTCTTTCGGGCTCTCAAGCTGGACGACGAGGGACACAATCTGCTGTCGAACCCGCTGTTGACCACGTGGATAAACTACGTGAAGAGGACGGAGGCGGATCCATACGCGTTGCTGCTGGCCATGATGAGGGCTCAAAACCTTGATGACCACAAGATTGCAAGTCTTCTTGCTGCAGCGAAGTGGGGGCTGCCTGGGTCGACC…	:	99.85	2037	1	1	0	4008
RxLR PsAvh353	Ps_137693	2037	P7074	P7074_13128:335-2371 (-)	ATGTACAAGAAGAACCCTGAGGCGAGTGAGATGGTCATTGCCTCGACCTTGACAACCAAGCTCGGCGATAACTCGCTAGCGAAAATGATCATACAGGCCAAGAAAGCGACGAGTACCCAGTCTTCTCGGTCTTGGGCTGCAAAACTGGAGGAGGCACAACTGAAGAATTGGTAGAGCAAGAAAACATCGGAGGAGTATGTCTTTCGGGCTCTCAAGCTGGACGACGAGGGACACAATCTGCTGTCGAACCCGCTGTTGACCACGTGGATAAACTACGTGAAGAGGACGGAGGCGGATCCATACGCGTTGCTGCTGGCCATGATGAGGGCTCAAAACCTTGATGACCACAAGATTGCAAGTCTTCTTGCTGCAGCGAAGTGGGGGCTGCCTGGGTCGACC…	:	99.75	2037	5	0	0	3998
RxLR PsAvh353	Ps_137693	2037	P7076	P7076_06511:2510-4546 (-)	n.a.	:	100	2037	0	0	0	4038
RxLR PsAvh356	Ps_137705	1117	P7064	P7064_02439:1854-2970 (+)	n.a.	:	100	1117	0	0	0	2214
RxLR PsAvh389	Ps_109021	666	P7064	P7064_18832:277-942 (+)	ATGAAGCTCCTACACCACCTCCTTGTCAGCGCTGCGTGCGTGTCTGTCCTCGCCGCGACTTCGGCAACACCTTCGGCGGCTGCACACGTCGCAGAAGGAACCTTCGCCTCTCCGGCAACCGACGTAGGCGTGTCGAGACTGCTTCGAGGCCCCGACGAAGATGACAACGACAGCAGCGAGTCCGCCGCGGGACTTGAAGAAGAAGATGACGAGGACAGCAGCGAGACCGCTTTTGATCTTGAGGCGGACGACGACGACGACAGCAGCGAGCTCCTTGATCCCGAGTTGGATTCCGAGGAAGACACGCCAAACCCGTACCGCCGGCTGAAGGGATCGACGATGACCCCGTCGAAGACCACGAAGGCATCGCCGCCTAAGCCTGCCACTACACCCAAGCCT…	:	99.85	666	1	0	0	1312
RxLR PsAvh389	Ps_109021	666	P7074	P7074_13590:275-940 (-)	n.a.	:	100	666	0	0	0	1320
RxLR PsAvh389	Ps_109021	666	P7076	P7076_22448:6843-7508 (-)	n.a.	:	100	666	0	0	0	1320
RxLR PsAvh39	Ps_134711	453	P7064	P7064_12146:5176-5628 (+)	n.a.	:	100	453	0	0	0	898
RxLR PsAvh39	Ps_134711	453	P7074	P7074_15979:1021-1474 (-)	ATGCGGCTAAGCTACGTACTCCTGGTGGTTGCTACCACGCTCCTTGCAAGCAGTAGCGCTACAACTGCTGCTCAACCCACGCCAGTGAAGCTGGAGAGCGACGATGTGCTACCTTCGAACTATGCTGAAACAGGTGCCAACACCGGCAAAAGGTTTCTGCGGGGCTATGAGACGGTGGCCGGAGAGAAGGACTCTATCGACGATGAAGAAGAGAGATTCGCGGACGTGCTGAAGATACTCGGGTTCAAAAGCGATTTCGCGAGCCGATACCTGAAGAACATGATGAAAAACAAAGACTTCGAGCTGAAGATGTATGGGCGGTGGCACCAGAATAAGCGCAGCGTGGAAGAGGTCACGACTAGACTAAACAAGAAAAACCCGCGCTACCAAAAGCTGGTC…	:	99.78	454	0	1	0	884
RxLR PsAvh39	Ps_134711	453	P7076	P7076_07119:2814-3266 (-)	n.a.	:	100	453	0	0	0	898
RxLR PsAvh4	Ps_142101	453	P7074	P7074_14345:209-661 (+)	n.a.	:	100	453	0	0	0	898
RxLR PsAvh4	Ps_142101	453	P7076	P7076_18422:558-1010 (+)	n.a.	:	100	453	0	0	0	898
RxLR PsAvh40	Ps_134706	441	P7064	P7064_12151:617-1057 (+)	n.a.	:	100	441	0	0	0	874
RxLR PsAvh40	Ps_134706	441	P7076	P7076_02162:475-915 (+)	n.a.	:	100	441	0	0	0	874
RxLR PsAvh41	Ps_139459	1386	P7064	P7064_08323:3861-5246 (-)	ATGCGTTGGTACCCCGCTCTGCTCGTCGTGGCGGCCTCACTTCTCGCCAGCAGCGATGCTCTCTCATCGGCTGCAGACTTAGCTGAGGTGAGTTCGACCGCAGCTGTGGCCTCTATCGTCACTGAGACCACCGCGAGGCAGTTCTTGAGAGCGGACAAGACGGATGCCGAGGCCAAAGACGGCGACGCTGATGTCGACTCGGAAGATCGAGTTGTGCCCGAGTCGCTCAAGTCTCTCAACACATTCAAGTCGATCAAGAAGACTTTCAGTCGAGCCGGCAGAACGTTTAGCGAACACGTGTCGCCCGTGCTACCACTGAAGGCGAGGCTGCAAGTTTGGGCCAAGAACGAGAAGTCGGTCGAGTTTGTCAGACAGGAGCTAATGCTCTCGACCCTGGAC…	:	99.86	1386	2	0	0	2732
RxLR PsAvh42	Ps_139437	462	P7064	P7064_03032:2958-3418 (-)	ATGCGTCTGTTGTTGTGGGTGCTGCTCGCGACTTTGGTCACCTTGCTCTCCTCTGCTGATGCCTTGAGTATCACCAATTCCGACAAGAAGCAAGTGTCTGTGCTCGACTCTGGCAAGGATGCGACGTCACGTATGCTCACTGCGGACTACGAGCTCACCAACGTCAAGCGGTCTCTGAGAGGCGAGAGCGAGAAGACCAAACAGGATGAAGAGCGCATGGGAAATTTTTTGGCAAGATCAAGGGATCGATCCAGAAACTGAAGGATGCATACCGCGCTCATATTGAGAAGCAGTTCGTGAAATTGGATCTCATAGACAAGAAAACTCCGGACGACCTTTACAAAGAGTACAGAAGGGCACCGTGGGGAGTGAGCAAGTTGAAGAAGAAGGCCTACAAGG…	:	99.78	462	0	1	0	900
RxLR PsAvh42	Ps_139437	462	P7074	P7074_01152:705-1166 (+)	n.a.	:	100	462	0	0	0	916
RxLR PsAvh42	Ps_139437	462	P7076	P7076_20918:1128-1589 (+)	n.a.	:	100	462	0	0	0	916
RxLR PsAvh448	Ps_137322	348	P7064	P7064_00376:1253-1600 (-)	n.a.	:	100	348	0	0	0	690
RxLR PsAvh448	Ps_137322	348	P7076	P7076_00946:6956-7303 (+)	n.a.	:	100	348	0	0	0	690
RxLR PsAvh456	Ps_141437	2013	P7064	P7064_00979:888-2900 (-)	ATGCGCCTCCACGGCGTGGTTGGCTTCGCCTTGCTCATCGTCGTCTCGATCACACACACTGTAGCGGCGTCATTGCTGAGGAACGGTCTCCACCCTGCGAGCGAAACAGAAGGGAGATTCTTAACCACAAGCGTTGCCAACACCAGACTCAACGGCGACGATGCTGAGAGAGCGGGACTGTCTGTGCCTGTAGTCGAGAAGATCAAGACTTTCTTCTCCTCATCGAAAGTGACACCGGCACAGCTTGGAAATCGGCTCAAGGAGGGGAAATCGGCCGACACGGTTTTCACGCGACTGCGTCTGAACAAGGCTGACGACATGCTGCTCTACTACGGTGATTTCGTCGACTGGCTCAAGTACGTGGACGATCTGAGCGCAAAGAACCCCGGCAAGAAAATG…	:	99.9	2013	2	0	0	3975
RxLR PsAvh456	Ps_141437	2013	P7074	P7074_04395:673-2685 (+)	ATGCGCCTCCACGGCGTGGTTGGCTTCGCCTTGCTCATCGTCGTCTCGATCACACACACTGTAGCGGCGTCATTGCTGAGGAACGGTCTCCACCCTGCGAGCGAAACAGAAGGGAGATTCTTAACCACAAGCGTTGCCAACACCAGACTCAACGGCGACGATGCTGAGAGAGCGGGACTGTCTGTGCCTGTAGTCGAGAAGATCAAGACTTTCTTCTCCTCATCGAAAGTGACACCGGCACAGCTTGGAAATTGGCTCAAGGAGGGGAAATCGGCCGACACGGTTTTCACGCGACTGCGTCTGAACAAGGCTGACGACATGCTGCTCTACTACGGTGATTTCGTCGACTGGCTCAAGTACGTGGACGATCTGAGCGCAAAGAACCCCGGCAAGAAAATG…	:	99.9	2013	2	0	0	3975
RxLR PsAvh456	Ps_141437	2013	P7076	P7076_16198:676-2688 (+)	ATGCGCCTCCACGGCGTGGTTGGCTTCGCCTTGCTCATCGTCGTCTCGATCACACACACTGTAGCGGCGTCATTGCTGAGGAACGGTCTCCACCCTGCGAGCGAAACAGAAGGGAGATTCTTAACCACAAGCGTTGCCAACACCAGACTCAACGGCGACGATGCTGAGAGAGCGGGACTGTCTGTGCCTGTAGTCGAGAAGATCAAGACTTTCTTCTCCTCATCGAAAGTGACACCGGCACAGCTTGGAAATCGGCTCAAGGAGGGGAAATCGGCCGACACGGTTTTCACGCGACTGCGTCTGAACAAGGCTGACGACATGCTGCTCTACTACGGTGATTTCGTCGACTGGCTCAAGTACGTGGACGATCTGAGCGCAAAGAACCCCGGCAAGAAAATG…	:	99.95	2013	1	0	0	3983
RxLR PsAvh460	Ps_127134	695	P7076	P7076_12697:1431-2124 (+)	ATGAGTAGGCAAAACATTGTACTGTTGTTTGTCGCTCTCTACTTCGCTGCCGTCGATGTCGCTACTGGTTTGCAGACCACTCTCGACTCGGCCGATAGTGTGCGCATCCCGACGAGGCTGTTACGAGCGCAAGAATCTGCGGACGTGGGAAACGTCGGCAATGCTTTCCCTGCCGAAGATGAAGGGCGGGGAGGCAATGGAGCGTGGGTGTCGAGACTTGCGGAATTGGACAAGAAGACGTCGAGGCTGCGCAAGTTTGACATGAAACTTTCTCAGAAAATCTGGCTCCACTACGGCAAGGACCCGGAGTACCTGTTCAAGTATCTCAACCTGTACAACACCTGGTCGAAAATCGACAACAGCAAGCGCACGATCCAGTGGTTCAGATTTACCGAGGCG…	:	96.88	705	1	3	0	1235
RxLR PsAvh461	Ps_109434	402	P7064	P7064_15891:210-611 (+)	n.a.	:	100	402	0	0	0	797
RxLR PsAvh461	Ps_109434	402	P7074	P7074_12838:222-623 (+)	n.a.	:	100	402	0	0	0	797
RxLR PsAvh461	Ps_109434	402	P7076	P7076_05253:127-528 (+)	n.a.	:	100	402	0	0	0	797
RxLR PsAvh463	Ps_109240	572	P7064	P7064_16734:3312-3883 (+)	n.a.	:	100	572	0	0	0	1134
RxLR PsAvh48	Ps_135137	414	P7064	P7064_17263:6256-6669 (+)	n.a.	:	100	414	0	0	0	821
RxLR PsAvh48	Ps_135137	414	P7074	P7074_19267:861-1274 (-)	ATGCGTCTGAATCCCATTCTCCTTACTGCCGCGGCCGCTCTCCTTGTGAGCTGCAACACTGCCGCCGCTGCCACTAAGTTGAAGCAGACGCAGCTACCGAAGGTGACTGCCGCGGACGCGGTGCAGTCGGTCGACTCTATTTCCGGGAAGTTGACGCGATTCCTGAGAGGCGTCAAGACGGTCGAAGAAGAGAAGGACGAGAGTGAGGAGGACTCGGAAGAGGAGAGACGCATCCAGTTGAAAACAGTCGATGACATTCTCGCGGACATGGAGGCGGCTGAGTCCAAAATGTTTGTTCATCTTAGCAGCTACGACCGAGACATCTTGACGAGAATTGAGAACACGTCAATTGTCTCCTCTAGACGTCGCGAGCATTCTGAACGGGTACCCAAGCCTCTC…	:	98.55	414	6	0	0	773
RxLR PsAvh48	Ps_135137	414	P7076	P7076_00046:4003-4416 (-)	n.a.	:	100	414	0	0	0	821
RxLR PsAvh5	Ps_135627	408	P7064	P7064_17361:849-1256 (+)	n.a.	:	100	408	0	0	0	809
RxLR PsAvh5	Ps_135627	408	P7074	P7074_22177:967-1374 (-)	n.a.	:	100	408	0	0	0	809
RxLR PsAvh5	Ps_135627	408	P7076	P7076_12551:2638-3045 (-)	n.a.	:	100	408	0	0	0	809
RxLR PsAvh50	Ps_134001	2780	P7076	P7076_15306:2913-5691 (+)	ATGCAGTTCGTCTTCGTTCTGCTGCTGCTTGCTGCCTCCATTCTCCTGGCCAGCTCTGATGTCGTCTCGGCCTCCGTAAATAAGGACGTCACGCTCTCCAAGTCGACTCGTTCGGACCTCGTCCACTCGGCGAATGCTGGTTCGGTTAGGCTCTTGAGACGTGAGGACCAGAACGACGAGTCGGAGGACGGAGAGAGGGGCTTGTCCAGAGCTGTGGCCGAAAAGGCAGCAAACGCTGCCTCGAAATTGACTAAGTCAAAGTCGTTTTTGTCTGAGAAGGCTGCGGTGCAGAAGTTTGCCCGGTCCAAGTCCTTTTCGGACCTGAAGAGGAACCTGAATTACGAGCAGCTGGGCAACGAAATCAAGACAGGGTACAAGAGCTCTCTTCTCGTAAACTTC…	:	99.96	2780	0	1	0	5495
RxLR PsAvh51	Ps_130530	399	P7064	P7064_30973:3511-3909 (-)	n.a.	:	100	399	0	0	0	791
RxLR PsAvh51	Ps_130530	399	P7074	P7074_14765:472-870 (+)	n.a.	:	100	399	0	0	0	791
RxLR PsAvh51	Ps_130530	399	P7076	P7076_14164:2575-2973 (+)	ATGTCAAGTCCGGCTATGCGTCTCACTTACGTCCTGCTACTGGCTGCGGCTACCCTTCTCGCCAACACCAACGCGCTGGCGACTGAAGGCGACGCTGAAAAGCGGCTCCTCCGCTCCCACAAGAACCACAAGAAGGCTGCGAGCGCCGCCGTTGCTGAAGAAGAACGTGGTATGTTTGATTTCCTCAAGAATGCGGACGACTTGCCCATGTTCGAGAGGATGAAGCTCCAGCCATCATACAAGAACCACATCTTCGAATCATGGAGAACGGGCGGAGGCACCAAGGAAGGGGCCAGGACCTTCATGGCAAGCCAAGGTCTTTCGCCGAACCAGATTGACGAGTGGTTGGAGCTGTGGTTGCAGCATTTTGCGGCCCACAGAAAGGCGAACATTAAATAG	:	99.75	399	1	0	0	783
RxLR PsAvh62	Ps_127119	591	P7064	P7064_07682:240-830 (+)	n.a.	:	100	591	0	0	0	1172
RxLR PsAvh62	Ps_127119	591	P7074	P7074_16701:68-658 (+)	n.a.	:	100	591	0	0	0	1172
RxLR PsAvh66	Ps_136280	381	P7064	P7064_01968:1013-1393 (-)	n.a.	:	100	381	0	0	0	755
RxLR PsAvh66	Ps_136280	381	P7074	P7074_08270:243-623 (+)	ATGCGTCTGATCCACGTCTTCTTGGTGGTTGTCGCCGCTCTCGTCGCTAGCAGCAATGCTGTTCCTGCTTCCGCAGACATCTCCCAGCTCACCAGCGAGCAGAATAAACGATCACTCCGAGGCAGGCAGGCGGTGGTCCACAGCGACGGCGAGAAGGAAGAGAGACGCCTCGTGAATGTTGACCTCGCTATCAAGGACGCGGTGAAAGCGACCAACAAGGCGACCGTGTGGAAGGCGCAGTGCGCGGCATGGAAGTTGATGGGCAAGACCCCCACGAAACTGGCCCAGGAATTGAAGATCATGAACAGGGGCGATGTCAAGTGGGAAAAGTTCATGGCTTACCAGAAGTTCTACGGCAAGGGGCCCCTGAGATACCCCTAA	:	99.21	381	3	0	0	731
RxLR PsAvh66	Ps_136280	381	P7076	P7076_15035:501-881 (+)	n.a.	:	100	381	0	0	0	755
RxLR PsAvh67	Ps_130529	501	P7064	P7064_01639:3956-4456 (-)	n.a.	:	100	501	0	0	0	993
RxLR PsAvh67	Ps_130529	501	P7074	P7074_14431:2233-2733 (-)	ATGAGGTTCTACGTCACGGTCCTGGTAGTTGCGGCCTGCCTCGTCGCCTCATCCCACGCGCTCCCCGCAGACCAGGCGGCAGTCTCCCGGGCTACGTCGCTAACTGAGGCTTTCTCCGTCGTCGACAAGGAGGGAGTTGAGGAGAAGCGGCGCCTGCGATTCAAGTCGACCAACAAGGGTAAAGAAGACGACGCTAATGAAGAAGTAGAAGAACGAGGCGGTGGTTTCAACCTCGACCTCACGGGGGTGGGGAACTTGTTCAAGGCTAAAGACCCCCAGGGAATAGCAGACGCGGCGAAAAAAGCCGCTAGTATGGAGTTCTGGGGGAAAGTGGCGAACAGGCTCAGCTTCCGACGTGAGCGATTTCCTTCGTGGCAGAAGGACGGTATGGAGGTCAAC…	:	99.8	501	1	0	0	985
RxLR PsAvh73	Ps_137514	393	P7064	P7064_20681:617-1009 (+)	n.a.	:	100	393	0	0	0	779
RxLR PsAvh73	Ps_137514	393	P7074	P7074_18015:3939-4331 (-)	n.a.	:	100	393	0	0	0	779
RxLR PsAvh75	Ps_135626	387	P7064	P7064_09639:2156-2542 (+)	n.a.	:	100	387	0	0	0	767
RxLR PsAvh75	Ps_135626	387	P7074	P7074_05414:358-744 (-)	n.a.	:	100	387	0	0	0	767
RxLR PsAvh75	Ps_135626	387	P7076	P7076_12551:4162-4548 (-)	n.a.	:	100	387	0	0	0	767
RxLR PsAvh77	Ps_138594	441	P7064	P7064_09470:4131-4571 (-)	n.a.	:	100	441	0	0	0	874
RxLR PsAvh77	Ps_138594	441	P7076	P7076_16745:4141-4581 (-)	n.a.	:	100	441	0	0	0	874
RxLR PsAvh7a	Ps_134429	330	P7064	P7064_07334:863-1192 (+)	n.a.	:	100	330	0	0	0	654
RxLR PsAvh7a	Ps_134429	330	P7076	P7076_08844:1360-1687 (+)	ATGCGTCTCACTTTCATCTTCGCGGCGGTCATCGCGGCCTCTCTCCATGCCAGCGGCGCTGCCCTCCCTTCGGCCACGGCATCCAATATCGCTGAGGTCGAGAACGAGGCCTCCCCTGCTATCGCTGATTCCACTCACGCCGATGGTGGACGAATGCTTCGCCGTGTCGAGAAGAACGATCGATGAAGAGCGAATTGACTGGTCGAAGGTTTGGGCGAAGCTCACTTCGAAAAAATTCACGAAGGGTCAGAACATGAGCCCAACGGAGCAGCACAAGTGGCTTATTAAGCAAGCAAAGAAGCTGGGCATGGACACGGACGGCTTGTAG	:	99.09	330	1	1	1e-178	624
RxLR PsAvh7c	Ps_139921	333	P7064	P7064_25108:321-653 (+)	n.a.	:	100	333	0	0	0	660
RxLR PsAvh7c	Ps_139921	333	P7074	P7074_07341:97-429 (-)	ATGCGTCTCACTTTCATCTTCGCGGCGGTCATCGCGGCCTCTCTCCATGCCAGCGGCGCTGCCCTCCCTTCGGCCACGGCATCCAATATCGCTGAGGTCGAGAACGAGGCCTCCCCTGCTACCGCTGATTCCGCTCACGCCGATGGCGGGCGAATGCTTCGCCGTGTCGAGAAGAACGACGAGATCGATGAAGAGCGAATTGACTGGTCGAAGGTTTGGGCGAAGCTCACTTCGAAAAAATTCACGAAGGGTCAGAACATGAGCCCAACGGAGCAGCACAAGTGGCTTATTAGGCAAGCAAAGAAGCTGGGCATGAACACGGACGGCATGTAG	:	99.7	333	1	0	0	652
RxLR PsAvh8	Ps_135209	393	P7064	P7064_06870:1414-1806 (-)	ATGCGTCTCTCCTTCGTCCTGCTCGTAGTTACTGCAGCCACGCTGCTCGCACGTGGCAACGCCTTGTCAGCGGGCCCCGGCAAGGCGGCAGTCTCCAGTGTGGTGGCTCGGTCGGTGGCGAACGCTGGCGAATGCACGAGGTTCCTGCGAGGCCACAGACTTGCGGACGGTCTCGATGACAGCGAGGAAGAAGAAAGAGGCGTCAGGATCCCGGTCAAGAGCAAGATGCTGAATAACGAGAGCTACCGCCAAGAAATTTTCGACAACTGGCTGAAGGAAAACGTGTCCTCTATGAGGGCCTGGGACTTGCTGAAGGTCGAAAAGAAAGAGAAATACCGCCCACGCTACAACGAATACGCTCGTCTTCACAGGAACACTAGACAGTACCCATAG	:	99.75	393	1	0	0	771
RxLR PsAvh8	Ps_135209	393	P7074	P7074_07130:461-853 (+)	ATGCGTCTCTCCTTCGTCCTGCTCGTAGTTACTGCAGCCACGCTGCTCGCACGTGGCAACGCCTTGTCAGCGGGCCCCGGCAAGGCGGCAGTCTCCAGTGTGGTGGCTCGGTCGGTGGCGAACGCTGGCGAATGCACGAGGTTCCTGCGAGGCCACAGACTTGCGGACGGTCTCGATGACAGCGAGGAAGAAGAAAGAGGCGTCAGGATCCCGGTCAAGAGCAAGATGCTGAATAACGAGAGCTACCGCCAAGAAATTTTCGACAACTGGCTGAAGGAAAACGTGTCCTCTATGAGGGCCTGGGACTTGCTGAAGGTCGAAAAGAAAGAGAAATACCGCCCACGCTACAACGAATACGCTCGTCTTCACAGGAACACTAGACAGTACCCATAG	:	99.75	393	1	0	0	771
RxLR PsAvh8	Ps_135209	393	P7076	P7076_10297:1398-1790 (+)	n.a.	:	100	393	0	0	0	779
RxLR PsAvh80	Ps_129014	642	P7064	P7064_04148:446-1087 (+)	n.a.	:	100	642	0	0	0	1273
RxLR PsAvh80	Ps_129014	642	P7074	P7074_15270:166-807 (+)	n.a.	:	100	642	0	0	0	1273
RxLR PsAvh80	Ps_129014	642	P7076	P7076_15196:25529-26170 (-)	n.a.	:	100	642	0	0	0	1273
RxLR PsAvh81	Ps_128394	462	P7064	P7064_13001:219-680 (+)	n.a.	:	100	462	0	0	0	916
RxLR PsAvh81	Ps_128394	462	P7076	P7076_04782:189-650 (+)	n.a.	:	100	462	0	0	0	916
RxLR PsAvh94b	Ps_136214	423	P7074	P7074_01637:1820-2242 (-)	n.a.	:	100	423	0	0	0	839
RxLR PsAvh96	Ps_134359	363	P7064	P7064_01542:2259-2621 (+)	n.a.	:	100	363	0	0	0	720
RxLR PsAvh96	Ps_134359	363	P7076	P7076_01452:9005-9367 (+)	n.a.	:	100	363	0	0	0	720
RxLR PsAvr1b	Ps_108861	417	P7064	P7064_29872:1053-1469 (+)	ATGCGTCTATCTTTTGTGCTTTCTCTTGTCGTGGCCATTGGCTACGTCGTGACCTGCAACGCAACTGAGTACTCCGACGAAACCAATATCGCCATGGTGGAATCTCCAGATCTCGTCCGTCGCTCGCTCAGGAACGGCGACATTGCCGGTGGAAGATTTCTTCGAGCTCATGAAGAGGACGATGCGGGGGAGCGGACCTTCAGCGTGACTGACCTGTGGAACAAGGTGGCGGCCAAAAAGTTGGCCAAGGCGATGCTGGCGGACCCTTCAAAGGAGCAGAAAGCGTACGAGAAGTGGGCAAAGAAGGGGTACAGCCTGGATAAGATCAAGAACTGGTTGGCAATCGCGGACCCCAAGCAGAAGGGGAAGTACGACCGTATCTACAACGGATACACCTTT…	:	99.76	417	1	0	0	819
RxLR PsAvr1b	Ps_108861	417	P7074	P7074_03312:1971-2387 (-)	ATGCGTCCATCTTTTGTGCTTTCTCTTGTCGTGGCCATTGGCTACGTCGTGACCTGCAACGCAACTGAGTACTCCGACGAAACCAATATCGCCATGGTGGAATCTCCAGATCTCGTCCGTCGCTCGCTCAGGAACGGCGACATTGCCGGTGGAAGATTTCTTCGAGCGCATGAAGAGGACGATGCGGGGGAGCGGACCTTCAGCTTGACTGACCTGTGGAACAAGGTGGGGGCCAAAACGTTGGCCAAGGCGATGCTGAAGGACCCTTCAAAGGAGCAGGAAGCGTACAAGATGTGGGCAAAGAAAAAGTACACCCTGCAGGATATCAAGGACTGGTTGGCAATCGCGGACCCCAAGAAGAAGGGGAAGTACGACCGTATCTACAACGGATACACCTTT…	:	94.96	417	21	0	0	660
RxLR PsAvr4/6	Ps_130725	445	P7074	P7074_14200:1229-1673 (-)	n.a.	:	100	445	0	0	0	882
RxLR PsAvr4/6	Ps_130725	445	P7076	P7076_04174:2862-3306 (-)	n.a.	:	100	445	0	0	0	882
RxLR PsRxL467	Ps_142429	1837	P7076	P7076_02650:1925-3761 (-)	n.a.	:	100	1837	0	0	0	3642
RxLR PsSNEL4	Ps_135682	1182	P7064	P7064_06061:579-1767 (-)	ATGAAGATCTACCACATCATCGCCCTTGCTGCGGCTGTTGTCGCGTCGACTGCCGCCCCTACCAACGCTGAATATGGCGTGATGACCCAAGGCCAGAACCCCCTTGTGAACCGACGACTGGGGGCTGGCAGTCTCCGCGGCTCGACCAAGCAGGAAGAGCAGCAGCTGCAGAACTCGGACAGCTTCAGCCAGAGCGACGAGTCTGATCAGTCGGACGAGGACGACGACTCGGAGAGTGGCAGCGGCAACGATGACGGCGACGACGCTAAGCAAGAAGACGACAAGGAAGACAAGGAAGTTGCCAAGAAGGGCGAGAAAGAGAAGAAGGAAGATGAGAAAGAAAAGAATGGCGGTCACGAGGACAAGGGTGGCAAGAAGAAGGATGGAGAGGACAATGGG…	:	98.82	1189	7	2	0	2240
RxLR PsSNEL4	Ps_135682	1182	P7076	P7076_03385:22276-23463 (+)	ATGAAGATCTACCACATCATCGCCCTTGCTGCGGCTGTTGTCGCGTCGACTGCCGCCCCTACCAACGCTGAATATGGCGTGATGACCCAAGGCCAGAACCCCCTTGTGAACCGACGACTGGGGGCTGGCAGTCTCCGCGGCTCGACCAAGCAGGAAGAGCAGCAGCTGCAGAACTCGGACAGCTTCAGCCAGAGCGACGAGTCTGATCAGTCGGACGAGGACGACGACTCGGAGAGTGGCAGCGGCAACGATGACGGCGACGACGCTAAGCAAGAAGACGACAAGGAAGACAAGGAAGTTGCCAAGAAGGGCGAGAAAGAGAAGAAGGAAGATGAGAAAGAAAAGAATGGCGGTCACGAGGACAAGGGTGGCAAGAAGAAGGATGGAGAGGACAATGGG…	:	98.99	1188	6	1	0	2262
RxLR PsSNEL5	Ps_157250	627	P7064	P7064_20050:2069-2695 (-)	n.a.	:	100	627	0	0	0	1243
RxLR PsSNEL5	Ps_157250	627	P7076	P7076_20931:17888-18514 (-)	n.a.	:	100	627	0	0	0	1243
