# Supplementary material for: Comparative Genomic Analysis among Four Representative Isolates of Phytophthora sojae Reveals Genes under Evolutionary Selection
Source: Front Microbiol. 2016 Sep 30;7:1547. doi: 10.3389/fmicb.2016.01547 (PMC5042962; doi:10.3389/fmicb.2016.01547)
Supplement: Supplementary file 6 [file Table_6.XLSX]

## Sheet: Table S3
Supplementary Table S3. Genes under positive/negative selection or with presence/absence polymorphism
Category	Order	Gene ID	P7064	P7074	P7076	Ortholog groups	Ps	Pr	Pi	1:1:1?	cluster	Det.	MMT-v.	MY	SP	ZO	CY	GC	IF1.5h	IF3h	IF6h	IF12h	IF24h	SignalP 2.0	SignalP 3.0	pos.	TargetP 1.1	TMHMM 2	Sec?	NSP		Effectors	VBI_Annotation		E-value	The NCBI hit's Annotation		GO IDs		GO terms		Interpro Domain		Superfamily
Absent	1	Ps_128687	?	absent	?	Non_04870	1	0	0	-	2	D.r.	0	0	0.913033	1.97049	1.18396	0.365133	0	0	0	0	0	0.004	0.003	30	-	n.a.	no	0.498	-		elongation factor-2 kinase [Danio rerio]	:	2e-27	MHCK/EF2 kinase domain family protein [Tetrahymena thermophila] &gt;gi|89309271|gb|EAS07259.1| MHCK/EF2 kinase domain family protein [Tetrahymena thermophila SB210]	:	GO:0004674!GO:0005524!GO:0006468	:	B: protein amino acid phosphorylation; F: ATP binding; F: protein serine/threonine kinase activity	:	MHCK/EF2 kinase domain [IPR004166]	:	cl03728: Alpha_kinase	:
Absent	2	Ps_128688	?	absent	?	Ort_04833	1	0	2	-	3	D.r.	0	0	0.668119	0	0	0	0.387363	0	0	1.27679	0	0	0	22	-	n.a.	no	0.255	-			:	2e-24	PREDICTED: similar to pogo transposable element with KRAB domain [Danio rerio]	:	GO:0003676!GO:0005634	:	C: nucleus; F: nucleic acid binding	:	CENP-B protein [IPR004875]	:	cl18409: DDE_1	:
Absent	3	Ps_136633	?	absent	No polymorphism	Ort_11504	1	0	1	-	1	D.r.	0	0.374066	0	0	0	0.365133	2.20821	2.09424	1.90997	1.58111	1.334	0.001	0	30	-	n.a.	no	0.63	-			:	6e-06	PREDICTED: hypothetical protein [Ciona intestinalis]	:		:		:	TPR repeat [IPR001440]	:	cl19085: TPR	:
Absent	4	Ps_136385	?	absent	No polymorphism	Ort_04077	1	1	1	C	2	D.r.	0	0.669934	0.913033	4.86888	4.91915	2.37351	1.6581	1.0635	0.586885	2.67942	1.77947	0	0	34	-	n.a.	no	0.613	-			:	-	-	:		:		:		:		:
Absent	5	Ps_127295	?	absent	No polymorphism	Ort_08974	1	1	1	C	1	D.r.	0	1.61824	0	0	0.818032	4.94739	0.547943	1.52005	1.58832	1.94298	4.07176	0.118	0.112	19	-	n.a.	no	0.567	-		predicted protein [Chlamydomonas reinhardtii]	:	4e-45	predicted protein [Micromonas sp. RCC299]	:	GO:0003824!GO:0008152	:	B: metabolism; F: catalytic activity	:	Phospholipase D/Transphosphatidylase [IPR001736]	:	cl15239: PLDc_SF	:
Absent	6	Ps_127844	absent	?	?	Non_00222	1	0	0	-	1	D.r.	0	2.82008	1.97929	2.17856	2.44705	4.20563	4.29587	3.47547	3.55863	3.52707	2.94336	0.158	0.119	43	-	n.a.	no	0.638	-		Cbp20 [Bombyx mori]	:	-	-	:		:		:		:		:
Absent	7	Ps_139855	?	absent	No polymorphism	Non_02634	1	0	0	-	2	D.r.	0	3.14356	1.97966	4.93343	4.93121	3.35473	2.64131	1.98477	1.70354	1.58111	2.88499	0.027	0.026	16	M	n.a.	no	-	-			:	-	-	:		:		:		:		:
Absent	8	Ps_132692	absent	?	Yes*	Non_08247	1	0	0	-	2	D.r.	0	4.09736	5.29514	5.31034	5.29135	3.91972	2.76086	2.8538	2.4631	2.85997	2.99928	0	0	22	-	n.a.	no	0.375	-			:	-	-	:		:		:		:		:
Absent	9	Ps_108679	?	absent	No polymorphism	Ort_03625	1	1	1	C	2	D.r.	0	5.31788	5.63125	6.2091	6.11491	5.40078	4.22635	3.73368	3.83693	3.25338	2.76107	0.003	0.002	49	-	n.a.	no	0.291	-		snoRNP protein (gar1), putative [Aspergillus clavatus NRRL 1]	:	1e-30	hypothetical protein NCU07903 [Neurospora crassa OR74A] &gt;gi|28924025|gb|EAA33183.1| predicted protein [Neurospora crassa OR74A]	:	GO:0006364!GO:0007046!GO:0019843!GO:0030532	:	B: ribosome biogenesis; B: rRNA processing; C: small nuclear ribonucleoprotein complex; F: rRNA binding	:	Gar1 protein RNA-binding region [IPR007504]	:	cl01285: Gar1	:
Absent	10	Ps_108743	absent	?	?	Ort_03672	1	1	1	C	1	D.r.	0	5.74122	4.26671	0	0	3.52707	5.67452	6.49565	6.14384	6.95982	7.39997	0	0	16	-	n.a.	no	0.411	-		cytosine deaminase [Shewanella oneidensis MR-1]	:	9e-64	cytosine deaminase [Shewanella oneidensis MR-1] &gt;gi|24347125|gb|AAN54462.1|AE015583_7 cytosine deaminase [Shewanella oneidensis MR-1]	:	GO:0004131!GO:0008270!GO:0016787	:	F: cytosine deaminase activity; F: hydrolase activity; F: zinc ion binding	:	Cytidine/deoxycytidylate deaminase, zinc-binding region [IPR002125]	:	cl00269: cytidine_deaminase-like	:
Absent	11	Ps_109258	absent	?	absent	Ort_05155	1	1	1	C	2	D.r.	0	9.28732	8.40969	8.25882	9.84053	8.73037	9.0183	7.5938	7.63003	6.90605	6.50827	0.379	0.456	64	M	n.a.	no	0.665	-			:	3e-10	hypothetical protein THAPSDRAFT_268059 [Thalassiosira pseudonana CCMP1335] &gt;gi|220978169|gb|EED96495.1| hypothetical protein THAPSDRAFT_268059 [Thalassiosira pseudonana CCMP1335]	:		:		:	Proline-rich region [IPR000694]; Protein of unknown function DUF657 [IPR007017]	:	cl06008: CHCH	:
Absent	12	Ps_139067	?	?	absent	Ort_00012	9	0	31	-	-	D.ur.	1	0	0.913033	0	0	0.365133	2.18396	0.390668	0	2.14209	2.76107	0.002	0.001	20	-	n.a.	no	0.373	-			:	-	-	:		:		:		:		:
Absent	13	Ps_145491	?	absent	?	alone	1	0	0	-	-	D.ur.	1	1.75104	0	0	0	3.50881	8.75548	3.6646	1.70354	2.54523	1.49825	0	0	27	-	n.a.	no	0.655	-			:	1e-34	Gag-Pol polyprotein [Medicago truncatula]	:		:		:		:	cl15874: UBN2; cl19993: UBN2_3	:
Absent	14	Ps_125708	?	absent	?	Non_05396	1	0	0	-	-	D.ur.	1	1.12631	0	0.448901	0.326537	1.78701	1.25459	1.52055	2.25157	1.94298	2.01471	0	0	24	-	n.a.	no	0.678	-		similar to Dictyostelium discoideum (Slime mold). Developmental protein DG1037 (Fragment)	:	2e-18	hypothetical protein [Dictyostelium discoideum AX4] &gt;gi|60462812|gb|EAL61012.1| hypothetical protein DDBDRAFT_0191700 [Dictyostelium discoideum AX4]	:		:		:		:	cl19088: ANK	:
Absent	15	Ps_125389	?	absent	?	alone	1	0	0	-	-	D.ur.	1	1.12631	0	0	0	2.41305	6.02447	1.66903	0	0.649845	0	0.019	0.009	26	-	n.a.	no	0.51	-		ORF g	:	6e-26	hypothetical protein [Drosophila melanogaster]	:		:		:		:	cl14782: RNase_H_like	:
Absent	16	Ps_144235	?	absent	?	alone	1	0	0	-	-	D.ur.	1	0.916094	0	0	0	3.22712	8.47161	3.61046	1.58832	2.47327	1.49825	0	0	17	-	n.a.	no	0.629	-			:	1e-25	PREDICTED: hypothetical protein [Vitis vinifera]	:	GO:0003676	:	F: nucleic acid binding	:	Zn-finger, CCHC type [IPR001878]	:	cl15874: UBN2; cl19993: UBN2_3	:
Absent	17	Ps_144734	?	absent	?	alone	1	0	0	-	-	D.ur.	1	0.916094	0	0	0	3.22712	8.46502	3.55422	1.58832	2.47327	1.49825	0	0	17	-	n.a.	no	0.449	-		putative polyprotein [Phytophthora infestans]	:	2e-49	PREDICTED: hypothetical protein [Vitis vinifera]	:	GO:0003676	:	F: nucleic acid binding	:	Zn-finger, CCHC type [IPR001878]	:	cl16514: gag_pre-integrs; cl18357: rve; cl15874: UBN2; cl19993: UBN2_3	:
Absent	18	Ps_125569	?	absent	?	Ort_00999	2	1	1	C	-	D.ur.	0.98	0.530071	0	0	0.326537	1.72596	4.29594	2.9443	3.09136	2.31701	1.334	0.001	0.001	31	-	n.a.	no	0.654	-			:	5e-17	PREDICTED: similar to predicted protein [Hydra magnipapillata]	:		:		:		:		:
Absent	19	Ps_131328	?	absent	?	alone	1	0	0	-	-	D.ur.	1	1.75104	0	0	0	3.50881	8.85171	3.69955	1.70354	2.54523	1.49825	0	0	17	-	n.a.	no	0.22	-		Retrovirus-related Pol polyprotein from transposon TNT 1-94 [Includes: Protease ;reverse transcriptase ; Endonuclease]	:	2e-100	unknown protein [Aedes aegypti]	:	GO:0003676!GO:0003677!GO:0006310	:	B: DNA recombination; F: DNA binding; F: nucleic acid binding	:	Integrase, catalytic domain [IPR001584]; Zn-finger, CCHC type [IPR001878]	:	cl16514: gag_pre-integrs; cl18357: rve; cl15874: UBN2; cl19993: UBN2_3	:
Absent	20	Ps_144192	?	absent	?	alone	1	0	0	-	-	D.ur.	1	0.916094	0	0	0	3.22712	8.56642	3.61046	1.58832	2.47327	1.49825	0	0	17	-	n.a.	no	0.23	-		Retrovirus-related Pol polyprotein from transposon TNT 1-94 [Includes: Protease ;reverse transcriptase ; Endonuclease]	:	5e-97	unknown protein [Aedes aegypti]	:	GO:0003676!GO:0003677!GO:0006310	:	B: DNA recombination; F: DNA binding; F: nucleic acid binding	:	Integrase, catalytic domain [IPR001584]; Zn-finger, CCHC type [IPR001878]	:	cl16514: gag_pre-integrs; cl18357: rve; cl15874: UBN2; cl19993: UBN2_3	:
Absent	21	Ps_145087	?	absent	?	alone	1	0	0	-	-	D.ur.	1	1.61824	0	0	0	3.35473	8.50443	3.30407	1.70354	2.14209	1.49825	0	0	17	-	n.a.	no	0.699	-			:	3e-28	unknown protein [Aedes aegypti]	:	GO:0003676	:	F: nucleic acid binding	:	Zn-finger, CCHC type [IPR001878]	:	cl15874: UBN2; cl19993: UBN2_3	:
Absent	22	Ps_145541	?	absent	?	alone	1	0	0	-	-	D.ur.	1	1.75104	0	0	0	3.58015	8.86083	3.93819	1.91035	2.74222	1.49825	0	0	27	-	n.a.	no	0.677	-			:	5e-35	unknown protein [Aedes aegypti]	:	GO:0003676	:	F: nucleic acid binding	:	Zn-finger, CCHC type [IPR001878]	:	cl15874: UBN2; cl19993: UBN2_3	:
Absent	23	Ps_111741	?	absent	No polymorphism	Non_01818	1	0	0	-	-	D.ur.	0.48	8.66899	9.61131	5.06506	7.00369	7.28574	9.60462	9.10445	8.00714	7.70531	7.30326	0.78	0.775	48	M	n.a.	no	0.683	-			:	0.01	hypothetical protein [Vitis vinifera]	:		:		:		:		:
Absent	24	Ps_126865	absent	?	?	Non_04857	1	0	0	-	-	D.ur.	1	5.33385	5.86777	3.91743	4.15299	2.33285	3.7194	3.76713	3.67638	3.63006	4.39739	0.002	0	19	M	n.a.	no	0.53	-		flavin oxidoreductase/NADH oxidase [Anabaena variabilis ATCC 29413]	:	-	-	:		:		:		:		:
Absent	25	Ps_145451	absent	?	?	alone	1	0	0	-	-	D.ur.	1	0	0	0	0	2.75873	2.98768	0	0.586885	0	0	0.025	0.016	22	-	n.a.	no	0.535	-			:	4e-43	hypothetical protein [Vitis vinifera]	:		:		:		:	cl14782: RNase_H_like; cl06662: RVT_2	:
Absent	26	Ps_144637	absent	?	?	alone	1	0	0	-	-	D.ur.	1	0	0	0	0	1.10702	7.31918	2.38018	0	0.890641	0.685267	0	0	0	-	n.a.	no	0.341	-		retrotransposon protein, putative, Ty1-copia subclass [Oryza sativa (japonica cultivar-group)]	:	3e-82	hypothetical retrotransposon [Ipomoea batatas]	:		:		:		:	cl06662: RVT_2	:
Absent	27	Ps_109694	absent	?	?	alone	1	0	0	-	-	D.ur.	1	0	0	0	0	0	2.98787	0.698663	0	0	0	0	0	0	-	n.a.	no	0.204	-		copia-type polyprotein, putative [Arabidopsis thaliana]	:	1e-48	PREDICTED: hypothetical protein [Vitis vinifera]	:		:		:		:	cl06662: RVT_2	:
Absent	28	Ps_109704	absent	?	?	alone	1	0	0	-	-	D.ur.	1	0	0	0	0	0	2.98787	0.698663	0	0	0	0	0	0	-	n.a.	no	0.308	-		lectin receptor kinase [Arabidopsis thaliana]	:	9e-48	PREDICTED: hypothetical protein [Vitis vinifera]	:		:		:		:	cl06662: RVT_2	:
Absent	29	Ps_145525	absent	?	?	alone	1	0	0	-	-	D.ur.	0.98	0	0	0	0	0	4.82512	1.59694	0	0	0	0	0	15	-	n.a.	no	0.651	-		putative gag-pol polyprotein [Oryza sativa (japonica cultivar-group)]	:	2e-69	PREDICTED: hypothetical protein [Vitis vinifera]	:		:		:		:	cl06662: RVT_2	:
Absent	30	Ps_145486	absent	?	absent	alone	1	0	0	-	-	D.ur.	1	0	0	0	0	2.48929	2.23174	0	0	0	0	0	0	0	-	n.a.	no	0.615	-			:	2e-36	Gag-Pol polyprotein [Medicago truncatula]	:		:		:		:	cl14782: RNase_H_like; cl06662: RVT_2	:
Absent	31	Ps_145512	absent	absent	?	alone	1	0	0	-	-	D.ur.	1	0.374066	0	0	0	0.899176	6.4206	1.66948	0	1.27679	0	0	0	30	-	n.a.	no	0.391	-		putative polyprotein [Phytophthora infestans]	:	8e-46	hypothetical protein [Vitis vinifera]	:	GO:0003677!GO:0006310	:	B: DNA recombination; F: DNA binding	:	Integrase, catalytic domain [IPR001584]	:	cl16514: gag_pre-integrs; cl18357: rve	:
Absent	32	Ps_110848	absent	absent	absent	Par_09811	2	0	0	-	-	D.ur.	1	0	0	0	0	0.783247	6.83305	1.59694	0	0.890641	0.685267	0	0	50	-	n.a.	no	0.633	-		retrotransposon protein, putative, Ty1-copia subclass [Oryza sativa (japonica cultivar-group)]	:	-	-	:		:		:		:		:
Absent	33	Ps_126141	absent	absent	absent	Non_04708	1	0	0	-	-	D.ur.	1	0	0	2.96551	3.23189	3.15898	0	0	0	0	0	0	0	0	-	n.a.	no	-	-			:	-	-	:		:		:		:		:
Absent	34	Ps_126977	absent	absent	absent	Non_03376	1	0	0	-	-	D.ur.	1	1.22095	1.4678	0.572405	0.326537	2.01042	1.301	3.10953	2.17345	2.39726	0.935083	0	0	0	-	n.a.	no	-	-			:	-	-	:		:		:		:		:
Absent	35	Ps_144649	absent	absent	absent	Non_00243	1	0	0	-	-	D.ur.	1	0	0	0	0	0	0.469886	0	0	0	0	0.001	0.001	34	M	n.a.	no	0.404	-			:	-	-	:		:		:		:		:
Absent	36	Ps_145219	?	?	absent	Non_08660	1	0	0	-	-	N.t.	0	0	0	0	0	0	0	0	0	0	0	0	0	0	-	n.a.	no	-	-			:	-	-	:		:		:		:		:
Absent	37	Ps_125175	?	absent	absent	Non_04697	1	0	0	-	-	N.t.	0	0	0	0	0	0	0	0	0	0	0	0	0	0	-	n.a.	no	-	-			:	-	-	:		:		:		:		:
Absent	38	Ps_120879	?	absent	No polymorphism	Ort_10733	1	1	0	-	-	N.t.	0	0	0	0	0	0	0	0	0	0	0	0	0	16	-	n.a.	no	0.533	-			:	1e-14	Lsm14a protein [Danio rerio]	:		:		:		:	cl00259: Sm_like	:
Absent	39	Ps_124337	?	absent	Yes	Ort_00017	32	1	0	-	-	N.t.	0	0	0	0	0	0	0	0	0	0	0	0	0	0	-	n.a.	no	0.486	-			:	4e-17	reverse transcriptase [Phytophthora infestans]	:		:		:		:	cl06662: RVT_2	:
Absent	40	Ps_132829	absent	?	Yes	Non_02885	1	0	0	-	-	N.t.	0	0	0	0	0	0	0	0	0	0	0	0.014	0.012	20	-	n.a.	no	0.684	-			:	-	-	:		:		:		:		:
Absent	41	Ps_122407	absent	absent	?	Non_05170	1	0	0	-	-	N.t.	0	0	0	0	0	0	0	0	0	0	0	0	0	0	-	n.a.	no	-	-			:	-	-	:		:		:		:		:
Absent	42	Ps_125781	absent	absent	?	Non_08216	1	0	0	-	-	N.t.	0	0	0	0	0	0	0	0	0	0	0	0.004	0.002	18	S	n.a.	no	-	-			:	0.001	cytochrome c oxidase subunit 3 [Phytophthora infestans] &gt;gi|6692643|gb|AAF24786.1|U17009_18 cytochrome c oxidase subunit 3 [Phytophthora infestans] &gt;gi|58012148|gb|AAW62556.1| cytochrome c oxidase subunit 3 [Phytophthora infestans]	:	GO:0004129!GO:0006118!GO:0016020	:	B: electron transport; C: membrane; F: cytochrome-c oxidase activity	:	Cytochrome c oxidase, subunit III [IPR000298]	:	cl00211: Heme_Cu_Oxidase_III_like	:
Absent	43	Ps_122408	absent	absent	absent	Non_04523	1	0	0	-	-	N.t.	0	0	0	0	0	0	0	0	0	0	0	0	0	0	-	n.a.	no	-	-			:	-	-	:		:		:		:		:
Absent	44	Ps_125479	absent	absent	absent	Non_01491	1	0	0	-	-	N.t.	0	0	0	0	0	0	0	0	0	0	0	0	0	0	-	n.a.	no	-	-			:	-	-	:		:		:		:		:
Absent	45	Ps_145505	absent	absent	absent	Non_03521	1	0	0	-	-	N.t.	0	0	0	0	0	0	0	0	0	0	0	0	0	0	-	n.a.	no	-	-			:	-	-	:		:		:		:		:
Absent	46	Ps_125252	absent	absent	absent	Non_07270	1	0	0	-	-	N.t.	0	0	0	0	0	0	0	0	0	0	0	0.112	0.095	19	-	n.a.	no	-	-			:	2e-08	prophage Qin DNA packaging protein NU1-like protein [Escherichia coli APEC O1] &gt;gi|115512620|gb|ABJ00695.1| prophage Qin DNA packaging protein NU1-like protein [Escherichia coli APEC O1]	:		:		:		:		:
Absent	47	Ps_125275	absent	absent	absent	Non_02789	1	0	0	-	-	N.t.	0	0	0	0	0	0	0	0	0	0	0	0.043	0.015	20	-	n.a.	no	-	-			:	1e-08	putative reverse transcriptase [Zingiber officinale]	:		:		:		:		:
Absent	48	Ps_121502	absent	absent	absent	Non_03677	1	0	0	-	-	N.t.	0	0	0	0	0	0	0	0	0	0	0	0	0	0	-	n.a.	no	-	-			:	3e-06	reverse transcriptase [Brassica oleracea var. medullosa]	:		:		:		:	cl06662: RVT_2	:
Absent	49	Ps_139167	?	?	absent	Non_00158	1	0	0	-	-	U.d.	0	0	0	0	0	0	0	0	0	0	0	0	0	41	M	n.a.	no	0.325	-			:	-	-	:		:		:		:		:
Absent	50	Ps_125235	?	absent	?	Ort_11961	1	0	1	-	-	U.d.	0	0	0	0	0	0	0	0	0	0	0	0	0	33	-	n.a.	no	0.15	-		putative retroelement pol polyprotein [Arabidopsis thaliana]	:	1e-08	hypothetical protein [Vitis vinifera]	:		:		:		:	cl06662: RVT_2	:
Absent	51	Ps_140012	?	No polymorphism	absent	alone	1	0	0	-	-	U.d.	0	0	0	0	0	0	0	0	0	0	0	0.006	0.005	23	-	n.a.	no	0.414	-			:	6e-40	hypothetical protein [Phytophthora infestans] &gt;gi|63086930|emb|CAI72256.1| hypothetical protein [Phytophthora infestans]	:		:		:		:	cl19537: Transposase_mut	:
Absent	52	Ps_126789	absent	?	?	Non_02740	1	0	0	-	-	U.d.	0	0	0	0	0	0	0	0	0	0	0	0	0	0	-	n.a.	no	-	-			:	-	-	:		:		:		:		:
Absent	53	Ps_124595	absent	absent	absent	Non_00764	1	0	0	-	-	U.d.	0	0	0	0	0	0	0	0	0	0	0	0	0	0	-	n.a.	no	-	-			:	-	-	:		:		:		:		:
Absent	54	Ps_125233	absent	absent	absent	Non_07117	1	0	0	-	-	U.d.	0	0	0	0	0	0	0	0	0	0	0	0	0	16	-	n.a.	no	-	-			:	-	-	:		:		:		:		:
Absent	55	Ps_126586	absent	absent	absent	Non_08515	1	0	0	-	-	U.d.	0	0	0	0	0	0	0	0	0	0	0	0	0	0	-	n.a.	no	-	-			:	-	-	:		:		:		:		:
Absent	56	Ps_125272	absent	absent	absent	Non_01700	1	0	0	-	-	U.d.	0	0	0	0	0	0	0	0	0	0	0	0	0	0	-	n.a.	no	0.46	-		chloramphenycol acetyltransferase [Plasmid R100]	:	2e-124	hypothetical protein CLOSCI_03331 [Clostridium scindens ATCC 35704] &gt;gi|167661433|gb|EDS05563.1| hypothetical protein CLOSCI_03331 [Clostridium scindens ATCC 35704]	:	GO:0008811	:	F: chloramphenicol O-acetyltransferase activity	:	Chloramphenicol acetyltransferase [IPR001707]	:	cl02008: CAT	:
Absent	57	Ps_126033	absent	absent	absent	Non_04379	1	0	0	-	-	U.d.	0	0	0	0	0	0	0	0	0	0	0	0	0	0	-	n.a.	no	0.584	-			:	5e-37	nuclear beta-galactosidase [Reporter vector Ganesh-Z1]	:		:		:		:	cl18398: Glyco_hydro_2_N	:
Absent	58	Ps_125258	absent	absent	absent	Non_01755	1	0	0	-	-	U.d.	0	0	0	0	0	0	0	0	0	0	0	0	0	33	-	n.a.	no	0.466	-		plasmid partition protein B [Plasmid F]	:	2e-159	plasmid-partitioning protein [Plasmid F] &gt;gi|10955300|ref|NP_052641.1| plasmid-partitioning protein [Escherichia coli O157:H7 str. Sakai] &gt;gi|75994515|ref|YP_325629.1| plasmid-partitioning protein [Escherichia coli O157:H7 EDL933] &gt;gi|121730371|r	:	GO:0003677!GO:0030542	:	B: plasmid partitioning (sensu Bacteria); F: DNA binding	:	ParB-like nuclease [IPR003115]; ParB-like partition protein [IPR004437]	:	cl02129: ParBc	:
Absent	59	Ps_125263	absent	absent	absent	Non_06333	1	0	0	-	-	U.d.	0	0	0	0	0	0	0	0	0	0	0	0.001	0	17	-	n.a.	no	0.395	-		plasmid partition protein A [Plasmid F]	:	0	protoporphyrinogen oxidase [Vibrio cholerae V52] &gt;gi|217329828|ref|ZP_03445903.1| plasmid partition protein A [Escherichia coli O157:H7 str. TW14588] &gt;gi|37695769|gb|AAR00431.1|AF401292_32 w0050 [Escherichia coli] &gt;gi|148591|gb|AAA24902.1| Protei	:		:		:	ATPase, ParA type [IPR000707]	:	cl17203: Fer4_NifH; cl02600: HTH_MerR-SF	:
Absent	60	Ps_117014	absent	Yes	Yes	Non_00847	1	0	0	-	-	N.t.	0	0	0	0	0	0	0	0	0	0	0	0.827	0.86	48	M	n.a.	no	0.505	-		mitochondrial import inner membrane translocase subunit Tim17 [Plasmodium yoelii yoelii str. 17XNL]	:	-	-	:		:		:		:		:
Absent	61	Ps_143295	absent	Yes*	No polymorphism	Ort_11578	1	0	1	-	-	U.d.	0	0	0	0	0	0	0	0	0	0	0	0.003	0.001	20	M	n.a.	no	0.668	-			:	0.009	putative retroelement [Oryza sativa]	:		:		:		:	cl04237: Retrotrans_gag	:
Absent	62	Ps_119876	No polymorphism	absent	?	Non_08981	1	0	0	-	-	U.d.	0	0	0	0	0	0	0	0	0	0	0	0	0	24	M	n.a.	no	-	-			:	-	-	:		:		:		:		:
Absent	63	Ps_156120	No polymorphism	absent	No polymorphism	Ort_04124	1	1	1	C	-	N.t.	0	0	0	0	0	0	0	0	0	0	0	0	0	19	-	n.a.	no	0.079	-			:	-	-	:		:		:		:	cl07829: NuA4	:
Absent	64	Ps_119960	No polymorphism	absent	No polymorphism	Ort_08255	1	1	1	C	1	D.r.	0	3.9114	3.1132	0	1.40817	1.52356	3.6325	2.97306	4.11262	3.25338	2.30859	0.288	0.346	18	-	n.a.	no	0.529	-			:	4e-17	hypothetical protein [Paramecium tetraurelia strain d4-2] &gt;gi|124422767|emb|CAK87582.1| unnamed protein product [Paramecium tetraurelia]	:		:		:		:		:
Absent	65	Ps_122409	No polymorphism	absent	No polymorphism	Non_07868	1	0	0	-	-	N.t.	0	0	0	0	0	0	0	0	0	0	0	0	0	0	-	n.a.	no	-	-			:	0.0001	hypothetical protein CC1G_09540 [Coprinopsis cinerea okayama7#130] &gt;gi|116500976|gb|EAU83871.1| hypothetical protein CC1G_09540 [Coprinopsis cinerea okayama7#130]	:		:		:		:	cl06662: RVT_2	:
Absent	66	Ps_158235	No polymorphism	absent	No polymorphism	Ort_09932	1	1	0	-	3	D.r.	0	4.27314	5.07343	3.35671	3.62305	3.61459	3.68527	3.78356	4.41353	4.42533	4.07176	0	0	0	-	n.a.	no	0.334	-			:	0.03	hypothetical protein CNE04540 [Cryptococcus neoformans var. neoformans JEC21] &gt;gi|134112411|ref|XP_775181.1| hypothetical protein CNBE4540 [Cryptococcus neoformans var. neoformans B-3501A] &gt;gi|50257833|gb|EAL20534.1| hypothetical protein CNBE4540 [C	:		:		:		:	cl07318: DASH_Dad1	:
Absent	67	Ps_122560	No polymorphism	absent	No polymorphism	Non_01912	1	0	0	-	-	N.t.	0	0	0	0	0	0	0	0	0	0	0	0	0	18	-	n.a.	no	0.384	-			:	2e-10	hypothetical protein TRIADDRAFT_27056 [Trichoplax adhaerens] &gt;gi|190584283|gb|EDV24353.1| hypothetical protein TRIADDRAFT_27056 [Trichoplax adhaerens]	:	GO:0003677!GO:0006355	:	B: regulation of transcription, DNA-dependent; F: DNA binding	:	Zn-finger-like, PHD finger [IPR001965]	:	cl02608: BAH	:
Absent	68	Ps_121169	No polymorphism	absent	No polymorphism	Non_00548	1	0	0	-	-	U.d.	0	0	0	0	0	0	0	0	0	0	0	0	0	18	-	n.a.	no	-	-			:	4e-09	PHD finger family protein / methyl-CpG binding domain-containing protein (ISS) [Ostreococcus tauri]	:	GO:0003677!GO:0006355	:	B: regulation of transcription, DNA-dependent; F: DNA binding	:	Zn-finger-like, PHD finger [IPR001965]	:	cl17445: PHD	:
Absent	69	Ps_125461	No polymorphism	absent	No polymorphism	Non_08237	1	0	0	-	-	N.t.	0	0	0	0	0	0	0	0	0	0	0	0	0	20	-	n.a.	no	-	-			:	0.05	reverse transcriptase [Drosophila melanogaster]	:		:		:		:	cl14782: RNase_H_like	:
Absent	70	Ps_110118	No polymorphism	absent	No polymorphism	Ort_00988	1	3	0	-	-	N.t.	0	0	0	0	0	0	0	0	0	0	0	0	0	0	-	n.a.	no	0.603	-			:	2e-10	reverse transcriptase [Malus x domestica]	:		:		:		:	cl06662: RVT_2	:
Absent	71	Ps_140828	No polymorphism	absent	Yes*	Non_03444	1	0	0	-	2	D.r.	0	0	0	0	0.593593	0	0	0	0	0	0	0.006	0.002	18	-	n.a.	no	0.459	-			:	-	-	:		:		:		:		:
Absent	72	Ps_141519	Yes	absent	No polymorphism	Non_02525	1	0	0	-	-	N.t.	0	0	0	0	0	0	0	0	0	0	0	0.01	0.012	17	-	n.a.	no	0.485	-			:	-	-	:		:		:		:		:
Absent	73	Ps_130740	Yes	absent	No polymorphism	Non_08836	1	0	0	-	5	D.r.	0	1.02503	1.12234	1.14796	0.918386	0.657183	1.20727	0.951588	1.00288	0.649845	1.77947	0	0	0	-	n.a.	no	0.392	-			:	7e-25	magnesium and cobalt transport protein corA [Syntrophus aciditrophicus SB] &gt;gi|85722763|gb|ABC77706.1| magnesium and cobalt transport protein corA [Syntrophus aciditrophicus SB]	:	GO:0005509!GO:0016020!GO:0030001!GO:0046873	:	B: metal ion transport; C: membrane; F: calcium ion binding; F: metal ion transporter activity	:	Calcium-binding EF-hand [IPR002048]; Mg2+ transporter protein, CorA-like [IPR002523]	:	cl00459: MIT_CorA-like	:
Absent	74	Ps_158710	Yes*	absent	No polymorphism	Ort_09840	1	1	0	-	-	N.t.	0	0	0	0	0	0	0	0	0	0	0	0	0	17	-	n.a.	no	0.677	-			:	-	-	:		:		:		:		:
Absent	75	Ps_126495	?	absent	?	Non_02583	1	0	0	-	1	D.r.	0	0	0	0	0	0	0	0	7.33524	6.6604	6.64609	0.069	0.077	21	M	n.a.	no	0.817	Non-classic secretome		10 kDa putative secreted protein [Argas monolakensis]	:	4e-10	hypothetical protein SORBIDRAFT_05g016478 [Sorghum bicolor] &gt;gi|241936577|gb|EES09722.1| hypothetical protein SORBIDRAFT_05g016478 [Sorghum bicolor]	:		:		:		:		:
Absent	76	Ps_132542	?	absent	No polymorphism	Non_08163	1	0	0	-	3	D.r.	0	0	3.06316	0	0	1.78743	0.692427	0.698663	1.00216	1.09626	0	0.001	0	25	M	n.a.	no	0.807	Non-classic secretome			:	-	-	:		:		:		:		:
Absent	77	Ps_134743	absent	?	No polymorphism	Ort_05226	1	1	1	C	1	D.r.	0	2.08882	0	0	0	4.37567	5.60766	3.6646	3.75894	4.82344	5.28603	0	0	0	-	n.a.	no	0.707	Non-classic secretome			:	0.03	hypothetical protein Pnap_4586 [Polaromonas naphthalenivorans CJ2] &gt;gi|120596417|gb|ABM39854.1| hypothetical protein Pnap_4586 [Polaromonas naphthalenivorans CJ2]	:		:		:	Cytochrome c heme-binding site [IPR000345]	:		:
Absent	78	Ps_138571	absent	?	No polymorphism	Ort_11553	1	0	1	-	3	D.r.	0	4.98896	3.42129	0	0	0	2.27858	1.26364	1.00288	0	0.935083	0	0	0	-	n.a.	no	0.915	Non-classic secretome			:	2e-05	hypothetical protein [Phytophthora cinnamomi]	:		:		:		:		:
Absent	79	Ps_139171	?	?	absent	Non_03537	1	0	0	-	-	D.ur.	1	3.21444	2.51349	2.05728	1.47508	1.10702	2.4098	1.66903	1.81065	1.94336	1.49774	0	0	0	-	n.a.	no	0.718	Non-classic secretome			:	-	-	:		:		:		:		:
Absent	80	Ps_123519	?	absent	?	Par_02018	3	0	0	-	-	D.ur.	1	1.12631	0	0	0	2.41305	6.0142	1.66903	0	0.649845	0	0.05	0.076	34	M	n.a.	no	0.813	Non-classic secretome			:	-	-	:		:		:		:		:
Absent	81	Ps_125279	?	absent	?	Par_02018	3	0	0	-	-	D.ur.	1	1.12631	0	0	0	2.41305	6.0142	1.66903	0	0.649845	0	0.013	0.021	38	M	n.a.	no	0.708	Non-classic secretome			:	-	-	:		:		:		:		:
Absent	82	Ps_126485	?	absent	?	Ort_10785	1	1	0	-	-	D.ur.	0.98	8.17437	8.04833	4.62041	6.0909	7.75703	8.28931	7.7035	8.61166	8.25878	8.21109	0.001	0	29	-	n.a.	no	0.798	Non-classic secretome			:	1e-10	hypothetical protein [Vitis vinifera]	:		:		:		:		:
Absent	83	Ps_125577	?	absent	?	Par_09810	2	0	0	-	-	D.ur.	1	6.47298	7.59394	4.38874	6.04439	5.99077	6.95542	6.99389	6.16414	5.99729	5.90701	0.057	0.058	36	-	n.a.	no	0.736	Non-classic secretome			:	0.04	hypothetical protein BRAFLDRAFT_129679 [Branchiostoma floridae] &gt;gi|229288951|gb|EEN59641.1| hypothetical protein BRAFLDRAFT_129679 [Branchiostoma floridae]	:	GO:0005524	:	F: ATP binding	:	ATP/GTP-binding site motif A (P-loop) [IPR001687]	:		:
Absent	84	Ps_125126	?	absent	?	Ort_00999	2	1	1	C	-	D.ur.	0.01	7.41321	7.36839	4.44626	5.18432	8.71014	10.4302	9.05588	8.44624	8.11959	8.13196	0	0	34	-	n.a.	no	0.846	Non-classic secretome			:	2e-34	PREDICTED: similar to predicted protein [Hydra magnipapillata]	:		:		:		:		:
Absent	85	Ps_112026	?	absent	No polymorphism	Par_09810	2	0	0	-	-	D.ur.	1	0.798258	1.12234	0	0.326537	1.84639	3.24397	2.65421	1.90997	2.39726	1.90188	0.002	0.001	32	-	n.a.	no	0.736	Non-classic secretome			:	-	-	:		:		:		:		:
Absent	86	Ps_133587	?	absent	No polymorphism	Ort_09549	1	1	1	C	-	D.ur.	1	2.85	1.12234	1.14796	2.63575	5.03879	1.25459	2.65398	2.5888	4.28496	3.61518	0.692	0.758	16	M	n.a.	no	0.953	Non-classic secretome			:	-	-	:		:		:		:		:
Absent	87	Ps_143923	absent	absent	?	alone	1	0	0	-	-	D.ur.	1	0.374066	0	0	0	1.4489	7.10096	2.79056	0.586885	1.71238	0	0	0	21	-	n.a.	no	0.732	Non-classic secretome			:	9e-12	Gag-Pol polyprotein [Medicago truncatula]	:	GO:0003676	:	F: nucleic acid binding	:	Zn-finger, CCHC type [IPR001878]	:		:
Absent	88	Ps_125226	absent	absent	absent	Par_09811	2	0	0	-	-	D.ur.	1	0	0	0	0	0.783247	6.74255	1.26424	0	0.890641	0.685267	0.5	0.451	19	-	n.a.	no	0.793	Non-classic secretome			:	-	-	:		:		:		:		:
Absent	89	Ps_145214	?	?	absent	Par_09723	2	0	0	-	-	N.t.	0	0	0	0	0	0	0	0	0	0	0	0	0	0	-	n.a.	no	0.841	Non-classic secretome			:	-	-	:		:		:		:		:
Absent	90	Ps_125251	absent	?	absent	Non_08797	1	0	0	-	-	N.t.	0	0	0	0	0	0	0	0	0	0	0	0	0	26	-	n.a.	no	0.79	Non-classic secretome			:	1e-19	RecName: Full=Beta-galactosidase; Short=Beta-gal; AltName: Full=Lactase &gt;gi|18073591|emb|CAC87491.1| LacZ protein [Escherichia coli]	:		:		:		:		:
Absent	91	Ps_130416	?	?	absent	Non_07611	1	0	0	-	-	U.d.	0	0	0	0	0	0	0	0	0	0	0	0.001	0.001	41	-	n.a.	no	0.873	Non-classic secretome			:	-	-	:		:		:		:		:
Absent	92	Ps_143242	?	absent	No polymorphism	Non_00951	1	0	0	-	-	U.d.	0	0	0	0	0	0	0	0	0	0	0	0	0	0	-	n.a.	no	0.843	Non-classic secretome			:	-	-	:		:		:		:		:
Absent	93	Ps_136589	absent	?	No polymorphism	Non_02973	1	0	0	-	-	U.d.	0	0	0	0	0	0	0	0	0	0	0	0	0	40	-	n.a.	no	0.779	Non-classic secretome			:	-	-	:		:		:		:		:
Absent	94	Ps_155984	absent	No polymorphism	No polymorphism	Ort_09447	1	1	1	C	2	D.r.	0	7.61603	9.13668	7.24629	7.37486	6.21179	6.85723	6.63102	6.93505	5.93156	6.23293	0.114	0.135	37	M	n.a.	no	0.744	Non-classic secretome		predicted: similar to serine/arginine repetitive matrix 1 [Ornithorhynchus anatinus]	:	0.2	predicted protein [Phaeodactylum tricornutum CCAP 1055/1] &gt;gi|217408230|gb|EEC48164.1| predicted protein [Phaeodactylum tricornutum CCAP 1055/1]	:		:		:		:		:
Absent	95	Ps_130227	absent	No polymorphism	Yes*	Ort_09344	1	1	1	C	3	D.r.	0	7.13376	5.0351	2.5218	4.62404	4.03844	4.37837	3.71677	4.32603	5.19239	3.99123	0.748	0.755	21	M	n.a.	no	0.883	Non-classic secretome			:	-	-	:		:		:		:		:
Absent	96	Ps_131617	No polymorphism	absent	No polymorphism	Ort_10255	1	1	0	-	3	D.r.	0	2.13783	2.72072	0	0.326537	0.783247	0.299831	0.390668	0	1.83228	2.47586	0.053	0.071	26	-	n.a.	no	0.764	Non-classic secretome			:	-	-	:	GO:0005215!GO:0005576!GO:0006810	:	B: transport; C: extracellular region; F: transporter activity	:	Casein, alpha/beta [IPR001588]	:		:
Absent	97	Ps_158387	Yes*	absent	No polymorphism	Non_08377	1	0	0	-	1	D.r.	0	0	0	0	0	0.783247	3.84066	4.05085	5.51207	4.42533	3.61518	0	0	19	-	n.a.	no	0.75	Non-classic secretome			:	-	-	:		:		:		:		:
Absent	98	Ps_133186	Yes*	absent	Yes*	Non_03973	1	0	0	-	1	D.r.	0	4.05953	3.1132	2.87283	3.53082	7.44944	6.93194	6.56849	6.26168	6.4605	5.46565	0.004	0	38	M	n.a.	no	0.761	Non-classic secretome		NTF2A (NUCLEAR TRANSPORT FACTOR 2A); Ran GTPase binding / protein transporter [Arabidopsis thaliana]	:	0.3	integral membrane transport protein [Streptomyces sviceus ATCC 29083] &gt;gi|197712804|gb|EDY56838.1| integral membrane transport protein [Streptomyces sviceus ATCC 29083]	:		:		:		:		:
Absent	99	Ps_121152	absent	No polymorphism	No polymorphism	Non_02880	1	0	0	-	4	D.r.	0	0.916094	1.30568	0.888305	0.326537	1.10702	1.69332	0.698663	1.17249	0.649845	0.685267	0.006	0.004	28	M	n.a.	no	0.77	Non-classic secretome		Appr-1-p processing domain protein [Thermoproteus neutrophilus V24Sta]	:	6e-13	PREDICTED: similar to poly (ADP-ribose) polymerase family, member 14 [Danio rerio]	:		:		:	Protein of unknown function Appr-1 [IPR002589]	:	cl00019: Macro	:
Absent	100	Ps_145555	absent	absent	?	Ort_09940	1	1	0	-	-	D.ur.	1	0	0	0	0	2.15737	2.05589	0	0	0	0	0.067	0.04	25	-	n.a.	no	0.866	Non-classic secretome			:	-	-	:		:		:		:	cl06662: RVT_2	:
Absent	101	Ps_125190	absent	?	absent	Non_00583	1	0	0	-	-	N.t.	0	0	0	0	0	0	0	0	0	0	0	0.009	0.008	16	-	n.a.	no	0.765	Non-classic secretome			:	2e-18	reverse transcriptase [Phytophthora parasitica]	:		:		:		:	cl06662: RVT_2	:
Absent	102	Ps_144236	absent	absent	?	alone	1	0	0	-	-	D.ur.	1	0	0	0	0	0	3.54955	0.390668	0	0	0	0	0	37	-	n.a.	no	0.873	Non-classic secretome		pol polyprotein [Anopheles gambiae]	:	1e-33	unknown protein [Aedes aegypti]	:	GO:0003677!GO:0006310	:	B: DNA recombination; F: DNA binding	:	Integrase, catalytic domain [IPR001584]	:	cl12786: DUF3040; cl18357: rve	:
Absent	103	Ps_109598	?	absent	?	alone	1	0	0	-	-	D.ur.	1	1.12631	0	0	0	2.48903	6.25441	1.66903	0	0.649845	0	0.005	0.003	33	-	n.a.	no	0.727	Non-classic secretome		ORF g	:	3e-34	hypothetical protein [Drosophila melanogaster]	:		:		:		:	cl14782: RNase_H_like	:
Absent	104	Ps_126693	absent	?	?	alone	1	0	0	-	-	D.ur.	1	0	0	0	0	1.72552	6.09605	1.26424	0.809003	0	0	0	0	0	-	n.a.	no	0.774	Non-classic secretome		putative retroelement pol polyprotein [Arabidopsis thaliana]	:	4e-51	polyprotein [Phanerochaete chrysosporium RP-78]	:		:		:		:	cl14782: RNase_H_like	:
Absent	105	Ps_110395	absent	absent	absent	Ort_02184	1	2	0	-	-	N.t.	0	0	0	0	0	0	0	0	0	0	0	0	0	0	-	n.a.	no	0.83	Non-classic secretome			:	9e-12	PREDICTED: similar to Copia protein (Gag-int-pol protein) [Danio rerio]	:		:		:		:	cl14782: RNase_H_like	:
Absent	106	Ps_118106	absent	absent	absent	Non_06307	1	0	0	-	-	N.t.	0	0	0	0	0	0	0	0	0	0	0	0	0	0	-	n.a.	no	0.724	Non-classic secretome			:	6e-11	PREDICTED: similar to Copia protein (Gag-int-pol protein) [Danio rerio]	:		:		:		:	cl14782: RNase_H_like	:
Absent	107	Ps_125411	absent	absent	absent	Non_01429	1	0	0	-	-	N.t.	0	0	0	0	0	0	0	0	0	0	0	0	0	0	-	n.a.	no	0.723	Non-classic secretome			:	1e-10	PREDICTED: similar to copia-type polyprotein, putative [Tribolium castaneum]	:		:		:		:	cl14782: RNase_H_like	:
Absent	108	Ps_142433	absent	Yes	No polymorphism	Ort_11018	1	0	1	-	2	D.r.	0	1.98441	1.97929	2.05762	1.40817	1.44943	0.759582	0.552869	0	0	0	0.273	0.228	16	M	n.a.	no	0.872	Non-classic secretome		ribonuclease H [Myxococcus xanthus DK 1622]	:	2e-24	hypothetical protein MMAR_3304 [Mycobacterium marinum M] &gt;gi|183176620|gb|ACC41730.1| conserved hypothetical protein [Mycobacterium marinum M]	:	GO:0003676!GO:0004523	:	F: nucleic acid binding; F: ribonuclease H activity	:	RNase H [IPR002156]	:	cl14782: RNase_H_like	:
Absent	109	Ps_126811	absent	?	?	alone	1	0	0	-	-	D.ur.	1	0	0	0	0	1.90304	7.35288	1.92752	0.809003	0.890641	0.685267	0	0	0	-	n.a.	no	0.872	Non-classic secretome		polyprotein [Phanerochaete chrysosporium RP-78]	:	2e-35	PREDICTED: hypothetical protein [Vitis vinifera]	:		:		:		:	cl14782: RNase_H_like; cl06662: RVT_2	:
Absent	110	Ps_145250	?	absent	?	alone	1	0	0	-	-	D.ur.	1	1.61824	0	0	0	3.35473	8.37717	3.23419	1.70354	2.14209	1.49825	0	0	17	-	n.a.	no	0.727	Non-classic secretome			:	2e-19	PREDICTED: hypothetical protein [Nasonia vitripennis]	:		:		:		:	cl15874: UBN2; cl19993: UBN2_3	:
Absent	111	Ps_144823	?	absent	?	alone	1	0	0	-	-	D.ur.	1	0	0	0	0	0.656268	1.97379	0.951588	0	0	0	0	0	16	-	n.a.	no	0.82	Non-classic secretome			:	3e-24	polyprotein [Anopheles gambiae]	:		:		:		:	cl16514: gag_pre-integrs; cl18357: rve	:
Absent	112	Ps_136965	absent	?	?	Non_08476	1	0	0	-	-	D.ur.	1	0	0	0	0	2.24793	2.6234	2.336	1.00288	1.83228	1.77947	0.85	0.882	20	-	n.a.	no	0.872	Non-classic secretome			:	0.03	SJCHGC04408 protein [Schistosoma japonicum]	:		:		:	Pleckstrin-like [IPR001849]	:	cl17171: PH-like	:
Absent	113	Ps_126783	?	?	absent	Par_09791	2	0	0	-	-	N.t.	0	0	0	0	0	0	0	0	0	0	0	0	0	15	-	n.a.	no	0.727	Non-classic secretome			:	9e-11	flavin oxidoreductase/NADH oxidase [Lyngbya sp. PCC 8106] &gt;gi|119456684|gb|EAW37813.1| flavin oxidoreductase/NADH oxidase [Lyngbya sp. PCC 8106]	:		:		:		:	cl17186: TIM_phosphate_binding	:
Absent	114	Ps_126830	?	?	absent	Par_09791	2	0	0	-	-	N.t.	0	0	0	0	0	0	0	0	0	0	0	0	0	15	-	n.a.	no	0.727	Non-classic secretome			:	9e-11	flavin oxidoreductase/NADH oxidase [Lyngbya sp. PCC 8106] &gt;gi|119456684|gb|EAW37813.1| flavin oxidoreductase/NADH oxidase [Lyngbya sp. PCC 8106]	:		:		:		:	cl17186: TIM_phosphate_binding	:
Absent	115	Ps_125269	absent	absent	absent	Non_05027	1	0	0	-	-	U.d.	0	0	0	0	0	0	0	0	0	0	0	0	0	0	-	n.a.	no	0.713	Non-classic secretome		replication initiation protein [Plasmid F]	:	2e-140	replication protein [Plasmid F] &gt;gi|58383238|ref|YP_194808.1| replication protein [Salmonella typhimurium] &gt;gi|121730723|ref|ZP_01682834.1| TrkH [Vibrio cholerae V52] &gt;gi|149930782|ref|YP_001294713.1| replication protein [Escherichia coli] &gt;gi	:	GO:0003887!GO:0005727!GO:0006270	:	B: DNA replication initiation; C: extrachromosomal circular DNA; F: DNA-directed DNA polymerase activity	:	Initiator RepB protein [IPR000525]	:	cl17676: Rep_3	:
Absent	116	Ps_129078	No polymorphism	absent	No polymorphism	Non_08251	1	0	0	-	1	D.r.	0	5.54046	6.98168	2.29042	3.28924	4.21684	6.44505	6.51543	6.22832	5.82693	5.51447	0	0	15	-	n.a.	no	0.795	Non-classic secretome			:	1e-11	Contains similarity to an unknown mRNA from Triticum sativum gb|AF004816 and contains a Lipase/Acylhydrolase with GDSL-like motif PF|00657 and FYVE zinc finger PF|01363 domain. ESTs gb|AV541158, gb|AA394699, gb|AI993442, gb|T88167, gb|BE038227, gb|AI9934	:	GO:0008270	:	F: zinc ion binding	:	Zn-finger, FYVE type [IPR000306]	:	cl17764: FYVE	:
Absent	117	Ps_108216	?	absent	No polymorphism	Ort_04411	1	1	1	C	1	D.r.	0	6.81931	7.84543	3.45602	4.27172	5.8785	7.11707	7.90817	7.94391	7.17393	6.68924	0	0	16	-	n.a.	no	0.81	Non-classic secretome		centrin [Scytosiphon lomentaria]	:	4e-71	PREDICTED: hypothetical protein [Monodelphis domestica]	:	GO:0001539!GO:0003676!GO:0005509!GO:0005524!GO:0008026!GO:0009288	:	B: ciliary or flagellar motility; C: flagellum (sensu Bacteria); F: ATP binding; F: ATP-dependent helicase activity; F: calcium ion binding; F: nucleic acid binding	:	ATP-dependent helicase, DEAD-box [IPR000629]; Calcium-binding EF-hand [IPR002048]; Flagellar calcium-binding protein (calflagin) [IPR003299]	:	cl19062: EFh	:
Absent	118	Ps_123359	No polymorphism	absent	No polymorphism	Ort_10732	1	1	0	-	2	D.r.	0	3.50462	3.70797	3.75788	4.04597	2.48929	3.04282	1.73812	1.70354	2.23235	2.55238	0	0	0	-	n.a.	no	0.768	Non-classic secretome			:	1e-19	diphthamide biosynthesis protein [Paracoccidioides brasiliensis Pb03]	:		:		:	CSL zinc finger [IPR007872]	:	cl19377: Terminase_GpA	:
Absent	119	Ps_142456	?	absent	Yes*	Ort_07360	1	1	1	C	1	D.r.	0	2.66061	1.97929	0	0	0	0.885184	1.98514	1.81065	2.23235	1.49825	0.767	0.594	17	S	n.a.	no	0.343	signal peptide predicted by SignalP			:	1e-10	conserved hypothetical protein [Toxoplasma gondii GT1]	:		:		:		:		:
Absent	120	Ps_155991	absent	Yes*	No polymorphism	Ort_09440	1	1	1	C	4	D.r.	0	6.2806	6.37711	6.3978	6.12282	7.60074	6.77538	6.24028	6.45138	6.1496	6.20939	0.853	0.881	34	M	n.a.	no	0.236	signal peptide predicted by SignalP			:	0.0005	predicted protein [Phaeodactylum tricornutum CCAP 1055/1] &gt;gi|217411676|gb|EEC51604.1| predicted protein [Phaeodactylum tricornutum CCAP 1055/1]	:		:		:		:		:
Absent	121	Ps_138915	No polymorphism	absent	?	Non_09003	1	0	0	-	1	D.r.	0	1.92979	0	0	0	0	1.301	0.951588	1.58832	1.94298	1.49825	0.819	0.635	24	S	n.a.	no	0.842	signal peptide predicted by SignalP			:	-	-	:		:		:		:		:
Absent	122	Ps_109593	No polymorphism	absent	No polymorphism	Ort_06425	1	1	1	C	1	D.r.	0	0	0	0	0	0	1.65855	1.80405	0	0.890641	0.935083	1	1	26	M	n.a.	no	0.782	signal peptide predicted by SignalP			:	1e-18	unknown protein [Phytophthora sojae]	:		:		:		:		:
Absent	123	Ps_119130	absent	absent	No polymorphism	Non_05174	1	0	0	-	2	D.r.	0	12.2038	12.0843	11.4652	12.0002	10.509	10.4522	10.38	10.6838	10.6172	10.3902	0.999	0.997	21	S	0	Yes	0.948	signal peptide predicted by SignalP			:	-	-	:		:		:		:		:
Absent	124	Ps_132465	?	absent	?	Ort_10186	1	1	0	-	3	D.r.	0	4.81039	2.51324	2.36036	2.18967	0.783247	1.65855	1.16736	1.81065	2.96883	2.01507	0.989	0.986	24	S	0	Yes	0.409	signal peptide predicted by SignalP			:	-	-	:		:		:		:		:
Absent	125	Ps_137105	Yes*	absent	No polymorphism	Non_08003	1	0	0	-	2	D.r.	0	2.13783	5.67344	7.36388	4.13225	2.33285	1.62293	0.951588	0.586885	0.649845	1.334	0.975	0.975	30	S	0	Yes	0.959	signal peptide predicted by SignalP			:	-	-	:		:		:		:		:
Absent	126	Ps_138548	absent	?	?	Ort_05286	1	1	1	C	2	D.r.	0	5.24664	7.57848	4.29352	5.98477	5.77595	4.37302	3.95271	3.28924	4.74911	5.25198	1	1	19	S	0	Yes	0.772	signal peptide predicted by SignalP			:	-	-	:	GO:0042309!GO:0050825!GO:0050826	:	B: homoiothermy; B: response to freezing; F: ice binding	:	Antifreeze protein, type I [IPR000104]	:		:
Absent	127	Ps_136058	No polymorphism	absent	No polymorphism	Ort_02073	1	2	0	-	-	N.t.	0	0	0	0	0	0	0	0	0	0	0	1	1	55	S	0	Yes	0.828	signal peptide predicted by SignalP		KIAA1856 protein [Homo sapiens]	:	-	-	:	GO:0042309!GO:0050825!GO:0050826	:	B: homoiothermy; B: response to freezing; F: ice binding	:	Antifreeze protein, type I [IPR000104]	:		:
Absent	128	Ps_141401	absent	absent	absent	Ort_00265	1	5	2	C	-	U.d.	0	0	0	0	0	0	0	0	0	0	0	1	1	27	S	0	Yes	0.84	signal peptide predicted by SignalP	RxLR PsAvh245 159201	Avh_245	:	-	-	:		:		:		:		:
Absent	129	Ps_142795	?	absent	absent	Non_05172	1	0	0	-	1	D.r.	0	6.10268	5.83837	0.572405	0	6.65122	4.19637	4.90525	5.8991	6.20631	5.66906	0.999	0.998	26	S	0	Yes	0.814	signal peptide predicted by SignalP	RxLR PsAvh6 158994	Avh_6	:	0.03	avirulence effector protein Avr1a [Phytophthora sojae]	:		:		:		:		:
Absent	130	Ps_138928	Yes	absent	?	Ort_02686	1	1	1	C	1	D.r.	0	6.6212	6.34612	2.58183	4.06807	4.61518	5.15963	6.9654	6.87776	6.77352	6.04634	1	1	17	S	0	Yes	0.668	signal peptide predicted by SignalP			:	2e-08	hypothetical protein [Monosiga brevicollis MX1] &gt;gi|163777000|gb|EDQ90618.1| predicted protein [Monosiga brevicollis MX1]	:		:		:		:	cl07422: Sep15_SelM	:
Absent	131	Ps_131415	?	?	absent	Par_09723	2	0	0	-	-	N.t.	0	0	0	0	0	0	0	0	0	0	0	0.999	0.999	26	S	0	Yes	0.18	signal peptide predicted by SignalP			:	2e-06	hypothetical protein Kpol_479p7 [Vanderwaltozyma polyspora DSM 70294] &gt;gi|156113985|gb|EDO15519.1| hypothetical protein Kpol_479p7 [Vanderwaltozyma polyspora DSM 70294]	:		:		:		:		:
Absent	132	Ps_126826	?	?	absent	Ort_00012	9	0	31	-	-	D.ur.	0.97	0	0	0	0	0.365133	1.94486	0	0	0.649845	2.11969	1	1	21	S	0	Yes	0.381	signal peptide predicted by SignalP			:	0.02	mating-induced protein M96-13 [Phytophthora infestans]	:		:		:		:		:
Absent	133	Ps_139068	?	?	absent	Ort_00012	9	0	31	-	-	D.ur.	1	0	0	0	0	0.365133	1.85559	0	0	0.649845	2.11969	1	1	21	S	0	Yes	0.465	signal peptide predicted by SignalP			:	0.1	mating-induced protein M96-13 [Phytophthora infestans]	:		:		:		:		:
Absent	134	Ps_125254	absent	absent	absent	Non_04811	1	0	0	-	-	N.t.	0	0	0	0	0	0	0	0	0	0	0	1	1	20	S	0	Yes	0.935	signal peptide predicted by SignalP			:	9e-11	unnamed protein product [Escherichia coli]	:		:		:		:		:
Negative	135	Ps_115116	?	?	N - 0.10 (0.000)**	Non_07681	1	0	0	-	-	D.ur.	0.12	3.77779	5.07343	8.1763	7.91837	3.71304	4.51589	4.57846	4.52776	4.49978	3.71875	0	0	32	-	n.a.	no	0.418	-		CTP:phosphorylcholine cytidylyltransferase [Arabidopsis thaliana]	:	5e-71	hypothetical protein LOC100191152 [Zea mays] &gt;gi|194688194|gb|ACF78181.1| unknown [Zea mays] &gt;gi|194701608|gb|ACF84888.1| unknown [Zea mays] &gt;gi|194702662|gb|ACF85415.1| unknown [Zea mays] &gt;gi|195638204|gb|ACG38570.1| choline-phosphate cytidyl	:	GO:0004105!GO:0009058!GO:0016779	:	B: biosynthesis; F: choline-phosphate cytidylyltransferase activity; F: nucleotidyltransferase activity	:	Cytidylyltransferase [IPR004820]; Cytidyltransferase-related domain [IPR004821]	:	cl00015: nt_trans	:
Negative	136	Ps_141397	?	?	N - 0.18 (0.096)	Ort_05666	1	1	1	C	4	D.r.	0	7.26714	7.3477	7.15566	7.58728	8.19569	7.09934	6.77336	6.74913	6.60245	6.12389	0.042	0.033	18	M	n.a.	no	0.671	-		predicted protein [Ostreococcus lucimarinus CCE9901]	:	5e-26	predicted protein [Ostreococcus lucimarinus CCE9901] &gt;gi|144580388|gb|ABO98448.1| predicted protein [Ostreococcus lucimarinus CCE9901]	:	GO:0003735!GO:0005622!GO:0005840!GO:0006412	:	B: protein biosynthesis; C: intracellular; C: ribosome; F: structural constituent of ribosome	:	Ribosomal protein S5 [IPR000851]; Ribosomal protein S5, C-terminal domain [IPR005324]	:	cl02842: Ribosomal_S5; cl04231: Ribosomal_S5_C	:
Negative	137	Ps_109052	?	?	N - 0.30 (0.000)**	Ort_06453	1	1	1	C	1	D.r.	0	1.22095	0.913033	0.313826	0.326537	0	0.387363	1.26364	1.58785	0.649845	1.6457	0	0	45	M	n.a.	no	0.675	-		HYPOTHETICAL SIGNAL PEPTIDE PROTEIN [Ralstonia solanacearum GMI1000]	:	8e-131	alpha/beta superfamily hydrolase, putative [Aspergillus flavus NRRL3357] &gt;gi|220700101|gb|EED56440.1| alpha/beta superfamily hydrolase, putative [Aspergillus flavus NRRL3357]	:	GO:0003824	:	F: catalytic activity	:	Esterase/lipase/thioesterase [IPR000379]	:	cl19144: Peptidase_S9	:
Negative	138	Ps_140801	?	?	N - 0.31 (0.000)**	alone	1	0	0	-	-	U.d.	0	0	0	0	0	0	0	0	0	0	0	0.001	0	16	-	n.a.	no	0.399	-			:	5e-121	putative polyprotein [Phytophthora infestans]	:	GO:0003676!GO:0003677!GO:0006310	:	B: DNA recombination; F: DNA binding; F: nucleic acid binding	:	Integrase, catalytic domain [IPR001584]; Zn-finger, CCHC type [IPR001878]	:	cl16514: gag_pre-integrs; cl18357: rve; cl15874: UBN2	:
Negative	139	Ps_108688	?	?	N - 0.32 (0.084)	Ort_03926	1	1	1	C	2	D.r.	0	5.09887	3.1614	2.55238	3.51475	6.36354	5.99338	5.29686	5.12321	5.01337	4.47826	0.51	0.495	32	M	n.a.	no	0.516	-		predicted protein [Physcomitrella patens subsp. patens]	:	6e-75	predicted protein [Physcomitrella patens subsp. patens] &gt;gi|162695971|gb|EDQ82312.1| predicted protein [Physcomitrella patens subsp. patens]	:	GO:0000254!GO:0004497!GO:0006118!GO:0006725!GO:0008152!GO:0008688!GO:0015997!GO:0016491!GO:0016709!GO:0018471!GO:0018630!GO:0018631!GO:0018632!GO:0018633!GO:0018634!GO:0018635!GO:0018636!GO:0018637!GO:0018638!GO:0018639!GO:0018640!GO:0018641!GO:0018642!GO:0018643!GO:0018644!GO:0018646!GO:0018647!GO:0018648!GO:0018649!GO:0018650!GO:0018651!GO:0018652!GO:0018653!GO:0018654!GO:0018655!GO:0018656!GO:…	:	B: aromatic compound metabolism; B: electron transport; B: metabolism; F: 1-hydroxy-2-naphthoate hydroxylase activity; F: 1-hydroxy-2-oxolimonene 1,2-monooxygenase activity; F: 2-hydroxy-phenylacetate hydroxylase activity; F: 2-oxo-delta3-4,5,5-trimethylcyclopentenylacetyl-CoA 1,2-monooxygenase activity; F: 3-(3-hydroxy-phenyl)propionate hydroxylase activity; F: 3,5-xylenol methylhydroxylase acti…	:	UbiH/COQ6 monooxygenase [IPR000689]; Flavoprotein monooxygenase [IPR000733]; Aromatic-ring hydroxylase [IPR003042]	:	cl19134: NAD_binding_8	:
Negative	140	Ps_109048	?	?	N - 0.34 (0.031)**	Ort_00148	4	4	3	C	-	D.ur.	0.57	4.80281	4.24451	3.30451	2.95252	6.85547	8.39642	8.1095	8.83723	10.0066	11.4344	0.003	0.001	21	-	n.a.	no	0.508	-		acetyl-CoA synthetase [Dictyostelium discoideum AX4]	:	0	acetyl-CoA synthetase [Dictyostelium discoideum AX4] &gt;gi|74897288|sp|Q54Z60|ACSA_DICDI RecName: Full=Acetyl-coenzyme A synthetase; AltName: Full=Acetate--CoA ligase; AltName: Full=Acyl-activating enzyme &gt;gi|60470602|gb|EAL68581.1| acetyl-CoA synthet	:	GO:0003824!GO:0003987!GO:0008152	:	B: metabolism; F: acetate-CoA ligase activity; F: catalytic activity	:	AMP-dependent synthetase and ligase [IPR000873]	:	cl17068: AFD_class_I	:
Negative	141	Ps_135354	?	?	N - 0.35 (0.084)	Ort_05647	1	1	1	C	2	D.r.	0	6.01959	6.04542	5.79738	4.6241	6.79121	7.13139	6.63554	6.55506	6.37898	6.4239	0.285	0.06	30	-	n.a.	no	0.468	-		orotidine 5'-phosphate decarboxylase [Phytophthora capsici]	:	1e-113	predicted protein [Phaeodactylum tricornutum CCAP 1055/1] &gt;gi|217409325|gb|EEC49257.1| predicted protein [Phaeodactylum tricornutum CCAP 1055/1]	:	GO:0004588!GO:0004590!GO:0006207!GO:0006221!GO:0009116!GO:0016740	:	B: 'de novo' pyrimidine base biosynthesis; B: nucleoside metabolism; B: pyrimidine nucleotide biosynthesis; F: orotate phosphoribosyltransferase activity; F: orotidine-5'-phosphate decarboxylase activity; F: transferase activity	:	Phosphoribosyltransferase [IPR000836]; Orotidine 5'-phosphate decarboxylase [IPR001754]; Purine/pyrimidine phosphoribosyl transferase [IPR002375]; Orotate phosphoribosyl transferase [IPR004467]	:	cl00309: PRTases_typeI; cl17186: TIM_phosphate_binding	:
Negative	142	Ps_137049	?	?	N - 0.37 (0.085)	Ort_04348	1	1	1	C	2	D.r.	0	4.0205	2.27113	2.49134	2.60597	4.84248	5.69611	5.71559	5.1127	5.36166	5.21704	0.025	0.029	43	-	n.a.	no	0.622	-			:	1e-60	thioredoxin family protein [Arabidopsis thaliana] &gt;gi|4490704|emb|CAB38838.1| putative protein [Arabidopsis thaliana] &gt;gi|7269561|emb|CAB79563.1| putative protein [Arabidopsis thaliana] &gt;gi|15450832|gb|AAK96687.1| putative protein [Arabidopsis th	:	GO:0005489!GO:0006118	:	B: electron transport; F: electron transporter activity	:	Thioredoxin type domain [IPR006662]; Thioredoxin domain 2 [IPR006663]	:	cl06835: COPIIcoated_ERV; cl16436: ERGIC_N; cl00388: Thioredoxin_like	:
Negative	143	Ps_109780	?	?	N - 0.38 (0.085)	Ort_02177	2	1	0	-	-	D.ur.	1	0	2.18047	0	0	2.24762	0.547943	0.951588	0.586885	0	0	0	0	18	-	n.a.	no	0.492	-		glutamate decarboxylase isoform2 [Solanum lycopersicum]	:	1e-148	glutamate decarboxylase [Nicotiana tabacum]	:	GO:0004351!GO:0006520!GO:0016831	:	B: amino acid metabolism; F: carboxy-lyase activity; F: glutamate decarboxylase activity	:	Pyridoxal-dependent decarboxylase [IPR002129]	:	cl18945: AAT_I	:
Negative	144	Ps_140767	?	?	N - 0.40 (0.085)	Non_02743	1	0	0	-	1	D.r.	0	5.12354	6.17449	0.572405	0.466758	0.519039	3.96689	4.8673	5.01547	5.32121	6.4442	0.073	0.032	28	S	n.a.	no	0.678	-			:	4e-11	pleiotropic drug resistance transporter [Phytophthora sojae]	:		:		:		:	cl17235: ABC2_membrane	:
Negative	145	Ps_141509	?	?	N - 0.42 (0.031)**	Ort_05213	1	1	1	C	1	D.r.	0	7.1653	6.36172	0.685267	1.60217	2.8484	7.20554	6.91043	6.18426	6.25548	5.83966	0.492	0.301	27	-	n.a.	no	0.305	-		transcriptional coactivator-like protein [Chlamydomonas reinhardtii]	:	5e-136	PREDICTED: hypothetical protein [Vitis vinifera]	:	GO:0003676!GO:0004518!GO:0005524	:	F: ATP binding; F: nuclease activity; F: nucleic acid binding	:	ATP/GTP-binding site motif A (P-loop) [IPR001687]; Tudor domain [IPR002999]; Staphylococcus nuclease (SNase-like) [IPR006021]; Staphylococcus nuclease subtype [IPR006022]; Maternal tudor protein [IPR008191]	:	cl19079: SNc; cl02573: TUDOR	:
Negative	146	Ps_138213	?	?	N - 0.45 (0.034)**	Ort_01568	1	2	1	C	1	D.r.	0	7.31749	7.53793	0.448901	1.47508	2.75873	7.93195	8.26732	7.87931	7.8278	8.77402	0.056	0.057	61	M	n.a.	no	0.667	-		predicted: similar to Glucosylceramidase precursor (Beta-glucocerebrosidase) (Acid beta-glucosidase) (D-glucosyl-N-acylsphingosine glucohydrolase) [Strongylocentrotus purpuratus]	:	2e-87	predicted protein [Phaeodactylum tricornutum CCAP 1055/1] &gt;gi|217408142|gb|EEC48077.1| predicted protein [Phaeodactylum tricornutum CCAP 1055/1]	:	GO:0004348!GO:0005764!GO:0006665!GO:0007040	:	B: lysosome organization and biogenesis; B: sphingolipid metabolism; C: lysosome; F: glucosylceramidase activity	:	Ricin B lectin domain [IPR000772]; Glycoside hydrolase, family 30 [IPR001139]; Legume lectin, beta domain [IPR001220]	:	cl03422: Glyco_hydro_30; cl15820: RICIN	:
Negative	147	Ps_109050	?	?	N - 0.48 (0.075)	Ort_00148	4	4	3	C	-	D.ur.	0.96	4.3897	3.01167	2.45943	1.54003	6.55496	7.62531	7.40783	7.67322	8.92515	10.4187	0	0	0	-	n.a.	no	0.425	-		acetyl-CoA synthetase [Dictyostelium discoideum AX4]	:	0	acetyl-CoA synthetase [Dictyostelium discoideum AX4] &gt;gi|74897288|sp|Q54Z60|ACSA_DICDI RecName: Full=Acetyl-coenzyme A synthetase; AltName: Full=Acetate--CoA ligase; AltName: Full=Acyl-activating enzyme &gt;gi|60470602|gb|EAL68581.1| acetyl-CoA synthet	:	GO:0003824!GO:0003987!GO:0008152	:	B: metabolism; F: acetate-CoA ligase activity; F: catalytic activity	:	AMP-dependent synthetase and ligase [IPR000873]	:	cl17068: AFD_class_I	:
Negative	148	Ps_135730	?	?	N - 0.50 (0.089)	Ort_06602	1	1	1	C	2	D.r.	0	4.92719	2.84418	1.92524	2.54449	4.91322	4.78534	4.10409	3.3963	3.37712	3.20367	0.971	0.969	41	M	n.a.	no	0.412	-			:	2e-25	hypothetical protein OsJ_17877 [Oryza sativa Japonica Group]	:		:		:	PPR repeat [IPR002885]	:	cl03252: PPR_2	:
Negative	149	Ps_133708	?	?	N - 0.53 (0.081)	Ort_10396	1	1	0	-	5	D.r.	0	3.21428	3.01167	4.54726	4.49166	2.20351	3.57761	2.3799	3.13307	3.11819	2.82436	0	0	0	-	n.a.	no	0.354	-			:	-	-	:		:		:		:		:
Negative	150	Ps_139211	?	?	N - 0.54 (0.048)**	Ort_11225	1	0	1	-	2	D.r.	0	6.13035	5.99973	3.40722	3.88147	6.84467	6.55079	5.641	6.11803	6.0966	6.49374	0.001	0	16	-	n.a.	no	0.332	-		actin cortical patch component Lsb4 (predicted) (PMID 12388763) [Schizosaccharomyces pombe 972h-]	:	5e-34	senescence-associated-like protein [Zea mays] &gt;gi|195643438|gb|ACG41187.1| senescence-associated-like protein [Zea mays]	:	GO:0008270	:	F: zinc ion binding	:	Zn-finger, FYVE type [IPR000306]; Protein of unknown function DUF500 [IPR007461]	:	cl17764: FYVE; cl01109: SYLF	:
Negative	151	Ps_139439	?	?	N - 0.58 (0.056)	alone	1	0	0	-	-	U.d.	0	0	0	0	0	0	0	0	0	0	0	0	0	23	-	n.a.	no	0.531	-		reverse transcriptase [Phytophthora ramorum]	:	9e-130	reverse transcriptase [Phytophthora ramorum]	:		:		:		:	cl14782: RNase_H_like	:
Negative	152	Ps_128957	?	?	N - 0.61 (0.042)**	Ort_08903	1	1	1	C	1	D.r.	0	1.12631	1.30568	0	0	0.365133	1.25459	1.73812	1.46205	1.58111	1.14861	0	0	18	-	n.a.	no	0.645	-		rCG38805 [Rattus norvegicus]	:	2e-77	predicted protein [Thalassiosira pseudonana CCMP1335] &gt;gi|220977717|gb|EED96043.1| predicted protein [Thalassiosira pseudonana CCMP1335]	:		:		:	Protein of unknown function DUF590 [IPR007632]	:	cl04579: Anoctamin	:
Negative	153	Ps_135694	?	?	N - 0.61 (0.066)	Ort_06624	1	1	1	C	3	D.r.	0	3.48568	2.78388	4.55471	4.96685	5.58547	6.1218	6.21023	5.7185	5.56618	5.58012	0.094	0.102	25	-	n.a.	no	0.365	-			:	6e-32	PREDICTED: similar to ubiquitin specific proteinase [Acyrthosiphon pisum]	:	GO:0004197!GO:0004221!GO:0006511	:	B: ubiquitin-dependent protein catabolism; F: cysteine-type endopeptidase activity; F: ubiquitin thiolesterase activity	:	Ubiquitin-associated domain [IPR000449]; Ubiquitin thiolesterase, family 2 [IPR001394]; Pleckstrin-like [IPR001849]	:	cl02553: Peptidase_C19; cl17171: PH-like; cl00153: UBA	:
Negative	154	Ps_133317	?	?	N - 0.61 (0.084)	Ort_10246	1	1	0	-	-	D.ur.	0	6.29423	5.56102	2.89666	3.51475	4.50963	6.45269	6.23433	6.0211	5.76795	6.11126	0	0	0	-	n.a.	no	0.331	-		cytoplasmic dynein intermediate chain [Dictyostelium discoideum AX4]	:	5e-64	dynein, cytoplasmic 1, intermediate chain 2a [Danio rerio] &gt;gi|115313093|gb|AAI24316.1| Dynein, cytoplasmic 1, intermediate chain 2a [Danio rerio] &gt;gi|182891958|gb|AAI65596.1| Dync1i2a protein [Danio rerio]	:		:		:	G-protein beta WD-40 repeat [IPR001680]	:	cl19087: WD40	:
Negative	155	Ps_130828	?	?	N - 0.63 (0.024)**	Par_00372	6	0	0	-	-	D.ur.	0.42	0	0	0.313826	0.466758	0	1.79244	0.830255	1.70354	1.09626	0.685267	0	0	49	-	n.a.	no	0.173	-			:	0.4	FAD linked oxidase domain protein [bacterium Ellin514] &gt;gi|223891889|gb|EEF58372.1| FAD linked oxidase domain protein [bacterium Ellin514]	:	GO:0003700!GO:0004339!GO:0006355	:	B: regulation of transcription, DNA-dependent; F: glucan 1,4-alpha-glucosidase activity; F: transcription factor activity	:	Bacterial regulatory protein LysR, HTH motif [IPR000847]	:	cl19113: ApoLp-III_like	:
Negative	156	Ps_134329	?	?	N - 0.68 (0.012)**	Ort_00121	4	4	4	C	4	D.r.	0	5.20097	5.2059	6.27172	6.27038	5.76834	5.52322	5.64097	5.71864	6.2555	5.92156	0	0	25	-	n.a.	no	0.57	-		putative protein [Arabidopsis thaliana]	:	2e-172	predicted protein [Populus trichocarpa] &gt;gi|222842320|gb|EEE79867.1| predicted protein [Populus trichocarpa]	:	GO:0000148!GO:0003843!GO:0005215!GO:0006075!GO:0006810!GO:0016020!GO:0016021	:	B: beta-1,3 glucan biosynthesis; B: transport; C: 1,3-beta-glucan synthase complex; C: integral to membrane; C: membrane; F: 1,3-beta-glucan synthase activity; F: transporter activity	:	Glycosyl transferase, family 48 [IPR003440]; General substrate transporter [IPR005828]	:	cl16776: FKS1_dom1; cl15642: Glucan_synthase; cl18950: MFS	:
Negative	157	Ps_158495	?	?	N - 0.68 (0.030)**	Ort_05136	1	1	1	C	3	D.r.	0	6.87125	6.99176	7.04971	7.31041	7.47889	8.22463	7.77498	7.80524	8.03137	8.13976	0	0	0	-	n.a.	no	0.199	-		putative phosphatidylinositol phosphate kinase [Dictyostelium discoideum AX4]	:	2e-34	hypothetical protein CC1G_10722 [Coprinopsis cinerea okayama7#130] &gt;gi|116506800|gb|EAU89695.1| hypothetical protein CC1G_10722 [Coprinopsis cinerea okayama7#130]	:	GO:0004930!GO:0005576!GO:0006961!GO:0016020!GO:0016308	:	B: antibacterial humoral response (sensu Protostomia); C: extracellular region; C: membrane; F: 1-phosphatidylinositol-4-phosphate 5-kinase activity; F: G-protein coupled receptor activity	:	G-protein coupled receptors family 2 (secretin-like) [IPR000832]; Cecropin [IPR000875]; Phosphatidylinositol-4-phosphate 5-kinase [IPR002498]; Protein of unknown function DUF74 [IPR002765]	:	cl02572: PIPKc; cl00426: YbjQ_1	:
Negative	158	Ps_108951	?	?	N - 0.68 (0.089)	Ort_01278	2	1	1	C	-	D.ur.	0.78	4.5162	4.54665	3.79629	3.56218	6.01672	6.08791	5.91492	5.69078	5.60036	4.5918	0	0	0	-	n.a.	no	0.466	-		predicted protein [Physcomitrella patens subsp. patens]	:	0	predicted protein [Physcomitrella patens subsp. patens] &gt;gi|162679021|gb|EDQ65473.1| predicted protein [Physcomitrella patens subsp. patens]	:	GO:0005524!GO:0005525!GO:0006412!GO:0016146!GO:0016147!GO:0016148	:	B: protein biosynthesis; F: ATP binding; F: GTP binding; F: protein-synthesizing GTPase activity, elongation; F: protein-synthesizing GTPase activity, initiation; F: protein-synthesizing GTPase activity, termination	:	Elongation factor G, C-terminal [IPR000640]; Elongation factor, GTP-binding [IPR000795]; ATP/GTP-binding site motif A (P-loop) [IPR001687]; Small GTP-binding protein domain [IPR005225]; Elongation factor G, domain IV [IPR005517]	:	cl20541: EFG_II; cl02789: EFG_like_IV; cl02785: Elongation_Factor_C; cl17170: Ras_like_GTPase; cl02787: Translation_Factor_II_like	:
Negative	159	Ps_142668	?	?	N - 0.72 (0.051)	Ort_09482	1	1	1	C	2	D.r.	0	1.61777	0.668119	0.790772	0.818851	3.3749	5.73836	5.02742	5.04863	4.89414	5.06803	0	0	21	-	n.a.	no	0.23	-		predicted: similar to kinesin family member 21A isoform 1 [Apis mellifera]	:	4e-113	PREDICTED: hypothetical protein [Nasonia vitripennis]	:	GO:0003777!GO:0005524!GO:0005875!GO:0007018	:	B: microtubule-based movement; C: microtubule associated complex; F: ATP binding; F: microtubule motor activity	:	ATP/GTP-binding site motif A (P-loop) [IPR001687]; Kinesin, motor region [IPR001752]	:	cl00286: Motor_domain	:
Negative	160	Ps_134559	?	?	N - 0.73 (0.081)	Ort_07475	1	1	1	C	-	D.ur.	0	5.91743	5.14718	2.96551	2.69377	1.10635	5.21152	6.7443	5.35308	5.57477	3.29558	0.007	0.003	54	-	n.a.	no	0.612	-			:	2e-28	FRO3; ferric-chelate reductase [Arabidopsis thaliana] &gt;gi|2462833|gb|AAB72168.1| highly similar to froha and frohb, potential frohc [Arabidopsis thaliana]	:	GO:0006118!GO:0016020!GO:0016491	:	B: electron transport; C: membrane; F: oxidoreductase activity	:	RhoGAP domain [IPR000198]; Pleckstrin-like [IPR001849]; Ferric reductase-like transmembrane component [IPR002916]	:	cl01043: Ferric_reduct; cl06868: FNR_like; cl17171: PH-like; cl02570: RhoGAP	:
Negative	161	Ps_143907	?	?	N - 0.74 (0.035)**	Ort_00071	9	3	3	C	5	D.r.	0	0	1.61353	1.14796	0.326537	0	0	0	0	0	0	0.003	0.002	54	S	n.a.	no	0.464	-			:	5e-26	predicted protein [Nematostella vectensis] &gt;gi|156214792|gb|EDO35769.1| predicted protein [Nematostella vectensis]	:	GO:0005216!GO:0005267!GO:0006811!GO:0006813!GO:0016020	:	B: ion transport; B: potassium ion transport; C: membrane; F: ion channel activity; F: potassium channel activity	:	Cyclic nucleotide-binding domain [IPR000595]; K+ channel, pore region [IPR001622]; Ion transport protein [IPR005821]	:	cl00047: CAP_ED	:
Negative	162	Ps_138311	?	?	N - 0.74 (0.080)	Ort_05349	1	1	1	C	1	D.r.	0	7.12003	7.60053	6.66145	6.94829	6.11904	7.59401	7.4197	7.12067	6.96309	7.052	0	0	0	M	n.a.	no	0.397	-			:	3e-09	hypothetical protein [Paramecium tetraurelia strain d4-2] &gt;gi|124392274|emb|CAK57807.1| unnamed protein product [Paramecium tetraurelia]	:	GO:0005524	:	F: ATP binding	:	C2 domain [IPR000008]; ATP/GTP-binding site motif A (P-loop) [IPR001687]; Pleckstrin-like [IPR001849]	:	cl14603: C2; cl07261: DUF1765; cl17171: PH-like	:
Negative	163	Ps_135443	?	?	N - 0.76 (0.062)	Ort_06116	1	1	1	C	1	D.r.	0	4.52557	3.97425	1.92524	2.69377	3.27128	5.56605	5.64091	5.01552	5.2257	5.24031	0	0	20	-	n.a.	no	0.368	-		ankyrin repeat-containing protein [Dictyostelium discoideum AX4]	:	2e-98	predicted protein [Micromonas sp. RCC299]	:	GO:0005524	:	F: ATP binding	:	SEC7-like domain [IPR000904]; ATP/GTP-binding site motif A (P-loop) [IPR001687]	:	cl00136: Sec7; cl20468: Sec7_N	:
Negative	164	Ps_132831	?	?	N - 0.81 (0.086)	Ort_05857	1	1	1	C	-	D.ur.	0.29	4.81803	3.1132	3.30437	3.10969	6.00704	5.79743	6.10641	6.57418	6.49732	7.02196	0	0	0	-	n.a.	no	0.313	-		Peptidase family M1 containing protein [Brugia malayi]	:	-	-	:	GO:0004177!GO:0004179!GO:0005524!GO:0006508!GO:0008237!GO:0008270!GO:0016284	:	B: proteolysis and peptidolysis; F: alanine aminopeptidase activity; F: aminopeptidase activity; F: ATP binding; F: membrane alanyl aminopeptidase activity; F: metallopeptidase activity; F: zinc ion binding	:	Membrane alanine aminopeptidase [IPR001930]; ATP-binding region, ATPase-like [IPR003594]; Neutral zinc metallopeptidases, zinc-binding site [IPR006025]	:	cl11087: BCDHK_Adom3; cl19988: ERAP1_C; cl14813: GluZincin; cl00075: HATPase_c	:
Negative	165	Ps_109384	?	N - 0.21 (0.016)**	?	Ort_00816	1	2	2	C	-	D.ur.	0.97	13.4245	13.4729	13.0329	12.5565	13.2884	13.31	13.2197	13.257	12.7509	11.974	0.206	0.221	19	-	n.a.	no	0.206	-		translation elongation factor 1 alpha [Phytophthora parasitica]	:	0	translation elongation factor 1 alpha [Phytophthora parasitica]	:	GO:0003746!GO:0005524!GO:0005525!GO:0005737!GO:0005975!GO:0006412!GO:0006414!GO:0016146!GO:0016147!GO:0016148	:	B: carbohydrate metabolism; B: protein biosynthesis; B: translational elongation; C: cytoplasm; F: ATP binding; F: GTP binding; F: protein-synthesizing GTPase activity, elongation; F: protein-synthesizing GTPase activity, initiation; F: protein-synthesizing GTPase activity, termination; F: translation elongation factor activity	:	Carbohydrate kinase, FGGY [IPR000577]; Elongation factor, GTP-binding [IPR000795]; ATP/GTP-binding site motif A (P-loop) [IPR001687]; Elongation factor Tu, C-terminal [IPR004160]; Elongation factor Tu, domain 2 [IPR004161]; Translation elongation factor EF-1, alpha subunit [IPR004539]	:	cl17170: Ras_like_GTPase; cl02787: Translation_Factor_II_like; cl02786: Translation_factor_III	:
Negative	166	Ps_136899	?	N - 0.46 (0.085)	?	Ort_02121	2	1	0	-	-	D.ur.	1	4.77968	4.07844	2.91991	3.63784	5.39582	4.53512	4.59717	4.37914	4.65444	5.8165	0.883	0.814	34	S	n.a.	no	0.556	-			:	2e-53	predicted protein [Ostreococcus lucimarinus CCE9901] &gt;gi|144579968|gb|ABO98029.1| predicted protein [Ostreococcus lucimarinus CCE9901]	:	GO:0003824	:	F: catalytic activity	:	Esterase/lipase/thioesterase [IPR000379]	:	cl19140: Hydrolase_4	:
Negative	167	Ps_132791	?	N - 0.55 (0.002)**	?	Ort_00514	2	2	2	C	-	D.ur.	0.56	0.530071	0	0.313826	0.326537	3.13521	2.88577	2.72312	3.46375	2.614	1.14861	0	0	20	-	n.a.	no	0.462	-			:	6e-123	predicted protein [Thalassiosira pseudonana CCMP1335] &gt;gi|220974344|gb|EED92673.1| predicted protein [Thalassiosira pseudonana CCMP1335]	:	GO:0003677!GO:0005216!GO:0005245!GO:0005261!GO:0005891!GO:0006306!GO:0006811!GO:0006812!GO:0006816!GO:0008170!GO:0016020	:	B: calcium ion transport; B: cation transport; B: DNA methylation; B: ion transport; C: membrane; C: voltage-gated calcium channel complex; F: cation channel activity; F: DNA binding; F: ion channel activity; F: N-methyltransferase activity; F: voltage-gated calcium channel activity	:	Ca2+/Na+ channel, pore region [IPR001682]; N-6 Adenine-specific DNA methylase [IPR002052]; Ca2+ channel, alpha subunit [IPR002077]; Cation (not K+) channel, TM region [IPR002111]; Cation channel, non-ligand gated [IPR005820]; Ion transport protein [IPR005821]	:	cl18913: Na_channel_gate	:
Negative	168	Ps_131875	?	N - 0.62 (0.016)**	?	Ort_00709	1	2	2	C	2	D.r.	0	3.92552	3.64155	1.72727	3.41522	5.89959	5.70471	6.09988	5.80522	5.71422	5.35209	0.118	0.093	23	-	n.a.	no	0.2	-			:	-	-	:	GO:0005524	:	F: ATP binding	:	ATP/GTP-binding site motif A (P-loop) [IPR001687]	:		:
Negative	169	Ps_127646	?	N - 0.40 (0.086)	No polymorphism	Ort_07538	1	1	1	C	4	D.r.	0	1.98441	1.74631	5.09107	5.14857	3.61471	2.23174	1.0635	1.91035	3.49108	3.42398	0.035	0.055	52	-	n.a.	no	0.54	-			:	2e-18	hypothetical protein MGG_09806 [Magnaporthe grisea 70-15] &gt;gi|145011108|gb|EDJ95764.1| hypothetical protein MGG_09806 [Magnaporthe grisea 70-15]	:		:		:		:	cl12614: Mannosyl_trans3	:
Negative	170	Ps_144802	?	N - 0.44 (0.046)**	N - 0.51 (0.086)	Ort_05323	1	1	1	C	5	D.r.	0	5.52669	6.46627	8.8015	8.71904	5.01975	5.91452	5.74104	5.47994	5.84847	6.40328	0.001	0	17	-	n.a.	no	0.198	-		mitogen-activated protein kinase [Dunaliella salina]	:	0	MAP kinase [Phytophthora sojae]	:	GO:0004672!GO:0004674!GO:0004675!GO:0004676!GO:0004677!GO:0004679!GO:0004680!GO:0004681!GO:0004683!GO:0004686!GO:0004688!GO:0004689!GO:0004690!GO:0004692!GO:0004693!GO:0004694!GO:0004695!GO:0004696!GO:0004697!GO:0004698!GO:0004700!GO:0004701!GO:0004702!GO:0004703!GO:0004704!GO:0004705!GO:0004706!GO:0004707!GO:0004708!GO:0004709!GO:0004710!GO:0004711!GO:0004712!GO:0004713!GO:0004714!GO:0004715!GO:…	:	B: protein amino acid phosphorylation; F: 3-phosphoinositide-dependent protein kinase activity; F: AMP-activated protein kinase activity; F: ATP binding; F: atypical protein kinase C activity; F: calcium-dependent protein kinase C activity; F: calmodulin regulated protein kinase activity; F: casein kinase activity; F: casein kinase I activity; F: cGMP-dependent protein kinase activity; F: cobinam…	:	Protein kinase [IPR000719]; Tyrosine protein kinase [IPR001245]; Pleckstrin-like [IPR001849]; Serine/threonine protein kinase [IPR002290]; MAP kinase [IPR003527]; Serine/threonine protein kinase, active site [IPR008271]	:	cl03221: Mucin; cl17171: PH-like; cl09925: PKc_like	:
Negative	171	Ps_140116	?	N - 0.45 (0.075)	Polymorphic	Ort_04319	1	1	1	C	3	D.r.	0	4.43969	4.15194	5.19531	5.26772	5.29352	4.93466	4.97127	4.73216	5.06333	4.7952	0	0	21	M	n.a.	no	0.541	-		predicted protein [Physcomitrella patens subsp. patens]	:	1e-46	predicted protein [Physcomitrella patens subsp. patens] &gt;gi|162682269|gb|EDQ68688.1| predicted protein [Physcomitrella patens subsp. patens]	:	GO:0000074!GO:0005634	:	B: regulation of cell cycle; C: nucleus	:	Cyclin, C-terminal [IPR004367]; Cyclin [IPR006670]; Cyclin, N-terminal domain [IPR006671]	:	cl00050: CYCLIN	:
Negative	172	Ps_156437	?	N - 0.48 (0.026)**	No polymorphism	Ort_09894	1	1	0	-	1	D.r.	0	1.31034	3.25338	0.313826	0.326537	0.365133	1.85519	1.52005	1.70399	2.14241	1.33342	0.002	0.001	28	S	n.a.	no	0.589	-		ATP-binding cassette transporter, subfamily G, member 8, group WBC protein PpABCG8 [Physcomitrella patens subsp. patens]	:	1e-136	ATP-binding cassette transporter, putative [Perkinsus marinus ATCC 50983]	:	GO:0000166!GO:0005524!GO:0016887!GO:0017111	:	F: ATP binding; F: ATPase activity; F: nucleoside-triphosphatase activity; F: nucleotide binding	:	ATP/GTP-binding site motif A (P-loop) [IPR001687]; ABC transporter [IPR003439]; AAA ATPase [IPR003593]	:	cl17201: ABC_ATPase; cl17235: ABC2_membrane	:
Negative	173	Ps_134950	?	N - 0.61 (0.087)	No polymorphism	Ort_10258	1	1	0	-	2	D.r.	0	5.19515	4.39335	3.56389	3.13077	4.94739	5.4489	5.6091	5.79872	5.29009	4.81101	0.123	0.048	35	M	n.a.	no	0.588	-			:	2e-09	transposase [Phytophthora infestans]	:		:		:		:	cl05324: Dimer_Tnp_hAT	:
Negative	174	Ps_138878	?	N - 0.65 (0.021)**	No polymorphism	Ort_04535	1	1	1	C	2	D.r.	0	3.57785	3.01167	2.36065	2.72159	4.68156	6.50376	6.68877	6.1692	6.42275	5.80864	0.71	0.761	25	-	n.a.	no	0.23	-			:	3e-14	hypothetical protein Aasi_0854 [Candidatus Amoebophilus asiaticus 5a2] &gt;gi|189497677|gb|ACE06224.1| hypothetical protein Aasi_0854 [Candidatus Amoebophilus asiaticus 5a2]	:		:		:	TPR repeat [IPR001440]; Zn-finger, MYND type [IPR002893]; Sel1-like repeat [IPR006597]	:	cl02723: Sel1; cl19085: TPR; cl20224: zf-MYND	:
Negative	175	Ps_158721	?	N - 0.68 (0.069)	No polymorphism	Ort_10333	1	1	0	-	3	D.r.	0	1.39342	1.30568	1.97049	2.41251	2.75873	2.79306	2.54275	2.81106	2.31701	2.21723	0.016	0.004	34	-	n.a.	no	0.541	-			:	5e-22	hypothetical protein L8106_02042 [Lyngbya sp. PCC 8106] &gt;gi|119457934|gb|EAW39057.1| hypothetical protein L8106_02042 [Lyngbya sp. PCC 8106]	:		:		:	Cyclic nucleotide-binding domain [IPR000595]	:	cl00047: CAP_ED	:
Negative	176	Ps_135595	?	No polymorphism	N - 0.17 (0.000)**	Ort_06299	1	1	1	C	-	D.ur.	0.79	5.18349	1.614	0.313826	1.01293	3.4907	4.78539	4.19259	4.94682	3.81639	3.96329	0.006	0.003	25	-	n.a.	no	0.63	-			:	4e-31	predicted protein [Thalassiosira pseudonana CCMP1335] &gt;gi|220976990|gb|EED95317.1| predicted protein [Thalassiosira pseudonana CCMP1335]	:		:		:		:	cl18842: fbt	:
Negative	177	Ps_136776	?	No polymorphism	N - 0.54 (0.065)	Ort_12055	1	0	1	-	5	D.r.	0	4.80276	5.77776	8.75879	7.55252	4.17137	4.64593	4.40905	3.78534	3.84529	4.51721	0	0	39	-	n.a.	no	0.437	-			:	-	-	:		:		:		:		:
Negative	178	Ps_157019	?	No polymorphism	N - 0.78 (0.080)	Ort_05239	1	1	1	C	1	D.r.	0	6.1694	5.4194	3.89394	4.81219	3.15882	6.29743	5.68094	6.19904	6.84668	7.61891	0.006	0.003	36	-	n.a.	no	0.303	-			:	1e-07	PREDICTED: similar to KIAA1632 [Ornithorhynchus anatinus]	:		:		:		:		:
Negative	179	Ps_142743	?	Polymorphic*	N - 0.75 (0.081)	Ort_00613	1	2	2	C	4	D.r.	0	0	0.668119	4.08177	4.8056	6.25869	2.18365	1.73769	1.00216	0	0.685267	0.039	0.048	16	-	n.a.	no	0.344	-		TKL family protein kinase [Trichomonas vaginalis G3]	:	9e-35	hypothetical protein [Paramecium tetraurelia strain d4-2] &gt;gi|124404081|emb|CAK69539.1| unnamed protein product [Paramecium tetraurelia]	:	GO:0004672!GO:0004674!GO:0004675!GO:0004676!GO:0004677!GO:0004679!GO:0004680!GO:0004681!GO:0004683!GO:0004686!GO:0004688!GO:0004689!GO:0004690!GO:0004692!GO:0004693!GO:0004694!GO:0004695!GO:0004696!GO:0004697!GO:0004698!GO:0004700!GO:0004701!GO:0004702!GO:0004703!GO:0004704!GO:0004705!GO:0004706!GO:0004707!GO:0004708!GO:0004709!GO:0004710!GO:0004711!GO:0004712!GO:0004713!GO:0004714!GO:0004715!GO:…	:	B: protein amino acid phosphorylation; F: 3-phosphoinositide-dependent protein kinase activity; F: AMP-activated protein kinase activity; F: ATP binding; F: atypical protein kinase C activity; F: calcium-dependent protein kinase C activity; F: calmodulin regulated protein kinase activity; F: casein kinase activity; F: casein kinase I activity; F: cGMP-dependent protein kinase activity; F: cobinam…	:	Proline-rich region [IPR000694]; Protein kinase [IPR000719]; Tyrosine protein kinase [IPR001245]; Serine/threonine protein kinase [IPR002290]; Tyrosine protein kinase, active site [IPR008266]; Serine/threonine protein kinase, active site [IPR008271]	:	cl09925: PKc_like	:
Negative	180	Ps_108527	N - 0.08 (0.013)**	?	?	Ort_01294	2	1	1	C	-	D.ur.	1	6.91255	5.97292	4.51696	5.85766	6.70403	7.16663	6.42942	7.00713	7.90861	8.61971	0.985	0.985	38	M	n.a.	no	0.527	-		biotin synthase [Cytophaga hutchinsonii ATCC 33406]	:	4e-141	biotin synthase [Phaeodactylum tricornutum CCAP 1055/1] &gt;gi|217407317|gb|EEC47254.1| biotin synthase [Phaeodactylum tricornutum CCAP 1055/1]	:	GO:0003824!GO:0004076!GO:0005506!GO:0009102	:	B: biotin biosynthesis; F: biotin synthase activity; F: catalytic activity; F: iron ion binding	:	Biotin synthase [IPR002684]; Elongator protein 3/MiaB/NifB [IPR006638]; Radical SAM [IPR007197]	:	cl06149: BATS; cl18947: Radical_SAM	:
Negative	181	Ps_108480	N - 0.15 (0.014)**	?	?	Non_07710	1	0	0	-	-	D.ur.	1	9.71038	7.99107	2.69466	2.34199	5.79857	7.87059	8.26001	8.26054	7.91372	7.49059	0.013	0.008	22	-	n.a.	no	0.344	-		NADH-quinone oxidoreductase, putative [Aspergillus clavatus NRRL 1]	:	5e-44	conserved hypothetical protein [Penicillium marneffei ATCC 18224] &gt;gi|210067240|gb|EEA21332.1| conserved hypothetical protein [Penicillium marneffei ATCC 18224]	:	GO:0010181!GO:0016491	:	F: FMN binding; F: oxidoreductase activity	:	Flavodoxin/nitric oxide synthase [IPR008254]	:	cl00438: FMN_red	:
Negative	182	Ps_108425	N - 0.15 (0.039)**	?	?	Ort_07092	2	0	1	-	-	D.ur.	1	7.79573	6.30912	3.00988	1.87617	6.87865	4.15955	3.95271	3.9813	5.50418	6.5788	0	0	18	-	n.a.	no	0.408	-		predicted: similar to Glutathione S-transferase (GST class-sigma) (Major allergen Bla g 5) [Nasonia vitripennis]	:	1e-31	hypothetical protein BRAFLDRAFT_88818 [Branchiostoma floridae]	:	GO:0004667	:	F: prostaglandin-D synthase activity	:	Glutathione S-transferase, N-terminal [IPR004045]; Glutathione S-transferase, C-terminal [IPR004046]	:	cl02776: GST_C_family; cl00388: Thioredoxin_like	:
Negative	183	Ps_108305	N - 0.25 (0.069)	?	?	Ort_01183	1	1	2	C	-	D.ur.	0.05	5.49384	4.19889	0	0.326537	7.94354	7.28823	8.04206	7.92766	6.79215	4.57362	0.001	0.001	22	M	n.a.	no	0.575	-		triosephosphate isomerase + glyceraldehyde-3-phosphate dehydrogenase [Phytophthora infestans]	:	2e-177	triosephosphate isomerase + glyceraldehyde-3-phosphate dehydrogenase [Phytophthora infestans]	:	GO:0004365!GO:0006006!GO:0006096!GO:0008943!GO:0051287	:	B: glucose metabolism; B: glycolysis; F: glyceraldehyde-3-phosphate dehydrogenase (phosphorylating) activity; F: glyceraldehyde-3-phosphate dehydrogenase activity; F: NAD binding	:	Glyceraldehyde 3-phosphate dehydrogenase [IPR000173]; Glyceraldehyde-3-phosphate dehydrogenase, type I [IPR006424]	:	cl19935: Gp_dh_C; cl17742: Gp_dh_N	:
Negative	184	Ps_109115	N - 0.40 (0.098)	?	?	Ort_06172	1	1	1	C	-	D.ur.	0.15	5.3652	5.32718	2.77379	2.92884	3.20477	7.19649	7.49637	7.72543	7.97047	7.0976	0	0	58	-	n.a.	no	0.449	-		methylcrotonyl-CoA carboxylase [Dictyostelium discoideum AX4]	:	0	carboxyl transferase [Dechloromonas aromatica RCB] &gt;gi|71845355|gb|AAZ44851.1| Carboxyl transferase [Dechloromonas aromatica RCB]	:	GO:0004485!GO:0016874	:	F: ligase activity; F: methylcrotonoyl-CoA carboxylase activity	:	Carboxyl transferase [IPR000022]	:	cl19172: ACCA	:
Negative	185	Ps_130241	N - 0.46 (0.047)**	?	?	Ort_09333	1	1	1	C	2	D.r.	0	3.28155	7.83432	2.36065	2.01899	4.9201	4.65461	5.82263	4.19393	3.337	4.37636	0.007	0.004	36	-	n.a.	no	0.202	-		calcium-dependent protein kinase 3, putative [Plasmodium vivax SaI-1]	:	1e-54	PREDICTED: similar to calcium/calmodulin-dependent protein kinase type 1 (camki) [Tribolium castaneum]	:	GO:0004672!GO:0004674!GO:0004675!GO:0004676!GO:0004677!GO:0004679!GO:0004680!GO:0004681!GO:0004683!GO:0004686!GO:0004688!GO:0004689!GO:0004690!GO:0004692!GO:0004693!GO:0004694!GO:0004695!GO:0004696!GO:0004697!GO:0004698!GO:0004700!GO:0004701!GO:0004702!GO:0004703!GO:0004704!GO:0004705!GO:0004706!GO:0004707!GO:0004708!GO:0004709!GO:0004710!GO:0004711!GO:0004712!GO:0004713!GO:0004714!GO:0004715!GO:…	:	B: protein amino acid phosphorylation; F: 3-phosphoinositide-dependent protein kinase activity; F: AMP-activated protein kinase activity; F: ATP binding; F: atypical protein kinase C activity; F: calcium ion binding; F: calcium-dependent protein kinase C activity; F: calmodulin regulated protein kinase activity; F: casein kinase activity; F: casein kinase I activity; F: cGMP-dependent protein kin…	:	Protein kinase [IPR000719]; Tyrosine protein kinase [IPR001245]; Pleckstrin-like [IPR001849]; Calcium-binding EF-hand [IPR002048]; Serine/threonine protein kinase [IPR002290]; Serine/threonine protein kinase, active site [IPR008271]	:	cl17171: PH-like; cl09925: PKc_like	:
Negative	186	Ps_139974	N - 0.63 (0.076)	?	?	Ort_06879	1	1	1	C	1	D.r.	0	2.82008	2.78388	0	1.01293	1.10635	3.50118	3.66448	3.88665	3.29572	3.15494	0	0	0	-	n.a.	no	0.429	-		Unknown (protein for MGC:181311) [Xenopus tropicalis]	:	1e-57	hypothetical protein TRIADDRAFT_19682 [Trichoplax adhaerens] &gt;gi|190588974|gb|EDV28996.1| hypothetical protein TRIADDRAFT_19682 [Trichoplax adhaerens]	:	GO:0004182!GO:0005524!GO:0006508	:	B: proteolysis and peptidolysis; F: ATP binding; F: carboxypeptidase A activity	:	Zinc carboxypeptidase A metalloprotease (M14) [IPR000834]; ATP/GTP-binding site motif A (P-loop) [IPR001687]	:	cl11393: Peptidase_M14_like	:
Negative	187	Ps_140044	N - 0.70 (0.066)	?	?	Ort_05162	1	1	1	C	5	D.r.	0	4.96185	5.08602	6.72919	6.97917	2.45154	4.32387	3.98121	3.86215	3.84529	3.90602	0	0	64	M	n.a.	no	0.225	-		phosphatidylinositol kinase (predicted) [Schizosaccharomyces pombe 972h-]	:	1e-52	phosphatidylinositol 4-kinase-like protein [Thalassiosira pseudonana CCMP1335] &gt;gi|220973697|gb|EED92027.1| phosphatidylinositol 4-kinase-like protein [Thalassiosira pseudonana CCMP1335]	:	GO:0004429!GO:0015072!GO:0015073!GO:0016303!GO:0016773	:	F: 1-phosphatidylinositol 3-kinase; F: phosphatidylinositol 3-kinase activity; F: phosphatidylinositol 3-kinase, class I, catalyst activity; F: phosphatidylinositol 3-kinase, class I, regulator activity; F: phosphotransferase activity, alcohol group as acceptor	:	Phosphatidylinositol 3- and 4-kinase [IPR000403]	:	cl17764: FYVE; cl00119: PI3Kc_like	:
Negative	188	Ps_135007	N - 0.15 (0.016)**	?	No polymorphism	Par_00283	7	0	0	-	-	U.d.	0	0	0	0	0	0	0	0	0	0	0	0	0	24	M	n.a.	no	0.65	-			:	-	-	:		:		:		:		:
Negative	189	Ps_108616	N - 0.29 (0.085)	?	No polymorphism	Ort_01689	1	2	1	C	2	D.r.	0	4.58904	3.38114	0.980391	2.14893	5.10677	5.71529	5.63195	5.65529	5.6985	5.06798	0	0	23	-	n.a.	no	0.507	-		actin-like protein [Dictyostelium discoideum AX4]	:	3e-151	RecName: Full=Actin-related protein 3; AltName: Full=Actin-like protein 3 &gt;gi|881635|gb|AAA93068.1| Arp3	:	GO:0005515	:	F: protein binding	:	Actin/actin-like [IPR004000]	:	cl17037: NBD_sugar-kinase_HSP70_actin	:
Negative	190	Ps_108803	N - 0.36 (0.095)	?	No polymorphism	Ort_07877	1	1	1	C	4	D.r.	0	6.96475	6.95456	8.27647	7.88615	7.37994	6.90622	5.76187	6.04319	5.6421	5.42536	0.002	0.002	17	-	n.a.	no	0.286	-		hsp70 [Blastocystis hominis]	:	8e-109	hsp70 [Blastocystis hominis]	:	GO:0004003!GO:0004004!GO:0005524!GO:0008026!GO:0008094!GO:0008186!GO:0015462!GO:0015616!GO:0016887!GO:0017116!GO:0042623!GO:0042624!GO:0042625!GO:0042626	:	F: ATP binding; F: ATPase activity; F: ATPase activity, coupled; F: ATPase activity, coupled to transmembrane movement of ions; F: ATPase activity, coupled to transmembrane movement of substances; F: ATPase activity, uncoupled; F: ATP-dependent DNA helicase activity; F: ATP-dependent helicase activity; F: ATP-dependent RNA helicase activity; F: DNA translocase activity; F: DNA-dependent ATPase ac…	:	Heat shock protein Hsp70 [IPR001023]	:	cl17037: NBD_sugar-kinase_HSP70_actin	:
Negative	191	Ps_142226	N - 0.37 (0.037)**	?	Polymorphic	Ort_03871	1	1	1	C	1	D.r.	0	1.87263	2.18015	0	0	0	3.83289	5.15271	4.83714	6.10257	3.93499	0	0	0	-	n.a.	no	0.348	-			:	0.3	PREDICTED: similar to Double C2-like domain-containing protein beta (Doc2-beta) [Ciona intestinalis]	:	GO:0008270	:	F: zinc ion binding	:	Zn-finger, FYVE type [IPR000306]	:	cl12264: FYVE_2	:
Negative	192	Ps_141621	N - 0.44 (0.063)	?	Polymorphic	Ort_02999	1	1	1	C	1	D.r.	0	4.94804	5.90369	0	2.48027	3.20477	4.95266	4.79634	5.11274	3.41603	4.01863	0	0	20	-	n.a.	no	0.337	-		predicted: similar to CG13570-PA isoform 3 [Canis familiaris]	:	1e-28	PREDICTED: similar to sperm associated antigen 1 [Taeniopygia guttata]	:		:		:	TPR repeat [IPR001440]	:	cl19085: TPR	:
Negative	193	Ps_135528	N - 0.48 (0.057)	?	Polymorphic*	Ort_06336	1	1	1	C	-	D.ur.	0.52	0	0	0	0.818032	3.47184	1.76043	0.552869	0	2.3173	1.334	0.015	0.011	19	S	n.a.	no	0.516	-			:	9e-16	predicted protein [Thalassiosira pseudonana CCMP1335] &gt;gi|220976990|gb|EED95317.1| predicted protein [Thalassiosira pseudonana CCMP1335]	:		:		:		:	cl18842: fbt	:
Negative	194	Ps_133476	N - 0.49 (0.025)**	?	No polymorphism	Ort_05029	1	1	1	C	2	D.r.	0	2.44281	0	0	0.326537	3.20492	5.2499	5.94078	5.45549	5.78293	5.06798	0.034	0.026	24	M	n.a.	no	0.582	-		Unknown (protein for IMAGE:7740222) [Xenopus tropicalis]	:	8e-89	hypothetical protein BRAFLDRAFT_207329 [Branchiostoma floridae]	:	GO:0004474!GO:0006097!GO:0006099	:	B: glyoxylate cycle; B: tricarboxylic acid cycle; F: malate synthase activity	:	Malate synthase [IPR001465]	:	cl17217: malate_synt	:
Negative	195	Ps_129086	N - 0.51 (0.031)**	?	Polymorphic*	Ort_02435	1	1	1	C	4	D.r.	0	2.2765	2.90207	4.79494	4.25263	5.53699	4.0697	3.25776	2.46284	3.52707	2.6255	0	0	0	-	n.a.	no	0.176	-		guanine nucleotide binding protein [Dictyostelium discoideum AX4]	:	2e-41	guanine nucleotide binding protein [Dictyostelium discoideum AX4] &gt;gi|60466709|gb|EAL64760.1| guanine nucleotide binding protein [Dictyostelium discoideum AX4]	:	GO:0005524!GO:0005525	:	F: ATP binding; F: GTP binding	:	ATP/GTP-binding site motif A (P-loop) [IPR001687]; GTP-binding protein, HSR1-related [IPR002917]; GTP-binding domain [IPR005289]	:	cl17249: YlqF_related_GTPase	:
Negative	196	Ps_155484	N - 0.51 (0.084)	?	No polymorphism	Ort_02276	1	1	1	C	2	D.r.	0	0.798258	1.12234	0.313826	0.326537	2.75894	1.62293	0.698663	1.17249	0	1.49825	0.001	0	22	-	n.a.	no	0.446	-		pseudouridine synthase [Shewanella sediminis HAW-EB3]	:	8e-32	putative secreted protein [Bdellovibrio bacteriovorus HD100] &gt;gi|39576467|emb|CAE80632.1| putative secreted protein [Bdellovibrio bacteriovorus HD100]	:	GO:0003723!GO:0004730!GO:0006396!GO:0009982	:	B: RNA processing; F: pseudouridine synthase activity; F: pseudouridylate synthase activity; F: RNA binding	:	Pseudouridine synthase [IPR006145]; Pseudouridine synthase, Rlu [IPR006224]	:	cl16763: DUF4360; cl00130: PseudoU_synth	:
Negative	197	Ps_109602	N - 0.51 (0.085)	?	Polymorphic*	alone	1	0	0	-	-	U.d.	0	0	0	0	0	0	0	0	0	0	0	0.002	0.002	21	-	n.a.	no	0.421	-		putative polyprotein [Phytophthora infestans]	:	9e-117	putative polyprotein [Phytophthora infestans]	:		:		:		:	cl14782: RNase_H_like; cl06662: RVT_2	:
Negative	198	Ps_109625	N - 0.52 (0.071)	?	No polymorphism	Ort_02306	1	1	1	C	2	D.r.	0	6.47541	6.85538	6.4489	5.98185	7.13993	6.66687	6.63781	6.46375	6.63172	6.09208	0.001	0	36	-	n.a.	no	0.539	-		predicted protein [Nematostella vectensis]	:	0	PREDICTED: similar to transportin 1 [Acyrthosiphon pisum]	:	GO:0000059!GO:0005634!GO:0005643!GO:0005737!GO:0008565	:	B: protein-nucleus import, docking; C: cytoplasm; C: nuclear pore; C: nucleus; F: protein transporter activity	:	Importin-beta, N-terminal [IPR001494]	:	cl19060: ARM; cl02500: HEAT_EZ; cl04271: IBN_N	:
Negative	199	Ps_158942	N - 0.57 (0.048)**	?	No polymorphism	Ort_04656	1	1	1	C	1	D.r.	0	1.68616	1.8675	0	0.466758	0.899176	2.62316	1.98477	1.81024	2.04614	1.90227	0.077	0.04	22	M	n.a.	no	0.231	-			:	1e-18	predicted protein [Thalassiosira pseudonana CCMP1335] &gt;gi|220972375|gb|EED90707.1| predicted protein [Thalassiosira pseudonana CCMP1335]	:	GO:0005524!GO:0007242!GO:0015986!GO:0016469!GO:0046933!GO:0046961	:	B: ATP synthesis coupled proton transport; B: intracellular signaling cascade; C: proton-transporting two-sector ATPase complex; F: ATP binding; F: hydrogen-transporting ATP synthase activity, rotational mechanism; F: hydrogen-transporting ATPase activity, rotational mechanism	:	H+-transporting two-sector ATPase, alpha/beta subunit, central region [IPR000194]; SH2 motif [IPR000980]; ATP/GTP-binding site motif A (P-loop) [IPR001687]; Immunoglobulin/major histocompatibility complex [IPR003006]	:	cl18944: AAA; cl19248: CHAT; cl15255: SH2	:
Negative	200	Ps_136450	N - 0.57 (0.058)	?	Polymorphic	Ort_04103	1	1	1	C	1	D.r.	0	3.93951	4.68504	0	1.26243	3.90593	4.54003	5.87723	5.45549	4.44427	3.46428	0.065	0.05	18	-	n.a.	no	0.13	-			:	0.6	hypothetical protein [Babesia bovis T2Bo] &gt;gi|154799180|gb|EDO08358.1| hypothetical protein BBOV_III007980 [Babesia bovis]	:		:		:	WW/Rsp5/WWP domain [IPR001202]	:	cl13043: ARL2_Bind_BART; cl00157: WW	:
Negative	201	Ps_135948	N - 0.61 (0.080)	?	No polymorphism	Ort_03767	1	1	1	C	3	D.r.	0	5.95231	5.31658	7.2171	7.21235	6.65535	6.69722	6.73801	6.60051	7.13943	6.64611	0	0	31	-	n.a.	no	0.393	-		predicted protein [Monosiga brevicollis MX1]	:	3e-74	RAC-beta serine/threonine-protein kinase-A, putative [Perkinsus marinus ATCC 50983]	:	GO:0004672!GO:0004674!GO:0004675!GO:0004676!GO:0004677!GO:0004679!GO:0004680!GO:0004681!GO:0004683!GO:0004686!GO:0004688!GO:0004689!GO:0004690!GO:0004692!GO:0004693!GO:0004694!GO:0004695!GO:0004696!GO:0004697!GO:0004698!GO:0004700!GO:0004701!GO:0004702!GO:0004703!GO:0004704!GO:0004705!GO:0004706!GO:0004707!GO:0004708!GO:0004709!GO:0004710!GO:0004711!GO:0004712!GO:0004713!GO:0004714!GO:0004715!GO:…	:	B: protein amino acid phosphorylation; F: 3-phosphoinositide-dependent protein kinase activity; F: AMP-activated protein kinase activity; F: ATP binding; F: atypical protein kinase C activity; F: calcium-dependent protein kinase C activity; F: calmodulin regulated protein kinase activity; F: casein kinase activity; F: casein kinase I activity; F: cGMP-dependent protein kinase activity; F: cobinam…	:	Protein kinase [IPR000719]; Protein kinase C-terminal domain [IPR000961]; Tyrosine protein kinase [IPR001245]; Serine/threonine protein kinase [IPR002290]; Serine/threonine protein kinase, active site [IPR008271]	:	cl10738: Arb2; cl09925: PKc_like; cl11395: Pkinase_C	:
Negative	202	Ps_135015	N - 0.61 (0.085)	?	No polymorphism	Ort_08205	1	1	1	C	4	D.r.	0	3.48581	3.64155	6.08277	5.93466	6.15453	5.18733	4.16792	4.60419	4.63807	3.96338	0	0	0	-	n.a.	no	0.481	-		DNA mismatch repair protein MSH2 - African clawed frog	:	1e-137	DNA mismatch repair protein MSH2 - African clawed frog	:	GO:0003684!GO:0005524!GO:0006259!GO:0006298	:	B: DNA metabolism; B: mismatch repair; F: ATP binding; F: damaged DNA binding	:	DNA mismatch repair protein MutS, C-terminal [IPR000432]; ATP/GTP-binding site motif A (P-loop) [IPR001687]; MutS III [IPR007696]	:	cl17201: ABC_ATPase; cl17822: MutS_III	:
Negative	203	Ps_134571	N - 0.62 (0.061)	?	Polymorphic	Ort_07466	1	1	1	C	1	D.r.	0	0.669934	1.8675	0	0	2.48929	4.19637	4.8519	4.51197	2.54523	1.14861	0	0	0	-	n.a.	no	0.189	-			:	1e-27	hypothetical protein TTHERM_00437360 [Tetrahymena thermophila] &gt;gi|89299499|gb|EAR97487.1| hypothetical protein TTHERM_00437360 [Tetrahymena thermophila SB210]	:	GO:0005524	:	F: ATP binding	:	ATP/GTP-binding site motif A (P-loop) [IPR001687]	:		:
Negative	204	Ps_156669	N - 0.62 (0.081)	?	Polymorphic	Ort_03925	1	1	1	C	2	D.r.	0	5.78057	5.22874	3.19377	3.73747	5.70196	5.9034	6.22537	6.37934	6.16684	6.23875	0.386	0.321	20	-	n.a.	no	0.416	-		GA20707-PA [Drosophila pseudoobscura]	:	8e-91	RNA lariat debranching enzyme, putative [Pediculus humanus corporis] &gt;gi|212506167|gb|EEB10464.1| RNA lariat debranching enzyme, putative [Pediculus humanus corporis]	:	GO:0004518!GO:0006397!GO:0016787!GO:0016788!GO:0042578	:	B: mRNA processing; F: hydrolase activity; F: hydrolase activity, acting on ester bonds; F: nuclease activity; F: phosphoric ester hydrolase activity	:	Metallo-phosphoesterase [IPR004843]; Lariat debranching enzyme, C-terminal [IPR007708]; DREV methyltransferase [IPR007884]	:	cl17173: AdoMet_MTases; cl20285: DBR1; cl13995: MPP_superfamily	:
Negative	205	Ps_138646	N - 0.63 (0.083)	?	Polymorphic*	alone	1	0	0	-	2	D.r.	0	1.68572	0.668119	0	0.466758	3.6646	3.916	2.79015	2.17313	3.02024	3.10501	0.244	0.307	18	-	n.a.	no	0.617	-		putative polyprotein [Phytophthora infestans]	:	6e-78	hypothetical protein [Vitis vinifera]	:		:		:		:	cl14782: RNase_H_like; cl06662: RVT_2	:
Negative	206	Ps_132515	N - 0.65 (0.036)**	?	No polymorphism	Ort_07000	1	1	1	C	-	D.ur.	0.03	4.51633	3.60703	3.35671	3.25126	4.77579	5.08615	5.1901	4.94678	6.02279	6.31237	0.001	0.001	17	-	n.a.	no	0.472	-			:	2e-24	PREDICTED: similar to ankyrin 2,3/unc44 [Strongylocentrotus purpuratus] &gt;gi|115944682|ref|XP_001185460.1| PREDICTED: similar to ankyrin 2,3/unc44 [Strongylocentrotus purpuratus]	:	GO:0004888!GO:0016020	:	C: membrane; F: transmembrane receptor activity	:	TIR domain [IPR000157]; Ankyrin [IPR002110]	:	cl19088: ANK; cl02529: Ank_5; cl17458: TIR_2	:
Negative	207	Ps_140691	N - 0.68 (0.050)**	?	N - 0.68 (0.050)**	Ort_00313	1	4	2	C	3	D.r.	0	4.66653	4.35241	6.11345	5.82886	5.66135	6.43349	6.26384	5.75918	5.99729	5.87002	0	0	37	-	n.a.	no	0.266	-			:	3e-62	transcription initiation factor TFIID subunit [Dictyostelium discoideum AX4] &gt;gi|60462968|gb|EAL61165.1| transcription initiation factor TFIID subunit [Dictyostelium discoideum AX4]	:	GO:0004177!GO:0005524!GO:0016284	:	F: alanine aminopeptidase activity; F: aminopeptidase activity; F: ATP binding	:	ATP/GTP-binding site motif A (P-loop) [IPR001687]	:	cl14813: GluZincin	:
Negative	208	Ps_133091	N - 0.68 (0.087)	?	N - 0.65 (0.049)**	Ort_03622	1	1	1	C	2	D.r.	0	0	1.12234	0.313826	0	1.20038	1.15898	1.86671	0	0	0.685267	0	0	24	M	n.a.	no	0.551	-			:	-	-	:	GO:0005524	:	F: ATP binding	:	ATP/GTP-binding site motif A (P-loop) [IPR001687]	:		:
Negative	209	Ps_137533	N - 0.69 (0.041)**	?	Polymorphic	Ort_09156	1	1	1	C	2	D.r.	0	1.31034	0	0	0	4.83527	5.51352	6.10643	5.20391	5.34159	4.85704	0.785	0.807	50	M	n.a.	no	0.494	-		N-acetylglucosamine-1-phosphotransferase subunits alpha/beta [Danio rerio]	:	2e-66	hypothetical protein [Dictyostelium discoideum AX4] &gt;gi|60466475|gb|EAL64529.1| hypothetical protein DDBDRAFT_0186697 [Dictyostelium discoideum AX4]	:	GO:0005509!GO:0005529!GO:0016020!GO:0030154	:	B: cell differentiation; C: membrane; F: calcium ion binding; F: sugar binding	:	Notch (DSL) domain [IPR000800]; C-type lectin [IPR001304]; Calcium-binding EF-hand [IPR002048]	:	cl15596: DUF3184; cl02419: Notch	:
Negative	210	Ps_136618	N - 0.75 (0.082)	?	No polymorphism	Ort_03412	1	1	1	C	2	D.r.	0	4.40993	4.05311	3.63622	4.27165	4.85694	6.14084	5.49416	5.21377	5.12346	5.22878	0.889	0.865	22	S	n.a.	no	0.127	-		X-linked nuclear protein [Dugesia japonica]	:	2e-82	hypothetical protein BRAFLDRAFT_205765 [Branchiostoma floridae] &gt;gi|229285031|gb|EEN55761.1| hypothetical protein BRAFLDRAFT_205765 [Branchiostoma floridae]	:	GO:0003676!GO:0003677!GO:0004003!GO:0004004!GO:0004386!GO:0005524!GO:0008026!GO:0008094!GO:0008186!GO:0015462!GO:0015616!GO:0016887!GO:0017116!GO:0042623!GO:0042624!GO:0042625!GO:0042626	:	F: ATP binding; F: ATPase activity; F: ATPase activity, coupled; F: ATPase activity, coupled to transmembrane movement of ions; F: ATPase activity, coupled to transmembrane movement of substances; F: ATPase activity, uncoupled; F: ATP-dependent DNA helicase activity; F: ATP-dependent helicase activity; F: ATP-dependent RNA helicase activity; F: DNA binding; F: DNA translocase activity; F: DNA-dep…	:	SNF2 related domain [IPR000330]; DEAD/DEAH box helicase [IPR001410]; Helicase, C-terminal [IPR001650]	:	cl19069: HELICc	:
Negative	211	Ps_156517	N - 0.76 (0.046)**	?	No polymorphism	Ort_07002	1	1	1	C	3	D.r.	0	3.57797	2.95791	3.26843	3.06626	3.56255	4.14078	3.51538	3.58904	3.8165	4.498	0.001	0.001	34	-	n.a.	no	0.643	-			:	2e-09	ankyrin [Thermofilum pendens Hrk 5] &gt;gi|119525310|gb|ABL78682.1| Ankyrin [Thermofilum pendens Hrk 5]	:	GO:0003950!GO:0004888!GO:0016020	:	C: membrane; F: NAD+ ADP-ribosyltransferase activity; F: transmembrane receptor activity	:	TIR domain [IPR000157]; Ankyrin [IPR002110]	:	cl19088: ANK; cl17458: TIR_2	:
Negative	212	Ps_133496	No polymorphism	?	N - 0.27 (0.012)**	Ort_00262	2	0	6	-	1	D.r.	0	0.669934	1.12234	0.313826	0	0.365133	2.52982	3.23404	3.09136	3.9814	4.60999	0.004	0.003	35	M	n.a.	no	0.409	-			:	0.004	predicted protein [Chlamydomonas reinhardtii] &gt;gi|158281083|gb|EDP06839.1| predicted protein [Chlamydomonas reinhardtii]	:		:		:		:		:
Negative	213	Ps_134341	No polymorphism	?	N - 0.38 (0.059)	Ort_06770	1	1	1	C	1	D.r.	0	0	0	0	0	0.519039	1.00072	0.697774	2.25126	1.43669	0	0.457	0.469	54	M	n.a.	no	0.64	-			:	1e-15	hypothetical protein TRIADDRAFT_51752 [Trichoplax adhaerens] &gt;gi|190588614|gb|EDV28636.1| hypothetical protein TRIADDRAFT_51752 [Trichoplax adhaerens]	:	GO:0003824!GO:0006725!GO:0016787	:	B: aromatic compound metabolism; F: catalytic activity; F: hydrolase activity	:	Esterase/lipase/thioesterase [IPR000379]; Epoxide hydrolase [IPR000639]; Alpha/beta hydrolase [IPR003089]; Lipase, active site [IPR008262]	:	cl17947: DUF1057	:
Negative	214	Ps_138278	No polymorphism	?	N - 0.54 (0.064)	Ort_05359	1	1	1	C	3	D.r.	0	1.02503	1.8675	0	0	0.365133	2.30071	0.390668	1.00216	3.75692	3.57882	0.001	0	21	-	n.a.	no	0.481	-		acyl-Coenzyme A oxidase 2, branched chain [Homo sapiens]	:	3e-124	acyl-Coenzyme A oxidase 1 [Danio rerio] &gt;gi|53733377|gb|AAH83524.1| Acyl-Coenzyme A oxidase 1, palmitoyl [Danio rerio]	:	GO:0003997!GO:0005777!GO:0006118!GO:0006635!GO:0016491	:	B: electron transport; B: fatty acid beta-oxidation; C: peroxisome; F: acyl-CoA oxidase activity; F: oxidoreductase activity	:	Acyl-CoA oxidase [IPR002655]; Acyl-CoA dehydrogenase, C-terminal [IPR006090]	:	cl09933: ACAD	:
Negative	215	Ps_113916	No polymorphism	?	N - 0.57 (0.040)**	Ort_05503	1	1	1	C	5	D.r.	0	5.18349	4.85609	6.31645	5.26769	4.11245	5.27891	4.78	4.17409	3.87352	4.71392	0.008	0.004	21	-	n.a.	no	0.558	-		serine protease (predicted) [Schizosaccharomyces pombe 972h-]	:	3e-175	RecName: Full=Pro-apoptotic serine protease nma111	:	GO:0004252!GO:0004289!GO:0005515!GO:0006508!GO:0008132!GO:0008243!GO:0008991!GO:0016808	:	B: proteolysis and peptidolysis; F: pancreatic elastase activity; F: plasminogen activator activity; F: proprotein convertase activity; F: protein binding; F: serine-type endopeptidase activity; F: serine-type signal peptidase activity; F: subtilase activity	:	PDZ/DHR/GLGF domain [IPR001478]; HtrA/DegQ protease [IPR001940]	:	cl00117: PDZ; cl18190: PDZ_1; cl19303: Trypsin_2	:
Negative	216	Ps_130954	Polymorphic	?	N - 0.38 (0.063)	Ort_05779	1	1	1	C	3	D.r.	0	8.74951	8.20763	8.25251	8.8449	8.86006	9.13438	8.69787	8.76755	9.45722	10.0851	0.001	0	25	-	n.a.	no	0.362	-			:	8e-26	hypothetical protein BRAFLDRAFT_124739 [Branchiostoma floridae] &gt;gi|229294648|gb|EEN65302.1| hypothetical protein BRAFLDRAFT_124739 [Branchiostoma floridae]	:	GO:0000151!GO:0004842!GO:0008270!GO:0016567	:	B: protein ubiquitination; C: ubiquitin ligase complex; F: ubiquitin-protein ligase activity; F: zinc ion binding	:	Proline-rich region [IPR000694]; Prenyl group, CAAX box, attachment site [IPR001230]; Zn-finger, RING [IPR001841]	:	cl17238: RING	:
Negative	217	Ps_158496	Polymorphic	?	N - 0.50 (0.085)	Ort_05134	1	1	1	C	1	D.r.	0	4.45923	4.8265	0.888305	2.0635	2.75894	4.89399	5.08151	5.05953	4.63807	4.82655	0	0	0	-	n.a.	no	0.407	-		Down syndrome critical region protein 3 [Mus musculus]	:	3e-78	Down syndrome critical region protein 3 [Mus musculus] &gt;gi|3334162|sp|O35075|DSCR3_MOUSE RecName: Full=Down syndrome critical region protein 3 homolog; AltName: Full=Down syndrome critical region protein A homolog &gt;gi|2588993|dbj|BAA23270.1| Dcra [M	:	GO:0006886	:	B: intracellular protein transport	:	Vacuolar protein sorting-associated protein 26 [IPR005377]	:	cl19290: Arrestin_N; cl17192: PRK14471	:
Negative	218	Ps_134880	Polymorphic	?	N - 0.52 (0.082)	Ort_07823	1	1	1	C	3	D.r.	0	5.04164	3.33985	4.77584	4.88845	4.28244	5.02272	5.10136	5.35294	5.23668	5.21696	0.018	0.017	27	M	n.a.	no	0.686	-		predicted: similar to vacuolar protein sorting 36 isoform 1 [Macaca mulatta]	:	8e-53	hypothetical protein TRIADDRAFT_33711 [Trichoplax adhaerens] &gt;gi|190579238|gb|EDV19338.1| hypothetical protein TRIADDRAFT_33711 [Trichoplax adhaerens]	:		:		:	Vacuolar protein sorting 36 [IPR007261]	:	cl20264: EAP30; cl17171: PH-like	:
Negative	219	Ps_138922	Polymorphic	?	N - 0.58 (0.082)	Ort_02683	1	1	1	C	2	D.r.	0	3.16752	2.18015	1.49825	2.26784	3.24929	3.81721	3.30407	2.9581	3.59658	3.42398	0.466	0.353	26	M	n.a.	no	0.423	-		predicted protein [Physcomitrella patens subsp. patens]	:	1e-64	predicted protein [Physcomitrella patens subsp. patens] &gt;gi|162694529|gb|EDQ80877.1| predicted protein [Physcomitrella patens subsp. patens]	:	GO:0003723!GO:0004810!GO:0006396!GO:0016779	:	B: RNA processing; F: nucleotidyltransferase activity; F: RNA binding; F: tRNA adenylyltransferase activity	:	Polynucleotide adenylyltransferase [IPR002646]	:	cl14990: PolyA_pol_RNAbd; cl11966: Rel-Spo_like	:
Negative	220	Ps_142030	Polymorphic	?	N - 0.75 (0.089)	Ort_08318	1	1	1	C	4	D.r.	0	1.47249	2.58592	2.63923	2.87951	2.95958	2.71061	3.39204	4.00432	2.14209	1.14796	0	0	0	-	n.a.	no	0.549	-		WD-40 protein, putative [Paramecium tetraurelia strain d4-2]	:	1e-166	hypothetical protein BRAFLDRAFT_246700 [Branchiostoma floridae] &gt;gi|229297659|gb|EEN68292.1| hypothetical protein BRAFLDRAFT_246700 [Branchiostoma floridae]	:		:		:	G-protein beta WD-40 repeat [IPR001680]	:	cl19087: WD40	:
Negative	221	Ps_136448	Polymorphic	?	N - 0.79 (0.092)	Ort_04101	1	1	1	C	1	D.r.	0	3.04352	4.07844	3.15478	2.77631	2.7277	4.32395	4.16808	4.36184	4.34682	4.51721	0.007	0.003	51	-	n.a.	no	0.337	-			:	5e-46	adenylate/guanylate cyclase, putative [Acaryochloris marina MBIC11017] &gt;gi|158305843|gb|ABW27460.1| adenylate/guanylate cyclase, putative [Acaryochloris marina MBIC11017]	:	GO:0000160!GO:0003677!GO:0004016!GO:0005524!GO:0006355!GO:0007242!GO:0008294!GO:0009190!GO:0016849	:	B: cyclic nucleotide biosynthesis; B: intracellular signaling cascade; B: regulation of transcription, DNA-dependent; B: two-component signal transduction system (phosphorelay); F: adenylate cyclase activity; F: ATP binding; F: calcium- and calmodulin-responsive adenylate cyclase activity; F: DNA binding; F: phosphorus-oxygen lyase activity	:	Guanylate cyclase [IPR001054]; ATP/GTP-binding site motif A (P-loop) [IPR001687]; Sigma-54 factor interaction domain [IPR002078]	:	cl18944: AAA; cl11967: Nucleotidyl_cyc_III	:
Negative	222	Ps_143973	Polymorphic*	?	N - 0.56 (0.083)	Ort_00589	2	1	2	C	1	D.r.	0	1.92979	4.05311	2.01436	1.66084	1.19975	1.58592	2.50386	3.13323	2.54523	2.3083	0	0	0	-	n.a.	no	0.173	-		Growth arrest-specific protein 8 homolog (Protein PF2)	:	2e-91	RecName: Full=Growth arrest-specific protein 8 homolog; AltName: Full=Protein PF2 &gt;gi|32265046|gb|AAP57169.1| PF2 [Chlamydomonas reinhardtii]	:		:		:		:		:
Negative	223	Ps_131080	Polymorphic*	N - 0.57 (0.081)	?	Ort_07589	1	1	1	C	1	D.r.	0	6.52716	5.81593	4.13274	4.50792	2.01042	6.13457	5.32521	5.61897	5.51317	5.77708	0.713	0.723	32	S	n.a.	no	0.484	-		similar to Dictyostelium discoideum (Slime mold). Developmental protein DG1037 (Fragment)	:	7e-45	hypothetical protein [Dictyostelium discoideum AX4] &gt;gi|60462812|gb|EAL61012.1| hypothetical protein DDBDRAFT_0191700 [Dictyostelium discoideum AX4]	:		:		:		:	cl19088: ANK	:
Negative	224	Ps_140250	N - 0.22 (0.070)	Polymorphic	Polymorphic	Ort_00333	2	2	3	C	-	D.ur.	1	2.23174	3.20805	2.72137	3.72367	2.37351	3.29028	2.50386	2.52732	2.47301	3.33971	0	0	0	-	n.a.	no	0.562	-			:	-	-	:		:		:		:		:
Negative	225	Ps_128450	N - 0.31 (0.046)**	N - 0.37 (0.085)	N - 0.37 (0.085)	Ort_08463	1	1	1	C	-	D.ur.	0.07	3.16752	1.4678	0.448901	1.01221	4.27165	3.23205	4.12994	2.64777	3.37698	2.69488	0.008	0.007	40	-	n.a.	no	0.566	-		predicted: similar to peroxisomal trans-2-enoyl-CoA reductase isoform 2 [Canis familiaris]	:	1e-66	PREDICTED: similar to peroxisomal trans-2-enoyl-CoA reductase isoform 2 [Canis familiaris]	:	GO:0004316!GO:0005524!GO:0008152!GO:0016491	:	B: metabolism; F: 3-oxoacyl-[acyl-carrier protein] reductase activity; F: ATP binding; F: oxidoreductase activity	:	ATP/GTP-binding site motif A (P-loop) [IPR001687]; Short-chain dehydrogenase/reductase SDR [IPR002198]; Glucose/ribitol dehydrogenase [IPR002347]	:	cl09931: NADB_Rossmann	:
Negative	226	Ps_128200	N - 0.33 (0.069)	No polymorphism	No polymorphism	Ort_11795	1	0	1	-	1	D.r.	0	3.76214	4.91356	0.313826	0.918386	3.681	4.37837	5.95536	6.82448	5.18114	3.46441	0.002	0.001	24	-	n.a.	no	0.62	-			:	4e-15	isoamyl acetate-hydrolyzing esterase 1 homolog [Rattus norvegicus] &gt;gi|166226260|sp|Q711G3|IAH1_RAT RecName: Full=Isoamyl acetate-hydrolyzing esterase 1 homolog; AltName: Full=Hypertrophic agonist-responsive protein B64 &gt;gi|149050995|gb|EDM03168.1|	:	GO:0003824	:	F: catalytic activity	:	Lipolytic enzyme, G-D-S-L family [IPR001087]	:	cl01053: SGNH_hydrolase	:
Negative	227	Ps_136596	N - 0.37 (0.084)	No polymorphism	No polymorphism	Ort_03392	1	1	1	C	3	D.r.	0	0	0	0	0	2.24762	1.47093	1.16672	1.00216	1.71194	2.6255	0	0	21	-	n.a.	no	0.386	-		4-methyl-5(B-hydroxyethyl)-thiazole monophosphate biosynthesis enzyme [Aeromonas hydrophila subsp. hydrophila ATCC 7966]	:	1e-24	4-methyl-5(B-hydroxyethyl)-thiazole monophosphate biosynthesis enzyme [Borrelia hermsii DAH] &gt;gi|119861328|gb|AAX17123.1| 4-methyl-5(B-hydroxyethyl)-thiazole monophosphate biosynthesis enzyme [Borrelia hermsii DAH]	:	GO:0050332	:	F: thiamin pyridinylase activity	:	Protein of unknown function ThiJ/PfpI [IPR002818]; DJ-1 protein [IPR006287]	:	cl00020: GAT_1	:
Negative	228	Ps_135577	N - 0.42 (0.044)**	N - 0.42 (0.044)**	N - 0.42 (0.044)**	Non_07454	1	0	0	-	3	D.r.	0	0.374066	0	0	1.10098	1.72552	1.79286	1.43936	2.17345	2.80219	2.55238	0	0	0	-	n.a.	no	0.589	-			:	0.4	hypothetical protein Pars_1531 [Pyrobaculum arsenaticum DSM 13514] &gt;gi|145283503|gb|ABP51085.1| conserved hypothetical protein [Pyrobaculum arsenaticum DSM 13514]	:		:		:	Cytochrome c heme-binding site [IPR000345]	:	cl14643: SRPBCC	:
Negative	229	Ps_141996	N - 0.48 (0.082)	N - 0.48 (0.082)	Polymorphic	Ort_10425	1	1	0	-	4	D.r.	0	0	3.1132	2.42734	3.76479	4.46297	1.00072	2.72378	2.64754	3.16463	1.6457	0	0	0	-	n.a.	no	0.438	-			:	2e-21	unnamed protein product [Vitis vinifera]	:		:		:		:	cl18950: MFS	:
Negative	230	Ps_112102	N - 0.49 (0.048)**	Polymorphic*	No polymorphism	Ort_07626	1	1	1	C	4	D.r.	0	7.63653	6.4469	8.82992	8.19814	8.55558	8.29002	7.87504	6.97874	7.27545	6.65045	0.008	0.005	38	M	n.a.	no	0.419	-		APS kinase/ATP sulfurlyase/pyrophosphatase fusion protein [Phytophthora infestans T30-4]	:	0	APS kinase/ATP sulfurlyase/pyrophosphatase fusion protein [Phytophthora infestans T30-4]	:	GO:0000103!GO:0000287!GO:0004781!GO:0005524!GO:0008152!GO:0016301!GO:0016462!GO:0016772	:	B: metabolism; B: sulfate assimilation; F: ATP binding; F: kinase activity; F: magnesium ion binding; F: pyrophosphatase activity; F: sulfate adenylyltransferase (ATP) activity; F: transferase activity, transferring phosphorus-containing groups	:	ATP/GTP-binding site motif A (P-loop) [IPR001687]; ATP-sulfurylase [IPR002650]; Adenylylsulfate kinase [IPR002891]; Inorganic pyrophosphatase [IPR008162]	:	cl17190: NK; cl00015: nt_trans; cl00217: pyrophosphatase	:
Negative	231	Ps_134701	N - 0.49 (0.082)	N - 0.41 (0.047)**	No polymorphism	Ort_07245	1	1	1	C	4	D.r.	0	3.23695	4.79618	5.98639	6.32178	5.51437	4.98108	5.91121	5.37934	4.58779	4.39739	0.662	0.667	21	-	n.a.	no	0.103	-		predicted protein [Monosiga brevicollis MX1]	:	7e-57	hypothetical protein [Monosiga brevicollis MX1] &gt;gi|163778690|gb|EDQ92304.1| predicted protein [Monosiga brevicollis MX1]	:	GO:0005242!GO:0006813!GO:0016020	:	B: potassium ion transport; C: membrane; F: inward rectifier potassium channel activity	:	K+ channel, inward rectifier [IPR001838]	:	cl18361: IRK	:
Negative	232	Ps_117121	N - 0.49 (0.086)	No polymorphism	No polymorphism	Ort_01608	1	1	2	C	2	D.r.	0	1.68661	0	0	0.593593	2.63041	3.35671	3.20992	3.67649	3.16463	2.69488	0	0	0	-	n.a.	no	0.483	-		predicted: similar to CG32684-PA, isoform A [Tribolium castaneum]	:	1e-93	predicted protein [Phaeodactylum tricornutum CCAP 1055/1] &gt;gi|217402603|gb|EEC42593.1| predicted protein [Phaeodactylum tricornutum CCAP 1055/1]	:	GO:0004571!GO:0005509!GO:0006487!GO:0016020	:	B: N-linked glycosylation; C: membrane; F: calcium ion binding; F: mannosyl-oligosaccharide 1,2-alpha-mannosidase activity	:	Glycoside hydrolase, family 47 [IPR001382]	:	cl08327: Glyco_hydro_47	:
Negative	233	Ps_128183	N - 0.53 (0.070)	N - 0.56 (0.086)	Polymorphic	Ort_01247	2	1	1	C	-	D.ur.	0.99	5.33389	5.3059	7.2171	6.56407	7.68504	6.58588	5.35279	4.74572	5.23668	5.41512	0.993	0.992	37	M	n.a.	no	0.388	-			:	3e-21	predicted protein [Populus trichocarpa] &gt;gi|222864318|gb|EEF01449.1| predicted protein [Populus trichocarpa]	:		:		:	PPR repeat [IPR002885]	:	cl03252: PPR_2	:
Negative	234	Ps_109055	N - 0.53 (0.082)	N - 0.53 (0.082)	No polymorphism	Ort_09147	1	1	1	C	1	D.r.	0	2.90824	1.74631	0	0	0	4.28451	3.78356	3.3963	3.69488	4.53624	0.001	0.001	55	M	n.a.	no	0.607	-		predicted protein [Monosiga brevicollis MX1]	:	5e-139	hypothetical protein TRIADDRAFT_62141 [Trichoplax adhaerens] &gt;gi|190579303|gb|EDV19401.1| hypothetical protein TRIADDRAFT_62141 [Trichoplax adhaerens]	:	GO:0003840!GO:0005524	:	F: ATP binding; F: gamma-glutamyltransferase activity	:	Gamma-glutamyltranspeptidase [IPR000101]; ATP/GTP-binding site motif A (P-loop) [IPR001687]	:	cl19223: G_glu_transpept	:
Negative	235	Ps_130446	N - 0.69 (0.083)	No polymorphism	No polymorphism	Ort_04170	1	1	1	C	1	D.r.	0	5.69666	4.49102	2.55238	3.73758	5.11274	6.53528	6.79778	6.46375	6.92983	6.38767	0	0	44	-	n.a.	no	0.351	-		predicted: similar to Vacuolar protein sorting 11 [Tribolium castaneum]	:	3e-176	hypothetical protein BRAFLDRAFT_198934 [Branchiostoma floridae] &gt;gi|229288474|gb|EEN59169.1| hypothetical protein BRAFLDRAFT_198934 [Branchiostoma floridae]	:	GO:0000151!GO:0004842!GO:0008270!GO:0016567	:	B: protein ubiquitination; C: ubiquitin ligase complex; F: ubiquitin-protein ligase activity; F: zinc ion binding	:	Zn-finger, RING [IPR001841]	:	cl17238: RING; cl13837: VPS11_C	:
Negative	236	Ps_130110	No polymorphism	N - 0.52 (0.059)	No polymorphism	Ort_09406	1	1	1	C	3	D.r.	0	3.30334	3.74006	4.53972	4.14266	5.26671	5.1218	4.35516	4.5741	4.8089	5.36275	0.033	0.033	18	M	n.a.	no	0.372	-			:	-	-	:		:		:		:		:
Negative	237	Ps_138210	Polymorphic	Polymorphic	N - 0.61 (0.079)	Ort_06166	1	1	1	C	3	D.r.	0	3.98067	3.64143	5.55762	6.21461	6.07652	5.08292	5.54794	5.65532	6.07852	6.24451	0	0	36	-	n.a.	no	0.562	-			:	1e-31	predicted protein [Phaeodactylum tricornutum CCAP 1055/1] &gt;gi|217403560|gb|EEC43512.1| predicted protein [Phaeodactylum tricornutum CCAP 1055/1]	:	GO:0001539!GO:0003774!GO:0006835!GO:0006935!GO:0016020!GO:0017153	:	B: chemotaxis; B: ciliary or flagellar motility; B: dicarboxylic acid transport; C: membrane; F: motor activity; F: sodium:dicarboxylate symporter activity	:	Flagellar motor protein MotA [IPR000540]; Sodium:dicarboxylate symporter [IPR001991]	:	cl00573: SDF	:
Negative	238	Ps_134416	Polymorphic*	N - 0.67 (0.085)	Polymorphic	Ort_06843	1	1	1	C	1	D.r.	0	0	2.08338	0	0.710173	0.519039	0	1.26303	2.25157	1.27679	0	0.743	0.451	18	S	n.a.	no	0.495	-			:	-	-	:		:		:		:		:
Negative	239	Ps_133617	N - 0.24 (0.068)	?	N - 0.19 (0.040)**	Non_09053	1	0	0	-	-	N.t.	0	0	0	0	0	0	0	0	0	0	0	0	0	20	-	n.a.	no	0.809	Non-classic secretome			:	-	-	:		:		:		:		:
Negative	240	Ps_141466	N - 0.52 (0.029)**	?	N - 0.57 (0.046)**	Ort_00008	23	24	0	-	-	D.ur.	1	0	0	0	0	0	0.885184	0	0	0	0	0.003	0.003	19	M	n.a.	no	0.723	Non-classic secretome			:	-	-	:		:		:		:		:
Negative	241	Ps_130252	No polymorphism	?	N - 0.57 (0.081)	Ort_09329	1	1	1	C	2	D.r.	0	2.90785	3.06333	0.888305	2.26784	3.90593	4.50608	5.16531	5.03769	5.07553	4.6801	0	0	19	-	n.a.	no	0.751	Non-classic secretome			:	3e-47	hypothetical protein RintL_03533 [Roseburia intestinalis L1-82]	:		:		:		:		:
Negative	242	Ps_134041	Polymorphic	N - 0.43 (0.083)	No polymorphism	Par_00380	6	0	0	-	-	U.d.	0	0	0	0	0	0	0	0	0	0	0	0	0	38	-	n.a.	no	0.83	Non-classic secretome			:	-	-	:	GO:0004339	:	F: glucan 1,4-alpha-glucosidase activity	:		:		:
Negative	243	Ps_108813	N - 0.03 (0.056)	?	?	Ort_07840	1	1	1	C	-	D.ur.	0.19	6.45605	6.01293	6.21144	6.41719	7.04231	5.43092	5.9946	6.3923	6.58544	6.67644	0	0	44	-	n.a.	no	0.837	Non-classic secretome		histone H2B-ECFP fusion protein [Reporter vector pCH2B]	:	1e-33	histone H2B [Thalassiosira pseudonana CCMP1335] &gt;gi|220975303|gb|EED93631.1| histone H2B [Thalassiosira pseudonana CCMP1335]	:	GO:0000786!GO:0003677!GO:0005634!GO:0006334!GO:0007001	:	B: chromosome organization and biogenesis (sensu Eukaryota); B: nucleosome assembly; C: nucleosome; C: nucleus; F: DNA binding	:	Histone H2B [IPR000558]; Histone-fold/TFIID-TAF/NF-Y [IPR007124]; Histone core [IPR007125]	:	cl00074: H4	:
Negative	244	Ps_142666	N - 0.15 (0.086)	?	Polymorphic	Ort_00321	3	2	2	C	-	D.ur.	1	5.58114	2.72094	1.29807	1.77273	4.64045	3.9381	3.69955	5.0703	3.9814	3.87647	0.028	0.011	21	-	n.a.	no	0.871	Non-classic secretome			:	-	-	:		:		:		:	cl02563: PX_domain	:
Negative	245	Ps_131483	Polymorphic	N - 0.57 (0.084)	?	Ort_04468	1	1	1	C	4	D.r.	0	3.68134	3.86196	6.13112	5.74238	4.96079	4.54003	4.41967	4.44718	5.38153	5.19322	0.021	0.017	27	-	n.a.	no	0.753	Non-classic secretome			:	0.03	CCCH zinc finger and SMR domain-containing protein [Ajellomyces capsulatus G186AR]	:	GO:0003684!GO:0005524!GO:0006298	:	B: mismatch repair; F: ATP binding; F: damaged DNA binding	:	Smr protein/MutS2 C-terminal [IPR002625]; Ubiquitin system component Cue [IPR003892]	:	cl02619: Smr	:
Negative	246	Ps_121300	No polymorphism	?	N - 0.54 (0.046)**	Ort_06666	1	1	1	C	1	D.r.	0	3.34582	2.08338	0	0.326537	2.98623	6.3891	6.82777	6.33971	6.88538	6.70194	0.142	0.115	48	-	n.a.	no	0.867	Non-classic secretome		H+-translocating pyrophosphatase [Zea mays]	:	0	predicted protein [Phaeodactylum tricornutum CCAP 1055/1] &gt;gi|217410051|gb|EEC49981.1| predicted protein [Phaeodactylum tricornutum CCAP 1055/1]	:	GO:0004427!GO:0009678!GO:0015992!GO:0016020	:	B: proton transport; C: membrane; F: hydrogen-translocating pyrophosphatase activity; F: inorganic diphosphatase activity	:	Inorganic H+ pyrophosphatase [IPR004131]	:	cl11452: H_PPase	:
Negative	247	Ps_131872	?	?	N - 0.65 (0.086)	Ort_05530	1	1	1	C	-	D.ur.	0.18	1.61824	2.08338	0.572405	0.818032	1.59455	0.692427	1.80405	2.52732	0	2.94317	0.02	0.012	23	-	n.a.	no	0.71	Non-classic secretome		soluble guanylate cyclase beta 2b [Rattus norvegicus]	:	5e-42	adenylate cyclase [Lyngbya sp. PCC 8106] &gt;gi|119456322|gb|EAW37453.1| adenylate cyclase [Lyngbya sp. PCC 8106]	:	GO:0004016!GO:0007242!GO:0008294!GO:0009190!GO:0016849	:	B: cyclic nucleotide biosynthesis; B: intracellular signaling cascade; F: adenylate cyclase activity; F: calcium- and calmodulin-responsive adenylate cyclase activity; F: phosphorus-oxygen lyase activity	:	Guanylate cyclase [IPR001054]	:	cl11967: Nucleotidyl_cyc_III	:
Negative	248	Ps_130811	?	?	N - 0.19 (0.000)**	Ort_00001	42	48	34	C	-	D.ur.	1	3.50475	1.74631	0	0	4.58081	6.22048	5.17153	6.15407	8.12696	6.83086	0	0	0	-	n.a.	no	0.841	Non-classic secretome		putative ABC transporter [Arabidopsis thaliana]	:	0	pleiotropic drug resistance transporter [Phytophthora sojae]	:	GO:0000166!GO:0005524!GO:0016887!GO:0017111	:	F: ATP binding; F: ATPase activity; F: nucleoside-triphosphatase activity; F: nucleotide binding	:	ATP/GTP-binding site motif A (P-loop) [IPR001687]; ABC transporter [IPR003439]; AAA ATPase [IPR003593]	:	cl17201: ABC_ATPase; cl17235: ABC2_membrane	:
Negative	249	Ps_133485	?	N - 0.17 (0.004)**	?	Ort_00702	3	1	1	C	-	D.ur.	1	6.4968	6.70881	4.25731	4.04588	5.9408	7.72113	8.25266	7.74917	7.75746	8.16596	0.387	0.439	52	M	n.a.	no	0.723	Non-classic secretome			:	2e-31	conserved hypothetical protein [Perkinsus marinus ATCC 50983]	:		:		:		:	cl17544: U-box	:
Negative	250	Ps_135596	?	?	N - 0.40 (0.047)**	Ort_10324	1	1	0	-	-	D.ur.	0.19	7.77738	3.89084	0.313826	0	4.2718	8.02065	7.58213	7.45969	4.93508	3.10501	0.006	0.005	16	-	n.a.	no	0.756	Non-classic secretome			:	3e-39	predicted protein [Thalassiosira pseudonana CCMP1335] &gt;gi|220976990|gb|EED95317.1| predicted protein [Thalassiosira pseudonana CCMP1335]	:		:		:		:	cl18842: fbt	:
Negative	251	Ps_128743	?	?	N - 0.63 (0.083)	Ort_02198	1	1	1	C	2	D.r.	0	3.32467	4.10333	0	1.87617	4.69755	5.56837	5.36922	4.97012	5.78293	5.22874	0.862	0.861	20	S	n.a.	no	0.791	signal peptide predicted by SignalP		phosphatidylinositolphosphate kinase like	:	4e-92	GTF2H2 (GENERAL TRANSCRIPTION FACTOR IIH 2); general RNA polymerase II transcription factor [Arabidopsis thaliana] &gt;gi|4056421|gb|AAC97995.1|AAC97995 Similar to gb|Z30094 basic transcripion factor 2, 44 kD subunit from Homo sapiens. EST gb|W43325 come	:	GO:0003676!GO:0003700!GO:0005634!GO:0006281!GO:0008270!GO:0016308!GO:0045449	:	B: DNA repair; B: regulation of transcription; C: nucleus; F: 1-phosphatidylinositol-4-phosphate 5-kinase activity; F: nucleic acid binding; F: transcription factor activity; F: zinc ion binding	:	von Willebrand factor, type A [IPR002035]; Phosphatidylinositol-4-phosphate 5-kinase [IPR002498]; Transcription factor Ssl1 [IPR004595]; Zn-finger, C2H2 type [IPR007087]; Ssl1-like [IPR007198]	:	cl06838: C1_4; cl02572: PIPKc; cl04176: TDT; cl00057: vWFA	:
Negative	252	Ps_136144	?	N - 0.39 (0.072)	?	Ort_10635	1	1	0	-	6	D.r.	0	4.19377	0.668119	0	0	2.11003	1.20727	0.390668	0	0	1.14861	0.455	0.4	23	S	n.a.	no	0.084	signal peptide predicted by SignalP			:	2e-06	hypothetical protein AaeL_AAEL006270 [Aedes aegypti] &gt;gi|108877937|gb|EAT42162.1| conserved hypothetical protein [Aedes aegypti]	:		:		:		:		:
Negative	253	Ps_137767	?	N - 0.32 (0.047)**	N - 0.39 (0.084)	Ort_10884	1	0	1	-	3	D.r.	0	4.08491	3.86186	4.73037	4.84459	5.07626	5.34603	5.7494	5.90516	5.722	5.65168	0.995	0.995	26	S	8	no	0.133	signal peptide predicted by SignalP			:	3e-28	PREDICTED: hypothetical protein [Vitis vinifera]	:	GO:0000139!GO:0005338!GO:0005351!GO:0008643!GO:0015780!GO:0016021	:	B: carbohydrate transport; B: nucleotide-sugar transport; C: Golgi membrane; C: integral to membrane; F: nucleotide-sugar transporter activity; F: sugar porter activity	:	UDP-galactose transporter [IPR004689]; Nucleotide-sugar transporter [IPR007271]	:	cl17977: nst	:
Negative	254	Ps_137885	?	N - 0.45 (0.099)	No polymorphism	Ort_08813	1	1	1	C	-	D.ur.	0.01	2.31962	2.08338	0	0	3.22743	5.53524	6.26967	5.79872	5.13517	3.10484	0.999	1	21	S	1	no	0.726	signal peptide predicted by SignalP		predicted: similar to lactase-phlorizin hydrolase [Strongylocentrotus purpuratus]	:	1e-82	PREDICTED: similar to lactase-phlorizin hydrolase [Strongylocentrotus purpuratus] &gt;gi|115958795|ref|XP_001176357.1| PREDICTED: similar to lactase-phlorizin hydrolase [Strongylocentrotus purpuratus]	:	GO:0004553!GO:0005975!GO:0019137	:	B: carbohydrate metabolism; F: hydrolase activity, hydrolyzing O-glycosyl compounds; F: thioglucosidase activity	:	Glycoside hydrolase, family 1 [IPR001360]	:	cl01046: BglB	:
Negative	255	Ps_140991	?	N - 0.50 (0.048)**	No polymorphism	Ort_09204	1	1	1	C	3	D.r.	0	6.25289	7.54703	6.11601	6.83551	7.91019	8.65484	8.522	7.86851	7.97701	8.19322	1	1	18	S	1	no	0.328	signal peptide predicted by SignalP			:	2e-38	hypothetical protein [Paramecium tetraurelia strain d4-2] &gt;gi|124404081|emb|CAK69539.1| unnamed protein product [Paramecium tetraurelia]	:	GO:0004672!GO:0004674!GO:0004713!GO:0005524!GO:0006468	:	B: protein amino acid phosphorylation; F: ATP binding; F: protein kinase activity; F: protein serine/threonine kinase activity; F: protein-tyrosine kinase activity	:	Protein kinase [IPR000719]; Tyrosine protein kinase [IPR001245]; Leucine-rich repeat [IPR001611]; Serine/threonine protein kinase [IPR002290]; Serine/threonine protein kinase, active site [IPR008271]	:	cl19073: LRR_RI; cl09925: PKc_like	:
Negative	256	Ps_127914	?	Polymorphic*	N - 0.55 (0.085)	Ort_04386	1	1	1	C	5	D.r.	0	5.08006	4.63465	5.25168	5.65767	4.86409	3.65019	4.5404	4.88684	4.88034	4.71397	0.999	1	28	S	1	no	0.2	signal peptide predicted by SignalP			:	-	-	:		:		:		:		:
Negative	257	Ps_136752	N - 0.34 (0.057)	?	?	Ort_07674	1	1	1	C	2	D.r.	0	4.55305	3.06333	0	0	4.93381	6.51109	5.58129	4.58928	4.44427	4.28932	1	1	19	S	1	no	0.608	signal peptide predicted by SignalP			:	6e-22	conserved hypothetical protein [Perkinsus marinus ATCC 50983]	:	GO:0003756!GO:0005489!GO:0006118	:	B: electron transport; F: electron transporter activity; F: protein disulfide isomerase activity	:	Thioredoxin type domain [IPR006662]; Thioredoxin domain 2 [IPR006663]; Erv1/Alr [IPR006863]	:	cl02107: Evr1_Alr; cl00388: Thioredoxin_like	:
Negative	258	Ps_131308	N - 0.17 (0.023)**	?	No polymorphism	Ort_00977	2	2	0	-	-	D.ur.	0.83	5.17756	1.4678	0	0	2.20351	4.48639	1.80323	8.37284	5.3617	3.75168	0.894	0.912	23	M	n.a.	no	0.735	signal peptide predicted by SignalP			:	2e-34	C-factor protein [Rhodospirillum centenum SW] &gt;gi|209957199|gb|ACI97835.1| C-factor protein [Rhodospirillum centenum SW]	:	GO:0004316!GO:0008152!GO:0008667!GO:0009239!GO:0016491	:	B: enterobactin biosynthesis; B: metabolism; F: 2,3-dihydro-2,3-dihydroxybenzoate dehydrogenase activity; F: 3-oxoacyl-[acyl-carrier protein] reductase activity; F: oxidoreductase activity	:	Short-chain dehydrogenase/reductase SDR [IPR002198]; Glucose/ribitol dehydrogenase [IPR002347]; 2,3-dihydro-2,3-dihydroxybenzoate dehydrogenase [IPR003560]	:	cl09931: NADB_Rossmann	:
Negative	259	Ps_132606	N - 0.56 (0.033)**	?	No polymorphism	Ort_00861	2	2	1	C	3	D.r.	0	4.31665	3.70797	4.17225	3.73747	4.15979	4.67666	4.02317	4.3617	4.60472	4.87204	1	1	24	S	1	no	0.587	signal peptide predicted by SignalP		OSJNBb0076A22.6 [Oryza sativa (japonica cultivar-group)]	:	7e-19	protein kinase, TKL group [Dictyostelium discoideum AX4] &gt;gi|74859623|sp|Q55GU0|Y9955_DICDI RecName: Full=Probable serine/threonine-protein kinase DDB_G0267514 &gt;gi|60475275|gb|EAL73210.1| protein kinase, TKL group [Dictyostelium discoideum AX4]	:	GO:0004672!GO:0004674!GO:0004675!GO:0004676!GO:0004677!GO:0004679!GO:0004680!GO:0004681!GO:0004683!GO:0004686!GO:0004688!GO:0004689!GO:0004690!GO:0004692!GO:0004693!GO:0004694!GO:0004695!GO:0004696!GO:0004697!GO:0004698!GO:0004700!GO:0004701!GO:0004702!GO:0004703!GO:0004704!GO:0004705!GO:0004706!GO:0004707!GO:0004708!GO:0004709!GO:0004710!GO:0004711!GO:0004712!GO:0004713!GO:0004714!GO:0004715!GO:…	:	B: protein amino acid phosphorylation; F: 3-phosphoinositide-dependent protein kinase activity; F: AMP-activated protein kinase activity; F: ATP binding; F: atypical protein kinase C activity; F: calcium-dependent protein kinase C activity; F: calmodulin regulated protein kinase activity; F: casein kinase activity; F: casein kinase I activity; F: cGMP-dependent protein kinase activity; F: cobinam…	:	Protein kinase [IPR000719]; Tyrosine protein kinase [IPR001245]; Serine/threonine protein kinase [IPR002290]; Serine/threonine protein kinase, active site [IPR008271]	:	cl09925: PKc_like; cl17233: RecA-like_NTPases	:
Negative	260	Ps_136525	N - 0.72 (0.084)	?	No polymorphism	Non_01498	1	0	0	-	5	D.r.	0	4.84795	4.35233	5.759	6.03322	3.75979	4.48149	5.01351	5.24264	5.27951	5.33038	0.282	0.202	21	S	n.a.	no	0.459	signal peptide predicted by SignalP			:	-	-	:		:		:		:		:
Negative	261	Ps_138921	No polymorphism	?	N - 0.65 (0.059)	Ort_02682	1	1	1	C	4	D.r.	0	1.22095	0.913033	2.66721	2.97581	4.26085	1.34483	1.73769	1.32481	3.11819	2.21723	1	1	25	S	1	no	0.038	signal peptide predicted by SignalP		peptidase S8 and S53 subtilisin kexin sedolisin [Alkaliphilus oremlandii OhILAs]	:	6e-46	predicted protein [Physcomitrella patens subsp. patens] &gt;gi|162682425|gb|EDQ68843.1| predicted protein [Physcomitrella patens subsp. patens]	:	GO:0004252!GO:0004289!GO:0006508!GO:0008132!GO:0008243!GO:0008991!GO:0016808	:	B: proteolysis and peptidolysis; F: pancreatic elastase activity; F: plasminogen activator activity; F: proprotein convertase activity; F: serine-type endopeptidase activity; F: serine-type signal peptidase activity; F: subtilase activity	:	Subtilase serine protease [IPR000209]; Immunoglobulin/major histocompatibility complex [IPR003006]; Immunoglobulin-like [IPR007110]	:	cl10459: Peptidases_S8_S53	:
Negative	262	Ps_130716	N - 0.44 (0.046)**	N - 0.44 (0.046)**	No polymorphism	Ort_03590	1	1	1	C	3	D.r.	0	1.75146	0.668119	1.36793	2.0635	5.30925	3.82518	3.83167	4.61888	5.50421	4.88704	1	1	17	S	1	no	0.206	signal peptide predicted by SignalP			:	7e-08	GLI pathogenesis-related 1 (glioma) [Mus musculus] &gt;gi|57012866|sp|Q9CWG1|GLIP1_MOUSE RecName: Full=Glioma pathogenesis-related protein 1; Short=GliPR 1; Flags: Precursor &gt;gi|12846442|dbj|BAB27168.1| unnamed protein product [Mus musculus] &gt;gi|192	:	GO:0005524!GO:0005576	:	C: extracellular region; F: ATP binding	:	Allergen V5/Tpx-1 related [IPR001283]; ATP/GTP-binding site motif A (P-loop) [IPR001687]	:	cl00133: SCP	:
Negative	263	Ps_108819	?	?	N - 0.32 (0.086)	Ort_07827	1	1	1	C	1	D.r.	0	8.22444	8.84229	1.14796	0.918386	0.657183	8.10703	8.9738	7.77416	6.99885	8.29451	0.999	0.999	38	S	0	Yes	0.705	signal peptide predicted by SignalP		CBEL protein, formerly GP34 [Phytophthora parasitica]	:	4e-90	CBEL protein, formerly GP34 [Phytophthora parasitica]	:	GO:0004252!GO:0004553!GO:0005576!GO:0005975!GO:0006508!GO:0007596!GO:0030248	:	B: blood coagulation; B: carbohydrate metabolism; B: proteolysis and peptidolysis; C: extracellular region; F: cellulose binding; F: hydrolase activity, hydrolyzing O-glycosyl compounds; F: serine-type endopeptidase activity	:	Apple domain [IPR000177]; Cellulose-binding domain, fungal type [IPR000254]; N/apple PAN [IPR003014]	:	cl02521: CBM_1; cl00112: PAN_APPLE	:
Negative	264	Ps_142756	?	N - 0.19 (0.000)**	?	Ort_10105	1	1	0	-	-	D.ur.	0.66	0	1.61353	0.313826	1.18396	1.59359	0.299831	0	0.809003	0	0	0.999	0.999	25	S	0	Yes	0.593	signal peptide predicted by SignalP		predicted protein [Monosiga brevicollis MX1]	:	6e-56	hypothetical protein [Monosiga brevicollis MX1] &gt;gi|163775392|gb|EDQ89016.1| predicted protein [Monosiga brevicollis MX1]	:	GO:0003993!GO:0016787	:	F: acid phosphatase activity; F: hydrolase activity	:	Metallo-phosphoesterase [IPR004843]	:	cl13995: MPP_superfamily	:
Negative	265	Ps_155547	?	N - 0.45 (0.073)	?	Ort_09930	1	1	0	-	6	D.r.	0	4.12218	1.4678	0.790772	1.26243	0	1.10769	0.697774	1.00288	1.09626	0	0.999	0.999	17	S	0	Yes	0.779	signal peptide predicted by SignalP			:	8e-10	spliceosome associated protein [Aedes aegypti] &gt;gi|108869691|gb|EAT33916.1| spliceosome associated protein [Aedes aegypti]	:	GO:0003723!GO:0004521!GO:0006396	:	B: RNA processing; F: endoribonuclease activity; F: RNA binding	:	SWAP/Surp [IPR000061]; Ribonuclease T2 [IPR001568]	:	cl00208: RNase_T2; cl02715: Surp	:
Negative	266	Ps_137778	?	N - 0.64 (0.007)**	?	Ort_03987	1	1	1	C	2	D.r.	0	6.24447	5.56102	3.21272	2.10668	7.13994	8.37078	8.18633	7.65718	7.75367	7.56894	0.999	0.999	20	S	0	Yes	0.225	signal peptide predicted by SignalP		temptin [Aplysia brasiliana]	:	3e-66	predicted protein [Phaeodactylum tricornutum CCAP 1055/1] &gt;gi|217406203|gb|EEC46143.1| predicted protein [Phaeodactylum tricornutum CCAP 1055/1]	:	GO:0003723!GO:0031177	:	F: phosphopantetheine binding; F: RNA binding	:	Proline-rich region [IPR000694]; Initiation factor eIF-4 gamma, middle [IPR003890]; Phosphopantetheine attachment site [IPR006162]; AAR2 [IPR007946]	:	cl19117: Aar2_C; cl19116: Aar2_N; cl02653: MA3; cl02652: MIF4G	:
Negative	267	Ps_137204	?	N - 0.30 (0.010)**	No polymorphism	Par_09653	2	0	0	-	-	D.ur.	0.59	0.799087	2.08338	0	0	0	2.3454	1.86671	1.58785	1.58111	0	0.999	0.998	25	S	0	Yes	0.277	signal peptide predicted by SignalP			:	7e-11	putative beta (1-6) glucans synthase precursor [Azorhizobium caulinodans ORS 571] &gt;gi|158330227|dbj|BAF87712.1| putative beta (1-6) glucans synthase precursor [Azorhizobium caulinodans ORS 571]	:	GO:0004553!GO:0005975	:	B: carbohydrate metabolism; F: hydrolase activity, hydrolyzing O-glycosyl compounds	:	Glycoside hydrolase, family 17 [IPR000490]	:	cl18819: COG5309	:
Negative	268	Ps_127025	?	N - 0.36 (0.047)**	N - 0.36 (0.047)**	Non_03397	1	0	0	-	-	U.d.	0	0	0	0	0	0	0	0	0	0	0	0.991	0.991	26	S	0	Yes	0.811	signal peptide predicted by SignalP			:	2e-29	PREDICTED: hypothetical protein [Vitis vinifera]	:	GO:0003824!GO:0004518!GO:0016788!GO:0042578	:	F: catalytic activity; F: hydrolase activity, acting on ester bonds; F: nuclease activity; F: phosphoric ester hydrolase activity	:	Lipolytic enzyme, G-D-S-L family [IPR001087]	:	cl01053: SGNH_hydrolase	:
Negative	269	Ps_134762	N - 0.27 (0.015)**	?	?	Ort_00322	2	3	2	C	-	D.ur.	0.22	0	0	0	1.82538	3.68089	0.299831	0.390668	2.09119	2.61424	2.9991	1	1	18	S	0	Yes	0.771	signal peptide predicted by SignalP			:	2e-35	cellulose-binding family II protein [Herpetosiphon aurantiacus ATCC 23779] &gt;gi|159891229|gb|ABX04309.1| cellulose-binding family II [Herpetosiphon aurantiacus ATCC 23779]	:		:		:		:		:
Negative	270	Ps_131500	N - 0.67 (0.052)	?	No polymorphism	Ort_09945	1	1	0	-	-	D.ur.	0.66	1.54745	1.8675	0.888305	0.326537	1.00648	1.34483	2.42223	3.86215	2.54523	2.39451	0.994	0.995	21	S	0	Yes	0.759	signal peptide predicted by SignalP			:	0.4	hypothetical protein [Phytophthora cinnamomi]	:		:		:	Beta and gamma crystallin [IPR001064]	:		:
Negative	271	Ps_134789	No polymorphism	N - 0.53 (0.083)	No polymorphism	Ort_00994	2	1	1	C	3	D.r.	0	0.374066	0	0	0	0	2.64108	0.951588	3.09136	6.45113	7.25811	1	1	21	S	0	Yes	0.755	signal peptide predicted by SignalP			:	2e-16	pectinacetylesterase, putative [Sorangium cellulosum &apos;So ce 56&apos;] &gt;gi|161159525|emb|CAN90830.1| pectinacetylesterase, putative [Sorangium cellulosum &apos;So ce 56&apos;]	:		:		:		:	cl03979: PAE	:
Negative	272	Ps_140419	No polymorphism	N - 0.56 (0.080)	No polymorphism	Non_08141	1	0	0	-	-	D.ur.	0.74	0	0	0	0	0	0	0	0	0.890641	1.33342	1	1	22	S	0	Yes	0.199	signal peptide predicted by SignalP			:	-	-	:		:		:		:		:
Negative	273	Ps_142753	Polymorphic	Polymorphic	N - 0.56 (0.086)	Ort_03247	1	1	1	C	-	D.ur.	0.04	9.3573	7.39387	1.67356	1.6017	6.10702	7.86631	7.25297	7.16418	8.40521	8.24185	0.984	0.986	27	S	0	Yes	0.189	signal peptide predicted by SignalP		transglutaminase elicitor M81E [Phytophthora infestans]	:	0	glycoprotein elicitor precursor &gt;gi|45386473|gb|AAS60096.1| transglutaminase elicitor precursor [Phytophthora sojae]	:		:		:		:		:
Positive	274	Ps_127117	?	?	P - 1.21 (0.056)	Par_02013	3	0	0	-	1	D.r.	0	1.87224	4.47197	0	2.74932	2.90497	3.35671	3.21008	4.58916	3.92847	3.93508	0.132	0.085	22	-	n.a.	no	0.283	-			:	2e-32	Os06g0663400 [Oryza sativa (japonica cultivar-group)] &gt;gi|52075925|dbj|BAD45871.1| serine/threonine protein kinase [Oryza sativa Japonica Group] &gt;gi|113596331|dbj|BAF20205.1| Os06g0663400 [Oryza sativa (japonica cultivar-group)] &gt;gi|215767313|dbj	:	GO:0004672!GO:0004674!GO:0004675!GO:0004676!GO:0004677!GO:0004679!GO:0004680!GO:0004681!GO:0004683!GO:0004686!GO:0004688!GO:0004689!GO:0004690!GO:0004692!GO:0004693!GO:0004694!GO:0004695!GO:0004696!GO:0004697!GO:0004698!GO:0004700!GO:0004701!GO:0004702!GO:0004703!GO:0004704!GO:0004705!GO:0004706!GO:0004707!GO:0004708!GO:0004709!GO:0004710!GO:0004711!GO:0004712!GO:0004713!GO:0004714!GO:0004715!GO:…	:	B: protein amino acid phosphorylation; F: 3-phosphoinositide-dependent protein kinase activity; F: AMP-activated protein kinase activity; F: ATP binding; F: atypical protein kinase C activity; F: calcium-dependent protein kinase C activity; F: calmodulin regulated protein kinase activity; F: casein kinase activity; F: casein kinase I activity; F: cGMP-dependent protein kinase activity; F: cobinam…	:	Protein kinase [IPR000719]; Tyrosine protein kinase [IPR001245]; Serine/threonine protein kinase [IPR002290]; Serine/threonine protein kinase, active site [IPR008271]	:	cl13365: DUF3430; cl09925: PKc_like	:
Positive	275	Ps_156257	?	?	P - 1.21 (0.080)	Ort_09925	1	1	0	-	1	D.r.	0	1.98441	0.913033	0	0.592636	0.657183	2.38847	1.43936	0.809003	1.27679	2.55262	0.03	0.008	17	S	n.a.	no	0.46	-			:	4e-25	ZYRO0G07810p [Zygosaccharomyces rouxii] &gt;gi|238941228|emb|CAR29401.1| ZYRO0G07810p [Zygosaccharomyces rouxii]	:	GO:0006886!GO:0030125	:	B: intracellular protein transport; C: clathrin vesicle coat	:	Clathrin adaptor complex, small chain [IPR000804]	:	cl14987: Chorein_N	:
Positive	276	Ps_133795	?	?	P - 1.22 (0.046)**	Ort_07545	1	1	1	C	1	D.r.	0	4.81798	4.33142	2.6107	3.54659	4.50951	5.05315	4.92761	4.86225	4.58773	4.24375	0	0	18	-	n.a.	no	0.202	-			:	0.0007	outer dynein arm docking complex protein ODA1, putative [Tetrahymena thermophila] &gt;gi|146145983|gb|EAR91604.2| outer dynein arm docking complex protein ODA1, putative [Tetrahymena thermophila SB210]	:		:		:	EPSP synthase (3-phosphoshikimate 1-carboxyvinyltransferase) [IPR001986]	:		:
Positive	277	Ps_109588	?	?	P - 1.24 (0.086)	alone	1	0	0	-	-	U.d.	0	0	0	0	0	0	0	0	0	0	0	0	0	24	-	n.a.	no	0.446	-		putative polyprotein [Phytophthora infestans]	:	0	putative polyprotein [Phytophthora infestans]	:		:		:		:	cl14782: RNase_H_like; cl06662: RVT_2	:
Positive	278	Ps_143474	?	?	P - 1.25 (0.096)	Non_06987	1	0	0	-	3	D.r.	0	0	1.4678	0	0	0	0	0	0	0	0.685267	0.972	0.979	24	-	n.a.	no	0.487	-			:	3e-33	formin like protein [Phaeodactylum tricornutum CCAP 1055/1] &gt;gi|217407849|gb|EEC47784.1| formin like protein [Phaeodactylum tricornutum CCAP 1055/1]	:		:		:		:	cl10849: DUF2360; cl19758: FH2	:
Positive	279	Ps_136443	?	?	P - 1.26 (0.018)**	Ort_04095	1	1	1	C	8	D.r.	0	1.75146	1.8675	2.01471	2.0635	1.00648	2.2549	2.0939	1.00288	1.58111	0	0.092	0.037	27	S	n.a.	no	0.31	-		predicted: similar to FAN protein, partial [Strongylocentrotus purpuratus]	:	2e-127	hypothetical protein BRAFLDRAFT_100614 [Branchiostoma floridae] &gt;gi|229280058|gb|EEN50832.1| hypothetical protein BRAFLDRAFT_100614 [Branchiostoma floridae]	:	GO:0003993	:	F: acid phosphatase activity	:	Beige/BEACH domain [IPR000409]; Histidine acid phosphatase [IPR000560]; G-protein beta WD-40 repeat [IPR001680]	:	cl10511: Beach; cl17171: PH-like; cl19087: WD40	:
Positive	280	Ps_132165	?	?	P - 1.31 (0.085)	Ort_11703	1	0	1	-	3	D.r.	0	5.69257	5.06074	4.42183	4.31853	3.1117	4.11537	3.23404	3.00378	3.29587	4.01863	0.983	0.988	31	M	n.a.	no	0.435	-			:	2e-06	predicted protein [Nematostella vectensis] &gt;gi|156227374|gb|EDO48178.1| predicted protein [Nematostella vectensis]	:		:		:	Bipartite nuclear localization signal [IPR001472]	:	cl02611: G-patch	:
Positive	281	Ps_139038	?	?	P - 1.32 (0.060)	Non_00987	1	0	0	-	2	D.r.	0	1.98441	2.58592	2.66721	3.19251	3.66448	3.15914	2.94411	2.46362	4.15267	4.85709	0	0	0	-	n.a.	no	0.39	-			:	3e-19	predicted protein [Nematostella vectensis] &gt;gi|156214404|gb|EDO35393.1| predicted protein [Nematostella vectensis]	:	GO:0005215!GO:0006810	:	B: transport; F: transporter activity	:	Lipocalin-related protein and Bos/Can/Equ allergen [IPR000566]; Cyclic nucleotide-binding domain [IPR000595]	:	cl00047: CAP_ED	:
Positive	282	Ps_139820	?	?	P - 1.35 (0.052)	Ort_03705	1	1	1	C	2	D.r.	0	3.88284	3.89084	3.87017	3.94242	5.08861	4.47645	3.28096	4.43042	3.9013	5.081	0	0	17	-	n.a.	no	0.367	-		Chain A, 4ank: A Designed Ankyrin Repeat Protein With Four Identical Consensus Repeats	:	2e-19	ankyrin [Thermofilum pendens Hrk 5] &gt;gi|119525310|gb|ABL78682.1| Ankyrin [Thermofilum pendens Hrk 5]	:	GO:0005524	:	F: ATP binding	:	ATP/GTP-binding site motif A (P-loop) [IPR001687]; Ankyrin [IPR002110]	:	cl19088: ANK	:
Positive	283	Ps_139306	?	?	P - 1.38 (0.084)	Non_01963	1	0	0	-	-	D.ur.	1	4.26206	5.69	1.6731	1.97306	2.20351	2.62316	4.66965	4.93494	4.60472	4.09761	0.192	0.147	19	-	n.a.	no	0.542	-		predicted protein [Monosiga brevicollis MX1]	:	1e-12	conserved hypothetical protein [Perkinsus marinus ATCC 50983]	:		:		:	Pleckstrin-like [IPR001849]	:	cl18680: DIOX_N; cl17171: PH-like	:
Positive	284	Ps_128941	?	?	P - 1.40 (0.082)	Ort_08895	1	1	1	C	1	D.r.	0	2.82028	2.27083	0	0.710173	3.1117	4.88279	5.05476	5.39657	5.48597	4.74701	0	0	38	-	n.a.	no	0.33	-			:	2e-16	PREDICTED: hypothetical protein [Vitis vinifera] &gt;gi|157355436|emb|CAO48826.1| unnamed protein product [Vitis vinifera]	:	GO:0006886	:	B: intracellular protein transport	:	VHS [IPR002014]	:	cl03906: GAT_SF; cl02544: VHS_ENTH_ANTH	:
Positive	285	Ps_135900	?	?	P - 1.43 (0.085)	Ort_00232	7	1	0	-	-	U.d.	0	0	0	0	0	0	0	0	0	0	0	0.019	0.014	26	S	n.a.	no	0.474	-			:	1e-08	unnamed protein product [Mus musculus]	:		:		:		:	cl18409: DDE_1; cl12115: HTH_Tnp_Tc5	:
Positive	286	Ps_139648	?	?	P - 1.46 (0.088)	Ort_00293	2	5	0	-	-	D.ur.	0.21	0	0	0	0	0	0.387363	0	0	1.09626	0	0	0	16	-	n.a.	no	0.666	-			:	0.6	Copper resistance protein A precursor [Methylobacterium dichloromethanicum] &gt;gi|254267209|emb|CAX23038.1| Copper resistance protein A precursor [Methylobacterium dichloromethanicum]	:		:		:		:		:
Positive	287	Ps_139237	?	?	P - 1.48 (0.050)	Par_01988	3	0	0	-	-	U.d.	0	0	0	0	0	0	0	0	0	0	0	0.002	0.001	18	-	n.a.	no	0.284	-			:	-	-	:	GO:0004197!GO:0006508	:	B: proteolysis and peptidolysis; F: cysteine-type endopeptidase activity	:	Eukaryotic thiol (cysteine) protease [IPR000169]	:		:
Positive	288	Ps_145018	?	?	P - 1.65 (0.079)	Ort_10369	1	1	0	-	-	D.ur.	1	0	0	0	0	0	0.387363	0	0	0	0	0	0	0	-	n.a.	no	0.175	-			:	-	-	:		:		:		:		:
Positive	289	Ps_133088	?	?	P - 1.80 (0.026)**	alone	1	0	0	-	-	D.ur.	0.77	0	0	0	0	1.4489	0.206643	0	0	0	0	0	0	39	-	n.a.	no	0.693	-			:	-	-	:		:		:		:		:
Positive	290	Ps_139952	?	P - 1.24 (0.086)	?	Ort_06866	1	1	1	C	4	D.r.	0	1.22095	1.123	0	0.466758	4.82792	4.50608	4.28769	4.07013	4.12961	3.71875	0.844	0.86	30	M	n.a.	no	0.298	-		predicted protein [Nematostella vectensis]	:	5e-146	lysyl-trna synthetase, LysRS [Chlamydomonas reinhardtii] &gt;gi|158274372|gb|EDP00155.1| lysyl-trna synthetase, LysRS [Chlamydomonas reinhardtii]	:	GO:0003676!GO:0004812!GO:0004815!GO:0004824!GO:0005524!GO:0005737!GO:0006418!GO:0006422!GO:0006430	:	B: aspartyl-tRNA aminoacylation; B: lysyl-tRNA aminoacylation; B: tRNA aminoacylation for protein translation; C: cytoplasm; F: aspartate-tRNA ligase activity; F: ATP binding; F: lysine-tRNA ligase activity; F: nucleic acid binding; F: tRNA ligase activity	:	Aspartyl-tRNA synthetase, class IIb [IPR002312]; Lysyl-tRNA synthetase, class-2 [IPR002313]; tRNA synthetase, class II (D, K and N) [IPR004364]; OB-fold nucleic acid binding domain [IPR004365]; Aminoacyl-transfer RNA synthetase, class II [IPR006195]	:	cl19106: Asp_Lys_Asn_RS_N; cl00268: class_II_aaRS-like_core	:
Positive	291	Ps_135759	?	P - 1.29 (0.088)	?	Par_09671	2	0	0	-	-	D.ur.	1	0	0	2.21692	1.18396	0	0.387363	0	0.586885	1.27679	0	0	0	0	-	n.a.	no	0.397	-		predicted protein [Chlamydomonas reinhardtii]	:	6e-30	hypothetical protein An18g01550 [Aspergillus niger] &gt;gi|134084195|emb|CAK47228.1| unnamed protein product [Aspergillus niger]	:		:		:	2OG-Fe(II) oxygenase superfamily [IPR005123]	:	cl17304: 2OG-FeII_Oxy_3	:
Positive	292	Ps_133531	?	P - 1.37 (0.078)	?	Ort_05007	2	0	1	-	-	D.ur.	1	0	1.12234	1.92524	0.326537	0.899176	0	0	0	0	0	0	0	48	-	n.a.	no	0.642	-		nuclear LIM factor interactor-interacting protein [Phytophthora sojae]	:	0	nuclear LIM factor interactor-interacting protein [Phytophthora sojae]	:		:		:	NLI interacting factor [IPR004274]	:	cl17354: NIF	:
Positive	293	Ps_130938	?	P - 1.56 (0.090)	?	Ort_00314	3	0	4	-	-	N.t.	0	0	0	0	0	0	0	0	0	0	0	0.009	0.006	32	-	n.a.	no	0.066	-			:	-	-	:		:		:		:		:
Positive	294	Ps_129867	?	P - 1.59 (0.023)**	?	Ort_07115	1	1	1	C	5	D.r.	0	4.31658	4.26671	5.51226	5.80609	4.87823	3.2555	3.16076	3.25187	3.41616	2.62527	0.614	0.564	21	M	n.a.	no	0.518	-			:	0.5	ribosome-binding factor A [Asticcacaulis excentricus CB 48] &gt;gi|241212913|gb|EER48939.1| ribosome-binding factor A [Asticcacaulis excentricus CB 48]	:		:		:		:		:
Positive	295	Ps_141515	?	P - 1.71 (0.027)**	?	Ort_00066	1	0	16	-	-	U.d.	0	0	0	0	0	0	0	0	0	0	0	0	0	0	-	n.a.	no	0.595	-			:	2e-12	predicted protein [Thalassiosira pseudonana CCMP1335] &gt;gi|220976351|gb|EED94678.1| predicted protein [Thalassiosira pseudonana CCMP1335]	:		:		:		:		:
Positive	296	Ps_144548	?	P - 2.01 (0.005)**	?	alone	1	0	0	-	-	D.ur.	1	0	0.668119	0	1.26243	2.90477	0	0	0	0	0	0	0	39	-	n.a.	no	0.693	-			:	0.2	hypothetical protein [Polymyxa betae]	:		:		:		:		:
Positive	297	Ps_109395	?	P - 2.14 (0.015)**	?	alone	1	0	0	-	-	U.d.	0	0	0	0	0	0	0	0	0	0	0	0	0	26	-	n.a.	no	0.331	-		protein Y6B3B.8 [imported] - Caenorhabditis elegans	:	2e-42	protein ZK218.2 [imported] - Caenorhabditis elegans	:	GO:0005524	:	F: ATP binding	:	ATP/GTP-binding site motif A (P-loop) [IPR001687]	:	cl19249: DDE_3	:
Positive	298	Ps_144919	?	P - 2.25 (0.047)**	?	Ort_00158	4	1	5	C	-	U.d.	0	0	0	0	0	0	0	0	0	0	0	0.179	0.185	25	-	n.a.	no	0.574	-			:	-	-	:		:		:		:		:
Positive	299	Ps_140786	?	P - 1.22 (0.067)	Polymorphic	Ort_06209	1	1	1	C	4	D.r.	0	2.93603	2.51349	4.43816	3.7915	4.20555	3.85599	4.75526	5.28036	5.66656	5.3734	0	0	42	-	n.a.	no	0.45	-			:	0.1	Suv39h1b protein [Danio rerio]	:	GO:0000785!GO:0003682!GO:0005634!GO:0006333	:	B: chromatin assembly or disassembly; C: chromatin; C: nucleus; F: chromatin binding	:	Chromo domain [IPR000953]	:	cl17459: CHROMO	:
Positive	300	Ps_134744	?	P - 1.24 (0.046)**	No polymorphism	Ort_05225	1	1	1	C	1	D.r.	0	0.530071	2.43696	0	0.326537	1.10568	1.76001	2.8846	2.39561	3.02024	1.90188	0	0	26	-	n.a.	no	0.177	-			:	-	-	:	GO:0004721!GO:0006470!GO:0008138	:	B: protein amino acid dephosphorylation; F: phosphoprotein phosphatase activity; F: protein tyrosine/serine/threonine phosphatase activity	:	Dual specificity protein phosphatase [IPR000340]; Tyrosine specific protein phosphatase and dual specificity protein phosphatase [IPR000387]	:	cl00053: DSPc	:
Positive	301	Ps_142228	?	P - 1.37 (0.078)	No polymorphism	Ort_03869	1	1	1	C	-	D.ur.	0	7.84482	8.10496	9.66545	8.3843	9.80345	9.90312	9.63528	9.36793	9.13683	7.747	0	0	0	-	n.a.	no	0.439	-		predicted protein [Monosiga brevicollis MX1]	:	0	serine hydroxymethyltransferase [Thalassiosira pseudonana CCMP1335] &gt;gi|220970665|gb|EED89002.1| serine hydroxymethyltransferase [Thalassiosira pseudonana CCMP1335]	:	GO:0004372!GO:0006544!GO:0006563	:	B: glycine metabolism; B: L-serine metabolism; F: glycine hydroxymethyltransferase activity	:	Glycine hydroxymethyltransferase [IPR001085]; G-protein beta WD-40 repeat [IPR001680]	:	cl18945: AAT_I	:
Positive	302	Ps_140319	?	P - 1.52 (0.074)	Polymorphic	Ort_03230	1	1	1	C	1	D.r.	0	1.22095	0	0	0	0.365133	0.885184	0.830255	0.809003	0	1.334	0.021	0.02	16	-	n.a.	no	0.504	-		Selenocysteine-specific elongation factor (Elongation factor sec) (Eukaryotic elongation factor, selenocysteine-tRNA-specific) (mSelB)	:	6e-76	hypothetical protein BRAFLDRAFT_287794 [Branchiostoma floridae]	:	GO:0005524!GO:0005525!GO:0006412!GO:0016146!GO:0016147!GO:0016148	:	B: protein biosynthesis; F: ATP binding; F: GTP binding; F: protein-synthesizing GTPase activity, elongation; F: protein-synthesizing GTPase activity, initiation; F: protein-synthesizing GTPase activity, termination	:	Elongation factor, GTP-binding [IPR000795]; ATP/GTP-binding site motif A (P-loop) [IPR001687]; Elongation factor Tu, domain 2 [IPR004161]	:	cl17170: Ras_like_GTPase; cl02787: Translation_Factor_II_like	:
Positive	303	Ps_132657	?	P - 1.58 (0.046)**	Polymorphic	Ort_01633	1	1	2	C	6	D.r.	0	4.8479	5.46816	6.65101	6.07737	3.99991	3.35671	3.7505	3.32582	3.87362	4.51721	0.622	0.594	28	-	n.a.	no	0.632	-			:	0.2	hypothetical protein [Phytophthora cinnamomi]	:		:		:		:		:
Positive	304	Ps_141981	?	Polymorphic	P - 1.25 (0.023)**	Ort_09099	1	1	1	C	2	D.r.	0	1.81311	3.25338	3.32193	3.96606	4.15971	3.31267	3.37086	3.70454	3.75702	3.71864	0.006	0.002	19	-	n.a.	no	0.251	-			:	3e-16	PREDICTED: similar to SJCHGC08782 protein [Ciona intestinalis]	:	GO:0000151!GO:0004842!GO:0005622!GO:0008270!GO:0016567	:	B: protein ubiquitination; C: intracellular; C: ubiquitin ligase complex; F: ubiquitin-protein ligase activity; F: zinc ion binding	:	BRCT [IPR001357]; Zn-finger, RING [IPR001841]	:	cl00038: BRCT; cl17238: RING	:
Positive	305	Ps_135757	P - 1.26 (0.083)	?	?	Par_09671	2	0	0	-	-	D.ur.	1	0	0.668119	2.21692	1.18396	0	0.387363	0	0.586885	1.27679	0	0	0	0	-	n.a.	no	0.4	-		predicted protein [Chlamydomonas reinhardtii]	:	8e-30	hypothetical protein An18g01550 [Aspergillus niger] &gt;gi|134084195|emb|CAK47228.1| unnamed protein product [Aspergillus niger]	:		:		:	2OG-Fe(II) oxygenase superfamily [IPR005123]	:	cl17304: 2OG-FeII_Oxy_3	:
Positive	306	Ps_158706	P - 1.27 (0.092)	?	?	Ort_09841	1	1	0	-	-	D.ur.	0.34	3.89724	4.35241	3.99648	2.95271	3.01203	5.08296	5.96615	6.82128	6.21737	6.11126	0.007	0.006	21	-	n.a.	no	0.331	-		CDF family transporter: cation efflux [Ostreococcus lucimarinus CCE9901]	:	6e-47	predicted protein [Thalassiosira pseudonana CCMP1335] &gt;gi|220976389|gb|EED94716.1| predicted protein [Thalassiosira pseudonana CCMP1335]	:	GO:0006812!GO:0008324!GO:0016020	:	B: cation transport; C: membrane; F: cation transporter activity	:	Cation efflux protein [IPR002524]	:	cl00316: Cation_efflux	:
Positive	307	Ps_140912	P - 1.29 (0.088)	?	?	Par_09647	2	0	0	-	-	U.d.	0	0	0	0	0	0	0	0	0	0	0	0.004	0.003	31	M	n.a.	no	0.368	-			:	0.0002	predicted protein [Laccaria bicolor S238N-H82] &gt;gi|164635665|gb|EDQ99969.1| predicted protein [Laccaria bicolor S238N-H82]	:		:		:		:		:
Positive	308	Ps_132898	P - 1.31 (0.085)	?	?	Ort_05376	1	1	1	C	1	D.r.	0	3.64766	3.11337	0.313826	0.326537	2.87696	4.11528	4.96403	4.9231	4.90795	4.74701	0.481	0.501	28	-	n.a.	no	0.476	-		ribonuclease H1 [Gallus gallus]	:	8e-35	Ribonuclease H1 [Caligus rogercresseyi]	:	GO:0003676!GO:0004523!GO:0004524	:	F: nucleic acid binding; F: ribonuclease H activity; F: ribonuclease H1 activity	:	RNase H [IPR002156]	:	cl03316: Cauli_VI; cl14782: RNase_H_like	:
Positive	309	Ps_135541	P - 1.32 (0.092)	?	?	Ort_06327	1	1	1	C	5	D.r.	0	1.54696	4.28858	7.98177	8.76995	8.46782	1.25459	1.0635	1.17249	0.649845	1.14796	0	0	0	-	n.a.	no	0.496	-			:	0.4	conserved hypothetical protein [Roseobacter sp. GAI101] &gt;gi|214044698|gb|EEB85336.1| conserved hypothetical protein [Roseobacter sp. GAI101]	:		:		:		:	cl14643: SRPBCC	:
Positive	310	Ps_108993	P - 1.46 (0.046)**	?	?	Par_00016	33	0	0	-	-	D.ur.	0.01	5.74125	6.22647	6.32963	6.87357	7.67997	6.83404	7.32761	7.50418	6.96967	6.52265	0.021	0.014	49	M	n.a.	no	0.335	-		predicted: similar to cystathionine beta-synthase [Gallus gallus]	:	-	-	:	GO:0008671	:	F: 2-dehydro-3-deoxygalactonokinase activity	:		:		:
Positive	311	Ps_132029	P - 1.48 (0.086)	?	?	Non_07753	1	0	0	-	-	U.d.	0	0	0	0	0	0	0	0	0	0	0	0	0	0	-	n.a.	no	0.373	-			:	2e-28	putative haustorium-specific membrane protein [Phytophthora infestans]	:		:		:		:		:
Positive	312	Ps_133313	P - 1.75 (0.027)**	?	?	Non_00682	1	0	0	-	3	D.r.	0	3.42747	7.97597	2.61094	3.43216	3.54498	4.96694	4.92766	3.09136	1.27679	2.82436	0	0	39	-	n.a.	no	0.041	-			:	-	-	:	GO:0005524	:	F: ATP binding	:	ATP/GTP-binding site motif A (P-loop) [IPR001687]	:		:
Positive	313	Ps_143221	P - 1.80 (0.015)**	?	?	Ort_00027	27	0	1	-	4	D.r.	0	0	0	0	0	0.365133	0.387363	0	0.809003	1.09626	0.685267	0.004	0.001	20	-	n.a.	no	0.67	-			:	3e-08	PREDICTED: similar to ankyrin 2,3/unc44 [Strongylocentrotus purpuratus]	:		:		:		:	cl19088: ANK	:
Positive	314	Ps_143206	P - 2.17 (0.005)**	?	?	Ort_00757	4	0	1	-	-	U.d.	0	0	0	0	0	0	0	0	0	0	0	0.008	0.006	24	-	n.a.	no	0.598	-			:	0.2	hypothetical protein [Trichomonas vaginalis G3] &gt;gi|121888631|gb|EAX94095.1| hypothetical protein TVAG_336580 [Trichomonas vaginalis G3]	:		:		:		:		:
Positive	315	Ps_138027	No polymorphism	?	P - 1.27 (0.092)	Ort_02414	1	1	1	C	-	D.ur.	0.21	1.61824	0	0	0	0.898402	1.25459	0	1.70399	2.23235	1.33342	0	0	0	-	n.a.	no	0.254	-			:	5e-20	putative phosphatidylinositol-4-phosphate binding protein [Phytophthora sojae]	:	GO:0008270	:	F: zinc ion binding	:	Zn-finger, FYVE type [IPR000306]	:	cl17764: FYVE	:
Positive	316	Ps_156342	No polymorphism	?	P - 1.32 (0.075)	Ort_05438	1	1	1	C	4	D.r.	0	5.20093	4.71765	5.90087	5.00737	3.5272	5.10253	5.21455	5.56651	5.63381	6.35588	0	0	0	-	n.a.	no	0.563	-			:	0.07	chromosome segregation protein SMC [Staphylococcus hominis SK119] &gt;gi|228271066|gb|EEK12454.1| chromosome segregation protein SMC [Staphylococcus hominis SK119]	:		:		:		:	cl13543: SprA-related	:
Positive	317	Ps_143493	No polymorphism	?	P - 1.38 (0.084)	Ort_11828	1	0	1	-	1	D.r.	0	1.54696	1.12234	0	0	0.365133	1.0552	0.390668	0.586885	0.649845	0.935083	0.038	0.034	31	-	n.a.	no	0.49	-			:	0.08	GG12501 [Drosophila erecta] &gt;gi|190656887|gb|EDV54119.1| GG12501 [Drosophila erecta]	:		:		:		:		:
Positive	318	Ps_134269	No polymorphism	?	P - 1.54 (0.046)**	Ort_10497	1	1	0	-	5	D.r.	0	1.54696	3.1614	4.53972	7.07756	5.43969	0.885184	1.26364	1.91035	2.04614	2.11969	0	0	21	-	n.a.	no	0.689	-			:	1e-14	PREDICTED: similar to KIAA0175 [Ornithorhynchus anatinus]	:	GO:0004672!GO:0004674!GO:0004675!GO:0004676!GO:0004677!GO:0004679!GO:0004680!GO:0004681!GO:0004683!GO:0004686!GO:0004688!GO:0004689!GO:0004690!GO:0004692!GO:0004693!GO:0004694!GO:0004695!GO:0004696!GO:0004697!GO:0004698!GO:0004700!GO:0004701!GO:0004702!GO:0004703!GO:0004704!GO:0004705!GO:0004706!GO:0004707!GO:0004708!GO:0004709!GO:0004710!GO:0004711!GO:0004712!GO:0004713!GO:0004714!GO:0004715!GO:…	:	B: protein amino acid phosphorylation; F: 3-phosphoinositide-dependent protein kinase activity; F: AMP-activated protein kinase activity; F: ATP binding; F: atypical protein kinase C activity; F: calcium-dependent protein kinase C activity; F: calmodulin regulated protein kinase activity; F: casein kinase activity; F: casein kinase I activity; F: cGMP-dependent protein kinase activity; F: cobinam…	:	Protein kinase [IPR000719]; Tyrosine protein kinase [IPR001245]; Serine/threonine protein kinase [IPR002290]; Tyrosine protein kinase, active site [IPR008266]	:	cl09925: PKc_like	:
Positive	319	Ps_140195	P - 1.23 (0.077)	?	No polymorphism	alone	1	0	0	-	2	D.r.	0	1.02503	1.74631	0	0.818032	2.33256	2.13356	1.16672	0.809003	1.09626	1.14861	0	0	21	-	n.a.	no	0.353	-			:	1e-10	protease; reverse transcriptase [Anopheles funestus]	:		:		:		:	cl02808: RT_like	:
Positive	320	Ps_129511	P - 1.24 (0.086)	?	No polymorphism	Ort_10337	1	1	0	-	1	D.r.	0	4.90607	4.99571	0	0.918386	1.66129	4.24982	4.34405	3.5277	2.614	3.42398	0	0	15	-	n.a.	no	0.48	-			:	3e-26	predicted protein [Physcomitrella patens subsp. patens] &gt;gi|162688239|gb|EDQ74617.1| predicted protein [Physcomitrella patens subsp. patens]	:	GO:0004672!GO:0004674!GO:0004713!GO:0005524!GO:0006468	:	B: protein amino acid phosphorylation; F: ATP binding; F: protein kinase activity; F: protein serine/threonine kinase activity; F: protein-tyrosine kinase activity	:	Protein kinase [IPR000719]; Tyrosine protein kinase [IPR001245]; Ankyrin [IPR002110]; Serine/threonine protein kinase [IPR002290]	:	cl19088: ANK; cl09925: PKc_like	:
Positive	321	Ps_138616	P - 1.25 (0.096)	?	No polymorphism	Ort_06917	1	1	1	C	-	D.ur.	0.04	2.8502	1.614	2.66721	2.92884	4.42485	3.34582	3.00126	3.78545	4.0072	3.93508	0.005	0.005	29	-	n.a.	no	0.4	-			:	-	-	:		:		:		:		:
Positive	322	Ps_127244	P - 1.26 (0.083)	?	P - 1.26 (0.083)	Par_02010	3	0	0	-	-	D.ur.	0.36	1.12631	2.90227	0.448901	1.18396	0.365133	1.82456	2.65421	1.00288	0.649845	3.20351	0	0	0	-	n.a.	no	0.555	-			:	1e-38	hypothetical protein GobsU_05758 [Gemmata obscuriglobus UQM 2246]	:		:		:	2OG-Fe(II) oxygenase superfamily [IPR005123]	:	cl17304: 2OG-FeII_Oxy_3	:
Positive	323	Ps_129521	P - 1.27 (0.072)	?	No polymorphism	Ort_03744	1	1	1	C	5	D.r.	0	6.0295	3.97416	4.56218	4.01221	6.10999	2.51071	2.04054	3.17393	3.37712	2.11936	0.103	0.096	21	-	n.a.	no	0.637	-			:	5e-20	multiple ankyrin repeats single kh domain protein, putative [Penicillium marneffei ATCC 18224] &gt;gi|210071929|gb|EEA26018.1| multiple ankyrin repeats single kh domain protein, putative [Penicillium marneffei ATCC 18224]	:		:		:	Ankyrin [IPR002110]	:	cl19088: ANK	:
Positive	324	Ps_128498	P - 1.31 (0.068)	?	Polymorphic	Ort_12237	1	0	1	-	5	D.r.	0	0	0	0.572405	0	0.656268	0.387363	0	0	0	0	0	0	0	-	n.a.	no	0.361	-			:	2e-10	predicted protein [Thalassiosira pseudonana CCMP1335] &gt;gi|220976002|gb|EED94330.1| predicted protein [Thalassiosira pseudonana CCMP1335]	:	GO:0008270!GO:0031177	:	F: phosphopantetheine binding; F: zinc ion binding	:	IQ calmodulin-binding region [IPR000048]; Zn-finger, TRAF type [IPR001293]; Ankyrin [IPR002110]; Phosphopantetheine attachment site [IPR006162]	:	cl19088: ANK; cl08341: zf-TRAF	:
Positive	325	Ps_135279	P - 1.35 (0.080)	?	No polymorphism	Ort_05623	1	1	1	C	6	D.r.	0	4.27329	3.29719	4.95052	5.86076	5.09466	4.89782	4.59723	4.74567	4.68672	4.55496	0.519	0.575	19	M	n.a.	no	0.618	-		predicted protein [Laccaria bicolor S238N-H82]	:	8e-53	probable phosphoribosyl-amp cyclohydrolase [Thalassiosira pseudonana CCMP1335] &gt;gi|220976401|gb|EED94728.1| probable phosphoribosyl-amp cyclohydrolase [Thalassiosira pseudonana CCMP1335]	:	GO:0000105!GO:0004635!GO:0004636	:	B: histidine biosynthesis; F: phosphoribosyl-AMP cyclohydrolase activity; F: phosphoribosyl-ATP diphosphatase activity	:	Phosphoribosyl-AMP cyclohydrolase [IPR002496]; Phosphoribosyl-ATP pyrophosphohydrolase [IPR008179]	:	cl16941: NTP-PPase; cl00344: PRA-CH	:
Positive	326	Ps_135834	P - 1.35 (0.080)	?	No polymorphism	Non_01578	1	0	0	-	6	D.r.	0	3.64777	4.61747	7.84726	6.3468	4.65701	3.81721	3.43456	3.75894	3.41589	5.25198	0.022	0.015	25	-	n.a.	no	0.419	-			:	0.4	alpha-L-fucosidase [Pedobacter heparinus DSM 2366] &gt;gi|228575895|gb|EEK40310.1| alpha-L-fucosidase [Pedobacter heparinus DSM 2366]	:		:		:		:		:
Positive	327	Ps_131225	P - 1.38 (0.084)	?	No polymorphism	Ort_07624	1	1	1	C	2	D.r.	0	0	0.913033	0	0	1.84599	0.299831	0	0	0	0	0.001	0.001	19	M	n.a.	no	0.541	-		NADH:flavin oxidoreductase/NADH oxidase [Methylobacterium radiotolerans JCM 2831]	:	3e-60	NADH:flavin oxidoreductase/NADH oxidase [Methylotenera mobilis JLW8] &gt;gi|253982785|gb|ACT47643.1| NADH:flavin oxidoreductase/NADH oxidase [Methylotenera mobilis JLW8]	:	GO:0006118!GO:0016491!GO:0051341	:	B: electron transport; B: regulation of oxidoreductase activity; F: oxidoreductase activity	:	NADH:flavin oxidoreductase/NADH oxidase [IPR001155]	:	cl17186: TIM_phosphate_binding	:
Positive	328	Ps_137779	P - 1.48 (0.016)**	?	P - 1.40 (0.026)**	Ort_03988	1	1	1	C	3	D.r.	0	0	2.43696	0	0.466758	0.657183	2.15898	1.86671	1.17249	0.649845	0	0.137	0.125	29	M	n.a.	no	0.632	-			:	-	-	:		:		:		:	cl19107: SPFH_like	:
Positive	329	Ps_138237	P - 1.51 (0.050)**	?	Polymorphic*	Ort_06157	1	1	1	C	1	D.r.	0	3.46663	3.97425	0.790772	1.26243	2.87696	3.90159	4.461	4.57398	3.337	1.90188	0.001	0	17	-	n.a.	no	0.684	-			:	2e-39	PREDICTED: hypothetical protein [Strongylocentrotus purpuratus] &gt;gi|115941395|ref|XP_001177851.1| PREDICTED: hypothetical protein [Strongylocentrotus purpuratus]	:	GO:0005524	:	F: ATP binding	:	ATP/GTP-binding site motif A (P-loop) [IPR001687]	:	cl17170: Ras_like_GTPase	:
Positive	330	Ps_139197	P - 1.53 (0.027)**	?	No polymorphism	Ort_11972	1	0	1	-	1	D.r.	0	6.39909	3.83238	1.14796	2.0635	1.95791	5.27034	4.00962	3.25202	3.25338	5.80872	0.001	0.001	24	-	n.a.	no	0.683	-			:	-	-	:		:		:		:	cl17764: FYVE	:
Positive	331	Ps_128945	P - 1.55 (0.009)**	?	P - 1.55 (0.009)**	Ort_08898	1	1	1	C	3	D.r.	0	1.98441	3.20805	1.43456	2.14893	1.44943	1.00072	1.98514	2.17345	0	0.935083	0.015	0.007	28	-	n.a.	no	0.371	-		predicted: similar to EKN1 [Strongylocentrotus purpuratus]	:	1e-25	PREDICTED: similar to EKN1 [Strongylocentrotus purpuratus] &gt;gi|115975360|ref|XP_001183124.1| PREDICTED: similar to EKN1 [Strongylocentrotus purpuratus]	:	GO:0003676	:	F: nucleic acid binding	:	RNA-binding region RNP-1 (RNA recognition motif) [IPR000504]; TPR repeat [IPR001440]	:	cl00175: alpha-crystallin-Hsps_p23-like; cl19085: TPR	:
Positive	332	Ps_132323	P - 1.55 (0.086)	?	No polymorphism	Par_01987	3	0	0	-	-	U.d.	0	0	0	0	0	0	0	0	0	0	0	0.001	0.001	23	-	n.a.	no	0.693	-			:	-	-	:		:		:		:		:
Positive	333	Ps_137289	P - 1.61 (0.015)**	?	P - 1.50 (0.023)**	Ort_01102	1	2	1	C	5	D.r.	0	5.63363	5.64832	5.81306	5.79293	5.79103	5.0993	4.44042	4.9929	3.84519	3.93499	0	0	0	-	n.a.	no	0.596	-		predicted protein [Physcomitrella patens subsp. patens]	:	4e-33	predicted protein [Physcomitrella patens subsp. patens] &gt;gi|162664140|gb|EDQ50871.1| predicted protein [Physcomitrella patens subsp. patens]	:	GO:0003676!GO:0006508!GO:0008237!GO:0008270	:	B: proteolysis and peptidolysis; F: metallopeptidase activity; F: nucleic acid binding; F: zinc ion binding	:	Zn-finger, C-x8-C-x5-C-x3-H type [IPR000571]; Neutral zinc metallopeptidases, zinc-binding site [IPR006025]	:	cl11404: Biotinyl_lipoyl_domains; cl10748: Peptidase_M76; cl11592: zf-CCCH	:
Positive	334	Ps_139818	P - 1.62 (0.085)	?	P - 1.61 (0.081)	Ort_03706	1	1	1	C	3	D.r.	0	5.37553	6.26564	5.60529	5.98477	5.21719	5.05315	5.12081	5.44718	4.85215	4.43843	0.146	0.187	23	-	n.a.	no	0.398	-		TRNA synthetase, putative, expressed [Oryza sativa (japonica cultivar-group)]	:	2e-29	TRNA synthetase, putative, expressed [Oryza sativa (japonica cultivar-group)]	:	GO:0005489!GO:0006118	:	B: electron transport; F: electron transporter activity	:	Thioredoxin domain 2 [IPR006663]	:	cl00388: Thioredoxin_like	:
Positive	335	Ps_140783	P - 1.71 (0.083)	?	No polymorphism	Non_08764	1	0	0	-	1	D.r.	0	1.54745	1.4678	0	0	1.84599	1.85519	2.88479	3.04824	1.58111	1.6457	0	0	0	-	n.a.	no	0.445	-		Unknown (protein for MGC:147952) [Xenopus tropicalis]	:	2e-27	5&apos;-nucleotidase/ magnesium ion binding [Arabidopsis thaliana]	:	GO:0008253!GO:0017175	:	F: 5'-nucleotidase activity; F: IMP-GMP specific 5'-nucleotidase activity	:	HAD-superfamily subfamily IE hydrolase [IPR006434]	:	cl19137: HAD	:
Positive	336	Ps_135336	P - 1.78 (0.046)**	?	No polymorphism	Non_00323	1	0	0	-	3	D.r.	0	5.09259	5.31662	3.98541	4.73855	4.40531	3.94533	4.65186	4.67661	4.65449	4.59192	0	0	20	-	n.a.	no	0.56	-			:	-	-	:		:		:		:		:
Positive	337	Ps_138224	Polymorphic	?	P - 1.29 (0.088)	Ort_01567	2	1	1	C	-	D.ur.	0.89	1.98477	1.61353	0.790772	1.18396	1.37072	2.00144	2.24428	1.81024	1.43669	2.55238	0.201	0.187	36	M	n.a.	no	0.663	-			:	0.004	plectin 1 [Rattus norvegicus] &gt;gi|1709655|sp|P30427|PLEC1_RAT RecName: Full=Plectin-1; Short=PLTN; Short=PCN &gt;gi|1561642|emb|CAA42169.1| plectin [Rattus norvegicus]	:		:		:		:	cl20032: DUF334; cl19219: DUF342	:
Positive	338	Ps_144531	No polymorphism	P - 1.33 (0.018)**	?	Ort_06448	1	1	1	C	4	D.r.	0	0.530071	0	0.685267	1.18333	2.93244	2.49083	2.54275	2.75852	2.67942	3.75157	0.033	0.029	20	-	n.a.	no	0.215	-			:	8e-39	hypothetical protein CC1G_07054 [Coprinopsis cinerea okayama7#130] &gt;gi|116502465|gb|EAU85360.1| hypothetical protein CC1G_07054 [Coprinopsis cinerea okayama7#130]	:	GO:0001584!GO:0003677!GO:0003720!GO:0003721!GO:0003724!GO:0003896!GO:0004779!GO:0005634!GO:0007186!GO:0008192!GO:0008193!GO:0008723!GO:0008905!GO:0016021!GO:0016779!GO:0017103	:	B: G-protein coupled receptor protein signaling pathway; C: integral to membrane; C: nucleus; F: DNA binding; F: DNA polymerase V activity; F: DNA primase activity; F: mannose-phosphate guanylyltransferase activity; F: nucleotidyltransferase activity; F: rhodopsin-like receptor activity; F: RNA guanylyltransferase activity; F: RNA helicase activity; F: sulfate adenylyltransferase activity; F: tel…	:	Rhodopsin-like GPCR superfamily [IPR000276]; Telomere reverse transcriptase [IPR003545]	:	cl02808: RT_like; cl13446: Telomerase_RBD	:
Positive	339	Ps_135701	P - 1.30 (0.096)	Polymorphic	?	Ort_00027	27	0	1	-	3	D.r.	0	0	0.668119	0	0	0.365133	0	0	0	0	0	0	0	28	-	n.a.	no	0.323	-			:	0.03	unnamed protein product [Tetraodon nigroviridis]	:		:		:		:	cl19088: ANK	:
Positive	340	Ps_108812	P - 1.33 (0.082)	No polymorphism	?	Ort_07842	1	1	1	C	1	D.r.	0	5.6718	5.63978	4.4219	4.95508	5.80972	6.49523	6.37901	6.46783	6.19515	5.89968	0.001	0	16	-	n.a.	no	0.279	-		PAPP5/PP5 (PROTEIN PHOSPHATASE 5); phosphoprotein phosphatase/ protein binding / protein serine/threonine phosphatase [Arabidopsis thaliana]	:	5e-156	PP5.2 (PROTEIN PHOSPHATASE 5.2); phosphoprotein phosphatase/ protein binding / protein serine/threonine phosphatase [Arabidopsis thaliana] &gt;gi|16930441|gb|AAL31906.1|AF419574_1 At2g42810/F7D19.19 [Arabidopsis thaliana] &gt;gi|20197966|gb|AAD21727.2| pu	:	GO:0000158!GO:0004721!GO:0004723!GO:0004724!GO:0005963!GO:0008420!GO:0008597!GO:0015071!GO:0016787!GO:0017018!GO:0017020!GO:0017023!GO:0030357	:	C: magnesium-dependent protein serine/threonine phosphatase complex; C: myosin phosphatase complex; F: calcium-dependent protein serine/threonine phosphatase activity; F: calcium-dependent protein serine/threonine phosphatase regulator activity; F: CTD phosphatase activity; F: hydrolase activity; F: magnesium-dependent protein serine/threonine phosphatase activity; F: myosin phosphatase activity;…	:	TPR repeat [IPR001440]; Metallo-phosphoesterase [IPR004843]; Serine/threonine-specific protein phosphatase and bis(5-nucleosyl)-tetraphosphatase [IPR006186]	:	cl13995: MPP_superfamily; cl19085: TPR	:
Positive	341	Ps_136007	P - 1.34 (0.089)	No polymorphism	?	Ort_10952	1	0	1	-	4	D.r.	0	2.44255	1.97929	1.87814	3.19219	2.20351	2.15931	2.79036	3.21335	3.11803	4.24382	0	0	21	-	n.a.	no	0.326	-			:	-	-	:		:		:	Cytochrome c heme-binding site [IPR000345]	:		:
Positive	342	Ps_127346	No polymorphism	P - 1.47 (0.041)**	Polymorphic*	Ort_01026	1	1	2	C	-	D.ur.	0.94	3.34596	3.42129	1.92524	2.8799	4.76043	4.64149	4.48123	4.60407	4.55324	4.57362	0.001	0	18	-	n.a.	no	0.124	-		cation diffusion facilitator 10 (ISS) [Ostreococcus tauri]	:	2e-54	cation efflux protein/ zinc transporter, putative [Perkinsus marinus ATCC 50983]	:	GO:0000810!GO:0004787!GO:0006812!GO:0008324!GO:0008722!GO:0008758!GO:0008796!GO:0008828!GO:0016020!GO:0016462!GO:0016818!GO:0019176!GO:0019177	:	B: cation transport; C: membrane; F: bis(5'-nucleosyl)-tetraphosphatase activity; F: cation transporter activity; F: dATP pyrophosphohydrolase activity; F: diacylglycerol pyrophosphate phosphatase activity; F: dihydroneopterin monophosphate phosphatase activity; F: dihydroneopterin triphosphate pyrophosphohydrolase activity; F: DNA helicase IV activity; F: hydrolase activity, acting on acid anhyd…	:	Cation efflux protein [IPR002524]	:	cl00316: Cation_efflux	:
Positive	343	Ps_108853	No polymorphism	P - 1.55 (0.086)	No polymorphism	Ort_02190	1	1	1	C	3	D.r.	0	5.17756	5.27329	4.37191	4.29998	2.11003	3.18396	2.97306	2.58856	3.07005	3.46428	0	0	0	-	n.a.	no	0.181	-			:	2e-21	PREDICTED: similar to 26S proteasome non-ATPase regulatory subunit 9 (26S proteasome regulatory subunit p27) isoform 2 [Apis mellifera]	:	GO:0005515	:	F: protein binding	:	PDZ/DHR/GLGF domain [IPR001478]	:	cl00117: PDZ	:
Positive	344	Ps_128895	No polymorphism	Polymorphic*	P - 1.52 (0.083)	Ort_08864	1	1	1	C	2	D.r.	0	3.74642	4.74964	2.8488	2.51248	6.25054	3.86374	4.4813	5.2137	5.07553	4.123	0.032	0.018	25	-	n.a.	no	0.481	-		Ser/Thr protein phosphatase family protein [Stigmatella aurantiaca DW4/3-1]	:	4e-30	PREDICTED: similar to fibropellin c [Strongylocentrotus purpuratus]	:	GO:0000158!GO:0004721!GO:0004723!GO:0004724!GO:0005963!GO:0008420!GO:0008597!GO:0015071!GO:0016787!GO:0017018!GO:0017020!GO:0017023!GO:0030357	:	C: magnesium-dependent protein serine/threonine phosphatase complex; C: myosin phosphatase complex; F: calcium-dependent protein serine/threonine phosphatase activity; F: calcium-dependent protein serine/threonine phosphatase regulator activity; F: CTD phosphatase activity; F: hydrolase activity; F: magnesium-dependent protein serine/threonine phosphatase activity; F: myosin phosphatase activity;…	:	Metallo-phosphoesterase [IPR004843]	:	cl13995: MPP_superfamily	:
Positive	345	Ps_138521	P - 1.27 (0.072)	Polymorphic*	No polymorphism	Ort_11551	1	0	1	-	5	D.r.	0	1.30976	2.18015	3.59323	3.76479	4.57204	2.98787	2.68952	2.91073	2.74201	0	0	0	0	-	n.a.	no	0.651	-			:	1e-48	DRAP deaminase [Schizosaccharomyces japonicus yFS275] &gt;gi|212000473|gb|EEB06133.1| DRAP deaminase [Schizosaccharomyces japonicus yFS275]	:	GO:0003723!GO:0004730!GO:0006396!GO:0009982	:	B: RNA processing; F: pseudouridine synthase activity; F: pseudouridylate synthase activity; F: RNA binding	:	Pseudouridine synthase [IPR006145]; Pseudouridine synthase, Rlu [IPR006224]	:	cl00130: PseudoU_synth	:
Positive	346	Ps_129556	P - 1.32 (0.046)**	Polymorphic	Polymorphic	Ort_03734	1	1	1	C	1	D.r.	0	4.90598	5.92481	3.40735	3.21241	2.48929	5.11541	4.67841	5.00423	5.08767	5.71992	0.001	0.001	20	-	n.a.	no	0.303	-			:	0.001	peptidylprolyl isomerase [Babesia bovis T2Bo] &gt;gi|154795939|gb|EDO05122.1| peptidylprolyl isomerase, putative [Babesia bovis]	:	GO:0003725!GO:0005622	:	C: intracellular; F: double-stranded RNA binding	:	Double-stranded RNA binding (DsRBD) domain [IPR001159]; TPR repeat [IPR001440]	:	cl19085: TPR	:
Positive	347	Ps_130919	P - 1.40 (0.082)	No polymorphism	No polymorphism	Non_02103	1	0	0	-	2	D.r.	0	0	0	0	0	5.47281	0	0	0	0	0.685267	0	0	0	-	n.a.	no	0.474	-			:	0.9	PREDICTED: similar to ubiquitin ligase E3 alpha-I [Gallus gallus]	:		:		:		:		:
Positive	348	Ps_137937	P - 1.45 (0.083)	P - 1.46 (0.077)	P - 1.46 (0.077)	Ort_08841	1	1	1	C	1	D.r.	0	8.40395	6.95455	0	0.326537	6.22296	7.84906	6.50311	6.47189	6.0291	7.21152	0.005	0.004	18	-	n.a.	no	0.319	-			:	3e-28	putative zinc finger protein 2 [Phytophthora sojae]	:	GO:0003676!GO:0005509!GO:0005634!GO:0008270	:	C: nucleus; F: calcium ion binding; F: nucleic acid binding; F: zinc ion binding	:	Calcium-binding EF-hand [IPR002048]; Zn-finger, C2H2 type [IPR007087]	:	cl19539: zf-H2C2_2	:
Positive	349	Ps_157683	P - 1.57 (0.084)	P - 1.57 (0.084)	P - 1.57 (0.084)	Ort_02475	1	1	1	C	-	N.t.	0	0	0	0	0	0	0	0	0	0	0	0	0	0	-	n.a.	no	0.386	-		predicted: similar to methyltransferase like 6 isoform 1 [Macaca mulatta]	:	2e-51	hypothetical protein LOC100125105 [Xenopus (Silurana) tropicalis] &gt;gi|134024280|gb|AAI36248.1| LOC100125105 protein [Xenopus tropicalis] &gt;gi|161612255|gb|AAI55867.1| LOC100125105 protein [Xenopus tropicalis]	:	GO:0008168!GO:0008757	:	F: methyltransferase activity; F: S-adenosylmethionine-dependent methyltransferase activity	:	SAM (and some other nucleotide) binding motif [IPR000051]; Generic methyltransferase [IPR001601]	:	cl17173: AdoMet_MTases	:
Positive	350	Ps_141739	P - 1.63 (0.080)	P - 1.61 (0.081)	No polymorphism	Ort_11111	1	0	1	-	2	D.r.	0	0	0	0	0	0.365133	0.206643	0	0	0	0	0	0	0	-	n.a.	no	0.524	-			:	-	-	:		:		:	Prenyl group, CAAX box, attachment site [IPR001230]	:		:
Positive	351	Ps_132720	P - 2.18 (0.087)	No polymorphism	Polymorphic	Par_09699	2	0	0	-	-	D.ur.	1	0	0	0	0	0	0.206643	2.29101	0	0	0	0.006	0.004	23	-	n.a.	no	0.428	-			:	-	-	:		:		:		:		:
Positive	352	Ps_134678	Polymorphic	No polymorphism	P - 1.53 (0.087)	Non_08721	1	0	0	-	4	D.r.	0	0	0	0	0	0	0.469886	0	1.46258	1.09626	0.935083	0.04	0.053	15	-	n.a.	no	0.395	-			:	-	-	:		:		:		:		:
Positive	353	Ps_141347	Polymorphic	No polymorphism	P - 1.66 (0.082)	Non_04585	1	0	0	-	1	D.r.	0	5.18931	3.0115	0	0	5.03241	5.15963	4.11703	4.13348	5.09972	4.12292	0.01	0.01	37	-	n.a.	no	0.324	-			:	-	-	:		:		:		:		:
Positive	354	Ps_141894	Polymorphic	P - 1.33 (0.082)	No polymorphism	Ort_02122	1	2	0	-	1	D.r.	0	3.64777	4.07852	1.6173	2.22928	4.02565	4.78545	4.31063	4.28954	4.15275	4.14796	0.476	0.421	22	-	n.a.	no	0.62	-			:	-	-	:		:		:		:		:
Positive	355	Ps_137288	Polymorphic	P - 1.34 (0.089)	P - 1.34 (0.089)	Ort_01101	1	2	1	C	6	D.r.	0	3.52331	4.39328	4.33757	4.26221	2.24762	2.69354	1.92714	2.32539	2.85997	2.55238	0	0	0	-	n.a.	no	0.399	-			:	-	-	:	GO:0003755!GO:0004600!GO:0030051!GO:0042027	:	F: cyclophilin; F: cyclophilin-type peptidyl-prolyl cis-trans isomerase activity; F: FK506-sensitive peptidyl-prolyl cis-trans isomerase; F: peptidyl-prolyl cis-trans isomerase activity	:	HMG-I and HMG-Y DNA-binding domain (A+T-hook) [IPR000637]; Bipartite nuclear localization signal [IPR001472]	:	cl20728: PBP1_TM	:
Positive	356	Ps_131967	Polymorphic	P - 1.42 (0.005)**	Polymorphic*	Par_00041	22	0	0	-	-	U.d.	0	0	0	0	0	0	0	0	0	0	0	0	0	0	-	n.a.	no	0.417	-			:	-	-	:		:		:		:		:
Positive	357	Ps_133935	Polymorphic	P - 1.76 (0.045)**	P - 1.76 (0.034)**	Ort_01233	2	0	2	-	-	U.d.	0	0	0	0	0	0	0	0	0	0	0	0	0	0	-	n.a.	no	0.421	-			:	-	-	:	GO:0005524	:	F: ATP binding	:	ATP/GTP-binding site motif A (P-loop) [IPR001687]	:		:
Positive	358	Ps_143266	Polymorphic	Polymorphic	P - 1.38 (0.084)	Ort_04961	1	1	1	C	-	D.ur.	0.27	1.81311	1.12234	1.06695	1.26243	2.98586	1.43029	1.92714	1.81065	1.43669	2.4756	0.182	0.107	47	-	n.a.	no	0.659	-		OSJNBb0079B02.5 [Oryza sativa (japonica cultivar-group)]	:	2e-14	Os04g0640900 [Oryza sativa (japonica cultivar-group)] &gt;gi|113565611|dbj|BAF15954.1| Os04g0640900 [Oryza sativa (japonica cultivar-group)] &gt;gi|125591809|gb|EAZ32159.1| hypothetical protein OsJ_16356 [Oryza sativa Japonica Group]	:		:		:		:		:
Positive	359	Ps_128108	Polymorphic*	P - 1.34 (0.023)**	P - 1.34 (0.023)**	Ort_04608	1	1	1	C	2	D.r.	0	1.54745	2.08338	1.92524	1.6017	2.15704	2.4098	2.42223	1.17249	1.94336	2.6255	0	0	0	-	n.a.	no	0.598	-		FK506-binding protein FKBP12 [Schizophyllum commune]	:	8e-19	predicted protein [Nematostella vectensis] &gt;gi|156209385|gb|EDO30674.1| predicted protein [Nematostella vectensis]	:	GO:0003755!GO:0004600!GO:0005509!GO:0006457!GO:0030051!GO:0042027	:	B: protein folding; F: calcium ion binding; F: cyclophilin; F: cyclophilin-type peptidyl-prolyl cis-trans isomerase activity; F: FK506-sensitive peptidyl-prolyl cis-trans isomerase; F: peptidyl-prolyl cis-trans isomerase activity	:	IQ calmodulin-binding region [IPR000048]; Peptidylprolyl isomerase, FKBP-type [IPR001179]; WW/Rsp5/WWP domain [IPR001202]; Calcium-binding EF-hand [IPR002048]	:	cl19062: EFh; cl19519: FKBP_C; cl00157: WW	:
Positive	360	Ps_137739	?	?	P - 1.39 (0.051)	Par_00060	18	0	0	-	-	U.d.	0	0	0	0	0	0	0	0	0	0	0	0	0	0	-	n.a.	no	0.745	Non-classic secretome			:	-	-	:		:		:		:		:
Positive	361	Ps_143908	?	?	P - 2.23 (0.018)**	Ort_00026	24	2	2	C	-	U.d.	0	0	0	0	0	0	0	0	0	0	0	0.444	0.424	32	-	n.a.	no	0.734	Non-classic secretome			:	-	-	:		:		:	SWIM Zn-finger [IPR007527]	:		:
Positive	362	Ps_127874	?	?	P - 2.30 (0.025)**	Ort_00005	47	9	1	C	-	U.d.	0	0	0	0	0	0	0	0	0	0	0	0.002	0	22	M	n.a.	no	0.845	Non-classic secretome			:	0.05	predicted protein [Thalassiosira pseudonana CCMP1335] &gt;gi|224011150|ref|XP_002294532.1| predicted protein [Thalassiosira pseudonana CCMP1335] &gt;gi|220970027|gb|EED88366.1| predicted protein [Thalassiosira pseudonana CCMP1335] &gt;gi|220970870|gb|EED8	:		:		:		:		:
Positive	363	Ps_130960	?	No polymorphism	P - 1.55 (0.049)**	Ort_00261	3	3	2	C	-	U.d.	0	0	0	0	0	0	0	0	0	0	0	0	0	31	-	n.a.	no	0.812	Non-classic secretome			:	-	-	:		:		:		:		:
Positive	364	Ps_129542	P - 1.30 (0.078)	?	?	alone	1	0	0	-	-	D.ur.	1	0	0	0	0	0	0.206643	0.390668	0	0	0	0.001	0	23	M	n.a.	no	0.701	Non-classic secretome			:	-	-	:		:		:		:		:
Positive	365	Ps_135418	P - 1.58 (0.046)**	?	?	Ort_00507	2	2	2	C	2	D.r.	0	0	0	0	0	0.519039	0.299831	0.390668	0	0	0	0.825	0.836	18	-	n.a.	no	0.855	Non-classic secretome			:	-	-	:		:		:	Bipartite nuclear localization signal [IPR001472]	:		:
Positive	366	Ps_134665	P - 2.45 (0.008)**	?	?	Ort_01888	3	0	1	-	-	D.ur.	0.94	2.40272	2.08338	0.981122	1.53953	2.33314	3.0827	3.5918	3.43015	4.46297	4.90183	0.541	0.547	41	-	n.a.	no	0.841	Non-classic secretome			:	-	-	:		:		:		:		:
Positive	367	Ps_140258	P - 1.29 (0.088)	?	No polymorphism	Par_09615	2	0	0	-	-	U.d.	0	0	0	0	0	0	0	0	0	0	0	0.439	0.339	33	M	n.a.	no	0.746	Non-classic secretome			:	-	-	:		:		:		:		:
Positive	368	Ps_128135	P - 1.45 (0.083)	?	Polymorphic	Ort_04618	1	1	1	C	2	D.r.	0	0	0	0	0	1.37072	0.759582	0.390668	0	0	0.935083	0.769	0.779	20	S	n.a.	no	0.723	Non-classic secretome			:	-	-	:		:		:		:		:
Positive	369	Ps_129501	P - 1.54 (0.082)	?	Polymorphic	Par_00041	22	0	0	-	-	U.d.	0	0	0	0	0	0	0	0	0	0	0	0	0	30	M	n.a.	no	0.849	Non-classic secretome			:	0.2	putative polyprotein [Oryza sativa Japonica Group]	:		:		:		:		:
Positive	370	Ps_127173	P - 2.08 (0.024)**	?	Polymorphic	Par_02011	3	0	0	-	3	D.r.	0	0.798258	0.913033	0	0.326537	0	0	0.698663	0.809003	0.649845	0	0	0	37	-	n.a.	no	0.724	Non-classic secretome			:	-	-	:		:		:		:		:
Positive	371	Ps_133879	P - 2.11 (0.083)	?	No polymorphism	Non_08557	1	0	0	-	-	D.ur.	0.97	0	0	0.313826	0.593593	0.783247	1.15898	0	0	0.890641	0.935083	0	0	0	-	n.a.	no	0.805	Non-classic secretome			:	-	-	:		:		:		:		:
Positive	372	Ps_140917	P - 2.11 (0.083)	Polymorphic*	?	Ort_11878	1	0	1	-	2	D.r.	0	0	0	0	0.466758	1.28806	0.944109	0.552869	1.00288	0	0	0	0	0	-	n.a.	no	0.873	Non-classic secretome			:	0.0001	myosin heavy chain, putative [Toxoplasma gondii GT1]	:		:		:		:		:
Positive	373	Ps_130731	Polymorphic	P - 3.02 (0.026)**	?	Non_06848	1	0	0	-	1	D.r.	0	0.374066	0.668119	0	0	0.365133	1.00072	0.951588	0.809003	0	0.935083	0.002	0.002	17	-	n.a.	no	0.734	Non-classic secretome			:	-	-	:		:		:		:		:
Positive	374	Ps_135555	No polymorphism	P - 1.38 (0.084)	No polymorphism	Par_09674	2	0	0	-	5	D.r.	0	0	0	5.55762	6.92735	5.83183	0.299831	0	0	0	0	0.004	0.003	18	-	n.a.	no	0.8	Non-classic secretome			:	-	-	:		:		:		:		:
Positive	375	Ps_128193	P - 1.29 (0.088)	No polymorphism	No polymorphism	Ort_06314	1	1	1	C	4	D.r.	0	1.47249	0	0	0	2.93244	2.15898	3.21008	2.4631	3.92847	2.39451	0	0	0	-	n.a.	no	0.721	Non-classic secretome			:	-	-	:		:		:		:		:
Positive	376	Ps_158036	P - 1.54 (0.092)	No polymorphism	Polymorphic	Ort_10170	1	1	0	-	-	U.d.	0	0	0	0	0	0	0	0	0	0	0	0.001	0	25	-	n.a.	no	0.714	Non-classic secretome			:	-	-	:		:		:		:		:
Positive	377	Ps_138582	P - 1.88 (0.046)**	P - 1.69 (0.085)	No polymorphism	Ort_06908	1	1	1	C	-	U.d.	0	0	0	0	0	0	0	0	0	0	0	0.575	0.586	32	M	n.a.	no	0.919	Non-classic secretome			:	-	-	:		:		:		:		:
Positive	378	Ps_143476	P - 1.84 (0.046)**	Polymorphic	Polymorphic	Non_02810	1	0	0	-	-	D.ur.	0.94	1.54696	1.74631	2.21692	2.57555	3.29234	3.57761	3.99567	4.47994	4.93499	3.93499	0.004	0.007	23	-	n.a.	no	0.733	Non-classic secretome			:	2e-05	predicted protein [Populus trichocarpa] &gt;gi|222860667|gb|EEE98214.1| predicted protein [Populus trichocarpa]	:	GO:0003777!GO:0005524!GO:0005875!GO:0007018	:	B: microtubule-based movement; C: microtubule associated complex; F: ATP binding; F: microtubule motor activity	:	Kinesin, motor region [IPR001752]	:	cl00286: Motor_domain	:
Positive	379	Ps_157618	P - 1.23 (0.055)	?	?	Ort_00886	2	1	2	C	5	D.r.	0	2.23174	3.06316	2.8486	3.06643	3.15898	2.3454	2.54275	3.32611	2.47327	1.64524	0.819	0.831	48	M	n.a.	no	0.817	Non-classic secretome			:	6e-34	PREDICTED: hypothetical protein [Vitis vinifera]	:	GO:0003824	:	F: catalytic activity	:	Lipolytic enzyme, G-D-S-L family [IPR001087]	:	cl01053: SGNH_hydrolase	:
Positive	380	Ps_141081	?	?	P - 1.43 (0.085)	Ort_00050	19	0	1	-	-	D.ur.	1	0.374066	0	0	0	0	0	0	0.586885	0	0	0.001	0.001	40	M	n.a.	no	0.838	Non-classic secretome			:	4e-16	PREDICTED: hypothetical protein, partial [Hydra magnipapillata]	:		:		:		:	cl01481: DDE_Tnp_IS1595	:
Positive	381	Ps_142618	Polymorphic	P - 1.59 (0.083)	?	Par_09769	2	0	0	-	6	D.r.	0	3.86829	4.35233	4.73688	4.97856	2.98586	3.49147	3.28125	2.75873	3.45391	3.87647	0.826	0.811	28	M	n.a.	no	0.756	Non-classic secretome			:	-	-	:	GO:0003676	:	F: nucleic acid binding	:	RNA-binding region RNP-1 (RNA recognition motif) [IPR000504]; TPR repeat [IPR001440]	:	cl02429: TPR_1	:
Positive	382	Ps_110141	No polymorphism	P - 2.45 (0.084)	Polymorphic	Par_02022	3	0	0	-	-	N.t.	0	0	0	0	0	0	0	0	0	0	0	0	0	15	-	n.a.	no	0.843	Non-classic secretome			:	5e-15	putative pol protein [Adineta vaga]	:		:		:		:	cl02808: RT_like	:
Positive	383	Ps_134611	?	P - 2.02 (0.084)	?	Ort_00487	5	0	1	-	-	U.d.	0	0	0	0	0	0	0	0	0	0	0	0.001	0.001	18	-	n.a.	no	0.88	Non-classic secretome			:	1e-06	hypothetical protein [Vitis vinifera]	:		:		:		:	cl04237: Retrotrans_gag	:
Positive	384	Ps_141633	P - 1.63 (0.049)**	?	No polymorphism	Ort_03009	1	1	1	C	1	D.r.	0	4.46884	2.72072	0	0.592636	3.15914	5.89411	6.46798	6.77249	6.0966	5.99225	0.388	0.307	24	M	n.a.	no	0.717	Non-classic secretome			:	3e-30	predicted protein [Physcomitrella patens subsp. patens] &gt;gi|162690602|gb|EDQ76968.1| predicted protein [Physcomitrella patens subsp. patens]	:		:		:	Protein of unknown function DUF410 [IPR007317]	:	cl04440: DUF410	:
Positive	385	Ps_120614	P - 2.83 (0.084)	No polymorphism	?	Ort_00017	32	1	0	-	-	U.d.	0	0	0	0	0	0	0	0	0	0	0	0	0	27	-	n.a.	no	0.755	Non-classic secretome			:	7e-20	reverse transcriptase [Phytophthora infestans]	:		:		:		:	cl06662: RVT_2	:
Positive	386	Ps_143828	Polymorphic	P - 1.46 (0.077)	?	Par_09573	2	0	0	-	-	D.ur.	0.92	4.78743	4.94144	3.17425	3.48233	4.30363	5.87718	5.19625	5.28965	5.30045	5.60739	0	0	19	-	n.a.	no	0.796	Non-classic secretome			:	0.0004	PREDICTED: hypothetical protein [Strongylocentrotus purpuratus] &gt;gi|115959369|ref|XP_001179820.1| PREDICTED: hypothetical protein [Strongylocentrotus purpuratus]	:		:		:		:	cl09914: PHA_synth_III_E	:
Positive	387	Ps_143475	?	?	P - 1.48 (0.086)	Non_01471	1	0	0	-	-	N.t.	0	0	0	0	0	0	0	0	0	0	0	0	0	23	-	n.a.	no	0.725	Non-classic secretome		predicted protein [Ostreococcus lucimarinus CCE9901]	:	5e-19	PREDICTED: similar to predicted protein, partial [Hydra magnipapillata]	:	GO:0003777!GO:0005524!GO:0005875!GO:0007018	:	B: microtubule-based movement; C: microtubule associated complex; F: ATP binding; F: microtubule motor activity	:	Kinesin, motor region [IPR001752]	:	cl11473: DUF1043; cl00286: Motor_domain	:
Positive	388	Ps_141261	?	P - 1.32 (0.046)**	No polymorphism	Ort_06723	1	1	1	C	6	D.r.	0	4.71617	4.37302	5.20961	5.93765	5.34554	4.84464	4.3553	4.54331	4.48149	4.97343	0	0	62	M	n.a.	no	0.863	Non-classic secretome		tRNA-nucleotidyltransferase, putative, expressed [Oryza sativa (japonica cultivar-group)]	:	2e-84	tRNA-nucleotidyltransferase, putative, expressed [Oryza sativa (japonica cultivar-group)]	:	GO:0003723!GO:0004810!GO:0006396!GO:0016779	:	B: RNA processing; F: nucleotidyltransferase activity; F: RNA binding; F: tRNA adenylyltransferase activity	:	Polynucleotide adenylyltransferase [IPR002646]	:	cl14990: PolyA_pol_RNAbd; cl11966: Rel-Spo_like; cl18667: tRNA_NucTran2_2	:
Positive	389	Ps_130812	?	P - 1.40 (0.034)**	Polymorphic	Ort_00001	42	48	34	C	-	D.ur.	0.55	5.28548	2.27083	1.43456	0.818032	6.43979	5.79548	5.59985	6.45143	6.92983	5.49512	0	0	23	-	n.a.	no	0.756	Non-classic secretome		pleiotropic drug resistance transporter [Phytophthora sojae]	:	0	pleiotropic drug resistance transporter [Phytophthora sojae]	:	GO:0000166!GO:0005524!GO:0016887!GO:0017111	:	F: ATP binding; F: ATPase activity; F: nucleoside-triphosphatase activity; F: nucleotide binding	:	ATP/GTP-binding site motif A (P-loop) [IPR001687]; ABC transporter [IPR003439]; AAA ATPase [IPR003593]	:	cl17201: ABC_ATPase; cl17235: ABC2_membrane	:
Positive	390	Ps_135956	P - 1.40 (0.082)	?	No polymorphism	Non_03700	1	0	0	-	2	D.r.	0	2.55582	0.668119	0	0	3.08712	2.65855	1.06281	3.00396	1.09626	0	0.001	0	40	-	n.a.	no	0.851	Non-classic secretome			:	3e-29	predicted protein [Physcomitrella patens subsp. patens] &gt;gi|162663391|gb|EDQ50157.1| predicted protein [Physcomitrella patens subsp. patens]	:	GO:0003779!GO:0005215!GO:0005351!GO:0006810!GO:0008643!GO:0016020!GO:0016021	:	B: carbohydrate transport; B: transport; C: integral to membrane; C: membrane; F: actin binding; F: sugar porter activity; F: transporter activity	:	Actin-binding, actinin-type [IPR001589]; Sugar transporter [IPR003663]; General substrate transporter [IPR005828]; Sugar transporter superfamily [IPR005829]; Major facilitator superfamily (MFS) [IPR007114]	:	cl18950: MFS	:
Positive	391	Ps_127514	?	P - 1.26 (0.083)	Polymorphic	Ort_10604	1	1	0	-	2	D.r.	0	0	0	0	0	0.365133	0.299831	0.390668	0	0	0	0	0	19	-	n.a.	no	0.739	Non-classic secretome			:	6e-19	putative alpha/beta hydrolase; putative signal peptide [Leptospira biflexa serovar Patoc strain &apos;Patoc 1 (Paris)&apos;] &gt;gi|167780196|gb|ABZ98494.1| Putative alpha/beta hydrolase; putative signal peptide [Leptospira biflexa serovar Patoc strain &a	:	GO:0003824	:	F: catalytic activity	:	Alpha/beta hydrolase fold [IPR000073]; Esterase/lipase/thioesterase [IPR000379]	:	cl19140: Hydrolase_4	:
Positive	392	Ps_130286	P - 1.21 (0.056)	?	?	Ort_09303	1	1	1	C	4	D.r.	0	5.67177	3.67503	3.75798	3.75125	7.00714	6.46282	6.23431	6.19908	6.70043	7.12297	0	0	27	M	n.a.	no	0.818	Non-classic secretome		phosphatidylinositol-4-phosphate 5-kinase its3 [Neurospora crassa OR74A]	:	4e-35	phosphatidylinositol-4-phosphate 5-kinase family protein [Cryptosporidium muris RN66] &gt;gi|209555333|gb|EEA05378.1| phosphatidylinositol-4-phosphate 5-kinase family protein [Cryptosporidium muris RN66]	:	GO:0005524!GO:0016308	:	F: 1-phosphatidylinositol-4-phosphate 5-kinase activity; F: ATP binding	:	ATP/GTP-binding site motif A (P-loop) [IPR001687]; Phosphatidylinositol-4-phosphate 5-kinase [IPR002498]	:	cl19289: 7tm_2; cl02572: PIPKc	:
Positive	393	Ps_130302	?	?	P - 1.43 (0.051)	Non_01788	1	0	0	-	-	D.ur.	0.93	3.80859	2.43696	1.06695	1.71809	4.62357	3.96689	3.57301	3.13323	2.47327	1.64524	0.744	0.72	30	S	n.a.	no	0.539	signal peptide predicted by SignalP			:	2e-27	predicted protein [Phaeodactylum tricornutum CCAP 1055/1] &gt;gi|217410827|gb|EEC50756.1| predicted protein [Phaeodactylum tricornutum CCAP 1055/1]	:		:		:		:	cl19196: TauE	:
Positive	394	Ps_130239	?	P - 1.52 (0.046)**	?	Non_05278	1	0	0	-	-	D.ur.	0.34	0.374066	0	0	0	0	0.206643	0	0	0	0	0.844	0.851	31	S	n.a.	no	0.301	signal peptide predicted by SignalP			:	3e-10	predicted protein [Phaeodactylum tricornutum CCAP 1055/1] &gt;gi|217410827|gb|EEC50756.1| predicted protein [Phaeodactylum tricornutum CCAP 1055/1]	:		:		:		:		:
Positive	395	Ps_132011	?	P - 1.21 (0.080)	No polymorphism	Non_04908	1	0	0	-	4	D.r.	0	0	0	0	0	0	0	0	1.17249	0	0	1	1	23	S	1	no	0.254	signal peptide predicted by SignalP			:	2e-82	putative haustorium-specific membrane protein [Phytophthora infestans]	:		:		:		:		:
Positive	396	Ps_137005	?	P - 1.26 (0.083)	No polymorphism	Ort_04377	1	1	1	C	7	D.r.	0	2.36177	0	0	0	0	0	0	0	0	0	0.692	0.65	24	S	n.a.	no	0.489	signal peptide predicted by SignalP		Cobalamin synthesis protein/P47K [Gemmata obscuriglobus UQM 2246]	:	4e-72	predicted protein [Micromonas pusilla CCMP1545]	:	GO:0005524	:	F: ATP binding	:	ATP/GTP-binding site motif A (P-loop) [IPR001687]; Cobalamin synthesis protein/P47K [IPR003495]	:	cl08458: CobW_C; cl17203: Fer4_NifH	:
Positive	397	Ps_139262	?	P - 1.28 (0.020)**	Polymorphic	Ort_00619	1	1	3	C	1	D.r.	0	7.71579	8.41468	2.58183	2.37796	3.68077	5.88662	4.22913	4.27098	3.66278	4.17241	0.015	0.016	36	S	n.a.	no	0.409	signal peptide predicted by SignalP			:	2e-18	conserved hypothetical protein [Pyrenophora tritici-repentis Pt-1C-BFP] &gt;gi|187984386|gb|EDU49874.1| conserved hypothetical protein [Pyrenophora tritici-repentis Pt-1C-BFP]	:		:		:		:	cl01126: EI24	:
Positive	398	Ps_130656	P - 1.27 (0.072)	?	No polymorphism	Ort_01198	1	1	2	C	2	D.r.	0	0	0	0	0	0.656268	0	0	0	0	0	0.921	0.902	30	M	n.a.	no	0.618	signal peptide predicted by SignalP			:	2e-62	unknown [Phytophthora sojae]	:		:		:		:		:
Positive	399	Ps_127796	Polymorphic	?	P - 1.21 (0.080)	Ort_09830	1	1	0	-	1	D.r.	0	7.10925	5.88942	0	0	2.06108	3.87145	4.241	3.93499	3.41603	2.94298	1	1	20	S	1	no	0.473	signal peptide predicted by SignalP			:	9e-26	predicted protein [Thalassiosira pseudonana CCMP1335] &gt;gi|220977450|gb|EED95776.1| predicted protein [Thalassiosira pseudonana CCMP1335]	:	GO:0004672!GO:0004674!GO:0004682!GO:0004691!GO:0004713!GO:0005524!GO:0005952!GO:0005956!GO:0006468!GO:0008603!GO:0008605	:	B: protein amino acid phosphorylation; C: cAMP-dependent protein kinase complex; C: protein kinase CK2 complex; F: ATP binding; F: cAMP-dependent protein kinase activity; F: cAMP-dependent protein kinase regulator activity; F: protein kinase activity; F: protein kinase CK2 activity; F: protein kinase CK2 regulator activity; F: protein serine/threonine kinase activity; F: protein-tyrosine kinase a…	:	Protein kinase [IPR000719]; Tyrosine protein kinase [IPR001245]; Leucine-rich repeat [IPR001611]; Serine/threonine protein kinase [IPR002290]; Tyrosine protein kinase, active site [IPR008266]	:	cl19302: LRR_4; cl09925: PKc_like	:
Positive	400	Ps_133215	Polymorphic	?	P - 1.31 (0.039)**	Ort_03928	1	1	1	C	1	D.r.	0	3.42747	2.90227	0	0	2.24762	1.82416	2.14568	3.36149	2.91533	2.39479	1	1	27	S	5	no	0.246	signal peptide predicted by SignalP			:	8e-14	apicoplast phosphatidic acid phosphatase, putative [Plasmodium falciparum 3D7]	:	GO:0003676!GO:0003723!GO:0005509	:	F: calcium ion binding; F: nucleic acid binding; F: RNA binding	:	PA-phosphatase related phosphoesterase [IPR000326]; Calcium-binding EF-hand [IPR002048]; Tudor domain [IPR002999]; Agenet [IPR008395]	:	cl00474: PAP2_like; cl02573: TUDOR	:
Positive	401	Ps_134550	Polymorphic*	?	P - 1.24 (0.086)	Ort_07476	1	1	1	C	1	D.r.	0	3.80859	4.31019	2.09896	1.71809	5.50982	7.17206	8.01799	7.43268	7.62441	7.74291	0.998	0.998	26	S	1	no	0.208	signal peptide predicted by SignalP			:	5e-18	SH2 domain-containing protein [Dictyostelium discoideum AX4] &gt;gi|74997192|sp|Q54Y55|SHKC_DICDI RecName: Full=Dual specificity protein kinase shkC; AltName: Full=SH2 domain-containing protein C; AltName: Full=SH2 domain-containing protein 3 &gt;gi|60470	:	GO:0004672!GO:0004674!GO:0004713!GO:0005524!GO:0006468	:	B: protein amino acid phosphorylation; F: ATP binding; F: protein kinase activity; F: protein serine/threonine kinase activity; F: protein-tyrosine kinase activity	:	Protein kinase [IPR000719]; Tyrosine protein kinase [IPR001245]; Serine/threonine protein kinase [IPR002290]	:	cl09925: PKc_like	:
Positive	402	Ps_127115	P - 1.22 (0.091)	P - 1.22 (0.091)	P - 1.22 (0.091)	Non_03269	1	0	0	-	3	D.r.	0	0	1.4678	0	0.710173	0.365133	0	0	0	0	0	0.999	0.998	18	S	1	no	0.189	signal peptide predicted by SignalP			:	1e-36	hypothetical protein [Paramecium tetraurelia strain d4-2] &gt;gi|124399424|emb|CAK64916.1| unnamed protein product [Paramecium tetraurelia]	:	GO:0004672!GO:0004674!GO:0004713!GO:0005524!GO:0006468	:	B: protein amino acid phosphorylation; F: ATP binding; F: protein kinase activity; F: protein serine/threonine kinase activity; F: protein-tyrosine kinase activity	:	Protein kinase [IPR000719]; Tyrosine protein kinase [IPR001245]; Serine/threonine protein kinase [IPR002290]; Serine/threonine protein kinase, active site [IPR008271]	:	cl09925: PKc_like; cl07119: Protocadherin; cl17045: TM_EGFR-like	:
Positive	403	Ps_142231	P - 1.43 (0.085)	P - 1.43 (0.085)	No polymorphism	Ort_10411	1	1	0	-	1	D.r.	0	0.374066	0	0	0	0	1.00072	1.0635	0	0	0	0.876	0.828	21	S	n.a.	no	0.558	signal peptide predicted by SignalP			:	0.005	GJ14870 [Drosophila virilis] &gt;gi|194147328|gb|EDW63043.1| GJ14870 [Drosophila virilis]	:	GO:0008270	:	F: zinc ion binding	:	Zn-finger, FYVE type [IPR000306]	:	cl12264: FYVE_2	:
Positive	404	Ps_131948	Polymorphic	P - 1.55 (0.086)	No polymorphism	Non_04055	1	0	0	-	2	D.r.	0	2.99077	3.67514	1.06695	3.17217	5.30404	3.04282	4.60644	4.82436	4.57058	4.07168	0.883	0.872	27	S	n.a.	no	0.67	signal peptide predicted by SignalP			:	-	-	:		:		:		:		:
Positive	405	Ps_135663	Polymorphic	P - 1.48 (0.086)	No polymorphism	Par_00376	6	0	0	-	2	D.r.	0	0.374066	0	0	0	0.899176	0.206643	0.552869	0	0.890641	1.14861	0.972	0.968	23	S	0	Yes	0.508	-			:	4e-07	PREDICTED: similar to ankyrin 2,3/unc44, partial [Strongylocentrotus purpuratus] &gt;gi|115941640|ref|XP_001187994.1| PREDICTED: similar to ankyrin 2,3/unc44, partial [Strongylocentrotus purpuratus]	:		:		:		:	cl19088: ANK	:
Positive	406	Ps_133322	?	?	P - 1.64 (0.084)	Non_06971	1	0	0	-	-	U.d.	0	0	0	0	0	0	0	0	0	0	0	0.982	0.983	22	S	0	Yes	0.938	signal peptide predicted by SignalP			:	0.007	predicted protein [Pediculus humanus corporis] &gt;gi|212511243|gb|EEB14267.1| predicted protein [Pediculus humanus corporis]	:		:		:		:	cl19088: ANK	:
Positive	407	Ps_136908	?	P - 1.38 (0.084)	Polymorphic	Ort_01223	2	1	1	C	-	D.ur.	1	3.30334	1.12234	0.448901	1.66084	4.14804	1.85559	0.830255	4.81152	5.30053	4.98732	0.999	0.999	26	S	0	Yes	0.808	signal peptide predicted by SignalP			:	2e-35	hypothetical protein An04g03750 [Aspergillus niger] &gt;gi|134058656|emb|CAK38640.1| unnamed protein product [Aspergillus niger]	:	GO:0004034!GO:0006012	:	B: galactose metabolism; F: aldose 1-epimerase activity	:	Aldose 1-epimerase [IPR008183]	:	cl14648: Aldose_epim	:
Positive	408	Ps_130494	?	Polymorphic	P - 1.21 (0.080)	Ort_10194	1	1	0	-	7	D.r.	0	3.92552	1.74631	2.5218	2.51273	3.96033	2.05554	2.146	1.46205	2.39726	3.15494	1	1	26	S	0	Yes	0.789	signal peptide predicted by SignalP		beta-glucosidase/xylosidase [Phytophthora infestans]	:	2e-174	beta-glucosidase/xylosidase [Phytophthora infestans]	:	GO:0004348!GO:0005764!GO:0006665!GO:0007040	:	B: lysosome organization and biogenesis; B: sphingolipid metabolism; C: lysosome; F: glucosylceramidase activity	:	Glycoside hydrolase, family 30 [IPR001139]	:	cl03422: Glyco_hydro_30	:
Positive	409	Ps_135056	P - 1.30 (0.078)	?	?	Ort_10339	1	1	0	-	2	D.r.	0	2.2762	1.8675	0.572405	0	3.47197	2.64108	2.19598	1.90997	1.43669	0.685267	0.996	0.996	22	S	0	Yes	0.732	signal peptide predicted by SignalP			:	4e-29	hypothetical protein [Dictyostelium discoideum AX4] &gt;gi|60465877|gb|EAL63948.1| hypothetical protein DDBDRAFT_0218876 [Dictyostelium discoideum AX4]	:	GO:0001668!GO:0003993!GO:0008138!GO:0008252!GO:0008330!GO:0008579!GO:0008969!GO:0016312!GO:0016791!GO:0017017!GO:0017161!GO:0019175!GO:0019178!GO:0019198!GO:0030351!GO:0030352!GO:0042576	:	F: acid phosphatase activity; F: alpha-ribazole-5'-P phosphatase activity; F: aspartyl aminopeptidase activity; F: inositol bisphosphate phosphatase activity; F: inositol-1,3,4,5,6-pentakisphosphate 3-phosphatase activity; F: inositol-1,3,4-trisphosphate 4-phosphatase activity; F: inositol-1,4,5,6-tetrakisphosphate 6-phosphatase activity; F: JUN kinase phosphatase activity; F: MAP kinase phosphat…	:	Histidine acid phosphatase [IPR000560]; Prenyl group, CAAX box, attachment site [IPR001230]	:	cl11399: HP	:
Positive	410	Ps_143393	P - 1.44 (0.078)	?	Polymorphic	Ort_00970	2	2	0	-	-	D.ur.	0.99	1.68616	0	0	0.326537	1.10702	2.13389	2.97306	2.86196	3.9012	4.41812	0.999	1	22	S	0	Yes	0.647	signal peptide predicted by SignalP			:	1e-18	Eukaryotic-type carbonic anhydrase, putative [Microcoleus chthonoplastes PCC 7420] &gt;gi|196177255|gb|EDX72262.1| Eukaryotic-type carbonic anhydrase, putative [Microcoleus chthonoplastes PCC 7420]	:	GO:0004089!GO:0006730!GO:0008270	:	B: one-carbon compound metabolism; F: carbonate dehydratase activity; F: zinc ion binding	:	Carbonic anhydrase, eukaryotic [IPR001148]	:	cl00012: alpha_CA	:
Positive	411	Ps_158332	No polymorphism	P - 1.60 (0.046)**	No polymorphism	Ort_09881	1	1	0	-	1	D.r.	0	0.67084	0	0	0	0.656268	3.18396	3.71655	3.21335	1.71194	1.14796	0.994	0.994	24	S	0	Yes	0.775	signal peptide predicted by SignalP			:	1e-08	TPR repeat-containing protein [Cyanothece sp. PCC 8801] &gt;gi|218166628|gb|ACK65365.1| TPR repeat-containing protein [Cyanothece sp. PCC 8801]	:		:		:	TPR repeat [IPR001440]	:	cl19085: TPR	:
Positive	412	Ps_139047	P - 1.34 (0.046)**	Polymorphic	Polymorphic	Ort_10331	1	1	0	-	-	D.ur.	0.74	0	0	0	0	0	1.69332	2.04054	1.81106	0.649845	0	1	1	23	S	0	Yes	0.745	signal peptide predicted by SignalP			:	2e-29	tyrosinase [Phaeodactylum tricornutum CCAP 1055/1] &gt;gi|217404752|gb|EEC44698.1| tyrosinase [Phaeodactylum tricornutum CCAP 1055/1]	:	GO:0003676!GO:0004503!GO:0004522!GO:0005524!GO:0008152!GO:0016491	:	B: metabolism; F: ATP binding; F: monophenol monooxygenase activity; F: nucleic acid binding; F: oxidoreductase activity; F: pancreatic ribonuclease activity	:	Pancreatic ribonuclease [IPR001427]; ATP/GTP-binding site motif A (P-loop) [IPR001687]; Tyrosinase [IPR002227]	:	cl02830: Tyrosinase	:
Positive	413	Ps_142217	P - 1.89 (0.009)**	Polymorphic*	No polymorphism	Non_08690	1	0	0	-	6	D.r.	0	0	0	0	0.326537	0	0.206643	0	0	0	0	0.999	0.999	22	S	0	Yes	0.862	signal peptide predicted by SignalP		PCZA361.15 [Amycolatopsis orientalis]	:	4e-26	cellulosome protein dockerin type I [Clostridium cellulovorans 743B] &gt;gi|242227856|gb|EES31116.1| cellulosome protein dockerin type I [Clostridium cellulovorans 743B]	:	GO:0006508!GO:0008237!GO:0008270	:	B: proteolysis and peptidolysis; F: metallopeptidase activity; F: zinc ion binding	:	Neutral zinc metallopeptidases, zinc-binding site [IPR006025]	:		:
Positive	414	Ps_138543	Polymorphic	P - 1.94 (0.025)**	Polymorphic*	Par_09640	2	0	0	-	-	N.t.	0	0	0	0	0	0	0	0	0	0	0	0.999	0.999	25	S	0	Yes	0.608	signal peptide predicted by SignalP			:	1e-56	putative phospholipase D 1 [Phytophthora sojae]	:		:		:		:	cl15239: PLDc_SF	:
Positive	415	Ps_129977	Polymorphic*	P - 1.32 (0.075)	Polymorphic	Ort_07037	1	1	1	C	1	D.r.	0	4.90598	4.00099	1.87814	2.44679	3.52707	4.79348	5.10131	3.95829	4.62147	5.1194	0.972	0.979	31	S	0	Yes	0.688	signal peptide predicted by SignalP			:	1e-21	hypothetical protein BRAFLDRAFT_85619 [Branchiostoma floridae] &gt;gi|229295844|gb|EEN66488.1| hypothetical protein BRAFLDRAFT_85619 [Branchiostoma floridae]	:		:		:		:	cl19060: ARM; cl19614: Phage_term_smal	:
Positive	416	Ps_143551	Polymorphic	?	P - 1.54 (0.082)	Ort_00059	7	8	4	C	-	D.ur.	0.99	3.16736	2.27113	0	0.326537	6.00054	2.87125	1.92714	5.05949	6.03536	5.47554	0.989	0.991	24	S	0	Yes	0.783	signal peptide predicted by SignalP	NLP PsNLP7	necrosis-inducing-like protein [Phytophthora sojae]	:	2e-50	necrosis-inducing-like protein [Phytophthora sojae]	:		:		:	Necrosis inducing [IPR008701]	:	cl05284: NPP1	:
Positive	417	Ps_140196	P - 2.46 (0.000)**	?	No polymorphism	Ort_00051	4	11	5	C	1	D.r.	0	0.669934	3.46035	0	1.26243	1.28747	1.50995	0.552869	2.81106	2.85997	2.69466	0.998	0.999	30	S	0	Yes	0.73	signal peptide predicted by SignalP	RxLR PsAvh158 159114	Avh_158	:	6e-52	hypothetical protein, conserved [Phytophthora infestans]	:		:		:		:		:
Positive	418	Ps_141933	P - 3.69 (0.000)**	P - 2.38 (0.001)**	No polymorphism	Ort_05350	1	0	2	-	2	D.r.	0	1.47197	1.614	0	4.5787	5.80975	2.58664	1.52055	3.70454	4.92153	4.64541	1	1	24	S	0	Yes	0.488	signal peptide predicted by SignalP	RxLR PsAvh163 159119	Avh_163	:	0	Avh163 [Phytophthora sojae]	:		:		:		:		:
Positive	419	Ps_140904	?	?	P - 1.30 (0.046)**	Ort_00069	1	12	3	C	6	D.r.	0	1.30976	2.65489	2.32596	3.43229	0.519039	1.10769	1.26424	1.17249	1.83228	1.90188	1	1	25	S	0	Yes	0.6	signal peptide predicted by SignalP	RxLR PsAvh165 159121	Avh_165	:	6e-05	Avh163 [Phytophthora sojae]	:		:		:		:		:
Positive	420	Ps_129558	P - 3.27 (0.000)**	?	No polymorphism	Ort_01743	1	2	1	C	2	D.r.	0	2.40272	1.97929	0.980391	1.87657	6.35085	1.51046	0	4.0485	4.42533	5.02822	1	1	21	S	0	Yes	0.714	signal peptide predicted by SignalP	RxLR PsAvh181 159137	Avh_181	:	-	-	:		:		:		:		:
Positive	421	Ps_134000	P - 3.20 (0.001)**	Polymorphic*	No polymorphism	Par_01984	3	0	0	-	4	D.r.	0	0	0	0	0	0	0	0	0.586885	0	0	1	1	26	S	0	Yes	0.839	signal peptide predicted by SignalP	RxLR PsAvh229 159185	Avh_229	:	-	-	:		:		:		:		:
Positive	422	Ps_141756	Polymorphic*	?	P - 3.80 (0.005)**	Ort_11925	1	0	1	-	2	D.r.	0	0.669934	0	0	0	9.45811	0.944109	0.390668	6.30808	5.59189	3.75168	0.999	0.999	20	S	0	Yes	0.738	signal peptide predicted by SignalP	RxLR PsAvh238 159194	Avh_238	:	-	-	:	GO:0005524	:	F: ATP binding	:	ATP/GTP-binding site motif A (P-loop) [IPR001687]	:		:
Positive	423	Ps_142717	No polymorphism	P - 1.63 (0.049)**	No polymorphism	Non_04787	1	0	0	-	3	D.r.	0	0.916094	1.30568	0	0.818032	0.365133	0	0	0	0	0	1	1	24	S	0	Yes	0.705	signal peptide predicted by SignalP	RxLR PsAvh24.1 159012	Avh_24	:	-	-	:		:		:		:		:
Positive	424	Ps_143795	Polymorphic	P - 1.89 (0.077)	No polymorphism	Ort_00334	1	4	2	C	-	N.t.	0	0	0	0	0	0	0	0	0	0	0	1	1	24	S	0	Yes	0.661	signal peptide predicted by SignalP	RxLR PsAvh29 159017	Avh_29	:	0.3	hypothetical protein CLOSS21_00421 [Clostridium sp. SS2/1] &gt;gi|167712428|gb|EDS23007.1| hypothetical protein CLOSS21_00421 [Clostridium sp. SS2/1]	:		:		:		:		:
Positive	425	Ps_143296	P - 1.81 (0.048)**	No polymorphism	No polymorphism	Par_09586	2	0	0	-	2	D.r.	0	0.67084	0	0	0	1.37072	0	0.390668	1.00216	0.890641	0	1	1	25	S	0	Yes	0.118	signal peptide predicted by SignalP	RxLR PsAvh292 159248		:	-	-	:	GO:0005524	:	F: ATP binding	:	ATP/GTP-binding site motif A (P-loop) [IPR001687]	:		:
Positive	426	Ps_108861	Polymorphic	P - 2.14 (0.082)	?	Ort_00207	3	0	6	-	-	D.ur.	1	0	0	0	0	0	0	0	0.586885	0	0	0.997	0.998	22	S	0	Yes	0.747	signal peptide predicted by SignalP	RxLR PsAvr1b 108861	elicitor Avr1b [Phytophthora sojae]	:	6e-64	elicitor Avr1b [Phytophthora sojae] &gt;gi|20378681|gb|AAM20937.1|AF449622_1 elicitor Avr1b [Phytophthora sojae]	:		:		:		:		:

## Sheet: Table S6
Supplementary Table S6. Detailed information of the candidate genes with presence/absence polymorphism
a "S" means secretory pathway, "M" means mitochondrion, and "-" means any other location.
b Digit means number of transmembrane helices. "n.p." means not predicted, because the protein does not meet the thresholds in the front predictions.
c The defined secretome should simultaneously have SignalP HMM scores > 0.9 (column M and N), subcellular localization as secreted (column O), and no transmembrane domain after signal peptide cleavage site (column P).
d The results were based on the data of Ye et al., 2011 (Mol Plant Microbe Interact. 2011, 24(12):1530-9. doi: 10.1094/MPMI-05-11-0106).
Gene ID	P7064	P7074	P7076		Ortholog group ID	PS:PR:PI	1:1:1 ?		GO IDs		SignalP 2.0 HMM score	SignalP 3.0 HMM score	TargetP 1.1 resulta	TMHMM v2 resultb	Secreted protein?c	5' intergenic region length	3' intergenic region length	The NCBI hit's annotation	Blastp e-value		Gene expression detected?d
Ps_141401	absent	absent	absent	:	Ort_00265	1 : 5 : 2	Yes	:		:	1	1	S	0	Yes	2.374	4.495	RxLR effector PsAvh245		:	No
Ps_142795	unknown	absent	absent	:	Non_05172	1 : 0 : 0	-	:		:	0.999	0.998	S	0	Yes	2.548	1.454	RxLR effector PsAvr1d		:	Yes
Ps_119130	absent	absent	No polymorphism	:	Non_05174	1 : 0 : 0	-	:		:	0.999	0.997	S	0	Yes	0.827	0.499	-	-	:	Yes
Ps_132465	unknown	absent	unknown	:	Ort_10186	1 : 1 : 0	-	:		:	0.989	0.986	S	0	Yes	1.541	1.248	-	-	:	Yes
Ps_137105	Polymorphic	absent	No polymorphism	:	Non_08003	1 : 0 : 0	-	:		:	0.975	0.975	S	0	Yes	0.248	0.04	-	-	:	Yes
Ps_138548	absent	unknown	unknown	:	Ort_05286	1 : 1 : 1	Yes	:	GO:0042309!GO:0050825!GO:0050826	:	1	1	S	0	Yes	0.926	0.498	-	-	:	Yes
Ps_136058	No polymorphism	absent	No polymorphism	:	Ort_02073	1 : 2 : 0	-	:	GO:0042309!GO:0050825!GO:0050826	:	1	1	S	0	Yes	1.423	8.574	-	-	:	unknown
Ps_138928	Polymorphic	absent	unknown	:	Ort_02686	1 : 1 : 1	Yes	:		:	1	1	S	0	Yes	1.905	0.891	hypothetical protein [Monosiga brevicollis MX1] &gt;gi|163777000|gb|EDQ90618.1| predicted protein [Monosiga brevicollis MX1]	2e-08	:	Yes
Ps_131415	unknown	unknown	absent	:	Par_09723	2 : 0 : 0	-	:		:	0.999	0.999	S	0	Yes	16.378	0.316	hypothetical protein Kpol_479p7 [Vanderwaltozyma polyspora DSM 70294] &gt;gi|156113985|gb|EDO15519.1| hypothetical protein Kpol_479p7 [Vanderwaltozyma polyspora DSM 70294]	2e-06	:	unknown
Ps_126826	unknown	unknown	absent	:	Ort_00012	9 : 0 : 31	-	:		:	1	1	S	0	Yes	unknown	unknown	mating-induced protein M96-13 [Phytophthora infestans]	0.02	:	unknown
Ps_139068	unknown	unknown	absent	:	Ort_00012	9 : 0 : 31	-	:		:	1	1	S	0	Yes	0.814	0.873	mating-induced protein M96-13 [Phytophthora infestans]	0.1	:	unknown
Ps_125254	absent	absent	absent	:	Non_04811	1 : 0 : 0	-	:		:	1	1	S	0	Yes	0.678	27.974	unnamed protein product [Escherichia coli]	9e-11	:	unknown
Ps_127844	absent	unknown	unknown	:	Non_00222	1 : 0 : 0	-	:		:	0.158	0.119	-	n.a.	no	0.155	0.256	-	-	:	Yes
Ps_130227	absent	No polymorphism	Polymorphic	:	Ort_09344	1 : 1 : 1	Yes	:		:	0.748	0.755	M	n.a.	no	4.694	0.262	-	-	:	Yes
Ps_131617	No polymorphism	absent	No polymorphism	:	Ort_10255	1 : 1 : 0	-	:	GO:0005215!GO:0005576!GO:0006810	:	0.053	0.071	-	n.a.	no	16.964	0.687	-	-	:	Yes
Ps_132542	unknown	absent	No polymorphism	:	Non_08163	1 : 0 : 0	-	:		:	0.001	0	M	n.a.	no	1.559	0.081	-	-	:	Yes
Ps_132692	absent	unknown	Polymorphic	:	Non_08247	1 : 0 : 0	-	:		:	0	0	-	n.a.	no	0.185	0.326	-	-	:	Yes
Ps_136385	unknown	absent	No polymorphism	:	Ort_04077	1 : 1 : 1	Yes	:		:	0	0	-	n.a.	no	1.084	2.773	-	-	:	Yes
Ps_138915	No polymorphism	absent	unknown	:	Non_09003	1 : 0 : 0	-	:		:	0.819	0.635	S	n.a.	no	3.304	8.964	-	-	:	Yes
Ps_139855	unknown	absent	No polymorphism	:	Non_02634	1 : 0 : 0	-	:		:	0.027	0.026	M	n.a.	no	2.918	1.252	-	-	:	Yes
Ps_140828	No polymorphism	absent	Polymorphic	:	Non_03444	1 : 0 : 0	-	:		:	0.006	0.002	-	n.a.	no	2.794	0.41	-	-	:	Yes
Ps_158387	Polymorphic	absent	No polymorphism	:	Non_08377	1 : 0 : 0	-	:		:	0	0	-	n.a.	no	1.758	15.386	-	-	:	Yes
Ps_110848	absent	absent	absent	:	Par_09811	2 : 0 : 0	-	:		:	0	0	-	n.a.	no	3.009	0.076	-	-	:	unknown
Ps_112026	unknown	absent	No polymorphism	:	Par_09810	2 : 0 : 0	-	:		:	0.002	0.001	-	n.a.	no	1.966	5.937	-	-	:	unknown
Ps_123519	unknown	absent	unknown	:	Par_02018	3 : 0 : 0	-	:		:	0.05	0.076	M	n.a.	no	8.76	1.983	-	-	:	unknown
Ps_125226	absent	absent	absent	:	Par_09811	2 : 0 : 0	-	:		:	0.5	0.451	-	n.a.	no	unknown	0.026	-	-	:	unknown
Ps_125279	unknown	absent	unknown	:	Par_02018	3 : 0 : 0	-	:		:	0.013	0.021	M	n.a.	no	5.86	2.267	-	-	:	unknown
Ps_126141	absent	absent	absent	:	Non_04708	1 : 0 : 0	-	:		:	0	0	-	n.a.	no	unknown	7.017	-	-	:	unknown
Ps_126865	absent	unknown	unknown	:	Non_04857	1 : 0 : 0	-	:		:	0.002	0	M	n.a.	no	0.263	unknown	-	-	:	unknown
Ps_126977	absent	absent	absent	:	Non_03376	1 : 0 : 0	-	:		:	0	0	-	n.a.	no	0.375	unknown	-	-	:	unknown
Ps_133587	unknown	absent	No polymorphism	:	Ort_09549	1 : 1 : 1	Yes	:		:	0.692	0.758	M	n.a.	no	0.992	2.669	-	-	:	unknown
Ps_139067	unknown	unknown	absent	:	Ort_00012	9 : 0 : 31	-	:		:	0.002	0.001	-	n.a.	no	20.139	0.814	-	-	:	unknown
Ps_139171	unknown	unknown	absent	:	Non_03537	1 : 0 : 0	-	:		:	0	0	-	n.a.	no	1.826	2.823	-	-	:	unknown
Ps_144649	absent	absent	absent	:	Non_00243	1 : 0 : 0	-	:		:	0.001	0.001	M	n.a.	no	unknown	0.427	-	-	:	unknown
Ps_145555	absent	absent	unknown	:	Ort_09940	1 : 1 : 0	-	:		:	0.067	0.04	-	n.a.	no	unknown	unknown	-	-	:	unknown
Ps_117014	absent	Polymorphic	Polymorphic	:	Non_00847	1 : 0 : 0	-	:		:	0.827	0.86	M	n.a.	no	0.255	0.834	-	-	:	unknown
Ps_122407	absent	absent	unknown	:	Non_05170	1 : 0 : 0	-	:		:	0	0	-	n.a.	no	3.843	5.096	-	-	:	unknown
Ps_122408	absent	absent	absent	:	Non_04523	1 : 0 : 0	-	:		:	0	0	-	n.a.	no	3.843	6.407	-	-	:	unknown
Ps_125175	unknown	absent	absent	:	Non_04697	1 : 0 : 0	-	:		:	0	0	-	n.a.	no	unknown	0.191	-	-	:	unknown
Ps_125479	absent	absent	absent	:	Non_01491	1 : 0 : 0	-	:		:	0	0	-	n.a.	no	0.133	2.68	-	-	:	unknown
Ps_132829	absent	unknown	Polymorphic	:	Non_02885	1 : 0 : 0	-	:		:	0.014	0.012	-	n.a.	no	7.354	0.437	-	-	:	unknown
Ps_141519	Polymorphic	absent	No polymorphism	:	Non_02525	1 : 0 : 0	-	:		:	0.01	0.012	-	n.a.	no	1.158	0.682	-	-	:	unknown
Ps_145214	unknown	unknown	absent	:	Par_09723	2 : 0 : 0	-	:		:	0	0	-	n.a.	no	unknown	0.671	-	-	:	unknown
Ps_145219	unknown	unknown	absent	:	Non_08660	1 : 0 : 0	-	:		:	0	0	-	n.a.	no	unknown	5.297	-	-	:	unknown
Ps_145505	absent	absent	absent	:	Non_03521	1 : 0 : 0	-	:		:	0	0	-	n.a.	no	unknown	unknown	-	-	:	unknown
Ps_156120	No polymorphism	absent	No polymorphism	:	Ort_04124	1 : 1 : 1	Yes	:		:	0	0	-	n.a.	no	3.291	0.29	-	-	:	unknown
Ps_158710	Polymorphic	absent	No polymorphism	:	Ort_09840	1 : 1 : 0	-	:		:	0	0	-	n.a.	no	0.137	4.165	-	-	:	unknown
Ps_119876	No polymorphism	absent	unknown	:	Non_08981	1 : 0 : 0	-	:		:	0	0	M	n.a.	no	4.319	0.461	-	-	:	No
Ps_124595	absent	absent	absent	:	Non_00764	1 : 0 : 0	-	:		:	0	0	-	n.a.	no	0.392	4.651	-	-	:	No
Ps_125233	absent	absent	absent	:	Non_07117	1 : 0 : 0	-	:		:	0	0	-	n.a.	no	23.812	unknown	-	-	:	No
Ps_126586	absent	absent	absent	:	Non_08515	1 : 0 : 0	-	:		:	0	0	-	n.a.	no	unknown	0.203	-	-	:	No
Ps_126789	absent	unknown	unknown	:	Non_02740	1 : 0 : 0	-	:		:	0	0	-	n.a.	no	2.086	unknown	-	-	:	No
Ps_130416	unknown	unknown	absent	:	Non_07611	1 : 0 : 0	-	:		:	0.001	0.001	-	n.a.	no	2.972	2.44	-	-	:	No
Ps_136589	absent	unknown	No polymorphism	:	Non_02973	1 : 0 : 0	-	:		:	0	0	-	n.a.	no	4.321	3.412	-	-	:	No
Ps_139167	unknown	unknown	absent	:	Non_00158	1 : 0 : 0	-	:		:	0	0	M	n.a.	no	unknown	0.207	-	-	:	No
Ps_143242	unknown	absent	No polymorphism	:	Non_00951	1 : 0 : 0	-	:		:	0	0	-	n.a.	no	1.449	1.285	-	-	:	No
Ps_142456	unknown	absent	Polymorphic	:	Ort_07360	1 : 1 : 1	Yes	:		:	0.767	0.594	S	n.a.	no	8.738	0.279	conserved hypothetical protein [Toxoplasma gondii GT1]	1e-10	:	Yes
Ps_129078	No polymorphism	absent	No polymorphism	:	Non_08251	1 : 0 : 0	-	:	GO:0008270	:	0	0	-	n.a.	no	0.491	1.237	Contains similarity to an unknown mRNA from Triticum sativum gb|AF004816 and contains a Lipase/Acylhydrolase with GDSL-like motif PF|00657 and FYVE zinc finger PF|01363 domain. ESTs gb|AV541158, gb|AA394699, gb|AI993442, gb|T88167, gb|BE038227, gb|AI9934	1e-11	:	Yes
Ps_125781	absent	absent	unknown	:	Non_08216	1 : 0 : 0	-	:	GO:0004129!GO:0006118!GO:0016020	:	0.004	0.002	S	n.a.	no	0.363	4.388	cytochrome c oxidase subunit 3 [Phytophthora infestans] &gt;gi|6692643|gb|AAF24786.1|U17009_18 cytochrome c oxidase subunit 3 [Phytophthora infestans] &gt;gi|58012148|gb|AAW62556.1| cytochrome c oxidase subunit 3 [Phytophthora infestans]	0.001	:	unknown
Ps_108743	absent	unknown	unknown	:	Ort_03672	1 : 1 : 1	Yes	:	GO:0004131!GO:0008270!GO:0016787	:	0	0	-	n.a.	no	0.59	0.15	cytosine deaminase [Shewanella oneidensis MR-1] &gt;gi|24347125|gb|AAN54462.1|AE015583_7 cytosine deaminase [Shewanella oneidensis MR-1]	9e-64	:	Yes
Ps_123359	No polymorphism	absent	No polymorphism	:	Ort_10732	1 : 1 : 0	-	:		:	0	0	-	n.a.	no	0.296	0.169	diphthamide biosynthesis protein [Paracoccidioides brasiliensis Pb03]	1e-19	:	Yes
Ps_126783	unknown	unknown	absent	:	Par_09791	2 : 0 : 0	-	:		:	0	0	-	n.a.	no	unknown	unknown	flavin oxidoreductase/NADH oxidase [Lyngbya sp. PCC 8106] &gt;gi|119456684|gb|EAW37813.1| flavin oxidoreductase/NADH oxidase [Lyngbya sp. PCC 8106]	9e-11	:	unknown
Ps_126830	unknown	unknown	absent	:	Par_09791	2 : 0 : 0	-	:		:	0	0	-	n.a.	no	unknown	unknown	flavin oxidoreductase/NADH oxidase [Lyngbya sp. PCC 8106] &gt;gi|119456684|gb|EAW37813.1| flavin oxidoreductase/NADH oxidase [Lyngbya sp. PCC 8106]	9e-11	:	unknown
Ps_143923	absent	absent	unknown	:	alone	1 : 0 : 0	-	:	GO:0003676	:	0	0	-	n.a.	no	21.06	1.114	Gag-Pol polyprotein [Medicago truncatula]	9e-12	:	unknown
Ps_145486	absent	unknown	absent	:	alone	1 : 0 : 0	-	:		:	0	0	-	n.a.	no	unknown	2.48	Gag-Pol polyprotein [Medicago truncatula]	2e-36	:	unknown
Ps_145491	unknown	absent	unknown	:	alone	1 : 0 : 0	-	:		:	0	0	-	n.a.	no	unknown	1.382	Gag-Pol polyprotein [Medicago truncatula]	1e-34	:	unknown
Ps_125708	unknown	absent	unknown	:	Non_05396	1 : 0 : 0	-	:		:	0	0	-	n.a.	no	unknown	4.492	hypothetical protein [Dictyostelium discoideum AX4] &gt;gi|60462812|gb|EAL61012.1| hypothetical protein DDBDRAFT_0191700 [Dictyostelium discoideum AX4]	2e-18	:	unknown
Ps_109598	unknown	absent	unknown	:	alone	1 : 0 : 0	-	:		:	0.005	0.003	-	n.a.	no	3.284	unknown	hypothetical protein [Drosophila melanogaster]	3e-34	:	unknown
Ps_125389	unknown	absent	unknown	:	alone	1 : 0 : 0	-	:		:	0.019	0.009	-	n.a.	no	2.315	1.23	hypothetical protein [Drosophila melanogaster]	6e-26	:	unknown
Ps_119960	No polymorphism	absent	No polymorphism	:	Ort_08255	1 : 1 : 1	Yes	:		:	0.288	0.346	-	n.a.	no	2.313	0.45	hypothetical protein [Paramecium tetraurelia strain d4-2] &gt;gi|124422767|emb|CAK87582.1| unnamed protein product [Paramecium tetraurelia]	4e-17	:	Yes
Ps_138571	absent	unknown	No polymorphism	:	Ort_11553	1 : 0 : 1	-	:		:	0	0	-	n.a.	no	0.859	0.728	hypothetical protein [Phytophthora cinnamomi]	2e-05	:	Yes
Ps_140012	unknown	No polymorphism	absent	:	alone	1 : 0 : 0	-	:		:	0.006	0.005	-	n.a.	no	unknown	1.299	hypothetical protein [Phytophthora infestans] &gt;gi|63086930|emb|CAI72256.1| hypothetical protein [Phytophthora infestans]	6e-40	:	No
Ps_111741	unknown	absent	No polymorphism	:	Non_01818	1 : 0 : 0	-	:		:	0.78	0.775	M	n.a.	no	3.121	15.443	hypothetical protein [Vitis vinifera]	0.01	:	unknown
Ps_126485	unknown	absent	unknown	:	Ort_10785	1 : 1 : 0	-	:		:	0.001	0	-	n.a.	no	unknown	1.782	hypothetical protein [Vitis vinifera]	1e-10	:	unknown
Ps_145451	absent	unknown	unknown	:	alone	1 : 0 : 0	-	:		:	0.025	0.016	-	n.a.	no	unknown	unknown	hypothetical protein [Vitis vinifera]	4e-43	:	unknown
Ps_145512	absent	absent	unknown	:	alone	1 : 0 : 0	-	:	GO:0003677!GO:0006310	:	0	0	-	n.a.	no	unknown	1.561	hypothetical protein [Vitis vinifera]	8e-46	:	unknown
Ps_125235	unknown	absent	unknown	:	Ort_11961	1 : 0 : 1	-	:		:	0	0	-	n.a.	no	unknown	0.067	hypothetical protein [Vitis vinifera]	1e-08	:	No
Ps_125577	unknown	absent	unknown	:	Par_09810	2 : 0 : 0	-	:	GO:0005524	:	0.057	0.058	-	n.a.	no	0.701	0.704	hypothetical protein BRAFLDRAFT_129679 [Branchiostoma floridae] &gt;gi|229288951|gb|EEN59641.1| hypothetical protein BRAFLDRAFT_129679 [Branchiostoma floridae]	0.04	:	unknown
Ps_122409	No polymorphism	absent	No polymorphism	:	Non_07868	1 : 0 : 0	-	:		:	0	0	-	n.a.	no	4.027	6.407	hypothetical protein CC1G_09540 [Coprinopsis cinerea okayama7#130] &gt;gi|116500976|gb|EAU83871.1| hypothetical protein CC1G_09540 [Coprinopsis cinerea okayama7#130]	0.0001	:	unknown
Ps_125272	absent	absent	absent	:	Non_01700	1 : 0 : 0	-	:	GO:0008811	:	0	0	-	n.a.	no	1.754	0.146	hypothetical protein CLOSCI_03331 [Clostridium scindens ATCC 35704] &gt;gi|167661433|gb|EDS05563.1| hypothetical protein CLOSCI_03331 [Clostridium scindens ATCC 35704]	2e-124	:	No
Ps_158235	No polymorphism	absent	No polymorphism	:	Ort_09932	1 : 1 : 0	-	:		:	0	0	-	n.a.	no	0.255	0.096	hypothetical protein CNE04540 [Cryptococcus neoformans var. neoformans JEC21] &gt;gi|134112411|ref|XP_775181.1| hypothetical protein CNBE4540 [Cryptococcus neoformans var. neoformans B-3501A] &gt;gi|50257833|gb|EAL20534.1| hypothetical protein CNBE4540 [C	0.03	:	Yes
Ps_142433	absent	Polymorphic	No polymorphism	:	Ort_11018	1 : 0 : 1	-	:	GO:0003676!GO:0004523	:	0.273	0.228	M	n.a.	no	0.28	0.32	hypothetical protein MMAR_3304 [Mycobacterium marinum M] &gt;gi|183176620|gb|ACC41730.1| conserved hypothetical protein [Mycobacterium marinum M]	2e-24	:	Yes
Ps_108679	unknown	absent	No polymorphism	:	Ort_03625	1 : 1 : 1	Yes	:	GO:0006364!GO:0007046!GO:0019843!GO:0030532	:	0.003	0.002	-	n.a.	no	6.011	0.412	hypothetical protein NCU07903 [Neurospora crassa OR74A] &gt;gi|28924025|gb|EAA33183.1| predicted protein [Neurospora crassa OR74A]	1e-30	:	Yes
Ps_134743	absent	unknown	No polymorphism	:	Ort_05226	1 : 1 : 1	Yes	:		:	0	0	-	n.a.	no	3.012	0.397	hypothetical protein Pnap_4586 [Polaromonas naphthalenivorans CJ2] &gt;gi|120596417|gb|ABM39854.1| hypothetical protein Pnap_4586 [Polaromonas naphthalenivorans CJ2]	0.03	:	Yes
Ps_126495	unknown	absent	unknown	:	Non_02583	1 : 0 : 0	-	:		:	0.069	0.077	M	n.a.	no	0.616	1.782	hypothetical protein SORBIDRAFT_05g016478 [Sorghum bicolor] &gt;gi|241936577|gb|EES09722.1| hypothetical protein SORBIDRAFT_05g016478 [Sorghum bicolor]	4e-10	:	Yes
Ps_109258	absent	unknown	absent	:	Ort_05155	1 : 1 : 1	Yes	:		:	0.379	0.456	M	n.a.	no	0.299	3.717	hypothetical protein THAPSDRAFT_268059 [Thalassiosira pseudonana CCMP1335] &gt;gi|220978169|gb|EED96495.1| hypothetical protein THAPSDRAFT_268059 [Thalassiosira pseudonana CCMP1335]	3e-10	:	Yes
Ps_122560	No polymorphism	absent	No polymorphism	:	Non_01912	1 : 0 : 0	-	:	GO:0003677!GO:0006355	:	0	0	-	n.a.	no	0.243	0.904	hypothetical protein TRIADDRAFT_27056 [Trichoplax adhaerens] &gt;gi|190584283|gb|EDV24353.1| hypothetical protein TRIADDRAFT_27056 [Trichoplax adhaerens]	2e-10	:	unknown
Ps_144637	absent	unknown	unknown	:	alone	1 : 0 : 0	-	:		:	0	0	-	n.a.	no	5.711	2.505	hypothetical retrotransposon [Ipomoea batatas]	3e-82	:	unknown
Ps_133186	Polymorphic	absent	Polymorphic	:	Non_03973	1 : 0 : 0	-	:		:	0.004	0	M	n.a.	no	0.208	1.131	integral membrane transport protein [Streptomyces sviceus ATCC 29083] &gt;gi|197712804|gb|EDY56838.1| integral membrane transport protein [Streptomyces sviceus ATCC 29083]	0.3	:	Yes
Ps_120879	unknown	absent	No polymorphism	:	Ort_10733	1 : 1 : 0	-	:		:	0	0	-	n.a.	no	0.242	1.013	Lsm14a protein [Danio rerio]	1e-14	:	unknown
Ps_130740	Polymorphic	absent	No polymorphism	:	Non_08836	1 : 0 : 0	-	:	GO:0005509!GO:0016020!GO:0030001!GO:0046873	:	0	0	-	n.a.	no	0.258	0.682	magnesium and cobalt transport protein corA [Syntrophus aciditrophicus SB] &gt;gi|85722763|gb|ABC77706.1| magnesium and cobalt transport protein corA [Syntrophus aciditrophicus SB]	7e-25	:	Yes
Ps_128687	unknown	absent	unknown	:	Non_04870	1 : 0 : 0	-	:	GO:0004674!GO:0005524!GO:0006468	:	0.004	0.003	-	n.a.	no	6.233	0.548	MHCK/EF2 kinase domain family protein [Tetrahymena thermophila] &gt;gi|89309271|gb|EAS07259.1| MHCK/EF2 kinase domain family protein [Tetrahymena thermophila SB210]	2e-27	:	Yes
Ps_126033	absent	absent	absent	:	Non_04379	1 : 0 : 0	-	:		:	0	0	-	n.a.	no	4.703	0.162	nuclear beta-galactosidase [Reporter vector Ganesh-Z1]	5e-37	:	No
Ps_121169	No polymorphism	absent	No polymorphism	:	Non_00548	1 : 0 : 0	-	:	GO:0003677!GO:0006355	:	0	0	-	n.a.	no	0.347	3.955	PHD finger family protein / methyl-CpG binding domain-containing protein (ISS) [Ostreococcus tauri]	4e-09	:	No
Ps_125258	absent	absent	absent	:	Non_01755	1 : 0 : 0	-	:	GO:0003677!GO:0030542	:	0	0	-	n.a.	no	0.003	0.678	plasmid-partitioning protein [Plasmid F] &gt;gi|10955300|ref|NP_052641.1| plasmid-partitioning protein [Escherichia coli O157:H7 str. Sakai] &gt;gi|75994515|ref|YP_325629.1| plasmid-partitioning protein [Escherichia coli O157:H7 EDL933] &gt;gi|121730371|r	2e-159	:	No
Ps_144823	unknown	absent	unknown	:	alone	1 : 0 : 0	-	:		:	0	0	-	n.a.	no	unknown	1.019	polyprotein [Anopheles gambiae]	3e-24	:	unknown
Ps_126693	absent	unknown	unknown	:	alone	1 : 0 : 0	-	:		:	0	0	-	n.a.	no	1.382	unknown	polyprotein [Phanerochaete chrysosporium RP-78]	4e-51	:	unknown
Ps_127295	unknown	absent	No polymorphism	:	Ort_08974	1 : 1 : 1	Yes	:	GO:0003824!GO:0008152	:	0.118	0.112	-	n.a.	no	0.337	0.137	predicted protein [Micromonas sp. RCC299]	4e-45	:	Yes
Ps_155984	absent	No polymorphism	No polymorphism	:	Ort_09447	1 : 1 : 1	Yes	:		:	0.114	0.135	M	n.a.	no	0.993	0.698	predicted protein [Phaeodactylum tricornutum CCAP 1055/1] &gt;gi|217408230|gb|EEC48164.1| predicted protein [Phaeodactylum tricornutum CCAP 1055/1]	0.2	:	Yes
Ps_155991	absent	Polymorphic	No polymorphism	:	Ort_09440	1 : 1 : 1	Yes	:		:	0.853	0.881	M	n.a.	no	0.586	0.134	predicted protein [Phaeodactylum tricornutum CCAP 1055/1] &gt;gi|217411676|gb|EEC51604.1| predicted protein [Phaeodactylum tricornutum CCAP 1055/1]	0.0005	:	Yes
Ps_136633	unknown	absent	No polymorphism	:	Ort_11504	1 : 0 : 1	-	:		:	0.001	0	-	n.a.	no	0.316	1.571	PREDICTED: hypothetical protein [Ciona intestinalis]	6e-06	:	Yes
Ps_108216	unknown	absent	No polymorphism	:	Ort_04411	1 : 1 : 1	Yes	:	GO:0001539!GO:0003676!GO:0005509!GO:0005524!GO:0008026!GO:0009288	:	0	0	-	n.a.	no	1.988	0.185	PREDICTED: hypothetical protein [Monodelphis domestica]	4e-71	:	Yes
Ps_145250	unknown	absent	unknown	:	alone	1 : 0 : 0	-	:		:	0	0	-	n.a.	no	1.62	unknown	PREDICTED: hypothetical protein [Nasonia vitripennis]	2e-19	:	unknown
Ps_109694	absent	unknown	unknown	:	alone	1 : 0 : 0	-	:		:	0	0	-	n.a.	no	3.623	0.075	PREDICTED: hypothetical protein [Vitis vinifera]	1e-48	:	unknown
Ps_109704	absent	unknown	unknown	:	alone	1 : 0 : 0	-	:		:	0	0	-	n.a.	no	7.229	unknown	PREDICTED: hypothetical protein [Vitis vinifera]	9e-48	:	unknown
Ps_126811	absent	unknown	unknown	:	alone	1 : 0 : 0	-	:		:	0	0	-	n.a.	no	1.447	unknown	PREDICTED: hypothetical protein [Vitis vinifera]	2e-35	:	unknown
Ps_144235	unknown	absent	unknown	:	alone	1 : 0 : 0	-	:	GO:0003676	:	0	0	-	n.a.	no	7.139	5.432	PREDICTED: hypothetical protein [Vitis vinifera]	1e-25	:	unknown
Ps_144734	unknown	absent	unknown	:	alone	1 : 0 : 0	-	:	GO:0003676	:	0	0	-	n.a.	no	0.763	2.315	PREDICTED: hypothetical protein [Vitis vinifera]	2e-49	:	unknown
Ps_145525	absent	unknown	unknown	:	alone	1 : 0 : 0	-	:		:	0	0	-	n.a.	no	unknown	unknown	PREDICTED: hypothetical protein [Vitis vinifera]	2e-69	:	unknown
Ps_110395	absent	absent	absent	:	Ort_02184	1 : 2 : 0	-	:		:	0	0	-	n.a.	no	4.39	unknown	PREDICTED: similar to Copia protein (Gag-int-pol protein) [Danio rerio]	9e-12	:	unknown
Ps_118106	absent	absent	absent	:	Non_06307	1 : 0 : 0	-	:		:	0	0	-	n.a.	no	0.01	3.698	PREDICTED: similar to Copia protein (Gag-int-pol protein) [Danio rerio]	6e-11	:	unknown
Ps_125411	absent	absent	absent	:	Non_01429	1 : 0 : 0	-	:		:	0	0	-	n.a.	no	7.595	unknown	PREDICTED: similar to copia-type polyprotein, putative [Tribolium castaneum]	1e-10	:	unknown
Ps_128688	unknown	absent	unknown	:	Ort_04833	1 : 0 : 2	-	:	GO:0003676!GO:0005634	:	0	0	-	n.a.	no	1.655	0.548	PREDICTED: similar to pogo transposable element with KRAB domain [Danio rerio]	2e-24	:	Yes
Ps_121152	absent	No polymorphism	No polymorphism	:	Non_02880	1 : 0 : 0	-	:		:	0.006	0.004	M	n.a.	no	4.778	3.534	PREDICTED: similar to poly (ADP-ribose) polymerase family, member 14 [Danio rerio]	6e-13	:	Yes
Ps_125126	unknown	absent	unknown	:	Ort_00999	2 : 1 : 1	Yes	:		:	0	0	-	n.a.	no	unknown	32.486	PREDICTED: similar to predicted protein [Hydra magnipapillata]	2e-34	:	unknown
Ps_125569	unknown	absent	unknown	:	Ort_00999	2 : 1 : 1	Yes	:		:	0.001	0.001	-	n.a.	no	2.709	0.704	PREDICTED: similar to predicted protein [Hydra magnipapillata]	5e-17	:	unknown
Ps_125252	absent	absent	absent	:	Non_07270	1 : 0 : 0	-	:		:	0.112	0.095	-	n.a.	no	27.974	0.372	prophage Qin DNA packaging protein NU1-like protein [Escherichia coli APEC O1] &gt;gi|115512620|gb|ABJ00695.1| prophage Qin DNA packaging protein NU1-like protein [Escherichia coli APEC O1]	2e-08	:	unknown
Ps_125263	absent	absent	absent	:	Non_06333	1 : 0 : 0	-	:		:	0.001	0	-	n.a.	no	0.582	0.003	protoporphyrinogen oxidase [Vibrio cholerae V52] &gt;gi|217329828|ref|ZP_03445903.1| plasmid partition protein A [Escherichia coli O157:H7 str. TW14588] &gt;gi|37695769|gb|AAR00431.1|AF401292_32 w0050 [Escherichia coli] &gt;gi|148591|gb|AAA24902.1| Protei	0	:	No
Ps_143295	absent	Polymorphic	No polymorphism	:	Ort_11578	1 : 0 : 1	-	:		:	0.003	0.001	M	n.a.	no	1.823	8.35	putative retroelement [Oryza sativa]	0.009	:	No
Ps_125275	absent	absent	absent	:	Non_02789	1 : 0 : 0	-	:		:	0.043	0.015	-	n.a.	no	unknown	0.146	putative reverse transcriptase [Zingiber officinale]	1e-08	:	unknown
Ps_125251	absent	unknown	absent	:	Non_08797	1 : 0 : 0	-	:		:	0	0	-	n.a.	no	unknown	0.372	RecName: Full=Beta-galactosidase; Short=Beta-gal; AltName: Full=Lactase &gt;gi|18073591|emb|CAC87491.1| LacZ protein [Escherichia coli]	1e-19	:	unknown
Ps_125269	absent	absent	absent	:	Non_05027	1 : 0 : 0	-	:	GO:0003887!GO:0005727!GO:0006270	:	0	0	-	n.a.	no	1.754	0.582	replication protein [Plasmid F] &gt;gi|58383238|ref|YP_194808.1| replication protein [Salmonella typhimurium] &gt;gi|121730723|ref|ZP_01682834.1| TrkH [Vibrio cholerae V52] &gt;gi|149930782|ref|YP_001294713.1| replication protein [Escherichia coli] &gt;gi	2e-140	:	No
Ps_121502	absent	absent	absent	:	Non_03677	1 : 0 : 0	-	:		:	0	0	-	n.a.	no	7.259	19.984	reverse transcriptase [Brassica oleracea var. medullosa]	3e-06	:	unknown
Ps_125461	No polymorphism	absent	No polymorphism	:	Non_08237	1 : 0 : 0	-	:		:	0	0	-	n.a.	no	1.104	0.022	reverse transcriptase [Drosophila melanogaster]	0.05	:	unknown
Ps_110118	No polymorphism	absent	No polymorphism	:	Ort_00988	1 : 3 : 0	-	:		:	0	0	-	n.a.	no	16.682	3.71	reverse transcriptase [Malus x domestica]	2e-10	:	unknown
Ps_124337	unknown	absent	Polymorphic	:	Ort_00017	32 : 1 : 0	-	:		:	0	0	-	n.a.	no	3.359	6.301	reverse transcriptase [Phytophthora infestans]	4e-17	:	unknown
Ps_125190	absent	unknown	absent	:	Non_00583	1 : 0 : 0	-	:		:	0.009	0.008	-	n.a.	no	0.021	1.949	reverse transcriptase [Phytophthora parasitica]	2e-18	:	unknown
Ps_136965	absent	unknown	unknown	:	Non_08476	1 : 0 : 0	-	:		:	0.85	0.882	-	n.a.	no	0.459	unknown	SJCHGC04408 protein [Schistosoma japonicum]	0.03	:	unknown
Ps_131328	unknown	absent	unknown	:	alone	1 : 0 : 0	-	:	GO:0003676!GO:0003677!GO:0006310	:	0	0	-	n.a.	no	6.292	0.105	unknown protein [Aedes aegypti]	2e-100	:	unknown
Ps_144192	unknown	absent	unknown	:	alone	1 : 0 : 0	-	:	GO:0003676!GO:0003677!GO:0006310	:	0	0	-	n.a.	no	0.684	0.13	unknown protein [Aedes aegypti]	5e-97	:	unknown
Ps_144236	absent	absent	unknown	:	alone	1 : 0 : 0	-	:	GO:0003677!GO:0006310	:	0	0	-	n.a.	no	5.432	unknown	unknown protein [Aedes aegypti]	1e-33	:	unknown
Ps_145087	unknown	absent	unknown	:	alone	1 : 0 : 0	-	:	GO:0003676	:	0	0	-	n.a.	no	unknown	2.588	unknown protein [Aedes aegypti]	3e-28	:	unknown
Ps_145541	unknown	absent	unknown	:	alone	1 : 0 : 0	-	:	GO:0003676	:	0	0	-	n.a.	no	unknown	1.447	unknown protein [Aedes aegypti]	5e-35	:	unknown
Ps_109593	No polymorphism	absent	No polymorphism	:	Ort_06425	1 : 1 : 1	Yes	:		:	1	1	M	n.a.	no	0.305	4.749	unknown protein [Phytophthora sojae]	1e-18	:	Yes
